# Supplementary material for: The X-linked trichothiodystrophy-causing gene RNF113A links the spliceosome to cell survival upon DNA damage
Source: Nat Commun. 2020 Mar 9;11:1270. doi: 10.1038/s41467-020-15003-7 (PMC7062854; doi:10.1038/s41467-020-15003-7)
Supplement: Supplementary file 4 — Supplementary Data 1 [file 41467_2020_15003_MOESM4_ESM.xlsx]

## Sheet: Sheet1
Sample No.	Tumor/Normal tissue	Tumor %	Patien No.	Histological assessment and mutation status
1	T	80	1	pulmonary adenocarcinoma with an activating mutation in exon 2 of the KRAS gene (codon 12, c. 35G>C; p.G12A)
2	N	-	1	tumor-free lung parenchyma
3	T	80	2	pulmonary adenocarcinoma with a mutation in exon 2 of the KRAS gene (pG12C)
4	N	-	2	tumor-free lung parenchyma
5	T	80	3	pulmonary adenocarcinoma with a mutation in exon 2 of the KRAS gene (codon 12, c. 35G>C; p.G12A)
6	N	-	3	tumor-free lung parenchyma
7	T	10	4	pulmonary adenocarcinoma with an activating mutation in exon 2 of the KRAS gene (codon 12, c. 35G>T; p.G12V)
8	N	-	4	tumor-free lung parenchyma
9	T	40	5	lung adenocarcinoma with a mutation in exon 19 of the EGFR gene (c.2236_2255delinsAAT, p.E746_S752delinsl), which is associated with a tyrosine kinase inhibitors sensitivity
10	N	-	5	tumor-free lung parenchyma
11	T	80	6	pulmonary adenocarcinoma with a mutation in exon 21 of the EGFR gene (c.2573T>G; p.L858R)
12	T	85	6	pulmonary adenocarcinoma with a mutation in exon 21 of the EGFR gene (c.2573T>G; p.L858R)
13	N	-	6	tumor-free lung parenchyma
14	T	40	7	pulmonary adenocarcinoma with an activating mutation in exon 21 of the EGFR gene (c.2573T>G; p.L858R)
15	T	60	7	pulmonary adenocarcinoma with an activating mutation in exon 21 of the EGFR gene (c.2573T>G; p.L858R)
16	N	-	7	tumor-free lung parenchyma
17 (9)	T	40	5	lung adenocarcinoma with a mutation in exon 19 of the EGFR gene (c.2236_2255delinsAAT, p.E746_S752delinsl), which is associated with a tyrosine kinase inhibitors sensitivity
18 (10)	N	-	5	tumor-free lung parenchyma
19	T	30	8	poorly differentiated pulmonary adenocarcinoma with evidence of an exon 19 mutation of EGFR gene (c.2240_2257del; p.L747_P753delinsS)
20	N	-	8	tumor-free lung parenchyma
21	T	30	9	pulmonary adenocarcinoma with an activating mutation in exon 21 of the EGFR gene (c.2582T>A p.L861Q)
22	N	-	9	tumor-free lung parenchyma
23	T	15	10	pulmonary adenocarcinoma with a mutation in exon 3 of the KRAS gene (codon 61 c.183A>T; p.Q61H)
24	N	-	10	tumor-free lung parenchyma
				Supplementary Data 1: List of clinical cases of lung cancer tested for RNF113A expression
