# Supplementary material for: The X-linked trichothiodystrophy-causing gene RNF113A links the spliceosome to cell survival upon DNA damage
Source: Nat Commun. 2020 Mar 9;11:1270. doi: 10.1038/s41467-020-15003-7 (PMC7062854; doi:10.1038/s41467-020-15003-7)
Supplement: Supplementary file 5 — Supplementary Data 2 [file 41467_2020_15003_MOESM5_ESM.xlsx]

## Sheet: Sheet1
Gene Symbol	Average expression level (normalized counts)	shRNF113A versus shCtrl		Cisplatin versus no drug		Complex patterns (interaction between treatments)
		Log2 fold change	Adjusted p-value	Log2 fold change	Adjusted p-value	Log2 fold change	Adjusted p-value
A1BG	66.9968	-0.486024	0.0204512	0.405609	0.0565383	0.604987	0.353589
A1BG-AS1	142.118	-0.506961	0.0300722	0.965237	2.04146e-05	0.585678	0.448458
A1CF	26.8093	-3.53905	2.50639e-17	-0.99771	0.00467327	0.716591	0.791385
A2M	0.612633	-0.103192	NA	-0.0884516	0.990453	4.307	NA
A2M-AS1	41.6209	-0.189679	0.475822	-1.05595	4.96865e-06	0.562544	0.50663
A2ML1	0.410007	-0.0182396	NA	0.586883	NA	-0.315233	NA
A2MP1	0.38897	0.160154	NA	0.380883	NA	3.24245	NA
A3GALT2	0.477517	0.127253	NA	0.306176	0.727084	4.21841	NA
A4GALT	328.652	-0.491279	0.000820171	-0.542245	0.000158679	0.296088	0.563721
AAAS	3497.49	-0.159855	0.0906407	-0.592896	1.18264e-12	-0.39516	0.00358403
AACS	1181.27	-0.322772	1.89511e-05	-0.404855	2.18478e-08	0.211157	0.318312
AACSP1	14.0757	-1.61714	5.25064e-05	-0.277818	0.50671	-1.16949	0.691047
AADAC	655.458	1.40459	8.10311e-31	0.773696	5.35757e-10	0.564739	0.0257917
AADACL2-AS1	0.173694	0.0641204	NA	0.00366651	NA	0.392762	NA
AADACP1	586.658	0.3645	0.000271202	0.426044	9.8986e-06	0.387647	0.0694731
AADAT	712.195	0.328766	7.89336e-06	0.477842	1.0577e-11	0.113693	0.689537
AAED1	392.163	-0.0571284	0.648736	0.158218	0.145539	0.240287	0.470648
AAGAB	5431.47	-0.00752532	0.92526	-0.0864918	0.173141	-0.0400049	0.885052
AAK1	1562.29	-0.60045	0.00015512	0.0186541	0.930843	-0.0188346	0.982796
AAMDC	207.601	-0.468604	7.69105e-05	-0.268469	0.0256978	0.103116	0.853495
AAMP	5319.68	-0.234479	0.00959485	0.227529	0.00934053	0.243406	0.316946
AANAT	3.60397	-0.041391	0.928863	0.298024	0.651967	1.80884	NA
AAR2	3067.81	0.178781	0.0593701	0.530701	4.02392e-10	0.0963719	0.795537
AARD	24.7559	-1.09081	0.000930963	-0.0297737	0.953232	0.144111	0.947465
AARS	12051.1	-0.398466	0.0244216	-0.730169	1.34557e-05	-1.03523	4.0317e-09
AARS2	950.311	0.174332	0.0474516	0.462513	5.1538e-09	-0.0494895	0.900405
AARSD1	1.24797	0.0569938	NA	0.762439	0.323664	0.234633	NA
AASDH	465.928	-0.0338816	0.745994	-0.204708	0.0147364	0.0181809	0.969033
AASDHPPT	3446.85	-0.167204	0.00341456	0.352556	2.41242e-11	-0.130074	0.437923
AASS	28.9137	-0.787044	0.0188001	0.936662	0.0112066	-0.532518	0.745402
AATBC	2.49267	-0.0965243	0.894798	2.84085	2.18933e-05	-0.292988	NA
AATF	4901.37	-0.0145152	0.935491	-0.116846	0.439722	-0.327834	0.42628
AATK	15.4436	-0.348882	0.37588	0.0106744	0.96307	1.39116	0.302019
ABALON	12.0664	-0.141234	0.719427	0.77938	0.0425853	1.08185	NA
ABAT	22.6755	-1.07228	8.39705e-05	-1.92787	2.87944e-11	-0.110791	0.953496
ABCA1	668.204	-0.223425	0.31899	1.75088	1.76296e-20	-0.879354	0.0382574
ABCA10	14.2442	0.589922	0.0706487	-0.283378	0.476815	-0.585313	0.692684
ABCA11P	112.494	-0.345534	0.0235186	0.252575	0.101147	-0.275864	0.622888
ABCA12	473.637	-0.210068	0.431972	2.06904	3.24139e-21	-0.893948	0.121844
ABCA13	9.46431	-0.874962	0.0308336	1.65518	0.000635932	-1.11448	NA
ABCA17P	15.3246	0.934892	0.00238317	-0.0714585	0.87231	0.0589892	0.978611
ABCA2	1761.37	0.124728	0.263426	0.27243	0.00619639	-0.179518	0.612395
ABCA3	2043.35	-0.0730636	0.465412	-0.238289	0.00509862	0.0181292	0.969033
ABCA4	6.46203	0.349797	0.4018	0.406222	0.402895	-1.02783	NA
ABCA5	398.727	-0.401848	0.0960241	0.925129	5.42221e-05	0.000934586	0.998914
ABCA6	0.95812	-0.0444773	NA	-1.16999	0.100845	0.942179	NA
ABCA7	844.455	0.543165	3.4923e-08	0.56925	3.35226e-09	-0.255686	0.39795
ABCA8	14.0553	0.819868	0.0433422	-0.893449	0.0838727	-0.426164	0.876374
ABCA9	0.633991	0.321804	NA	0.743169	0.424254	1.61321	NA
ABCB1	505.106	-1.2267	4.65211e-07	0.0215044	0.917925	0.600041	0.500701
ABCB10	1927.29	0.121499	0.392775	0.171689	0.195747	-0.0386189	0.953496
ABCB11	3.10005	0.63885	0.183552	-2.02504	0.00489002	-2.75119	NA
ABCB4	6.46654	0.0298951	0.983968	-1.26553	0.0195729	-0.858124	NA
ABCB5	7.65397	-1.97472	2.35076e-07	-1.36967	0.0957529	2.33612	NA
ABCB6	2444.2	-0.484826	0.00024558	1.00256	1.28871e-15	-0.1798	0.728956
ABCB7	1227.11	-0.269555	0.0311608	-0.382185	0.00118203	-0.572539	0.00219864
ABCB8	2087.52	0.334792	1.77998e-05	-0.358265	2.02608e-06	-0.100942	0.747033
ABCB9	544.063	0.0688058	0.554264	1.46553	8.08435e-58	-0.112356	0.786034
ABCC1	10722	-0.384218	0.00872614	-1.25967	1.46141e-20	-0.337842	0.451491
ABCC10	795.865	0.535907	2.39683e-14	0.509894	1.53685e-13	-0.0888399	0.769465
ABCC11	13.3404	0.113746	0.780031	1.32289	0.000905558	-0.495693	0.80565
ABCC12	0.441565	-0.147639	NA	-0.23137	NA	0.116956	NA
ABCC2	19013.6	0.082799	0.481224	-0.434596	7.17945e-06	-0.175273	0.62224
ABCC3	9405.92	-0.226003	0.0074431	-1.09258	1.6699e-46	-0.00461467	0.991916
ABCC4	3099.76	-1.30762	1.06435e-43	-1.65276	2.16675e-69	-0.304895	0.248905
ABCC5	1305.23	0.109016	0.190318	1.06218	1.95595e-51	-0.0643433	0.851335
ABCC6	43.585	-1.40252	5.80127e-06	-1.44532	1.66833e-05	-0.566896	0.715702
ABCC6P1	5.13989	-1.11286	0.00923198	-0.943807	0.164545	0.725778	NA
ABCC6P2	9.99946	-0.430271	0.267505	-1.38681	0.000924237	-0.175203	NA
ABCC8	82.4424	-0.923481	8.71402e-05	0.00447901	0.983549	0.310279	0.775317
ABCC9	0.46548	-0.144518	NA	0.687949	0.388468	-1.88455	NA
ABCD1	375.834	0.359117	0.0353653	1.39394	3.32391e-19	0.123372	0.873374
ABCD2	1.18362	-0.174316	NA	0.292559	0.72469	0.479285	NA
ABCD3	3166.54	-0.532158	2.43845e-12	-0.244197	0.00161285	-0.18281	0.448458
ABCD4	1225.32	0.223349	0.0703206	0.340368	0.00312552	0.522133	0.0103055
ABCE1	7718.28	-0.140607	0.0940446	-0.0228739	0.812093	-0.121245	0.67582
ABCF1	4773.8	0.107856	0.175468	0.324079	3.41723e-06	0.0440803	0.895432
ABCF2	7164.17	0.31056	0.0050487	0.227874	0.039105	-0.0566741	0.912789
ABCF3	1931.05	0.182057	0.0124876	0.49798	5.82606e-14	0.0263326	0.943385
ABCG1	280.509	0.570687	0.000672214	-1.24006	1.05775e-14	-0.55536	0.227359
ABCG2	1948.44	-0.540729	0.00393725	-0.579699	0.00185253	0.0841364	0.929133
ABCG4	114.153	-0.728638	0.00748533	2.92486	3.89457e-28	-1.27633	0.0331641
ABCG8	0.18924	0.0641204	NA	0.143588	NA	2.2085	NA
ABHD1	32.7348	-0.880547	0.000293195	0.457269	0.0849777	-0.395374	0.717835
ABHD10	1630.25	-0.0402397	0.621873	-0.0386456	0.619628	-0.00130848	0.997217
ABHD11	755.763	0.261253	0.000184543	-0.58208	5.25058e-19	-0.0381224	0.910825
ABHD11-AS1	41.5894	-0.359735	0.111062	1.57945	6.94777e-14	-0.398448	0.655655
ABHD12	3412.33	-0.563808	3.76797e-10	-0.827772	2.34345e-21	0.00343375	0.996042
ABHD13	748.879	-0.13901	0.117325	-0.0822256	0.362392	-0.154357	0.59209
ABHD14A	314.987	0.379194	0.00128934	0.491078	1.3874e-05	-0.0519077	0.932651
ABHD14B	2221.81	0.530107	3.96517e-10	0.0200581	0.852451	-0.160075	0.598111
ABHD15	1503.49	-0.0706669	0.417126	0.591756	6.8931e-17	0.282784	0.0667443
ABHD16A	964.448	0.067819	0.559268	0.300943	0.00175223	-0.291241	0.270023
ABHD16B	0.344421	0.0229073	NA	0.00589838	NA	0.392735	NA
ABHD17A	527.899	0.531074	0.00173874	0.244256	0.179703	0.440337	0.396263
ABHD17B	1021.26	-0.240882	0.000176406	0.358787	3.49683e-09	-0.112266	0.628464
ABHD17C	1383.69	0.124876	0.174775	0.0831492	0.368722	-0.263404	0.2186
ABHD2	7336.99	-0.151425	0.277663	-0.440939	0.000322177	-0.211305	0.640448
ABHD3	682.978	-0.184028	0.100539	-0.252589	0.0160724	0.307373	0.287425
ABHD4	4566.36	-0.335862	0.000193178	1.46047	7.6343e-69	-0.18505	0.527228
ABHD5	798.119	-0.0232105	0.813875	0.109077	0.183645	0.0988118	0.753482
ABHD6	703.447	-0.541372	7.71016e-06	-0.0434389	0.768251	-0.15167	0.764521
ABHD8	195.055	-0.223062	0.404681	0.585244	0.0178636	0.34312	0.735069
ABI1	2787.49	-0.443935	5.56904e-10	-0.0509235	0.542728	-0.194468	0.35014
ABI2	2314.93	-0.43668	3.1752e-07	-0.538648	6.86758e-11	-0.196261	0.473143
ABI3	0.502145	0.120966	NA	-0.457935	0.541046	0.707069	NA
ABI3BP	7.62243	0.917817	0.0186717	-1.13178	0.0168139	-0.39643	NA
ABL1	3722.23	-0.144714	0.0652223	-0.0855312	0.284066	-0.0529685	0.875958
ABL2	4193.11	0.0585075	0.503268	1.49005	2.151e-105	0.0598536	0.857311
ABLIM1	8518.4	0.199441	0.119803	-0.266974	0.0270218	-0.347421	0.286508
ABLIM2	17.8211	-0.137119	0.707595	-3.01281	1.3794e-12	-0.612768	0.785485
ABLIM3	117.8	-0.321021	0.284815	-0.242461	0.450737	-0.331429	0.798008
ABR	3557.27	-0.413731	0.000388856	-1.17025	7.94251e-27	-0.111751	0.823823
ABRACL	643.522	-0.216891	0.0321957	-0.0340325	0.769961	-0.0600591	0.894158
ABT1	1011.45	0.112068	0.298336	0.136172	0.180705	0.176536	0.599924
ABTB1	396.758	0.0763108	0.685139	-0.185033	0.273301	0.789654	0.00112985
ABTB2	1021.96	0.0593633	0.7805	-0.135866	0.482975	-0.963033	4.84449e-06
ACAA1	2058.29	0.125074	0.101643	0.301253	1.03796e-05	0.102356	0.707202
ACAA2	2598.69	-0.243961	0.00514189	-0.339893	3.69613e-05	0.313709	0.0818312
ACACA	4290.89	-0.272971	0.0590088	-1.19898	2.41027e-20	-0.437242	0.227286
ACACB	808.775	0.343957	0.000125939	-0.502274	4.03741e-09	-0.110144	0.765154
ACAD10	667.902	0.0795672	0.580655	-0.922716	4.27253e-16	-0.354252	0.290371
ACAD11	45.5776	-0.233755	0.354399	0.666151	0.00371559	-0.479633	0.578384
ACAD8	670.715	0.318518	0.00104813	0.460431	6.02025e-07	-0.0588899	0.896304
ACAD9	1456.07	-0.158184	0.024741	-0.492021	8.41011e-15	-0.128978	0.575697
ACADL	100.143	-0.274941	0.304861	-0.105538	0.722447	-0.29538	0.790674
ACADM	1618.52	-0.0647785	0.642647	-0.259961	0.0260249	-0.269538	0.454528
ACADS	518.078	-0.335943	0.00478728	0.155705	0.212526	0.149819	0.753658
ACADSB	1410.64	-0.188536	0.0356914	-0.410296	5.23624e-07	-0.183998	0.502415
ACADVL	11069	0.40111	3.14384e-06	0.274729	0.00135932	0.324881	0.074542
ACAN	0.421924	-0.0144569	NA	0.0902283	NA	3.16261	NA
ACAP1	18.2704	0.123398	0.755292	0.918546	0.00704709	1.10983	0.315044
ACAP2	1219.06	-0.0500376	0.616072	-0.289628	0.000327247	-0.168956	0.536634
ACAP3	834.596	0.445854	0.00224616	0.474391	0.000881229	0.199679	0.727384
ACAT1	3384.16	-0.0766672	0.379742	0.126266	0.111053	-0.0855166	0.785141
ACAT2	3169.62	-0.388613	0.00513736	-0.338322	0.0135478	-0.605953	0.0196236
ACBD3	3014.84	-0.417297	3.00211e-05	0.831823	1.52688e-18	-0.478156	0.000716146
ACBD4	541.186	-0.188965	0.0627956	-0.158532	0.111955	0.0495319	0.915881
ACBD5	3980.54	-0.388653	1.16127e-10	-0.0172077	0.823128	0.108116	0.624588
ACBD6	2052.73	-0.48275	0.000131289	-0.758506	3.40635e-10	-0.645776	0.00019188
ACBD7	131.517	-0.456089	0.00673029	0.508037	0.0020403	0.28758	0.657193
ACCS	840.684	0.480464	2.15356e-07	0.0588476	0.588959	0.16452	0.632115
ACD	1109.68	-0.0588015	0.562348	-0.181358	0.0356768	-0.00804181	0.986164
ACE	13.2665	-0.69931	0.0830059	-0.580791	0.244784	-0.297543	0.914286
ACE2	5.78812	-0.840051	0.0489207	0.853019	0.137368	0.570323	NA
ACER2	745.799	0.12643	0.375853	3.12941	4.42537e-153	-0.378671	0.292017
ACER3	1944.77	-0.397528	2.28565e-06	-0.748902	7.84009e-21	-0.136802	0.66389
ACHE	215.676	0.53372	0.0151271	4.48666	1.84517e-87	-1.013	0.105895
ACIN1	8012.08	0.37636	0.000461153	0.661162	7.79453e-11	0.202822	0.577412
ACKR1	0.239633	0.0387101	NA	-0.0662943	NA	-2.36749	NA
ACKR2	3.1261	-0.357734	0.369231	-0.859078	0.151495	-3.20239	NA
ACKR3	8.09365	-1.98943	2.16543e-06	-1.6104	0.00196214	-1.24641	NA
ACKR4	0.245944	0.0410251	NA	-0.0698504	NA	-2.4677	NA
ACLY	27712.2	-0.456279	2.05084e-11	-0.483032	3.66994e-13	0.0572505	0.855646
ACMSD	1.55474	-0.835727	0.0166353	-0.953818	0.411589	2.33054	NA
ACO1	2915.01	-0.397668	0.000152968	-0.0258232	0.844347	0.118677	0.78405
ACO2	3855.42	0.0676985	0.447558	-0.448408	6.74559e-10	-0.253171	0.159478
ACOT1	286.316	-0.100455	0.366633	0.520189	2.32642e-08	-0.0722399	0.876829
ACOT11	182.075	0.72247	2.6775e-08	-1.18887	8.0943e-21	-0.1231	0.843706
ACOT12	0.445006	0.167737	NA	-0.354337	NA	-0.124365	NA
ACOT13	1396.77	-0.557803	5.14497e-07	-0.998643	8.61889e-21	-0.476177	0.0330832
ACOT2	1292.57	-0.093912	0.278619	0.575515	2.7053e-15	-0.00306373	0.995714
ACOT4	63.0477	0.997899	0.000341556	-0.108245	0.751892	0.35298	0.797254
ACOT6	0.637274	0.146889	NA	-0.0316281	0.904132	-3.90169	NA
ACOT7	2130.6	-0.0825087	0.565545	-1.24242	2.12406e-27	-0.548251	0.0119838
ACOT8	298.771	-0.10073	0.368237	0.0217315	0.859504	0.173296	0.636041
ACOT9	3357.32	-0.0469385	0.706499	0.294532	0.00318362	0.134703	0.732777
ACOX1	1898.37	-0.128895	0.0609022	0.939521	2.33123e-55	0.127515	0.556517
ACOX2	627.503	0.757635	0.00199041	-1.13768	3.92411e-06	-0.272204	0.852402
ACOX3	429.58	-0.310095	0.000594925	-0.160126	0.0831833	-0.0752889	0.855457
ACOXL	0.775273	-0.403324	NA	-0.614053	0.451613	-0.699878	NA
ACP1	6453.79	-0.316408	5.56927e-06	-0.26935	7.81801e-05	0.104196	0.69442
ACP2	1075.62	0.0632605	0.552341	-0.0558899	0.586266	0.0307019	0.947959
ACP5	9.02508	-0.212791	0.670692	0.666395	0.333199	-0.0784155	NA
ACP6	735.904	0.209875	0.179526	-0.205928	0.179703	-0.270339	0.595189
ACPP	1.51289	-0.270092	0.446948	-0.973826	0.162113	-2.00123	NA
ACR	0.805286	-0.342467	NA	-0.531199	0.58174	1.9916	NA
ACRBP	8.45751	0.481902	0.284604	0.49963	0.481781	2.18965	NA
ACRC	53.3962	0.46906	0.0424043	1.15542	1.68379e-07	0.720697	0.303755
ACRV1	1.87749	0.143377	0.821969	-2.19712	0.00143201	-1.10369	NA
ACSBG1	3.25292	-0.512814	0.238183	-0.918205	0.128542	-1.44791	NA
ACSBG2	0.308927	0.0895307	NA	0.213549	NA	2.90369	NA
ACSF2	444.987	-0.624526	0.00333886	-0.774121	0.000256893	-0.0481839	0.968156
ACSF3	861.71	-0.0773439	0.522544	0.161043	0.13417	-0.102054	0.817886
ACSL1	1378.24	-0.400683	2.86222e-11	-0.0154906	0.840629	0.0125117	0.970311
ACSL3	7668.86	-0.518238	3.77737e-06	-0.352263	0.00168677	-0.441452	0.0687479
ACSL4	1916.43	0.0184705	0.89835	-0.179055	0.124219	0.0134508	0.982439
ACSL5	46.0688	-0.35932	0.329602	-0.864239	0.0200398	0.932715	0.471684
ACSL6	5.09279	0.200315	0.662487	1.27877	0.012831	-0.162596	NA
ACSM1	0.698705	0.20534	NA	0.751362	0.367506	2.96163	NA
ACSM2A	0.263389	-0.0121105	NA	-0.0662943	NA	3.15339	NA
ACSM2B	0.40388	-0.15845	NA	-0.463762	NA	3.57305	NA
ACSM3	478.283	-1.10332	6.60052e-14	-1.51082	4.23741e-25	-0.804599	0.00165221
ACSM4	0.159004	-0.0375208	NA	0.143588	NA	-1.59862	NA
ACSM5	0.213537	-0.0629311	NA	0.0736273	NA	-0.439636	NA
ACSM6	0.670207	0.0424321	NA	-0.269014	0.733378	1.89113	NA
ACSS1	896.348	-0.700296	6.95746e-05	0.165367	0.397376	0.753189	0.0562159
ACSS2	1074.78	0.236781	0.00317418	-0.470148	2.97977e-10	-0.106835	0.731234
ACSS3	5.21555	-0.279121	0.399076	-1.47097	0.0160762	-3.18067	NA
ACTA1	10.013	1.22727	0.00112874	1.75457	0.000110727	0.798053	NA
ACTA2	1010.26	-0.0233948	0.963397	2.13016	1.02235e-25	-1.17729	0.000604065
ACTA2-AS1	11.4189	1.53448	2.22945e-05	1.43367	0.000560799	-0.7231	NA
ACTB	152645	0.0263973	0.851014	-0.847113	8.6664e-17	-0.370198	0.150774
ACTBL2	8.28682	0.739875	0.0591847	1.79146	0.000121455	-0.162131	NA
ACTC1	2.60656	0.459822	0.336664	1.69028	0.0174618	1.56918	NA
ACTG1	150123	-0.00565518	0.955808	-0.831388	1.67331e-33	-0.20904	0.290192
ACTG1P17	12.872	-0.355622	0.352072	0.306752	0.473087	1.4024	0.277057
ACTG1P20	71.3499	0.911908	0.000452096	0.70513	0.0121332	0.773312	0.382397
ACTG1P4	1.23411	0.370556	NA	0.033261	0.918359	2.47856	NA
ACTG2	1.04508	-0.0502082	NA	0.067339	0.894038	3.54578	NA
ACTL10	0.561385	-0.24228	NA	-0.108795	0.969886	2.38062	NA
ACTL6A	3152.22	-0.0231258	0.74071	-0.374217	1.31975e-12	-0.0710571	0.751598
ACTL6B	0.453997	-0.0569968	NA	-0.23634	0.748199	-1.41167	NA
ACTL7B	0.253028	0.041694	NA	0.0787094	NA	-0.568979	NA
ACTL8	32.4879	0.703314	0.0238466	-1.73514	6.11893e-08	-0.0564008	0.978702
ACTN1	14060.9	-0.526715	5.69975e-10	-0.502549	1.63465e-09	-0.249604	0.292853
ACTN1-AS1	4.25243	-0.0331931	0.875968	0.638319	0.347679	2.80699	NA
ACTN2	3.11951	-0.243709	0.601092	0.489843	0.453459	1.52014	NA
ACTN3	1.98893	0.421196	0.375111	0.974163	0.203636	1.65569	NA
ACTN4	39553.5	-0.21984	0.0723729	-0.640127	5.90657e-09	-0.0993398	0.844817
ACTR10	2080.03	-0.28162	6.23519e-07	0.0556791	0.378091	-0.0315896	0.909258
ACTR1A	6851.58	-0.0655704	0.169199	0.0296705	0.548116	0.00598266	0.981041
ACTR1B	1246.83	-0.511861	2.57742e-06	-0.400556	0.000213471	0.495431	0.0101927
ACTR2	16636.9	-0.377743	0.0219232	-0.108587	0.551525	-0.310634	0.570402
ACTR3	7814.01	-0.693836	1.54704e-10	-0.44558	4.34079e-05	-0.170134	0.686371
ACTR3B	442.926	0.0999971	0.510148	-0.745171	1.37999e-09	-0.482665	0.108892
ACTR3C	0.282891	0.102309	NA	0.0829773	NA	1.3412	NA
ACTR5	911.469	0.297	0.000244901	0.0101297	0.922974	-0.0535089	0.886033
ACTR6	1416.46	-0.376632	1.36707e-05	-0.123945	0.179932	-0.156175	0.615444
ACTR8	1124.98	0.156352	0.0703433	0.642548	3.28929e-17	0.34016	0.0195765
ACTRT3	132.692	0.33874	0.0415765	-0.113422	0.535918	-0.0264671	0.978373
ACVR1	946.774	-0.479841	4.35105e-08	-0.691199	2.85034e-16	-0.195508	0.500701
ACVR1B	1790.81	-0.457333	0.0012417	-0.0742021	0.658749	0.420087	0.282251
ACVR1C	8.52132	-0.190956	0.646785	0.0163986	0.976309	0.502867	NA
ACVR2A	279.845	-0.35458	0.000159676	0.46578	2.07273e-07	0.0210595	0.968373
ACVR2B	589.37	0.130667	0.252298	0.205731	0.050074	-0.408292	0.0569414
ACVR2B-AS1	59.8769	0.828939	0.000137772	0.408171	0.0852752	0.715577	0.291603
ACVRL1	11.9716	-1.65798	1.07482e-05	0.286856	0.531068	0.872588	NA
ACY1	7.44573	-0.0941224	0.841844	-0.23863	0.659183	-0.381488	NA
ACY3	62.0829	-1.12694	6.10328e-06	1.29356	4.68573e-07	0.649959	0.49546
ACYP1	410.206	-0.350825	0.00440351	-0.175154	0.173771	0.493636	0.052914
ACYP2	86.5339	0.841252	1.27965e-06	-1.45047	4.31181e-17	0.0462145	0.965017
ADA	1618.51	-0.217026	0.046415	0.274498	0.00772284	-0.493192	0.000782778
ADAL	538.935	-0.115085	0.115775	0.170944	0.0112759	-0.0451923	0.886535
ADAM10	6838.95	-0.242403	0.0488786	-0.981853	5.44989e-19	-0.566828	0.00112985
ADAM11	187.632	-0.271237	0.0930154	-0.102425	0.560297	0.65201	0.0457702
ADAM12	202.914	0.221146	0.318531	-4.09401	1.43946e-89	0.537333	0.467397
ADAM15	3841.15	0.193111	0.00459373	0.165214	0.0128808	-0.00407259	0.991222
ADAM17	2460.91	-0.981216	6.89743e-42	-0.0624536	0.471572	-0.00068657	0.998764
ADAM19	303.346	-0.934146	1.99286e-05	-0.688351	0.00244817	-0.18845	0.861577
ADAM1A	90.4942	0.668183	4.48289e-05	-0.175911	0.337035	0.281879	0.671749
ADAM20	0.698639	0.164857	NA	0.313219	0.704797	-0.0586552	NA
ADAM20P1	1.21927	0.486209	NA	0.282746	0.754523	0.936125	NA
ADAM21	3.62583	0.60494	0.17087	-1.57683	0.0109987	1.22278	NA
ADAM21P1	0.49297	0.13877	NA	-0.840432	0.270945	-0.591257	NA
ADAM22	226	-0.108563	0.602874	-2.50172	1.21317e-46	-0.572899	0.292853
ADAM23	654.75	-1.75247	4.47831e-25	-0.552973	0.00214065	-0.278585	0.69576
ADAM28	35.256	2.06073	3.5466e-12	-1.51184	3.16359e-06	0.0584884	0.979019
ADAM29	0.163961	-0.0375208	NA	0.00366651	NA	0.392715	NA
ADAM32	14.977	0.237993	0.582691	-0.366754	0.458336	0.825544	0.68429
ADAM33	0.957902	0.0289417	NA	0.947194	0.193081	-2.53057	NA
ADAM5	0.163533	0.0132998	NA	-0.136255	NA	0.392715	NA
ADAM8	177.784	0.927108	1.23233e-09	0.523325	0.000840652	0.044386	0.960146
ADAM9	12974.1	-0.207204	0.131764	-0.813491	1.89993e-11	0.0292524	0.965947
ADAMTS1	89.7713	3.29752	3.29748e-50	1.39461	1.32218e-10	0.54944	0.540939
ADAMTS10	453.178	-0.720588	0.000553301	-0.911383	1.26946e-05	0.764315	0.16899
ADAMTS12	56.9946	-1.60311	2.76012e-14	-1.70844	1.50694e-15	-0.15283	0.898734
ADAMTS13	42.0012	-0.112061	0.706155	-0.402073	0.134855	-0.282535	0.811475
ADAMTS14	3.17948	-0.0593007	0.929471	-1.31565	0.0489891	0.848626	NA
ADAMTS15	218.503	-0.809037	0.00139888	-1.12401	1.21371e-05	-0.753934	0.370529
ADAMTS16	54.8101	-0.635641	0.00585984	-0.546522	0.0218999	0.613865	0.433745
ADAMTS17	4.20643	0.515115	0.256248	-1.19984	0.0444196	0.313852	NA
ADAMTS18	3.23884	0.627299	0.125453	0.338581	0.500209	-2.26213	NA
ADAMTS19-AS1	0.174686	0.0641204	NA	0.00366651	NA	0.392762	NA
ADAMTS2	8.51473	0.0488656	0.903759	-1.70288	0.000586135	1.02348	NA
ADAMTS20	1.07135	0.342037	NA	1.00737	0.218811	2.2594	NA
ADAMTS3	8.95119	-0.773568	0.0678512	-1.94332	0.000250496	0.599355	NA
ADAMTS4	2.1199	0.0815853	0.962371	1.39223	0.0556183	2.26654	NA
ADAMTS6	8.22568	-0.733615	0.059417	-0.829005	0.071684	0.961483	NA
ADAMTS7	676.694	-0.124189	0.397977	2.82146	1.18718e-124	-0.346237	0.352604
ADAMTS8	23.9634	-0.62764	0.128308	-0.931763	0.0609211	0.145333	0.96245
ADAMTS9	776.741	-3.12197	9.82835e-23	-1.93377	1.38234e-07	-0.427144	0.82184
ADAMTS9-AS2	0.836285	-0.193924	NA	-1.12637	0.136699	2.28547	NA
ADAMTSL1	0.234231	-0.0648336	NA	-0.0680971	NA	1.28929	NA
ADAMTSL2	0.144535	-0.0375208	NA	0.00366651	NA	0.392715	NA
ADAMTSL3	11.8302	0.549928	0.149158	-1.7376	0.00046064	2.40976	NA
ADAMTSL4	86.6396	-0.203385	0.279776	0.500003	0.00326164	0.399259	0.499717
ADAMTSL4-AS1	5.25789	1.3721	0.00094806	2.57477	3.41596e-05	3.33019	NA
ADAMTSL5	169.526	0.843245	1.56112e-07	0.611517	0.000184521	0.380153	0.499773
ADAP1	82.0585	-0.443724	0.0617727	-1.43192	1.39381e-10	0.606989	0.42621
ADAP2	294.821	-0.751694	3.77361e-07	1.21304	4.37479e-17	-0.669901	0.0305868
ADAR	18005.7	-0.078081	0.378375	0.54275	1.02717e-13	0.0752841	0.819814
ADARB1	213.761	0.631738	2.59108e-07	-0.218375	0.0965091	-0.32014	0.418784
ADAT1	1818.9	0.140031	0.00724728	0.389549	2.4697e-16	0.111454	0.486894
ADAT2	448.728	0.50371	9.11496e-05	0.509095	5.39822e-05	0.0890144	0.883366
ADAT3	71.4269	0.738935	0.000223848	0.428995	0.042532	0.465933	0.520064
ADCK1	302.567	0.00114741	0.983456	-2.31979	4.73245e-42	-0.994932	0.000183202
ADCK2	1304.99	0.136443	0.045225	0.428322	1.89301e-12	0.061962	0.826273
ADCK3	2092.71	-0.147718	0.134034	1.91136	5.25488e-115	-0.222344	0.413172
ADCK4	1819.83	-0.132317	0.148436	-0.120656	0.174804	-0.132603	0.672118
ADCK5	384.953	-0.0964847	0.559351	0.537513	8.34621e-05	0.374278	0.376846
ADCY1	931.375	-0.510168	0.000247888	-0.849481	1.87812e-10	-0.547759	0.0765921
ADCY10	6.88806	0.0276328	0.973927	0.419324	0.454408	2.0922	NA
ADCY10P1	11.0724	1.1239	0.00231217	-0.133962	0.726038	1.4794	NA
ADCY2	0.151749	0.0132998	NA	0.00366651	NA	-1.53074	NA
ADCY3	2576.22	-0.473336	0.000100257	-1.25892	4.95433e-28	-0.157824	0.745948
ADCY4	0.811942	-0.0561993	NA	-0.693413	0.346468	1.07226	NA
ADCY5	75.257	-1.6014	3.75645e-05	-2.65622	1.02563e-07	-0.1888	0.947465
ADCY6	2586.65	0.316912	0.000682463	-0.00276234	0.983281	0.0691229	0.869507
ADCY7	881.875	-0.385753	0.0178931	-0.651305	2.41645e-05	-0.204157	0.7515
ADCY8	0.919772	-0.260059	NA	0.698085	0.349223	2.11689	NA
ADCY9	1165.53	-1.33048	3.76509e-28	-0.909274	1.08033e-13	0.0712246	0.9086
ADCYAP1R1	4.58488	-0.792439	0.0751051	2.43116	0.000119358	-1.18834	NA
ADD1	4280	-0.0061283	0.966107	-0.379775	0.000183726	-0.0174483	0.975986
ADD2	2299.14	-0.522301	0.00159388	-0.349858	0.0384059	-0.104677	0.891144
ADD3	1115.1	-0.20033	0.277809	-0.703288	1.56188e-05	-0.162661	0.82462
ADD3-AS1	1.37691	0.358719	NA	-0.904931	0.180114	3.24351	NA
ADGRA1	3.09466	-0.192617	0.602971	-2.16515	0.00113053	-2.4527	NA
ADGRA2	179.512	-1.44636	1.20394e-14	0.796442	6.22992e-05	-1.01741	0.00489101
ADGRA3	2195.72	0.00472936	0.965122	-0.526331	3.28223e-13	-0.163049	0.505588
ADGRB1	55.8788	-0.893244	5.1013e-06	-0.517413	0.0100526	-0.679173	0.273219
ADGRB2	606.757	-0.461675	0.000710853	-0.000506555	0.996311	-0.159559	0.779116
ADGRB3	0.250364	0.0412954	NA	-0.21856	NA	-0.544246	NA
ADGRD1	26.8754	0.201153	0.567906	-2.25436	4.37934e-13	-0.34768	0.825996
ADGRE1	289.012	-0.686396	0.000785557	0.67201	0.00110105	0.277304	0.748977
ADGRE2	58.6023	1.62516	2.2234e-13	0.322723	0.178156	-0.963148	0.137524
ADGRE4P	0.224854	-0.0629311	NA	0.213549	NA	-2.10935	NA
ADGRE5	2672.71	0.212176	0.0725779	0.228201	0.0443985	-0.281141	0.392435
ADGRF1	5.18198	1.78778	7.42344e-05	0.0467386	0.989471	1.32301	NA
ADGRF2	6.98464	-1.27102	0.0016404	0.517314	0.366002	1.37473	NA
ADGRF3	15.473	-1.27157	0.00132998	-0.780602	0.234685	1.82926	0.329615
ADGRF4	275.324	-0.248199	0.111603	1.31199	1.68233e-21	-0.104605	0.880503
ADGRF5	0.296009	-0.0607986	NA	0.219549	NA	-3.01635	NA
ADGRG1	3933.07	0.537673	0.00112179	-0.486153	0.00314299	-0.10503	0.889779
ADGRG2	875.965	-0.317963	0.10316	-1.47263	9.56303e-17	-0.694448	0.133616
ADGRG3	12.805	-1.20616	0.000426812	0.150253	0.740691	0.376312	0.854578
ADGRG5	1.46743	-0.379481	NA	1.33058	0.0624564	1.83863	NA
ADGRG6	4590.58	-0.167018	0.498937	-0.0356429	0.890389	-1.1786	0.000870967
ADGRG7	0.363308	-0.140363	NA	0.0825617	NA	-0.213623	NA
ADGRL1	1359.39	0.743593	5.40986e-17	-0.823437	4.50998e-21	-0.0585444	0.892026
ADGRL2	1635.97	-1.47127	1.39606e-12	-1.04638	1.17851e-06	-0.391562	0.637346
ADGRL3	74.2861	2.62724	5.33067e-22	-4.60013	5.87778e-37	0.0519471	0.985556
ADGRL4	0.479686	-0.110725	NA	-0.337509	0.700822	4.48418	NA
ADGRV1	11.7688	-0.794603	0.0373924	-1.71082	7.90647e-05	0.873309	NA
ADH1C	12.3871	-1.16152	0.00583767	-2.493	3.53136e-05	0.292841	NA
ADH4	2.47001	-0.178898	NA	-0.500478	NA	5.18114	NA
ADH5	5780.52	-0.200538	0.00604203	-0.184173	0.00930764	0.171544	0.41332
ADH6	44.7858	-2.55297	3.78463e-11	-2.23394	2.84752e-06	-0.931456	0.769742
ADH7	0.149772	-0.0375208	NA	0.00366651	NA	0.392715	NA
ADHFE1	30.7407	0.449732	0.0716406	0.627494	0.011435	-0.127328	0.923098
ADI1	3918.7	0.0462104	0.781838	0.332257	0.0129796	-0.151096	0.783115
ADIPOR1	6055.7	0.283265	0.00390751	0.540624	3.63654e-09	0.144086	0.688998
ADIPOR2	5918.84	-0.253742	0.00117511	-0.340698	4.40778e-06	0.0319354	0.93562
ADIRF	2.7741	0.193616	0.71842	0.865842	0.190875	1.49944	NA
ADK	1117.18	-0.217686	0.219978	-2.51219	5.9786e-61	-0.0560648	0.947959
ADM	2196.01	-0.573069	3.91094e-05	0.991326	1.281e-13	0.152811	0.795864
ADM2	120.396	-0.465681	0.0292435	0.549237	0.00978359	-1.03217	0.0097649
ADM5	313.294	1.205	4.35964e-10	-0.279471	0.186236	0.82975	0.0836276
ADNP	5212.14	-0.154396	0.161735	-0.215822	0.0358315	-0.0667019	0.885125
ADNP-AS1	21.1984	-0.144325	0.647651	-0.761726	0.00628079	0.56783	0.606002
ADNP2	1851.43	-0.271763	4.25398e-07	0.00120256	0.988295	-0.0658671	0.769465
ADO	1625.32	-0.453604	1.64736e-05	0.658835	6.81471e-11	0.425025	0.050319
ADORA1	144.6	-0.252843	0.437	-0.0718227	0.843045	-0.601608	0.603873
ADORA2A	0.837057	0.216755	NA	0.574238	0.411917	-2.50503	NA
ADORA2A-AS1	0.463361	-0.128137	NA	0.393101	0.621265	-3.15306	NA
ADORA2B	1050.95	-1.16578	9.09421e-24	0.0669585	0.632778	0.389093	0.231734
ADORA3	0.171716	0.0132998	NA	0.00366651	NA	2.31622	NA
ADPGK	4435.15	0.277066	8.56676e-11	-0.0787733	0.0823389	0.0808036	0.593786
ADPGK-AS1	3.21425	0.77341	0.0880255	1.52427	0.0355512	2.60122	NA
ADPRH	152.855	-0.643671	0.0046479	0.624898	0.00719982	-0.200375	0.854578
ADPRHL1	426.383	-0.690563	8.66771e-10	-0.372926	0.00112151	-0.0678813	0.904451
ADPRHL2	1249.34	0.064911	0.523945	0.499351	1.01406e-09	0.263808	0.238931
ADPRM	349.281	0.25306	0.0118567	0.833825	9.79775e-20	0.220981	0.493639
ADRA1B	329.807	-0.42254	0.0673027	-1.38322	1.61571e-10	-0.249085	0.801398
ADRA1D	101.267	-1.11999	1.30299e-05	-1.46635	3.08668e-08	-0.762136	0.407872
ADRA2A	20.2624	-0.71379	NA	-0.482682	NA	3.88013	NA
ADRA2B	7.59311	-0.314444	0.444505	0.679285	0.130402	1.11123	NA
ADRA2C	286.097	0.400638	0.00102722	0.162264	0.210571	0.0149473	0.982721
ADRB1	38.8471	-0.302698	0.206317	0.899771	5.18628e-05	0.647913	0.390319
ADRB2	182.366	0.991594	5.34558e-05	4.55197	8.5142e-66	-1.09212	0.176733
ADRBK1	2796.67	0.0829925	0.348151	0.332315	9.07668e-06	0.0734784	0.827524
ADRBK2	644.031	-0.646658	2.484e-10	-0.368482	0.00035263	-0.446267	0.0285585
ADRM1	7120.35	0.178961	0.0745768	0.800948	1.4192e-19	-0.0867835	0.830916
ADSL	4100.99	-0.281184	1.36161e-05	-0.309956	6.41656e-07	-0.181534	0.299683
ADSS	3586.97	-0.105716	0.167724	-0.119834	0.0985776	-0.18774	0.334988
ADSSL1	167.323	-0.493448	0.0749112	0.313155	0.300292	0.219974	0.869674
ADTRP	4.323	0.666989	0.128919	0.060513	0.959231	0.733799	NA
AEBP1	0.334051	-0.0471532	NA	0.344078	NA	-1.14759	NA
AEBP2	1425.75	-0.140031	0.256117	-0.0785487	0.534206	-0.20145	0.606963
AEN	8248.4	-0.183174	0.195184	1.71063	1.51774e-45	-0.0526962	0.93628
AES	7478.47	0.160139	0.0049506	-0.345546	4.73808e-11	0.0530964	0.825594
AFAP1	2848.99	-0.202971	0.225218	-0.493944	0.00109127	-0.61372	0.0689682
AFAP1-AS1	5.05186	-1.16395	0.0062501	0.658349	0.468518	-1.82327	NA
AFAP1L1	461.761	-0.22585	0.0340641	-0.187074	0.0739587	-0.00819026	0.988248
AFAP1L2	638.22	-0.498615	0.000285641	-0.0238366	0.89379	0.191137	0.727249
AFF1	2208.53	-0.0817567	0.648221	-0.161025	0.323972	-0.216093	0.706943
AFF2	2.19188	-0.153153	0.705239	-0.683721	0.369105	0.449792	NA
AFF3	3.18712	-0.514694	0.263642	-2.42628	0.000446261	-0.179319	NA
AFF4	5906.45	-0.257436	0.00165814	0.608536	9.82368e-16	-0.286197	0.101322
AFG3L1P	772.457	0.275902	0.00112498	-0.181246	0.0325022	0.278175	0.178769
AFG3L2	3741.52	-0.051921	0.481945	0.100123	0.127476	0.00123657	0.997217
AFM	0.432678	-0.0298763	NA	0.442109	NA	1.30914	NA
AFMID	1128.94	0.555431	1.51056e-06	0.565181	6.11302e-07	0.51384	0.0187332
AFP	3.41815	0.312235	0.518685	0.322565	0.678335	1.98289	NA
AFTPH	2202.52	-0.338322	5.80127e-06	0.00667901	0.947446	0.191295	0.381447
AGA	926.717	-0.0592159	0.723527	-0.632626	1.8213e-06	-0.527788	0.0893705
AGAP1	1022.18	-0.542831	0.0048781	-2.62062	6.94676e-47	-0.476899	0.438939
AGAP1-IT1	12.7696	-0.276897	0.412274	2.19277	1.48406e-05	3.03324	0.101
AGAP11	13.7736	0.681387	0.0401085	0.066258	0.866582	-0.320904	0.862074
AGAP2	57.5288	-0.861402	0.00226332	-0.240289	0.455264	-0.573374	0.62925
AGAP2-AS1	888.581	-0.207613	0.0306188	-0.119287	0.223947	0.204953	0.485953
AGAP3	1651.84	0.149895	0.175504	0.277856	0.00576808	0.199482	0.559853
AGAP4	98.7349	0.405583	0.00656515	-0.00753282	0.9728	-0.087959	0.906739
AGAP5	104.108	0.923388	1.3256e-06	1.06491	3.08485e-08	0.810139	0.0913629
AGAP6	435.051	0.800283	2.58808e-12	0.502465	1.35699e-05	0.296029	0.422821
AGAP7P	3.13408	-0.0806213	0.881535	-0.225409	0.758737	1.00945	NA
AGAP9	11.2032	0.63816	0.0663167	0.577765	0.140524	0.0738373	NA
AGBL2	43.7839	0.0583868	0.816608	-0.0326199	0.900137	0.200371	0.835321
AGBL3	64.3875	0.109873	0.713698	0.269381	0.334768	1.16644	0.0344973
AGBL5	2591.92	-0.461295	2.93157e-14	0.62212	5.15165e-26	-0.191431	0.228298
AGBL5-AS1	3.94843	0.265646	0.517422	2.11007	0.000662499	-2.17277	NA
AGER	94.0954	0.675336	0.00315863	0.761503	0.00110892	1.14217	0.0135784
AGFG1	6637.2	-0.544703	2.73126e-09	-0.721055	4.8754e-16	-0.268162	0.299053
AGFG2	639.094	-0.5381	1.01781e-07	-1.1055	3.77214e-30	-0.0498751	0.922383
AGGF1	2181.62	-0.126123	0.0540693	-0.138614	0.0257517	0.0201438	0.951034
AGK	1782.01	0.0940069	0.421876	-0.0680148	0.557384	-0.328805	0.195752
AGL	1004.2	-0.124544	0.346343	-0.275501	0.0193544	-0.40509	0.155773
AGMAT	452.705	-0.150481	0.394911	0.467609	0.00246185	0.0203552	0.98164
AGMO	22.9923	-1.96918	5.14508e-09	-2.74843	1.12031e-12	-1.10769	0.660197
AGO1	1452.05	-0.0329354	0.78706	0.135127	0.186814	0.056825	0.90072
AGO2	1581.81	0.0475712	0.613766	-0.0533982	0.547902	-0.0124761	0.977854
AGO3	388.25	-0.135008	0.154561	0.525019	2.00152e-10	-0.105235	0.773279
AGO4	475.7	0.0149388	0.893385	-0.0157844	0.88438	-0.0932054	0.800492
AGPAT1	2163.66	-0.198572	0.000126535	-0.100751	0.055904	0.108043	0.515675
AGPAT2	1496.56	0.0317019	0.790445	-0.33018	0.000328806	-0.0145474	0.978611
AGPAT3	2048.81	-0.103433	0.443996	-0.924042	4.95125e-17	-0.0831486	0.876829
AGPAT4	141.985	-0.145671	0.424122	-1.28714	3.42477e-17	-0.158395	0.830916
AGPAT4-IT1	6.01643	0.0993911	0.835044	0.118058	0.837087	0.375614	NA
AGPAT5	3674.71	-0.226862	0.00641778	-0.242903	0.00235036	-0.327396	0.0264387
AGPAT6	5401.15	0.175309	0.0257962	0.267659	0.000254339	0.298344	0.0298912
AGPAT9	1768.77	0.114532	0.431132	-0.964087	8.72131e-16	0.460672	0.12097
AGPS	3024.88	-0.621142	5.07378e-12	-0.474038	1.10719e-07	-0.12613	0.728956
AGR2	6250.34	0.963354	2.76273e-07	-1.28227	6.79777e-12	0.21044	0.799818
AGR3	22.5895	2.21598	7.47274e-09	-1.44824	0.00509862	-0.875374	0.72482
AGRN	9251.2	0.278849	0.0348668	-0.0225398	0.890266	-0.292039	0.459641
AGRP	0.152178	-0.0375208	NA	0.143588	NA	-1.54168	NA
AGT	27.9953	-1.48782	NA	-1.20167	NA	1.96623	0.511828
AGTPBP1	741.928	-0.473802	2.15365e-07	-0.822463	5.91308e-21	-0.161216	0.6368
AGTR1	14.7243	0.821278	0.0257945	-1.19249	0.00438309	-0.0529971	0.984196
AGTR2	0.259081	0.0387101	NA	-0.0662943	NA	-2.56279	NA
AGTRAP	2294.38	-0.279448	0.0146725	0.300636	0.00643574	-0.266257	0.430681
AHCTF1	4539.48	-0.00630729	0.945492	0.157401	0.0201124	-0.0558505	0.853419
AHCTF1P1	46.0847	0.0680903	0.790969	0.190299	0.416103	0.355216	0.676803
AHCY	21462.4	-0.164206	0.0375396	0.137572	0.0745545	-0.225382	0.236852
AHCYL1	5599.97	-0.465537	1.92744e-09	-0.0340178	0.721139	0.094554	0.769742
AHCYL2	899.94	0.209518	0.0665596	-1.15663	1.6615e-30	0.149681	0.724214
AHDC1	707.895	0.409077	0.0014489	0.570791	3.4574e-06	0.16234	0.753658
AHI1	1349.09	-0.0762833	0.715684	-0.921871	3.79066e-08	-0.431676	0.425243
AHNAK	22873.8	0.179135	0.488759	1.57316	6.53811e-13	-0.0347963	0.981392
AHNAK2	18011.7	0.0366052	0.880651	1.32492	1.46751e-11	-0.4841	0.462241
AHR	2743.23	0.463745	0.000502303	0.11122	0.452469	-0.563424	0.0351874
AHRR	144.01	-0.311983	0.251681	-0.45862	0.0883062	-0.0995004	0.944106
AHSA1	10703.7	0.0461385	0.63004	0.0745453	0.393234	0.313822	0.0316505
AHSA2	2717.04	0.703997	5.04721e-06	0.82548	5.86217e-08	0.641417	0.0619913
AHSG	30.3289	-0.0079714	0.983463	0.25748	0.389011	-0.411509	0.724214
AHSP	0.188699	0.0132998	NA	0.143588	NA	0.392762	NA
AICDA	4.9829	-0.881154	0.0334377	0.599443	0.250543	1.43022	NA
AIDA	2088.01	-0.030932	0.770567	-0.301416	0.000233632	0.337778	0.0339658
AIF1L	188.649	-0.377728	0.00808836	-0.409383	0.00310072	-0.333023	0.473143
AIFM1	5113.6	-0.0301731	0.785894	-0.185377	0.0378238	-0.274373	0.217489
AIFM2	3164.79	-0.363422	1.08355e-10	0.612142	1.19011e-29	-0.12991	0.472143
AIFM3	75.0444	0.303927	0.0709918	-0.247309	0.144389	0.135741	0.861389
AIG1	398.306	-0.457055	9.82951e-06	-1.7065	7.81081e-68	-0.423603	0.0720571
AIM1	66.3719	0.0264747	0.941791	-1.49691	4.65059e-09	-0.0811346	0.957177
AIM1L	137.633	-1.60541	6.22158e-22	1.2812	3.18695e-14	0.0809544	0.932908
AIMP1	3015.05	-0.131978	0.0587894	-0.224727	0.000453718	0.139762	0.503292
AIMP2	3164.35	0.0183199	0.852731	0.00233671	0.982997	-0.254407	0.156117
AIP	2007.67	-0.0127175	0.917039	0.157148	0.0971364	-0.0201333	0.967358
AIRE	0.239909	0.0406226	NA	-0.215363	NA	-0.436097	NA
AJAP1	0.325017	0.109362	NA	-0.217391	NA	-3.01484	NA
AJUBA	5854.07	-0.392221	0.0341586	1.55451	5.33974e-20	0.0256018	0.979779
AK1	1869.16	0.166844	0.103694	1.72866	5.86508e-85	-0.211547	0.487322
AK2	5904.17	0.0831576	0.364928	-0.219826	0.00583417	0.085427	0.798753
AK3	4000.29	-0.0887468	0.252688	0.532115	4.04636e-16	-0.00356828	0.992697
AK4	1130.1	-1.34151	1.49795e-12	-0.223541	0.325286	0.292662	0.713581
AK5	50.063	-1.68948	1.97679e-11	-3.59103	1.15837e-33	-0.314917	0.86597
AK6	966.185	-0.152478	0.151134	0.0737141	0.503817	-0.0527884	0.911048
AK7	100.325	-1.73452	1.16207e-15	-2.13203	1.19219e-21	0.178239	0.880224
AK8	15.6374	-0.715728	0.0272507	-1.40239	4.16025e-05	0.338401	0.851705
AK9	97.4688	-0.615678	0.00421597	-1.68796	7.37458e-16	-0.713555	0.277057
AKAP1	4764.3	0.0862709	0.144623	0.401584	3.26973e-15	0.0277601	0.915591
AKAP10	2232.11	-0.0448943	0.575573	0.318158	6.63579e-07	-0.203194	0.228298
AKAP11	3019.46	-0.0391652	0.706876	0.935844	7.97058e-33	-0.0512388	0.894793
AKAP12	12865.4	0.0876347	0.6451	-0.595717	0.000113054	-0.222524	0.716177
AKAP13	2692.25	-0.324059	0.0302057	-0.310639	0.0338104	-0.497636	0.164788
AKAP14	0.842366	0.0478395	NA	-0.161888	0.811929	2.86748	NA
AKAP2	2.21203	0.417916	0.365851	-0.285727	0.697972	0.611244	NA
AKAP3	8.63591	0.392177	0.330726	-1.50079	0.000582925	0.618162	NA
AKAP4	0.153446	-0.0375208	NA	0.00366651	NA	0.392715	NA
AKAP5	357.092	-0.829517	1.42897e-05	0.197484	0.361532	0.317596	0.679208
AKAP6	75.245	-0.0158446	0.90795	-4.88767	1.6394e-42	-1.22176	0.355402
AKAP7	221.957	-0.8703	1.28601e-06	-0.850822	2.15477e-06	-0.966368	0.00153394
AKAP8	1836.26	0.314771	0.000183756	0.638742	6.25973e-16	0.1494	0.616099
AKAP8L	2103.43	0.264502	0.019191	0.828756	7.28673e-16	-0.378665	0.142828
AKAP9	1485.75	0.0467219	0.81508	0.770799	7.93532e-07	-0.424359	0.382116
AKIP1	1902.05	-0.071057	0.565545	0.64006	7.18827e-11	-0.440672	0.0201895
AKIRIN1	3279.72	0.107504	0.277429	0.343378	6.14689e-05	0.115022	0.741284
AKIRIN2	1022.08	-0.381389	6.74519e-12	0.0321272	0.629013	0.136042	0.445056
AKNA	246.287	-0.169003	0.520611	-0.333205	0.180383	-1.01892	0.0542122
AKNAD1	18.9026	0.195458	0.558951	1.3572	6.50266e-06	0.605063	0.632257
AKR1A1	2263.6	-0.2226	7.21402e-05	-0.170585	0.00194446	-0.11034	0.556447
AKR1B1	46255.6	-0.871027	3.7318e-15	0.0775265	0.555886	0.226162	0.562995
AKR1B10	77337.7	-1.45959	1.20674e-11	-0.246229	0.341914	0.0918932	0.950228
AKR1B15	519.005	-0.840337	0.00117968	-0.0510857	0.894842	0.304364	0.846956
AKR1C1	9903.48	-1.62321	3.36318e-90	-0.649661	2.99282e-15	0.168652	0.564158
AKR1C2	65421.7	-1.18287	3.58843e-22	-1.609	3.5762e-40	-0.162592	0.753651
AKR1C3	37949.3	-1.06757	6.75513e-18	-1.16141	3.92759e-21	-0.311484	0.438057
AKR1C4	33.2993	-1.16455	4.61592e-05	-0.947386	0.0017139	-0.930227	0.389833
AKR1C6P	2.31436	-0.81056	0.0844635	2.26507	0.00281036	-1.82026	NA
AKR1C8P	2.77561	0.105261	0.852348	-0.573682	0.422386	-0.6229	NA
AKR1D1	4.68814	-0.722352	0.0936678	1.01789	0.0671847	-0.0167803	NA
AKR1E2	500.65	0.503005	1.49486e-09	0.127973	0.156476	0.155568	0.617055
AKR7A2	1611.34	-0.00197779	0.984799	-0.0814372	0.322836	-0.192591	0.381029
AKR7A3	9.49548	0.665905	0.0884862	-0.539879	0.234758	2.40769	NA
AKR7L	10.7767	0.745943	0.0288585	-0.284367	0.497673	0.371769	NA
AKT1	7336.35	-0.029887	0.736722	0.0184136	0.834773	0.200635	0.293892
AKT1S1	4198.85	0.383258	7.50759e-06	0.114826	0.214309	0.18984	0.487265
AKT2	7959.1	0.0305931	0.605588	-0.300451	9.97292e-11	0.0733164	0.691989
AKT3	1478.86	-1.19242	6.89044e-13	-2.23116	1.11292e-41	-0.734566	0.0599645
AKTIP	1043.71	-0.527391	1.89771e-10	-0.811459	3.97107e-24	-0.204819	0.436099
ALAD	784.962	0.149591	0.100109	-0.016579	0.876077	0.22227	0.369303
ALAS1	4493.15	0.334143	3.92851e-07	0.609347	2.61627e-22	-0.117232	0.621428
ALAS2	0.152178	-0.0375208	NA	0.143588	NA	-1.54168	NA
ALB	2.15574	-0.150859	0.762209	0.0751587	0.967474	-2.29683	NA
ALCAM	6180.44	-0.275868	0.00490373	-1.20289	2.77721e-41	-0.281698	0.271386
ALDH16A1	1388.41	0.217373	0.0393015	-0.386723	7.14618e-05	0.121301	0.766885
ALDH18A1	4455.06	0.0761008	0.420255	0.00080191	0.994318	-0.0857648	0.802532
ALDH1A1	211080	-0.284202	0.00197656	-1.18716	3.35002e-45	-0.305401	0.151388
ALDH1A2	1.04392	-0.251209	NA	-1.46871	0.0450426	0.428313	NA
ALDH1A3	2776.98	0.870899	2.17941e-09	0.981282	9.09241e-12	-0.797125	0.000206828
ALDH1B1	4643.65	-0.164273	0.0579694	0.78986	4.4106e-25	-0.0569733	0.879189
ALDH1L1	33.3939	-0.324878	0.306329	0.261718	0.452726	-0.276214	0.856225
ALDH1L1-AS1	0.464948	0.279455	NA	0.398442	0.700232	2.26709	NA
ALDH1L2	476.657	-1.03683	1.84747e-07	-0.0448577	0.814295	-1.29769	4.0317e-09
ALDH2	3805.29	-0.463396	0.00191754	-0.244877	0.116993	0.337456	0.47664
ALDH3A1	69466.8	0.254076	0.268128	1.46174	5.22565e-13	-0.136932	0.888713
ALDH3A2	9508.11	-0.525871	7.06951e-06	-1.10266	5.21759e-23	0.0326853	0.958485
ALDH3B1	4958.26	-0.789292	8.37953e-23	-0.557934	3.65834e-12	0.157415	0.587591
ALDH3B2	1.87336	-0.432205	0.278566	0.275709	0.726642	0.507741	NA
ALDH4A1	816.759	-0.322779	0.000857022	0.15006	0.135904	0.00678884	0.989892
ALDH5A1	1199.57	0.382665	5.16636e-05	0.131025	0.193101	-0.407683	0.0162019
ALDH6A1	296.471	-0.331829	0.0103103	-0.552987	5.55453e-06	-0.356542	0.340563
ALDH7A1	4120.94	-0.118007	0.243671	-0.00254648	0.98411	-0.369152	0.0329841
ALDH8A1	8.91539	0.26667	0.528475	-0.414702	0.400688	2.12998	NA
ALDH9A1	3680.73	-0.0308286	0.780861	0.0446906	0.663435	0.23736	0.335569
ALDOA	61055.8	0.048941	0.397523	-0.526717	1.67907e-29	-0.0769859	0.679287
ALDOB	0.30891	0.021881	NA	-0.210862	NA	-1.40011	NA
ALDOC	150.072	0.554774	0.0494295	-0.136124	0.658633	1.14023	0.125342
ALG1	2231.19	0.357988	1.09879e-10	0.116994	0.0443367	-0.135473	0.430123
ALG10	316.36	-0.119694	0.429693	-0.242251	0.0753595	-0.570855	0.0319332
ALG10B	716.666	-0.170249	0.150919	0.124872	0.293752	-0.444615	0.0451585
ALG11	252.594	-0.236445	0.0277577	0.428646	1.59436e-05	-0.257321	0.433766
ALG12	939.558	0.194122	0.022334	-0.254109	0.00149938	-0.0927014	0.785226
ALG13	1263.66	-0.00195703	0.982434	-0.0594978	0.392143	-0.11408	0.608524
ALG14	264.134	-0.30532	0.0240201	-2.07409	3.61757e-63	-0.256212	0.597061
ALG1L	4.01556	0.0414792	0.922778	0.353982	0.574895	-1.76927	NA
ALG1L2	0.270797	-0.0861121	NA	0.277372	NA	-2.38672	NA
ALG1L9P	9.51666	-0.376799	0.334288	0.20593	0.664045	0.201699	NA
ALG2	1517.6	0.142918	0.217125	0.228857	0.0319575	0.372005	0.128353
ALG3	3225.89	0.377794	2.29778e-14	0.0589818	0.290139	-0.0447896	0.846256
ALG5	1325.58	0.0263582	0.730328	-0.272415	3.83696e-06	-0.0159975	0.961827
ALG6	721.214	-0.0385306	0.795233	-0.142862	0.261831	-0.383438	0.208585
ALG8	3051.02	0.103477	0.406718	-0.647829	3.08848e-10	-0.422625	0.0616041
ALG9	1233.12	-0.0739207	0.576682	-0.312805	0.00459841	-0.456735	0.0405031
ALK	1.57989	0.297156	0.514473	-0.404348	0.630139	-0.199209	NA
ALKBH1	952.801	-0.10489	0.243799	0.624403	2.24648e-16	-0.177709	0.49546
ALKBH2	1660.88	0.449393	2.06278e-08	0.636799	1.74291e-16	0.121389	0.698258
ALKBH3	920.02	-0.219825	0.0974624	-0.0728046	0.610256	-0.58534	0.00421544
ALKBH4	502.118	0.190335	0.0798341	0.319828	0.00142404	0.0452912	0.93148
ALKBH5	4269.43	0.011112	0.923372	-0.0418085	0.682183	0.376003	0.00772223
ALKBH6	667.243	0.1165	0.203819	0.32289	6.2991e-05	0.137042	0.659775
ALKBH7	370.387	0.141616	0.367322	-0.579179	1.61959e-05	-0.114485	0.85846
ALKBH8	781.408	-0.0950029	0.341157	0.458678	4.67006e-08	-0.164265	0.593786
ALLC	0.157161	0.0132998	NA	-0.136255	NA	0.392715	NA
ALMS1	867.773	-0.289885	0.0179902	-1.01513	8.53475e-20	-0.266654	0.485454
ALMS1-IT1	37.1766	-0.262098	0.27688	0.0262866	0.931041	-0.00257693	0.998681
ALMS1P	0.650829	0.240593	NA	-0.764685	0.343567	0.0731299	NA
ALOX12	0.578293	-0.126388	NA	0.120259	0.893786	-0.233729	NA
ALOX12-AS1	47.0269	0.754109	0.0100019	0.384937	0.285907	1.52297	0.0226279
ALOX12B	88.3473	-0.441104	0.0328177	1.36832	1.41259e-12	-0.521242	0.43417
ALOX12P2	164.882	1.48886	1.23917e-36	0.0385737	0.794801	-0.0468765	0.94541
ALOX15	2.75436	-0.592592	0.159102	1.35984	0.0553033	0.559236	NA
ALOX15B	0.80754	0.0358414	NA	-0.617446	0.442673	-0.90046	NA
ALOX15P1	1.25481	0.378838	NA	0.475368	0.706226	3.89776	NA
ALOX5	34.397	-0.295365	0.369008	2.08932	3.10775e-12	-0.625935	0.612699
ALOX5AP	8.56596	-0.31461	0.455766	0.882888	0.0441097	-0.985565	NA
ALOXE3	370.611	0.331051	0.183774	2.78541	2.19852e-37	0.669655	0.332268
ALPI	1.35138	-0.243011	NA	-0.608513	0.419419	-0.618615	NA
ALPK1	389.668	-0.640372	0.000175765	-2.03274	2.7717e-35	-0.932108	0.00015781
ALPK2	1303.63	-1.46042	4.18565e-14	0.183037	0.395177	0.819631	0.0961896
ALPK3	27.6628	0.596926	0.0183515	-0.104502	0.739084	0.0746742	0.960217
ALPL	13.1715	-0.505211	0.178764	0.592825	0.169798	-0.993454	0.514187
ALPP	56.1232	-0.311121	0.313018	2.38917	5.64029e-15	1.18162	0.222925
ALPPL2	9.59937	-0.597212	0.175538	0.0389695	0.987748	-0.759312	NA
ALS2	1485.31	-0.483429	4.07669e-10	0.239084	0.00234136	0.126276	0.671477
ALS2CL	1639.84	1.40323	1.63932e-14	1.73105	5.91215e-21	-0.884784	0.0288715
ALS2CR11	0.585035	-0.0252608	NA	-0.436399	0.564558	0.936997	NA
ALS2CR12	2.9636	0.325345	0.493311	0.94811	0.161577	0.186237	NA
ALX1	604.659	0.357818	0.30097	-1.07661	0.00104293	-1.62035	0.000162651
ALX4	65.8361	-1.35751	0.000239467	0.30238	0.5677	-0.0539458	NA
ALYREF	4095.41	-0.0867331	0.374218	-0.043868	0.660204	-0.157123	0.592719
AMACR	69.182	0.0578649	0.795233	0.34779	0.0605584	0.18552	0.824523
AMBP	32.9034	-1.61086	4.80102e-12	-1.26295	7.26999e-08	-0.0938351	0.950397
AMBRA1	1325.65	-0.264802	0.00973891	-0.206324	0.0416014	-0.407614	0.0340854
AMD1	8011.98	-0.186218	0.00139166	-0.363691	1.94833e-11	-0.125066	0.485432
AMDHD1	306.458	-0.415558	0.0854354	0.0418197	0.892901	-0.18687	0.867068
AMDHD2	519.964	0.162299	0.100366	-0.571423	5.88274e-11	0.185493	0.557416
AMELY	0.152178	-0.0375208	NA	0.143588	NA	-1.54168	NA
AMER1	1390.2	0.252212	0.000949306	1.83065	8.56697e-152	-0.117745	0.678825
AMFR	4746.9	-0.116622	0.357296	-0.0953989	0.444863	0.181468	0.657193
AMH	330.49	0.97763	1.0095e-05	1.00003	1.34824e-05	1.24574	0.00144476
AMHR2	44.7683	-0.455852	0.0743592	2.93219	1.4055e-28	0.695179	0.496621
AMICA1	0.302402	-0.10405	NA	-0.15774	NA	1.85401	NA
AMIGO1	76.4901	-0.358277	0.0799294	0.759827	7.82679e-05	0.716346	0.181007
AMIGO2	14644.9	-0.356939	0.117069	-0.741854	0.000571329	-0.192642	0.885794
AMIGO3	180.356	0.26301	0.04599	0.800365	2.14828e-11	0.441662	0.181772
AMMECR1	1347.13	0.0959177	0.602614	-0.0214244	0.915293	-0.188595	0.766464
AMMECR1L	2401.04	-0.237399	0.00667373	0.756402	3.06959e-21	0.233545	0.327972
AMN	2.01329	0.24976	0.627869	0.64122	0.402194	2.2054	NA
AMN1	513.6	-0.358262	0.00473153	-1.29576	2.05475e-28	-0.530555	0.0391453
AMOT	26.1855	-1.13497	0.000493106	-0.00755877	0.970008	-0.2234	0.910825
AMOTL1	3078.7	-0.0451259	0.825158	0.350386	0.0327454	-0.45865	0.320449
AMOTL2	4948.63	-0.175486	0.258108	0.724001	8.51457e-08	0.5019	0.139529
AMPD1	1.23476	0.493122	NA	1.48391	0.0907181	3.87046	NA
AMPD2	2442.35	0.00924553	0.928633	0.385827	1.45038e-07	0.240958	0.208243
AMPD3	35.9088	0.0449225	0.924332	0.513152	0.17031	1.2918	0.20753
AMPH	37.0721	-2.63085	2.1899e-15	-2.31499	4.76041e-11	-2.73832	0.194691
AMT	65.4631	1.05016	5.66058e-09	0.564942	0.00254186	0.123693	0.895927
AMTN	2.01919	-0.596756	0.257016	2.47337	0.000558493	-2.12177	NA
AMY2B	34.3797	0.760477	0.00669387	0.373702	0.255275	0.951525	0.300264
AMZ1	0.846103	0.199224	NA	1.15255	0.123131	-0.266957	NA
AMZ2	7593.06	-0.312909	0.000208067	1.01744	1.26509e-38	-0.202915	0.416302
AMZ2P1	899.974	-0.314254	0.0499787	0.932459	1.74082e-10	-0.286992	0.595371
ANAPC1	3660.75	-0.41265	0.000881005	-0.442318	0.000243759	-0.108954	0.840293
ANAPC10	380.591	-0.0930024	0.409854	-0.35185	0.000232874	-0.162893	0.661815
ANAPC11	2884.57	0.0279397	0.776191	-0.252059	0.000945567	0.0320725	0.935896
ANAPC13	2662.77	-0.175712	0.00109025	0.557127	1.72137e-29	-0.0116111	0.968373
ANAPC15	1697.31	-0.00140757	0.991381	-0.709578	3.05154e-17	0.105661	0.772152
ANAPC16	3806.19	-0.124427	0.0856279	-0.623411	5.94879e-23	-0.209196	0.210624
ANAPC1P1	3.14068	0.423159	0.371856	1.23727	0.0542775	0.736804	NA
ANAPC2	1397.26	0.248785	0.00136446	0.36363	7.21918e-07	0.0838096	0.793926
ANAPC4	1035.11	0.00713661	0.952641	-0.00940757	0.934954	0.278869	0.201725
ANAPC5	7130.88	0.153153	0.100187	-0.0429032	0.672977	0.340529	0.0446862
ANAPC7	4185.4	0.117663	0.0452462	0.242275	5.57597e-06	-0.104256	0.579991
ANG	156.735	-0.719625	0.00190354	-0.695032	0.00345052	0.184569	0.87193
ANGEL1	2100.32	0.33843	2.6558e-07	0.725195	3.37303e-31	-0.00882637	0.981483
ANGEL2	1599.06	-0.0160967	0.848353	0.275549	1.18667e-05	0.172208	0.353717
ANGPT1	15.6829	-0.264793	0.594126	-4.22287	1.95978e-10	2.07016	0.546533
ANGPT4	1.63576	-0.507551	0.247656	0.833688	0.24721	1.15505	NA
ANGPTL1	1.33348	0.334716	NA	-0.326882	0.601541	2.00853	NA
ANGPTL2	0.361295	-0.140336	NA	0.426208	NA	-2.79756	NA
ANGPTL4	981.445	0.593165	0.000802049	0.530757	0.00270399	-0.389383	0.5106
ANGPTL5	0.29261	-0.060148	NA	0.00555025	NA	-1.40309	NA
ANGPTL6	10.9618	0.514756	0.160192	1.14656	0.00340264	0.382979	NA
ANK1	615.523	0.191725	0.448346	1.50377	6.18808e-12	-0.377907	0.667058
ANK2	173.411	-0.0302124	0.994226	-4.77311	7.37605e-50	1.46269	0.0562804
ANK3	206.942	0.321672	0.224543	-2.20056	3.82282e-20	0.0988258	0.943321
ANKAR	67.4155	-0.277402	0.200518	0.196816	0.387044	-0.813126	0.112509
ANKDD1A	53.1212	-1.3389	1.83986e-07	0.279291	0.374489	-0.162589	0.911882
ANKDD1B	1.76498	-0.155907	0.765381	-0.456721	0.563684	1.54296	NA
ANKEF1	2033.22	-0.0214974	0.847399	0.686093	6.17651e-17	0.262252	0.251612
ANKFN1	1.45788	0.589069	NA	-0.924161	0.237103	0.135742	NA
ANKFY1	4140.94	0.0780984	0.569736	0.156064	0.205894	-0.370943	0.21039
ANKH	1033.61	-0.201129	0.0549275	-0.910571	1.26183e-22	-0.346385	0.142371
ANKHD1	96.8271	-0.154475	0.541199	-0.143945	0.567548	-1.02836	0.025011
ANKHD1-EIF4EBP3	0.375533	0.0839152	NA	0.182408	NA	3.81957	NA
ANKIB1	3170.78	-0.241084	0.00825387	-0.0830319	0.397688	-0.149259	0.640448
ANKK1	2.2862	0.248567	0.565104	0.0826869	0.981344	3.003	NA
ANKLE1	30.8071	0.67693	0.040508	0.909951	0.011908	1.73682	0.0285943
ANKLE2	4030.11	0.0757605	0.369405	0.0220603	0.808144	0.255094	0.118453
ANKMY1	404.055	-0.0771455	0.412377	-0.364419	3.37431e-06	0.0748307	0.83965
ANKMY2	835.589	-0.268704	0.0207058	-0.0249841	0.858745	0.0461346	0.936443
ANKRA2	1837.44	-0.367804	0.000832441	2.44924	7.55682e-130	-0.1923	0.622335
ANKRD1	658.946	-0.901411	0.0265178	2.00086	0.000138283	0.399814	0.903892
ANKRD10	1005.88	0.31352	0.0442853	-0.370374	0.0134833	0.813818	1.04097e-05
ANKRD11	3608.4	0.0184113	0.915698	-0.565794	5.90286e-06	-0.199655	0.680379
ANKRD12	919.075	-0.00998506	0.928633	0.188814	0.0247676	0.0313505	0.943385
ANKRD13A	1167.47	0.422251	0.00039822	0.175264	0.166192	0.490063	0.0421797
ANKRD13B	856.263	0.350594	0.00635121	0.781579	6.87132e-11	-0.333167	0.370529
ANKRD13C	997.337	0.0563952	0.497234	-0.0421184	0.603482	0.0273157	0.94197
ANKRD13D	925.728	0.404068	4.92144e-09	0.199864	0.0044078	0.190808	0.34784
ANKRD16	526.71	0.0731493	0.427453	0.0370755	0.693027	-0.16688	0.53189
ANKRD17	3768.79	-0.0363549	0.751298	0.138002	0.153232	-0.222706	0.4153
ANKRD18A	574.981	0.308931	0.000190456	0.184022	0.0273656	0.173975	0.528608
ANKRD18B	483.412	-0.0152329	0.886826	-0.286924	0.000358882	-0.159563	0.582408
ANKRD18DP	0.742939	0.0203658	NA	0.407179	0.600218	-1.55116	NA
ANKRD19P	6.28675	1.25073	0.00208784	0.681228	0.173413	-2.0001	NA
ANKRD2	230.712	-0.866803	0.00118745	0.739205	0.00936288	-0.0364581	0.982216
ANKRD20A11P	9.34774	0.103866	0.764463	1.7916	0.000142138	-1.95078	NA
ANKRD20A12P	139.214	-0.215015	0.486812	1.42185	1.46109e-07	-0.138442	0.924683
ANKRD20A19P	0.969015	-0.356831	NA	-0.0258991	0.93502	-0.873479	NA
ANKRD20A3	0.649437	-0.176357	NA	-0.203433	0.849433	1.25154	NA
ANKRD20A4	15.575	-0.117267	0.768086	0.615395	0.107645	0.609986	0.706834
ANKRD20A5P	218.209	0.31319	0.149778	0.829756	3.44367e-05	0.141264	0.885794
ANKRD20A8P	2.88354	-0.40798	0.382086	0.23437	0.742553	-0.0752138	NA
ANKRD20A9P	0.874103	-0.166537	NA	0.917872	0.220041	-1.90443	NA
ANKRD22	69.9808	1.79578	5.10688e-18	-0.075815	0.765675	0.432495	0.621352
ANKRD23	145.161	0.264919	0.257016	0.533902	0.0147291	0.733876	0.220255
ANKRD24	22.0406	0.465815	0.122354	0.812644	0.00764762	0.0389205	0.983136
ANKRD26	711.298	-0.133072	0.131439	0.582565	2.90596e-14	-0.268153	0.189205
ANKRD26P1	0.785693	0.364232	NA	0.200024	0.737607	-1.82522	NA
ANKRD27	2176.2	-0.302197	0.000626297	-0.408124	1.2192e-06	0.238327	0.333179
ANKRD28	2769.7	-0.0287994	0.743616	-0.357859	1.0397e-07	0.0129646	0.972996
ANKRD29	165.539	0.110282	0.483288	-0.409969	0.00218164	-0.0587235	0.93562
ANKRD30A	151.801	1.58176	1.14254e-11	-0.419382	0.119148	-0.0860502	0.952154
ANKRD30B	0.267344	0.0895307	NA	-0.0662943	NA	-0.428078	NA
ANKRD30BP3	0.601633	0.00743218	NA	0.99342	0.17576	0.0454623	NA
ANKRD31	46.1128	-0.806338	0.000175016	-1.25255	4.85004e-09	-0.919641	0.157349
ANKRD32	1164.48	-0.204487	0.198492	-0.437026	0.00257418	-0.608525	0.0477377
ANKRD33	0.554674	-0.159566	NA	0.481343	0.563888	-3.41809	NA
ANKRD33B	1713.35	-0.712579	3.05769e-11	0.61189	8.54162e-09	0.330811	0.272313
ANKRD34A	41.0889	0.429064	0.10723	0.115731	0.7209	0.714597	0.409055
ANKRD34B	14.0005	-1.26034	0.000465789	0.376624	0.456054	-0.557527	0.788983
ANKRD34C	0.255057	0.0418838	NA	-0.0711589	NA	1.35447	NA
ANKRD35	1.00382	-0.271353	NA	0.298082	0.597625	3.27337	NA
ANKRD36	189.292	-0.1509	0.380251	-0.28118	0.0735594	0.17999	0.783727
ANKRD36B	92.3284	-0.0994637	0.602416	-0.0707417	0.712929	0.226199	0.739597
ANKRD36BP2	1.02014	-0.323624	NA	0.282422	0.716943	0.765002	NA
ANKRD36C	109.171	-0.345733	0.0420134	-0.216984	0.216505	0.234732	0.730359
ANKRD37	67.6088	0.239757	0.202469	0.789588	3.05283e-06	0.52128	0.34263
ANKRD39	497.269	-0.311333	0.0338472	0.256357	0.0789597	0.0184814	0.981573
ANKRD40	4086.12	0.0617412	0.83225	0.0161066	0.962068	0.271917	0.839994
ANKRD42	740.237	0.0655981	0.35631	0.802127	2.06014e-43	-0.040817	0.889149
ANKRD44	65.0702	0.0421607	0.947713	-3.60443	1.69014e-30	-0.587607	0.669456
ANKRD45	8.31251	-0.586416	0.200862	-1.21231	0.048854	1.18737	NA
ANKRD46	518.157	-0.14141	0.452859	0.575639	0.000366326	0.27309	0.659868
ANKRD49	343.732	0.173716	0.168296	0.386843	0.000659919	0.302812	0.389649
ANKRD50	1383.83	-0.00980882	0.913132	0.546097	3.90606e-18	-0.0761204	0.785073
ANKRD52	7381.79	0.112869	0.437571	0.0507396	0.739457	0.652682	5.84452e-05
ANKRD53	2.70039	-0.0896554	0.841056	1.5166	0.0229349	1.07123	NA
ANKRD54	864.324	0.0994478	0.454991	0.0207602	0.887471	0.454573	0.0600597
ANKRD55	3.77906	-0.187515	0.715376	-0.467631	0.492231	0.904624	NA
ANKRD6	194.807	-0.411236	0.0167207	-1.28324	1.06102e-15	-0.405423	0.470814
ANKRD60	0.266336	0.0387101	NA	0.0736273	NA	3.17022	NA
ANKRD61	12.3697	-0.0698001	0.877952	-0.906631	0.017003	1.22725	NA
ANKRD62	4.80685	-0.288043	0.552981	2.88465	2.25012e-05	0.340783	NA
ANKRD62P1-PARP4P3	0.755366	0.144198	NA	-0.424608	0.521133	1.88543	NA
ANKRD63	1.92169	-0.220152	0.565115	-0.829118	0.232942	-1.96562	NA
ANKRD65	9.04543	-0.935973	0.0168964	3.16347	9.58671e-09	-0.112294	NA
ANKRD7	9.63452	-0.0506344	0.914964	-0.700587	0.154986	-0.115743	NA
ANKRD9	193.871	0.126781	0.396345	-0.073322	0.629701	0.43042	0.227785
ANKS1A	633.63	0.188819	0.105345	-1.03577	2.47692e-24	-0.271915	0.408757
ANKS1B	18.9564	-1.22489	0.000529411	-3.10346	1.64638e-12	-1.25169	0.628307
ANKS3	793.486	0.0275904	0.788027	-0.148961	0.073655	-0.0853955	0.805984
ANKS4B	85.5914	-1.02898	5.45872e-06	-1.67295	2.48598e-13	-0.271611	0.80565
ANKS6	1916.29	0.412066	1.8552e-14	0.257747	1.55889e-06	0.125183	0.475909
ANKUB1	8.61966	-1.22391	0.00421655	3.64483	2.2648e-08	-0.510581	NA
ANKZF1	774.741	0.272712	0.0685572	0.240919	0.103913	0.0790615	0.907899
ANLN	9039.14	-0.125826	0.197634	-0.554754	4.5561e-11	0.118407	0.731898
ANO1	20.3803	1.09291	0.000369859	-0.4896	0.147652	1.56234	0.0885869
ANO10	731.883	-0.296607	0.00029101	-2.19133	4.9164e-181	-0.233822	0.333223
ANO2	0.295445	-0.104416	NA	0.32932	NA	-2.50508	NA
ANO3	18.3371	1.35957	0.000702962	-2.59227	4.24607e-07	-0.732206	0.791385
ANO4	7.76974	-0.940618	0.0246451	-2.66602	2.5402e-06	1.65448	NA
ANO5	510.026	-0.798626	2.32356e-09	-0.426734	0.00181108	-0.217462	0.683621
ANO6	3738.37	-0.180903	0.207745	-0.871601	3.08889e-12	-0.49209	0.100412
ANO7	71.0622	-0.0541071	0.788786	-0.182154	0.302989	0.342025	0.562995
ANO8	503.078	0.549598	1.97838e-07	0.107202	0.368402	-0.00569989	0.992571
ANO9	29.4309	1.16475	3.40123e-05	1.37208	3.8378e-06	-0.539352	0.686121
ANOS1	3.91622	0.126844	0.831404	-1.09385	0.0729041	-0.732982	NA
ANP32A	9807	-0.17018	0.257884	-0.766721	3.82829e-09	-0.265214	0.565164
ANP32A-IT1	16.6126	0.912622	0.00485807	1.13468	0.00135847	0.138373	0.949146
ANP32AP1	1.32767	-0.0550619	NA	-0.199539	0.815233	0.353825	NA
ANP32B	7942.21	-0.0701283	0.513881	-0.932261	1.09398e-27	-0.414651	0.00271163
ANP32C	0.996772	-0.450957	NA	-0.394044	0.600916	-1.11208	NA
ANP32E	5117.81	-0.507273	8.55441e-14	-0.934402	6.59127e-46	0.248037	0.103981
ANPEP	40.2573	0.757397	0.0201374	-0.441656	0.253542	-0.299339	0.866737
ANTXR1	4304.67	-0.0175289	0.934537	-1.48571	2.45279e-13	-0.869256	0.0756183
ANTXR2	74.5037	0.268507	0.330826	-0.998502	8.8641e-05	0.619294	0.496354
ANTXRL	4.13975	-0.865493	0.0449092	-0.636436	0.298764	-0.53292	NA
ANXA1	71029.7	0.23439	0.000186642	-1.1066	5.6612e-82	0.0313259	0.916573
ANXA10	81.3206	1.23859	0.00031463	-0.191225	0.499481	1.98655	0.0579849
ANXA11	7244.29	-0.0741732	0.38324	-0.692086	2.02349e-23	-0.157901	0.502398
ANXA13	492.581	-0.484373	0.0371101	-1.71296	1.34745e-14	-1.06965	0.0340375
ANXA2	105380	-0.0506557	0.660463	-1.0567	2.37101e-33	0.188178	0.54443
ANXA2P1	2.32117	0.640103	0.149472	-0.475912	0.513915	0.386676	NA
ANXA2P2	296.548	-0.126459	0.467684	-1.10957	7.74441e-15	0.237254	0.686121
ANXA2P3	16.1736	0.409297	0.340987	-0.755223	0.151348	0.943982	0.700865
ANXA2R	70.9032	-0.0577995	0.811075	-0.372185	0.0640106	0.458139	0.496621
ANXA3	2645.84	0.176369	0.653451	-0.552587	0.154676	0.00848132	0.997217
ANXA4	13423.8	-1.54683	3.16593e-81	-0.429118	3.46e-07	0.384448	0.00605085
ANXA5	13017.7	0.102163	0.403814	-0.15936	0.156321	0.495525	0.00274193
ANXA6	1267.1	-1.48133	9.3813e-57	-0.673083	1.32299e-12	-0.297513	0.279334
ANXA7	6895.18	-0.0105781	0.875915	-0.208021	3.54741e-05	-0.0665237	0.748977
ANXA8	133.502	-0.721417	0.00216655	1.11291	2.07578e-06	0.728723	0.330384
ANXA8L1	260.973	-0.749817	4.27724e-05	1.38819	8.22054e-15	0.519659	0.372145
ANXA9	54.9783	-1.30403	6.447e-06	-0.131302	0.70292	-0.364618	0.807116
AOAH	1.45774	-0.587361	NA	-1.50018	0.047956	0.579302	NA
AOC1	1.32242	-0.254571	NA	-0.369984	0.703592	2.44746	NA
AOC2	248.576	1.23402	7.67325e-10	1.21428	4.1747e-09	0.962192	0.0311902
AOC3	133.413	1.27374	1.72765e-05	1.47107	1.0925e-05	2.06322	6.15076e-06
AOC4P	1.83679	0.629861	0.150789	1.69796	0.0405679	5.35056	NA
AOX1	136.237	0.343596	0.299729	1.53278	4.60641e-07	0.853188	0.407014
AOX2P	1.63693	-0.0324699	0.942638	0.212211	0.791224	1.62762	NA
AP1AR	1086.61	-0.031403	0.767852	0.140882	0.10925	-0.221272	0.368009
AP1B1	3527.33	0.087787	0.245719	0.0223858	0.785507	-0.0675468	0.815585
AP1B1P1	0.145352	-0.0375208	NA	0.143588	NA	-1.48294	NA
AP1G1	7622.29	-0.226591	0.000777819	-0.0723522	0.318857	-0.153306	0.447826
AP1G2	3651.2	0.442627	4.64466e-10	0.52981	1.56153e-14	-0.10264	0.716177
AP1M1	2302.72	-0.476753	1.44e-13	0.318379	7.05722e-07	0.0983012	0.700691
AP1M2	1347.92	-0.471649	0.0394761	0.0823081	0.742561	1.11911	0.0100791
AP1S1	3049.79	0.252965	0.128873	0.0796172	0.662998	-0.147233	0.827524
AP1S2	688.8	-0.0116389	0.954898	-0.142039	0.386444	0.368493	0.417906
AP1S3	1466.91	-0.290339	0.107431	-0.137908	0.469184	-0.574928	0.19452
AP2A1	4742.5	-0.181506	0.0106549	-0.108815	0.129667	-0.167071	0.407371
AP2A2	2917.6	-0.17407	0.00801862	-0.72973	8.20038e-35	0.0256385	0.938499
AP2B1	17026.4	-0.387541	0.00609597	-0.309549	0.0280178	-0.0849575	0.893857
AP2M1	10842.7	0.0796837	0.5567	0.245797	0.0341041	0.157705	0.7212
AP2S1	6347.45	-0.0531903	0.62785	-0.112991	0.246292	-0.116424	0.745098
AP3B1	3950.76	-0.504899	0.000389552	-0.537185	0.000111951	-0.819876	6.61088e-10
AP3B2	41.7621	-0.461144	0.245254	-0.0472854	0.952358	0.557893	0.78377
AP3D1	5335.89	0.0102635	0.941791	-0.0294535	0.81851	0.0876912	0.848941
AP3M1	4390.89	-0.276099	0.000375113	-0.21186	0.00558348	-0.260023	0.142991
AP3M2	1353.86	-0.0511335	0.526233	0.593123	1.49614e-20	0.074031	0.796921
AP3S1	2592.4	0.0814823	0.600676	0.125825	0.383506	-0.687114	2.64189e-05
AP3S2	17.6672	0.521501	0.0786326	0.419658	0.190875	0.143344	0.933501
AP4B1	712.461	0.34522	0.00865679	0.171799	0.213506	0.466482	0.124193
AP4E1	1837.91	-0.476201	1.54063e-12	0.56536	6.81055e-18	0.0328568	0.923752
AP4M1	577.861	-0.0347656	0.796744	-0.149811	0.187072	-0.267405	0.410526
AP4S1	425.735	-0.0462247	0.769996	-1.1096	3.24675e-20	-0.308039	0.447556
AP5B1	2182.59	0.332355	0.000860186	0.468083	8.10818e-07	0.355684	0.108985
AP5M1	1716.96	-0.0272668	0.821778	-0.0900826	0.39136	0.350166	0.0912627
AP5S1	944.333	0.135136	0.0599025	-0.187317	0.00510516	0.0149202	0.968173
AP5Z1	850.52	0.854593	4.10956e-14	0.386983	0.000915383	0.437771	0.107084
APAF1	2256.72	-0.387865	0.000755217	1.33527	6.7882e-36	-0.510672	0.0100195
APBA1	48.621	-0.0219799	0.952141	-0.167813	0.639255	-1.12396	0.195353
APBA2	852.252	0.308268	0.00572841	-1.85553	6.54759e-75	-0.235209	0.509106
APBA3	495.249	0.386672	0.00447817	1.30455	3.52258e-25	0.416681	0.253318
APBB1	1119.48	-0.795802	1.29056e-11	0.846204	2.81802e-13	0.602498	0.00100617
APBB1IP	109.898	-2.97145	4.95148e-32	-1.11877	2.75904e-05	0.0128773	0.99536
APBB2	559.622	0.0585414	0.823353	-2.12045	1.20078e-29	-0.449779	0.496621
APBB3	597.32	0.926969	6.82336e-17	1.41159	3.3768e-38	0.135207	0.783115
APC	1824.29	-0.109233	0.2849	0.396594	6.22907e-06	-0.248712	0.333179
APC2	80.8352	-0.327174	0.118964	-1.43903	4.96018e-14	0.486472	0.478935
APCDD1	6.65501	-0.9364	0.0254936	-0.0225182	0.972668	0.125732	NA
APCDD1L	0.336171	0.023753	NA	0.448379	NA	0.47851	NA
APCDD1L-AS1	0.51192	0.271944	NA	0.0273852	0.971034	1.92305	NA
APEH	4416.51	-0.159746	0.0358183	-0.0504648	0.538901	-0.115347	0.66342
APELA	1.60971	-0.277841	0.344512	-0.659368	0.417668	0.936775	NA
APEX1	9010	0.0533873	0.473999	-0.454675	3.07577e-14	-0.164582	0.356379
APEX2	2772.7	0.153198	0.0791989	0.407668	1.78035e-07	-0.074181	0.835024
APH1A	5726.99	-0.0534081	0.593705	-0.263751	0.00127563	-0.178531	0.500733
APH1B	840.607	-0.912023	4.45214e-23	-0.0533579	0.639742	0.175275	0.616588
API5	7505.7	0.1195	0.2247	-0.0219045	0.842744	0.278164	0.216747
APIP	913.076	-0.163612	0.172642	-0.769327	1.38032e-13	0.177251	0.665652
APITD1	79.9101	-0.195381	0.287146	-0.821237	3.54637e-07	-0.204259	0.784309
APLF	125.196	-0.656055	0.000225114	0.6693	0.000160489	-0.514141	0.352998
APLN	46.2138	-0.43049	0.096654	0.239001	0.394181	0.60243	0.504802
APLNR	1.15309	-0.335903	NA	-0.237699	0.78808	0.949379	NA
APLP1	5229.38	-0.721404	1.24256e-05	0.773584	2.34199e-06	-0.262334	0.680447
APLP2	14258.9	0.303749	4.58293e-05	-0.225085	0.00221996	-0.116261	0.673952
APMAP	8299.91	0.336924	0.000144193	-0.305533	0.000407987	0.261779	0.262581
APOA1	2.36433	0.328111	0.487788	0.266499	0.793837	2.3734	NA
APOA1BP	5440.53	-0.00144324	0.989099	-0.36458	9.5799e-07	-0.299411	0.0467942
APOB	0.306047	0.0217829	NA	0.221364	NA	-1.40332	NA
APOBEC1	0.157161	0.0132998	NA	-0.136255	NA	0.392715	NA
APOBEC2	0.422976	-0.173519	NA	0.513311	NA	-3.02626	NA
APOBEC3B	877.463	-0.980535	7.19635e-28	0.586525	8.57058e-11	-0.30879	0.201084
APOBEC3C	3499.58	-0.384006	3.13185e-08	1.90085	8.54572e-186	-0.23859	0.143838
APOBEC3D	35.2227	0.0615232	0.843347	2.54424	9.09394e-23	0.510819	0.645171
APOBEC3F	267.47	-0.814033	9.94869e-13	0.554111	1.2716e-06	0.0645703	0.913259
APOBEC3H	22.7495	0.0456448	0.888222	3.14295	1.2492e-18	-0.614159	0.712278
APOBR	11.7588	0.304457	0.473881	0.485322	0.315233	0.655936	NA
APOC1	854.292	-0.613297	1.53037e-15	-0.196304	0.0145839	-0.00382792	0.993846
APOC1P1	2.63403	-0.380142	0.356408	-0.166581	0.993276	3.11524	NA
APOD	36.6791	-0.927722	7.03339e-05	1.03251	1.45245e-05	-0.76814	0.323002
APOE	88.1709	0.854327	0.0477775	1.67345	0.00396679	3.03307	0.000129449
APOH	296.607	-2.29725	1.66482e-45	-0.819322	1.74952e-06	0.6964	0.0966424
APOL1	349.253	-0.606277	0.00261547	1.19637	8.57678e-10	0.413425	0.565963
APOL2	1835.25	-0.119261	0.575275	1.51625	1.10004e-17	0.747197	0.0818312
APOL3	18.2846	-0.448967	0.295231	4.0601	6.24925e-12	0.25844	0.952717
APOL5	0.18924	0.0641204	NA	0.143588	NA	2.2085	NA
APOL6	821.605	-0.143279	0.248266	1.45132	6.07817e-44	0.0923706	0.855646
APOLD1	107.915	1.21374	2.11459e-15	0.872448	1.91458e-08	0.420756	0.425946
APOM	64.1165	-0.122705	0.546737	-0.868073	3.41784e-07	-0.241282	0.752608
APOO	1167.24	-0.440808	5.83559e-05	0.075889	0.549494	-0.38963	0.13566
APOOL	1135.54	-0.11206	0.213655	-0.531658	5.93473e-12	-0.146481	0.615444
APOPT1	1065.69	-0.0236923	0.749448	-0.0998335	0.104228	0.00823156	0.980981
APP	18957.4	0.0800511	0.466024	-1.1965	9.83133e-43	-0.374645	0.0410534
APPBP2	1697.08	-0.503925	1.92589e-06	0.161824	0.155476	-0.216365	0.549426
APPL1	1995.64	-0.203328	0.0145475	-0.321218	3.44658e-05	-0.116879	0.70344
APPL2	1593.29	-0.147562	0.178308	-0.0663168	0.562131	-0.211817	0.516043
APRT	6952.05	-0.0524135	0.646785	-0.109582	0.282882	0.0760753	0.856046
APTR	176.217	-0.144814	0.27989	0.117674	0.375435	0.0577078	0.925743
APTX	2619.61	-0.192829	0.0746429	0.773848	5.94219e-16	-0.480621	0.000995163
AQP1	30.477	1.39314	2.18687e-07	0.195009	0.570318	0.394434	0.769643
AQP10	0.556289	0.283209	NA	0.629734	0.486434	1.36416	NA
AQP11	103.739	-0.812452	7.24777e-06	0.315681	0.104417	0.300814	0.688308
AQP2	0.136441	-0.0375208	NA	0.143588	NA	-1.40135	NA
AQP3	1876.06	0.771978	0.0134496	0.216225	0.560297	-0.318256	0.853297
AQP4	8.16389	-1.05025	0.00595186	-0.728337	0.11652	0.49247	NA
AQP4-AS1	0.41691	-0.0636483	NA	-0.34792	NA	2.35011	NA
AQP5	1.23779	0.717427	NA	0.0738603	0.93915	0.456655	NA
AQP6	3.37679	0.0923942	0.855838	-0.121736	0.861395	1.36746	NA
AQP7	54.2302	0.266213	0.386037	0.289905	0.359742	-0.808149	0.395661
AQP7P1	0.944784	0.286556	NA	0.438926	0.55802	-0.616012	NA
AQP7P3	0.97493	0.207275	NA	-0.00495549	0.938951	-2.84827	NA
AQP8	0.481717	-0.0813763	NA	-0.00618962	0.997014	0.448724	NA
AQP9	0.412308	-0.0256101	NA	0.144873	NA	-0.500028	NA
AQR	4548.76	0.0843527	0.682973	-0.0400353	0.852233	-0.329225	0.576115
AR	1049.44	-1.71059	2.35437e-17	-1.40741	1.20722e-11	-0.679597	0.279334
ARAF	3314.45	0.160484	0.00517197	0.0613491	0.312798	-0.0264537	0.923327
ARAP1	4306.99	0.0225472	0.84838	1.10726	9.67584e-38	-0.246674	0.348721
ARAP2	281.966	-0.10329	0.537353	-0.184781	0.227808	-0.0444141	0.954719
ARAP3	624.265	-0.784172	3.1022e-09	0.679594	2.38235e-07	0.614536	0.0184758
ARC	266.154	-0.753875	0.00627074	5.4209	1.12177e-78	-0.85772	0.387235
ARCN1	7896.14	-0.110346	0.00296255	0.404347	4.71063e-33	-0.0319117	0.846441
AREG	92.2426	0.514941	0.0738987	0.358293	0.238454	-1.49775	0.0105762
AREL1	3446.83	0.11719	0.029886	-0.0121086	0.849104	0.104706	0.529575
ARF1	16784.7	-0.139722	0.048591	-0.163108	0.0148081	0.181267	0.322177
ARF3	9009.87	-0.0338922	0.445807	-0.255926	1.0373e-12	-0.021586	0.907467
ARF4	6255.79	-0.0577609	0.446802	0.096309	0.160555	0.00297727	0.994071
ARF5	3672.09	-0.0589798	0.601862	0.0537174	0.622014	0.142299	0.686646
ARF6	5262.06	-0.416552	9.56334e-07	-0.0210408	0.843878	-0.156648	0.601226
ARFGAP1	5453.45	0.201181	0.0205867	0.74334	1.81212e-21	0.164062	0.55468
ARFGAP2	2774.84	-0.044716	0.598951	0.672269	2.43346e-24	-0.0666585	0.827846
ARFGAP3	1416.08	-0.360936	7.1979e-07	0.340833	1.58915e-06	0.0201332	0.959676
ARFGEF1	2935.15	-0.304249	0.0023487	-0.0321157	0.785757	-0.459626	0.00141837
ARFGEF2	4963.29	-0.158756	0.110158	0.403553	5.5402e-06	-0.374104	0.032466
ARFGEF3	935.091	-0.696504	7.0675e-09	-0.374144	0.0022789	-0.254602	0.540939
ARFIP1	1241.85	-0.441582	3.29901e-05	-0.316486	0.00277362	-0.308546	0.300595
ARFIP2	3334.58	0.258341	0.00166081	0.286039	0.000282367	0.210056	0.364354
ARFRP1	945.038	-0.0921424	0.524575	-0.38434	0.00159329	-0.559598	0.0109531
ARG2	166.5	-0.474332	0.123696	1.98619	3.09e-12	-1.4553	0.0248312
ARGLU1	1721.05	0.25836	0.0219747	0.0246206	0.858492	0.482342	0.010305
ARHGAP1	4119.59	0.125973	0.305344	0.292238	0.00743222	0.300057	0.333048
ARHGAP10	270.082	-0.596106	0.00128414	-1.08756	1.28035e-09	-0.859163	0.0243075
ARHGAP11A	7518.34	-0.234459	0.00314651	-0.77493	1.57748e-26	-0.00144229	0.997217
ARHGAP11B	239.67	0.260507	0.0137795	-0.481523	9.91346e-07	0.141994	0.735233
ARHGAP12	2930.62	-0.138554	0.31438	-0.640419	5.57561e-08	-0.488562	0.0604951
ARHGAP15	0.326065	-0.0456997	NA	-0.329356	NA	1.89448	NA
ARHGAP17	1752.15	-0.0777158	0.636522	0.0628752	0.698071	0.448856	0.202732
ARHGAP18	1706.83	-0.907799	1.21024e-07	-1.6555	9.18827e-23	-0.285304	0.673645
ARHGAP19	608.986	-0.509435	0.00012927	-1.0821	1.14769e-17	-0.149613	0.791385
ARHGAP19-SLIT1	0.191295	-0.0629311	NA	0.213549	NA	-1.89486	NA
ARHGAP20	5.93403	0.210908	0.6571	-0.16673	0.779817	1.32978	NA
ARHGAP21	3303.8	0.256451	0.00536272	-0.573065	1.72964e-11	0.0744787	0.853297
ARHGAP22	115.041	-0.538928	0.00184258	-0.090643	0.648924	-0.355474	0.570845
ARHGAP23	1612.31	0.390249	0.0390601	0.32477	0.088369	-0.275729	0.696345
ARHGAP24	167.509	-0.863675	2.77694e-07	-2.86484	3.14028e-64	-0.523161	0.354999
ARHGAP25	11.3629	1.05214	0.00307479	-1.43289	0.000454724	-0.0107741	NA
ARHGAP26	2418.95	-0.247781	0.0979998	-2.51649	6.121e-81	-0.532145	0.100911
ARHGAP26-AS1	1.04917	0.161947	NA	0.275585	0.742467	0.113762	NA
ARHGAP26-IT1	0.157866	-0.0375208	NA	-0.136255	NA	2.22166	NA
ARHGAP27	1368.37	0.250486	0.00309754	0.772963	2.78151e-23	0.00350915	0.995049
ARHGAP28	15.4713	0.1794	0.708737	-2.14061	1.71182e-07	-0.860019	0.636718
ARHGAP29	2680.35	-0.763769	6.08695e-07	0.108375	0.534181	0.773416	0.00400939
ARHGAP30	8.28832	0.301668	0.459448	2.67538	1.65021e-07	-1.03849	NA
ARHGAP31	148.864	-1.20122	9.26261e-07	-0.603417	0.0262532	0.462306	0.654191
ARHGAP31-AS1	8.05101	-0.337948	0.408441	-0.190716	0.698243	-0.0794316	NA
ARHGAP32	684.886	-0.0524198	0.779568	-0.920876	2.56075e-10	-0.507187	0.204908
ARHGAP33	362.542	0.120146	0.600011	-0.0859509	0.71154	0.639929	0.235119
ARHGAP35	5985.18	-0.341753	0.00272183	-1.05462	1.56352e-23	-0.44711	0.0532225
ARHGAP39	558.361	0.214553	0.226982	-1.04933	1.02623e-11	-0.462813	0.326411
ARHGAP4	39.5318	0.286197	0.396619	-0.0702034	0.85041	0.960826	0.363506
ARHGAP40	0.31188	0.0768746	NA	-0.16024	NA	-2.94452	NA
ARHGAP42	292.621	0.0597898	0.658067	-0.794187	3.29418e-14	-0.264812	0.459538
ARHGAP44	209.677	-0.67163	0.000432391	-2.01259	1.18982e-27	-0.600768	0.301276
ARHGAP5	3868.56	-0.155095	0.0324857	0.0819308	0.270994	-0.0246862	0.945072
ARHGAP5-AS1	190.871	-0.0481797	0.737969	0.105928	0.411917	0.121437	0.814441
ARHGAP6	1.50037	0.0983504	0.878791	-1.85591	0.00814601	-1.07862	NA
ARHGAP8	3.70247	0.179818	0.705042	0.681073	0.295631	-0.627042	NA
ARHGAP9	4.52756	-0.690803	0.111578	1.38735	0.0139984	0.749014	NA
ARHGDIA	9927.2	0.191556	0.167894	-0.441993	0.000418531	0.138005	0.794581
ARHGDIB	43.6204	0.931562	3.03498e-05	-0.26444	0.295451	0.516286	0.550971
ARHGDIG	68.407	1.03486	1.75259e-05	1.01898	3.92849e-05	-0.811789	0.309553
ARHGEF1	4527.28	0.346906	0.000312621	0.375425	5.43752e-05	0.020117	0.969033
ARHGEF10	1777.08	-0.0623679	0.638458	-0.561834	9.64136e-08	-0.366891	0.178605
ARHGEF10L	383.22	-1.1853	7.11007e-13	-0.7993	1.81363e-06	-0.905553	0.00181043
ARHGEF11	3410.79	0.233187	0.000182242	-0.00547334	0.948021	0.118831	0.568686
ARHGEF12	4838.67	-0.18516	0.0387385	-0.316851	0.000126112	-0.0275239	0.950867
ARHGEF15	0.540873	-0.0656804	NA	0.223815	0.796293	-4.76342	NA
ARHGEF16	432.363	1.21421	1.88014e-32	-0.465683	1.06085e-05	-0.32022	0.302692
ARHGEF17	935.972	-0.23033	0.0258655	-0.210078	0.0368513	-0.0911408	0.834264
ARHGEF18	1771.43	0.32432	8.74357e-06	-0.168155	0.0233064	-0.0746	0.812011
ARHGEF19	396.371	0.406634	0.00228389	0.797993	2.13836e-10	0.264234	0.563726
ARHGEF2	2328.07	0.118283	0.18532	0.807626	2.18832e-26	0.299801	0.0781517
ARHGEF25	678.935	0.186044	0.328689	0.739814	7.08168e-06	0.945731	1.28663e-05
ARHGEF26	526.272	-0.666058	1.21651e-07	-0.320212	0.0134133	-0.420081	0.222351
ARHGEF26-AS1	7.80773	0.136747	0.756214	-1.5554	0.000658507	1.00947	NA
ARHGEF28	1623.99	-0.558937	7.82786e-09	-0.228915	0.022708	0.0148667	0.979019
ARHGEF3	770.641	-0.0587222	0.749034	0.426583	0.00349366	-0.756027	0.000477373
ARHGEF33	1.90095	0.243292	0.62025	-0.23284	0.807217	-1.34783	NA
ARHGEF35	2.69796	0.840268	0.0378155	0.471722	0.423135	-1.56675	NA
ARHGEF37	261.665	0.534615	0.000445371	0.410285	0.00716673	-0.436348	0.334848
ARHGEF38	18.4116	2.80922	4.44903e-13	-1.57782	0.000159423	0.0798567	0.982203
ARHGEF38-IT1	0.332832	0.143042	NA	-0.165607	NA	-1.0155	NA
ARHGEF39	1385.2	0.085809	0.421878	-0.780263	3.10259e-19	0.381182	0.0291494
ARHGEF4	74.3873	1.18488	5.60069e-08	-2.24011	2.34956e-23	-0.782741	0.255181
ARHGEF40	1029.62	-0.69871	1.60418e-10	-0.273232	0.0165906	0.222274	0.565164
ARHGEF5	164.352	0.802857	4.60068e-05	0.732519	0.000249923	0.277612	0.743827
ARHGEF6	28.9263	-1.16406	0.00188192	-0.428461	0.428151	0.594813	0.785348
ARHGEF7	1734.82	-0.212402	0.0127092	-0.20061	0.0149685	-0.180975	0.48918
ARHGEF9	898.103	-0.148367	0.13469	-1.15222	1.80934e-41	-0.373742	0.0369016
ARID1A	3601.2	-0.118892	0.306287	0.0719689	0.542376	-0.24545	0.434955
ARID1B	1237.16	-0.229087	0.142269	-2.15883	4.87646e-56	-0.658704	0.0168557
ARID2	2013.8	-0.184851	0.0393714	-0.198883	0.0201675	-0.333802	0.0461753
ARID3A	367.913	0.00399423	0.98016	0.283529	0.0178636	-0.363179	0.268153
ARID3B	330.536	0.019414	0.885803	0.742027	9.1875e-14	-0.376712	0.150613
ARID3C	13.0606	0.281364	0.480088	0.395705	0.372684	1.43156	0.248428
ARID4A	920.412	-0.0890613	0.457601	0.893797	2.19369e-20	-0.336104	0.197391
ARID4B	1797.86	-0.380094	3.49777e-06	0.0149993	0.887229	-0.107112	0.746255
ARID5A	217.01	-0.0304071	0.866877	1.29879	8.9572e-21	0.622192	0.052914
ARID5B	182.156	-1.36671	1.2027e-10	0.318189	0.221932	-0.992151	0.052914
ARIH1	4444.67	-0.15999	0.0860315	-0.0388291	0.706038	-0.352851	0.0300441
ARIH2	4257.79	-0.250378	0.000613071	0.110021	0.148202	-0.0356083	0.918682
ARIH2OS	44.904	0.305877	0.283893	0.787695	0.00339009	0.927995	0.235119
ARL1	2822.18	-0.17145	0.124585	-0.585677	2.7279e-09	-0.13935	0.729925
ARL10	0.819424	0.0546801	NA	-0.457315	0.539963	1.74526	NA
ARL11	1.29346	-0.11741	NA	1.50999	0.0346499	-1.96972	NA
ARL13A	5.84441	0.349797	0.447274	0.836723	0.121507	1.01982	NA
ARL13B	804.576	-0.558407	9.36042e-05	-0.273757	0.0643358	-0.623141	0.0321299
ARL14	132.885	0.51478	0.041581	1.82371	1.57023e-14	1.0866	0.055692
ARL14EP	1360.48	0.0494563	0.589813	0.650235	1.2602e-19	-0.205479	0.343322
ARL14EPL	1.04049	0.207453	NA	0.0359818	0.965292	3.64961	NA
ARL15	313.567	-1.01618	2.7907e-06	-3.27297	2.64762e-50	-1.25925	0.00273139
ARL16	1169.49	0.144179	0.150174	-0.07388	0.474486	0.398311	0.0124026
ARL17A	99.6283	0.649005	0.00048945	-0.183319	0.377118	0.537453	0.360502
ARL2	1622.35	0.320484	0.0188367	-0.14584	0.311412	0.215234	0.659686
ARL2-SNX15	0.358847	0.148599	NA	0.180466	NA	1.81066	NA
ARL2BP	4589.45	0.0498563	0.525098	0.251808	8.71797e-05	-0.0879154	0.734595
ARL3	1439.81	-0.721735	2.89683e-18	-0.718654	1.3603e-18	-0.17953	0.531306
ARL4A	1240.42	-0.683605	1.00893e-11	-0.54211	5.67927e-08	0.315837	0.259908
ARL4C	4844.71	-1.25017	8.07306e-50	-0.875233	5.15719e-25	0.166681	0.592097
ARL4D	643.55	0.417552	0.022553	-0.0870823	0.688933	-0.523057	0.313503
ARL5A	1622.81	-0.400897	0.000769237	-0.0882873	0.509618	-0.171489	0.707202
ARL5B	1281.72	-0.234057	0.0185618	0.587877	9.30996e-11	-0.318248	0.175733
ARL5C	0.610482	0.24938	NA	0.456449	0.678948	2.72348	NA
ARL6	258.437	-0.196965	0.0986845	0.0677039	0.597567	0.0982279	0.848998
ARL6IP1	18145.2	-0.068177	0.603178	-0.460409	1.26374e-05	0.420359	0.0687479
ARL6IP4	4780.97	0.247632	0.0301378	-0.0228781	0.866748	0.255526	0.447296
ARL6IP5	3233.7	-0.0149036	0.886103	-0.540142	8.30411e-13	-0.0181509	0.966088
ARL6IP6	622.566	-0.21351	0.0386279	-1.18343	4.45595e-38	-0.0923439	0.831746
ARL8A	1956.63	-0.242809	0.0130708	1.06174	2.71527e-33	0.173424	0.598729
ARL8B	4482.58	-0.370043	0.00211364	-0.399248	0.000610829	-0.408649	0.156046
ARL9	1.47935	0.307512	NA	1.63087	0.0242442	2.80049	NA
ARMC1	3008.19	-0.462332	7.14725e-07	-0.235482	0.0132003	-0.294624	0.227972
ARMC10	1511.6	0.0278614	0.800537	-0.0685367	0.483439	-0.00857631	0.985203
ARMC12	28.7257	0.79107	0.00625245	0.872162	0.00495135	1.30882	0.0992592
ARMC2	76.3851	-0.324436	0.0637808	-0.597784	0.000270013	-0.274042	0.688777
ARMC3	8.02108	0.643048	0.138716	-1.74786	0.000668198	-1.07891	NA
ARMC4	18.7181	-0.404877	0.250124	-1.60397	1.36751e-05	-1.03625	0.47742
ARMC5	755.846	0.433524	8.01661e-05	1.31267	4.37447e-37	-0.0663328	0.899184
ARMC6	1557.33	0.0996846	0.291513	0.25367	0.00223051	-0.061776	0.87325
ARMC7	1026.27	0.292178	0.00647167	-0.256789	0.0146511	-0.199581	0.580541
ARMC8	1300.73	-0.100677	0.103925	-0.353236	7.81355e-11	0.0499592	0.847352
ARMC9	437.605	-0.530276	1.61718e-06	-1.17757	7.22389e-29	-0.11958	0.807021
ARMCX1	0.167629	0.0132998	NA	0.00366651	NA	2.31622	NA
ARMCX2	0.159139	0.0641204	NA	-0.136255	NA	-1.39781	NA
ARMCX3	913.925	-0.573948	5.84018e-08	0.299683	0.00548587	0.0973404	0.839978
ARMCX4	6.44009	0.896525	0.0243793	-0.0473671	0.994565	-1.01238	NA
ARMCX5	762.933	0.00523384	0.973423	0.123489	0.314963	-0.428836	0.0831635
ARMCX5-GPRASP2	28.0192	0.133625	0.682996	-0.42464	0.160952	-0.0855831	0.959676
ARMCX6	409.761	-0.421273	0.00198572	0.361661	0.00729754	-0.039373	0.95699
ARMS2	0.446791	0.088977	NA	0.159485	0.844296	1.33375	NA
ARMT1	1425.04	-0.437929	3.9265e-10	-0.113255	0.133203	-0.139662	0.568883
ARNT	2042.46	-0.0137326	0.886894	-0.0195102	0.831361	-0.0955893	0.746776
ARNT2	1149.31	-1.77501	9.74779e-126	-0.888519	2.47431e-32	0.0318083	0.940734
ARNTL	485.588	-0.602049	1.16842e-05	-0.999501	4.43452e-14	-0.59885	0.0352126
ARNTL2	1227.19	0.380792	0.0247278	-0.179037	0.317774	0.648595	0.0827425
ARPC1A	4874.13	0.0299948	0.769767	-0.0889738	0.315651	-0.0335415	0.93562
ARPC1B	4985.44	0.370827	0.000130862	-0.458566	8.32653e-07	0.0407819	0.934362
ARPC2	9894.52	-0.464484	1.98365e-11	0.366781	8.19844e-08	-0.0810001	0.783115
ARPC3	9197.39	0.246902	0.301539	-0.194914	0.430565	-0.0845161	0.954719
ARPC4	3356.67	0.163348	0.0312011	-0.155186	0.033779	0.0715106	0.816128
ARPC5	7553.95	-0.182621	0.0173758	-0.109405	0.159356	0.182291	0.395661
ARPC5L	1455.35	0.164953	0.259928	0.389089	0.00295053	0.682188	0.000123689
ARPIN	2036.65	-0.0520539	0.832798	-0.424863	0.037324	-0.346003	0.636718
ARPP19	16276.6	-0.154296	0.15632	0.0215445	0.863802	-0.165871	0.646034
ARPP21	0.229811	-0.0629311	NA	0.0736273	NA	-0.521223	NA
ARRB1	1426.25	-0.614097	0.000619672	-0.958749	3.84175e-08	-0.581102	0.241327
ARRB2	2769.27	-0.180182	0.116209	0.0467461	0.712739	-0.118559	0.785485
ARRDC1	574.483	0.57111	3.70215e-07	0.17172	0.157967	0.178691	0.684562
ARRDC1-AS1	264.443	0.231539	0.165809	-0.298746	0.0608554	0.509551	0.223457
ARRDC2	1775.95	0.24384	0.00404052	0.180908	0.0313961	0.171503	0.528278
ARRDC3	1380.93	0.447424	0.0253563	-0.39442	0.0495736	0.765478	0.101007
ARRDC3-AS1	18.3731	-0.338848	0.297146	-2.04488	4.13702e-10	0.0887231	0.965947
ARRDC4	297.525	-0.589144	0.0299108	1.92583	4.80247e-13	0.59643	0.552107
ARRDC5	0.427732	0.209891	NA	-0.42467	NA	-0.129047	NA
ARSA	719.346	0.173541	0.137675	0.434278	3.28285e-05	0.254444	0.453233
ARSB	889.034	-0.0359732	0.852809	-3.01247	4.61666e-109	0.389027	0.375138
ARSD	849.624	-0.160567	0.164411	-0.122336	0.288111	0.154614	0.706836
ARSE	1611.81	-1.06725	1.49398e-17	-0.392704	0.00262422	-0.256596	0.570904
ARSF	0.433971	-0.172462	NA	0.510823	NA	-3.06203	NA
ARSG	117.156	0.37529	0.00871307	-0.849178	2.62216e-10	0.164149	0.791717
ARSI	60.733	-0.532351	0.0750591	1.74076	6.99031e-09	1.03259	0.291603
ARSJ	598.744	0.431244	0.00121247	-0.91625	3.13385e-13	0.158663	0.77283
ARSK	340.094	0.202279	0.0947532	-1.07462	5.23026e-24	-0.313002	0.351677
ART1	1.12885	-0.519371	NA	0.0571565	0.848183	2.82418	NA
ART3	1.20454	-0.457132	NA	1.54073	0.0673728	-3.45808	NA
ART5	7.99331	-0.739938	0.0455593	0.154355	0.776552	-0.528477	NA
ARTN	5.57384	-0.148965	0.74453	-1.75714	0.000810797	0.0394382	NA
ARV1	1250.44	-0.437577	1.98595e-06	-0.683513	8.79545e-15	-0.395826	0.0208266
ARVCF	426.708	-0.156787	0.351834	3.25413	6.49364e-117	-0.00395107	0.997217
ARX	87.1107	-0.939999	0.00478904	0.680784	0.0651309	1.09552	0.389649
AS3MT	0.645412	0.0352751	NA	-0.276901	0.742842	-1.13575	NA
ASAH1	4053.26	0.0465711	0.794843	-0.498595	0.000368911	0.0958688	0.883338
ASAH2	18.7359	-0.015151	0.969653	0.266023	0.415487	-0.389796	0.769742
ASAH2B	36.8566	-0.0202259	0.952484	0.432234	0.10132	-0.107527	0.940734
ASAP1	4647.13	-0.423495	0.000301568	-1.03784	4.80595e-21	-0.459794	0.0633959
ASAP1-IT2	0.996334	0.651427	NA	-0.0693693	0.993285	-1.23381	NA
ASAP2	1519.24	-0.326844	0.000261876	-1.04588	2.98979e-36	-0.102334	0.781752
ASAP3	309.883	-0.493704	1.21824e-05	0.340076	0.00257641	0.114951	0.821364
ASB1	2247.04	-0.192821	0.0183628	0.0815319	0.343234	-0.0285999	0.944106
ASB12	1.63251	0.142863	0.742732	-1.29719	0.0724595	1.31917	NA
ASB13	1187.25	-0.0757637	0.332149	-0.374892	1.0644e-08	0.136333	0.556517
ASB14	5.92362	0.0195085	0.968282	-0.513875	0.312988	0.700435	NA
ASB15	0.151749	0.0132998	NA	0.00366651	NA	-1.53074	NA
ASB16	1.57923	-0.165625	0.681236	-1.0176	0.160381	-1.19703	NA
ASB16-AS1	566.004	0.138405	0.14889	1.13835	1.18398e-43	0.0735522	0.855646
ASB2	17.1436	0.311395	0.374218	1.25767	0.000297833	-0.566448	0.724214
ASB3	27.0654	-0.259502	0.339117	0.117274	0.695208	0.373694	0.732332
ASB4	621.824	-1.05436	1.49556e-09	-2.06044	6.3449e-33	-0.136872	0.87325
ASB5	0.2338	-0.0124642	NA	0.21916	NA	-0.500926	NA
ASB6	1081.83	0.33571	0.00546041	0.400842	0.000557273	0.276768	0.456153
ASB7	1477.77	-0.347179	3.46446e-12	0.516454	8.16828e-27	-0.0844905	0.659704
ASB8	914.475	-0.351405	5.45872e-06	0.186459	0.01731	0.0271761	0.947481
ASB9	868.837	-1.07983	6.14397e-25	-0.525487	8.20796e-07	-0.364733	0.204645
ASCC1	2668.22	0.142302	0.38417	-0.937811	4.95027e-12	-0.718319	0.000880763
ASCC2	2387.18	0.0989873	0.21939	0.381301	4.09972e-08	-0.255178	0.109684
ASCC3	3092.17	-0.252901	0.13341	0.164803	0.345885	-0.832546	0.00018648
ASCL1	1.01125	-0.114554	NA	1.27097	0.0831108	-2.13425	NA
ASCL2	4.97217	-0.781592	0.0718473	0.61074	0.328217	0.0611996	NA
ASCL4	0.152178	-0.0375208	NA	0.143588	NA	-1.54168	NA
ASCL5	6.8523	-0.944508	0.0195102	0.537028	0.267791	2.42822	NA
ASF1A	698.802	-0.0528377	0.718647	-0.750995	2.73624e-11	0.197597	0.65481
ASF1B	1856.17	-0.0855011	0.608052	-0.451478	0.000999169	0.371732	0.36392
ASGR1	15.9075	-0.382467	0.329526	0.532556	0.226921	1.54237	0.272217
ASGR2	0.959581	-0.351677	NA	-0.151541	0.973039	3.41644	NA
ASH1L	2498.96	-0.169425	0.292514	-0.248246	0.100004	-0.557263	0.0882119
ASH1L-AS1	76.9205	0.245999	0.343054	0.737998	0.00170108	1.19772	0.00747965
ASH2L	2127.46	-0.296465	3.00222e-06	0.204111	0.00118513	-0.212284	0.151872
ASIC1	563.1	0.346203	0.0269963	-0.0768792	0.661156	0.596475	0.0791603
ASIC2	8.95218	0.573358	0.169842	-2.68729	2.02327e-06	1.65451	NA
ASIC3	185.006	0.584967	0.000516037	0.195566	0.296938	0.484113	0.345115
ASIC4	3.65742	-0.709545	0.0916548	0.0132928	0.873197	1.74237	NA
ASIC5	0.264655	0.0429744	NA	0.234547	NA	1.2188	NA
ASL	1032.1	-0.0895018	0.469239	0.482568	2.33964e-06	0.130016	0.765004
ASNA1	3043.55	-0.166202	0.0620687	-0.00235613	0.985043	0.166566	0.550971
ASNS	4887.33	-0.509013	0.00288751	-0.315166	0.0725526	-0.563443	0.208312
ASNSD1	2259.91	0.120926	0.242388	0.514959	6.34324e-09	0.296086	0.206735
ASPA	6.68944	-0.80456	0.078977	3.72492	2.57895e-08	-0.524123	NA
ASPG	1.81721	-0.35884	0.477301	1.27551	0.0959828	-1.63195	NA
ASPH	25502.1	-0.556914	0.00311252	-1.84028	4.48294e-25	0.134537	0.876829
ASPHD1	514.956	-0.500155	0.0101766	0.54731	0.00436425	1.03059	0.000763158
ASPHD2	115.497	-0.574817	0.00281469	0.869825	3.43762e-06	0.543087	0.370741
ASPM	4095.81	-0.0409376	0.730089	-0.416198	6.02446e-06	0.199495	0.518323
ASPRV1	18.5285	0.15616	0.692017	-2.8867	1.22043e-13	0.715135	0.693642
ASPSCR1	804.817	-0.010652	0.947851	0.116624	0.374464	-0.368059	0.24782
ASRGL1	671.351	-0.792397	6.22336e-34	-0.259069	0.000111893	-0.041169	0.9022
ASS1	580.1	-0.376465	0.0998118	-0.470098	0.0369492	-0.46208	0.546774
ASTE1	264.868	-0.0191199	0.892831	0.510836	1.25288e-06	0.250065	0.49451
ASTN1	1.25894	-0.0925567	NA	-0.271135	0.767765	3.17267	NA
ASTN2	419.695	-0.66336	0.000606695	0.962746	4.45355e-07	-1.13605	2.08809e-06
ASUN	2629.01	0.0832379	0.402064	0.0772306	0.420946	0.0442333	0.914801
ASXL1	3773.36	-0.00250546	0.986329	-0.180037	0.0961065	0.153679	0.697314
ASXL2	2225.05	-0.203705	0.229818	-0.161548	0.343243	-0.254156	0.658265
ASZ1	0.91782	-0.71324	NA	-0.266262	0.844303	0.898821	NA
ATAD1	4711.94	-0.0455693	0.762094	0.294691	0.0146222	-0.235156	0.561936
ATAD2	5386.68	-0.320054	0.00722839	-0.748603	1.25708e-11	-0.169765	0.701344
ATAD2B	969.508	-0.381577	0.00104957	-0.191033	0.11205	-0.563113	0.000722778
ATAD3A	1203.44	0.248255	0.0370463	0.0170868	0.905744	-0.00377619	0.996632
ATAD3B	89.714	0.296837	0.15555	0.186546	0.394402	0.0440333	0.96908
ATAD5	1129.19	-0.0351056	0.720206	0.16034	0.0468461	0.0830646	0.805984
ATAT1	376.778	0.201328	0.0319042	0.727545	5.81688e-18	0.244208	0.364717
ATCAY	0.818863	0.0666222	NA	-1.07806	0.138689	1.65936	NA
ATE1	2125.46	-0.212915	0.0531619	-1.13571	2.17984e-31	-0.0807628	0.864539
ATE1-AS1	3.44162	0.184013	0.705827	-0.379965	0.552316	1.19621	NA
ATF1	1076.28	0.0340113	0.82982	-0.0524363	0.724466	-0.313312	0.402393
ATF2	1348.63	-0.522624	5.22231e-13	-0.602627	1.46187e-17	-0.0815485	0.79761
ATF3	2212.34	-0.264848	0.235891	3.74035	3.50296e-86	-0.34584	0.648402
ATF4	11973.5	0.161383	0.0699362	-0.319449	8.09544e-05	-0.156745	0.579991
ATF5	2886.19	0.697361	3.67575e-06	0.151257	0.37972	0.185707	0.768614
ATF6	1722.4	-0.107677	0.518521	-1.40871	4.32663e-25	-0.66528	0.0116046
ATF6B	1923.66	0.420279	1.22685e-05	-0.58145	2.93526e-10	-0.452062	0.00153232
ATF7	1693.8	0.0408942	0.683942	-0.422311	5.91522e-08	-0.179994	0.486883
ATF7IP	1107.68	-0.0778994	0.568757	-0.335619	0.0032552	-0.473937	0.0400725
ATF7IP2	247.932	-0.189425	0.0751037	0.53566	1.96996e-08	-0.175274	0.643639
ATG10	380.93	-0.507143	0.000479206	-2.73602	1.82427e-87	-0.598462	0.0847446
ATG101	2652.01	0.196144	0.0706893	0.468949	1.75236e-06	0.24387	0.431802
ATG12	2410.61	0.280447	0.00193937	0.355855	3.66254e-05	0.327514	0.0866504
ATG13	3881.57	-0.0429262	0.638124	0.427507	2.20942e-09	0.285752	0.0536575
ATG14	964.963	0.178643	0.0238253	0.590275	1.05554e-16	-0.00492065	0.990907
ATG16L1	2369.83	-0.235256	0.103185	-0.413388	0.00197751	0.341671	0.398132
ATG16L2	289.376	0.00924979	0.965172	1.31369	6.9966e-23	0.434057	0.281097
ATG2A	1469.04	0.351448	0.000301568	0.963066	2.55143e-26	0.337102	0.138378
ATG2B	1878.53	-0.226683	0.0166952	0.328346	0.000219834	0.0849939	0.830873
ATG3	2345.01	-0.208176	0.0730583	-0.200245	0.0759738	0.082595	0.867963
ATG4A	524.39	0.152532	0.259475	0.297416	0.0151851	0.599709	0.00107983
ATG4B	1818.01	-0.114551	0.0973384	0.334396	4.66826e-08	0.0513876	0.861058
ATG4C	455.885	-0.175263	0.180617	-0.789764	4.61776e-12	-0.517887	0.0291052
ATG4D	873.108	0.0356145	0.764581	0.704317	3.52186e-15	-0.0661384	0.880754
ATG5	1232.19	-0.332833	0.00530932	-0.738337	3.1189e-11	-0.349594	0.273706
ATG7	806.233	-0.240109	0.119678	-1.38267	3.53691e-24	-0.528721	0.130056
ATG9A	3626.49	-0.0647984	0.400275	0.0636299	0.388078	0.0841563	0.752608
ATG9B	34.6419	1.8481	2.17256e-11	2.85649	1.00904e-19	0.268894	0.881954
ATHL1	1296.98	0.198944	0.18986	0.833377	3.14584e-10	0.574385	0.0464784
ATIC	8066.97	-0.366911	0.00415278	-0.237708	0.0667517	-0.233241	0.592625
ATL1	273.535	-1.08761	1.17878e-07	0.0297491	0.909134	0.18704	0.853297
ATL2	3753.12	-0.0961139	0.402236	-0.317557	0.00121608	-0.176928	0.616588
ATL3	5242.07	0.0907816	0.384064	0.179148	0.0544893	0.0680939	0.868969
ATM	1565.84	-0.117989	0.314101	0.0831403	0.478437	-0.134235	0.747033
ATMIN	5313.92	0.107985	0.270026	0.408427	1.16978e-06	0.375618	0.0105856
ATN1	5722.56	0.409277	2.41999e-06	0.413577	9.89172e-07	0.359278	0.0275483
ATOH1	0.67607	0.0545199	NA	-0.0194638	0.994134	-2.62793	NA
ATOH7	9.30013	0.432766	0.283893	0.0100149	0.99577	1.11231	NA
ATOH8	85.0584	0.336074	0.144599	-3.31022	2.11925e-50	-0.770932	0.269024
ATOX1	1703.84	0.16762	0.175202	0.430938	9.20268e-05	0.44273	0.0637643
ATP10A	445.817	-1.1446	0.000183778	-1.96899	1.95524e-09	-0.97446	0.388539
ATP10B	0.279495	0.0441059	NA	-0.0745191	NA	1.35447	NA
ATP10D	286.135	0.00342436	0.98146	0.575562	2.41747e-08	-0.10393	0.830805
ATP11A	1452.62	0.448731	2.52134e-05	-1.23391	8.72787e-35	-0.214559	0.552224
ATP11B	1344.65	-0.15116	0.125867	-0.0688103	0.503482	-0.348971	0.0664652
ATP11C	1201.25	-0.252748	0.0115283	-0.862631	2.70907e-21	-0.393026	0.0410534
ATP12A	6.26617	-1.27066	0.00180465	1.42916	0.00398424	1.40837	NA
ATP13A1	3162.5	0.533658	8.84224e-13	0.600668	1.83393e-16	0.114141	0.698083
ATP13A2	1760.99	0.54348	2.45331e-13	0.249351	0.000988816	0.119457	0.679948
ATP13A3	5644.98	-0.0690932	0.735742	0.384367	0.0225033	-0.325686	0.565853
ATP13A4	2.21275	-0.0194518	0.965633	-2.35658	0.000514844	-0.598683	NA
ATP13A5-AS1	0.367629	0.0233704	NA	-0.222918	NA	2.27876	NA
ATP1A1	15611.2	0.120528	0.146397	0.393976	5.92468e-08	-0.179534	0.432065
ATP1A1-AS1	52.1747	-0.20354	0.286117	-1.02678	1.16746e-09	0.0586887	0.953496
ATP1A2	5.94172	-0.300252	0.480383	0.996676	0.072634	1.96825	NA
ATP1A3	497.367	-0.52583	0.00365012	-0.427988	0.0189871	-0.25321	0.727007
ATP1A4	0.154298	0.0132998	NA	0.143588	NA	0.392762	NA
ATP1B1	8273.81	-0.663597	2.20687e-22	-0.753959	2.78448e-29	0.130153	0.599933
ATP1B2	15.2798	0.487336	0.209892	1.55179	0.000166511	0.443651	0.837337
ATP1B3	6892.34	-0.456567	0.00708786	-0.203159	0.264875	0.0740405	0.929839
ATP2A1	75.1302	0.224104	0.370159	0.614663	0.00683969	0.861531	0.142843
ATP2A1-AS1	86.8203	-0.0629107	0.754622	-0.573567	0.000369755	-0.0934002	0.911647
ATP2A2	32453.8	-0.441559	8.847e-08	-0.277728	0.000775326	-0.262059	0.218207
ATP2A3	312.348	-1.12535	2.42095e-20	-0.803265	4.87373e-11	-0.456259	0.168786
ATP2B1	5711.38	-0.107174	0.419841	-0.831624	2.99189e-14	-0.392157	0.16505
ATP2B2	1.50893	-0.0674556	0.987751	0.966241	0.199603	-2.55825	NA
ATP2B3	1.54614	-0.322821	0.486775	0.318054	0.719804	-0.489585	NA
ATP2B4	1383.22	0.365181	0.0226756	-0.368608	0.0189523	0.00200395	0.998473
ATP2C1	3006.31	-0.187078	0.002977	-0.246368	3.52933e-05	0.0318251	0.914801
ATP2C2	24.7626	0.276097	0.432969	-1.33987	3.68169e-05	-0.529775	0.71622
ATP4A	1.58845	0.0545334	0.822957	0.884389	0.220696	-2.55836	NA
ATP5A1	18101.9	-0.172356	0.0297881	-0.556886	5.25124e-15	-0.330052	0.00269384
ATP5B	48973.6	0.196818	0.0925907	-0.122453	0.304488	0.0529494	0.919649
ATP5C1	10157.3	-0.103434	0.139334	-0.385021	2.59839e-10	0.0697404	0.793427
ATP5D	1173.14	0.0736179	0.615769	-0.0577842	0.689877	-0.17789	0.706512
ATP5E	136.883	0.410597	0.0220519	0.286541	0.121254	0.624617	0.175264
ATP5EP2	8.5701	0.339875	0.451905	0.0407097	0.966559	0.701112	NA
ATP5F1	6712.6	-0.106123	0.174553	-0.173238	0.0152459	-0.162518	0.457465
ATP5G1	5388.69	-0.151469	0.0365768	-0.445979	6.8098e-12	0.00867908	0.981701
ATP5G2	9509.58	-0.388361	4.26096e-05	-0.576172	1.95978e-10	-0.391875	0.0297786
ATP5G3	8930.4	-0.312357	2.66259e-05	-0.247339	0.000711544	-0.090164	0.765004
ATP5H	5841.92	-0.058767	0.615647	-0.0779798	0.474873	0.11693	0.765154
ATP5I	2340	0.194099	0.00909821	-0.0575301	0.476884	0.221819	0.222797
ATP5J	3371.89	0.126544	0.0429488	-0.297232	1.3901e-07	0.0429574	0.875402
ATP5J2	1152.53	0.212739	0.0600393	-0.0441138	0.729481	0.168542	0.6743
ATP5L	5092.52	0.0441394	0.655796	-0.088404	0.317748	0.0930528	0.779116
ATP5L2	0.174686	0.0641204	NA	0.00366651	NA	0.392762	NA
ATP5O	4498.24	0.053465	0.43383	-0.388651	2.49998e-12	-0.0845077	0.707202
ATP5S	296.365	-0.0922562	0.405608	-0.566929	6.63396e-10	-0.0816503	0.856046
ATP5SL	4247.82	0.121727	0.100568	0.189438	0.00549365	0.0149818	0.968156
ATP6AP1	5257.9	0.234516	9.76803e-08	0.20863	1.16871e-06	-0.0883905	0.55111
ATP6AP1L	31.5619	0.390693	0.15253	-1.03753	8.13145e-05	0.783649	0.379994
ATP6AP2	7978.85	-0.292431	0.00857393	0.592486	9.9677e-09	-0.42513	0.0574528
ATP6V0A1	2535.77	0.287527	0.000316297	0.359931	2.3811e-06	-0.0749381	0.827749
ATP6V0A2	1345.87	0.167781	0.164197	-0.39913	0.000218655	-0.305218	0.332781
ATP6V0A4	46.8894	-0.611916	0.0473384	-0.169788	0.654793	0.198534	0.906445
ATP6V0B	3404.93	0.171825	0.155366	0.331087	0.00260294	0.380717	0.155692
ATP6V0C	4668.73	0.229457	0.0120429	0.586322	2.32719e-12	0.0434947	0.918091
ATP6V0D1	2851.81	0.0257178	0.713835	-0.0825184	0.165128	0.107023	0.57563
ATP6V0D2	1.90302	-0.286158	0.546863	0.509106	0.57956	-1.79989	NA
ATP6V0E1	5344.32	0.0417457	0.584789	-0.140077	0.0292582	0.233394	0.0603387
ATP6V0E2	2871.18	-0.0179398	0.873503	0.3046	0.000317004	-0.204757	0.436682
ATP6V0E2-AS1	112.343	-0.189696	0.229818	0.112973	0.486886	0.195488	0.748111
ATP6V1A	4187.78	-0.167322	0.0184466	0.405324	3.50036e-10	-0.157441	0.447051
ATP6V1B1	58.0688	0.128368	0.58318	-2.52828	5.75424e-36	-0.282575	0.765004
ATP6V1B1-AS1	97.8113	-0.859355	3.52843e-06	4.09813	2.35004e-73	0.35149	0.739118
ATP6V1B2	4633.67	-0.221615	0.00198926	0.645156	1.22801e-22	0.187322	0.341909
ATP6V1C1	5039.83	-0.0662698	0.364524	-0.0688699	0.322571	0.130887	0.526375
ATP6V1C2	5.67787	0.129487	0.799669	-0.419554	0.484114	-0.163488	NA
ATP6V1D	2652.9	-0.0386422	0.703544	0.228633	0.00499078	0.310731	0.0634791
ATP6V1E1	4196.54	-0.253788	0.00489351	-0.0996987	0.298074	0.0166426	0.972347
ATP6V1E2	249.74	-0.255558	0.0172879	-1.18618	5.08421e-34	-0.104648	0.824944
ATP6V1F	3877.58	0.18315	0.0322723	0.640019	6.2869e-17	0.100604	0.758448
ATP6V1G1	2457.53	0.281881	0.0253298	0.179644	0.16199	0.337022	0.327885
ATP6V1G2	17.6037	-0.349926	0.359541	-0.1741	0.726038	1.21099	0.353732
ATP6V1H	1815.22	-0.0430822	0.732367	-0.307996	0.00210452	-0.0322863	0.952169
ATP7A	1110.29	-0.75316	2.00312e-07	-0.83738	4.39001e-09	-0.664852	0.0230842
ATP7B	426.798	-0.280428	0.0284507	-0.39892	0.000956517	-0.141126	0.785348
ATP8A1	34.7476	-0.413739	0.111735	-3.03755	1.43191e-26	-0.547693	0.674245
ATP8A2	1.23336	-0.106544	NA	-0.111083	0.902079	0.727079	NA
ATP8B1	884.722	-0.968232	8.43425e-07	-0.321852	0.127732	-0.829125	0.0857524
ATP8B2	2654.39	-0.0928605	0.270219	0.378606	1.42312e-07	0.22512	0.247637
ATP8B3	329.75	-0.28437	0.121186	0.236623	0.199842	0.302324	0.639901
ATP8B4	27.4272	0.849455	0.002078	-2.25145	2.41129e-14	0.113662	0.95073
ATP8B5P	8.0211	-0.416167	0.420264	-1.69525	0.00696156	1.4056	NA
ATP9A	2328.77	-0.451954	0.003678	-1.23165	3.98711e-17	-0.854183	9.26498e-06
ATP9B	715.045	-0.952074	1.15571e-18	-0.53833	8.08096e-07	-0.318544	0.332229
ATPAF1	1580.3	-0.239673	0.000112558	-0.0314207	0.664051	0.0518226	0.85345
ATPAF2	862.575	0.137404	0.214872	0.581098	1.22521e-09	0.290281	0.29935
ATPIF1	1971.73	-0.0642858	0.435053	-0.0196364	0.822793	-0.0237079	0.949545
ATR	2143.34	-0.0130751	0.929961	0.233503	0.0387233	-0.373905	0.16899
ATRAID	5160.28	-0.136623	0.0995301	-0.426513	6.16285e-09	-0.20855	0.330603
ATRIP	931.805	0.219553	0.0276427	1.08028	6.44986e-34	0.192805	0.546774
ATRN	4231.38	0.0116812	0.929551	-0.752176	1.95764e-16	-0.359679	0.086254
ATRNL1	155.382	-2.05973	2.16072e-08	-1.5169	0.00136703	-0.0224479	0.995748
ATRX	3284.52	-0.419452	0.00289432	-0.500739	0.000235064	-0.638518	0.0113191
ATXN1	255.642	0.0447992	0.855838	-4.05783	2.87956e-72	0.778881	0.251267
ATXN10	4860.45	-0.616372	7.16668e-17	-0.960111	1.32679e-40	-0.175415	0.462973
ATXN1L	3807.66	0.0638694	0.610109	0.665136	1.38856e-11	0.426458	0.0341057
ATXN2	1370.73	-0.122363	0.349654	-0.0815099	0.535192	-0.390459	0.169717
ATXN2L	8751.09	0.250211	0.00120675	0.402847	3.00438e-08	-0.222965	0.263966
ATXN3	1031.5	-0.707269	7.2576e-10	0.929237	1.25606e-16	-0.583634	0.00107749
ATXN7	909.006	-0.136632	0.120326	0.343972	1.13771e-05	-0.0775492	0.827893
ATXN7L1	185.733	0.0711666	0.785894	-1.40322	9.70797e-13	-0.446533	0.533308
ATXN7L2	252.969	0.741896	2.16859e-11	0.96022	1.11424e-18	0.312208	0.375225
ATXN7L3	4318.12	0.143036	0.242638	0.367238	0.000697023	0.503908	0.00571113
ATXN7L3B	3601.06	0.344265	0.0719633	-0.0587548	0.791293	0.204878	0.788228
AUH	233.788	0.364239	0.0184757	-1.30437	4.19827e-20	-0.0528988	0.948255
AUNIP	459.744	0.0851048	0.488861	-0.265735	0.0114155	-0.168235	0.674513
AUP1	9662.22	0.0245604	0.766762	0.519176	4.00562e-17	0.111508	0.633546
AURKA	6247.71	-0.332018	0.000527531	-0.836327	7.82889e-21	-0.0790435	0.852184
AURKAIP1	2495.21	0.186425	0.0545684	-0.178795	0.056673	-0.0417133	0.926223
AURKAPS1	50.8969	1.03342	0.0010565	1.53511	8.51917e-06	1.73762	0.0196834
AURKB	2868.79	-0.0787053	0.497486	-0.534556	1.37621e-08	0.0514423	0.913184
AURKC	4.59804	0.287494	0.5408	-0.0517813	0.923594	1.25373	NA
AUTS2	283.446	-1.02135	5.44774e-13	-0.5428	0.000188361	0.158349	0.807412
AVEN	757.227	-0.115812	0.326247	-1.22095	1.14292e-35	-0.238616	0.47943
AVIL	12.5626	0.642741	0.128689	0.704531	0.322324	3.22596	NA
AVL9	3478.04	-0.401406	1.94046e-05	-0.222712	0.0192396	-0.2726	0.289938
AVPI1	3584.59	0.321227	0.0560205	0.276547	0.0977098	-0.838291	0.000552318
AVPR1A	21.853	-1.03137	0.00331759	0.0312352	0.842755	1.85621	0.0993741
AVPR1B	0.385872	-0.148004	NA	0.0968965	NA	-0.35044	NA
AVPR2	0.473123	0.201477	NA	0.302826	0.752002	2.29494	NA
AWAT2	0.165878	0.0132998	NA	0.00366651	NA	-1.53074	NA
AXDND1	9.13797	0.248335	0.581478	-0.537438	0.294039	0.139413	NA
AXIN1	1675.01	0.0574618	0.564508	-0.264178	0.0012717	-0.0954964	0.78205
AXIN2	554.999	-0.740619	8.71355e-06	-1.19627	1.8964e-13	0.552564	0.229531
AXL	7989.08	-0.770536	1.43092e-05	1.1	3.22578e-10	-0.595012	0.221708
AZGP1	2.44367	-0.0102304	0.977088	0.226812	0.781677	0.946687	NA
AZI2	1833.56	0.101775	0.383141	0.215012	0.0382971	0.0493252	0.920462
AZIN1	8693	-0.249053	0.000630306	-0.25855	0.000230547	0.013126	0.973194
AZIN1-AS1	46.398	-0.264669	0.231167	-0.444048	0.034264	0.390923	0.628035
AZIN2	81.9261	-0.466229	0.0770191	0.347585	0.208182	1.04645	0.119117
AZU1	6.37881	0.722896	0.0834767	0.743995	0.164713	0.152844	NA
B2M	8932.21	-0.109789	0.524662	0.719312	4.97977e-07	0.642231	0.0311753
B3GALNT1	0.170298	0.0132998	NA	-0.136255	NA	0.392715	NA
B3GALNT2	1886.53	-0.180712	0.10814	0.348463	0.000680385	-0.0420484	0.938104
B3GALT1	5.43723	-0.293136	0.58285	-3.80885	3.61383e-09	1.06934	NA
B3GALT2	0.597016	0.202159	NA	-0.12234	0.996127	-3.38928	NA
B3GALT4	30.4517	0.045394	0.895691	-0.885454	0.00366031	0.678222	0.55491
B3GALT5	101.151	-1.22521	1.51971e-11	0.849874	4.17788e-06	0.643702	0.251878
B3GALT5-AS1	0.4798	-0.202067	NA	0.00560237	0.96176	1.96159	NA
B3GALT6	762.467	-0.335189	0.000216848	0.24706	0.00590074	0.131554	0.708245
B3GAT1	1.58189	-0.424581	0.27979	-1.10874	0.119498	-1.3048	NA
B3GAT2	2.46665	0.0545203	0.947777	-1.62036	0.0153158	-0.338598	NA
B3GAT3	2034.08	0.103695	0.341145	0.676882	8.22902e-14	0.291351	0.24782
B3GLCT	556.509	-0.387504	0.00338417	-1.08604	1.22562e-18	-0.545568	0.0454595
B3GNT2	1367.22	-0.492418	2.15305e-08	-0.296386	0.000791709	-0.18718	0.528484
B3GNT3	582.189	0.487911	0.00472054	-0.140548	0.459491	0.70066	0.0662
B3GNT4	42.8323	0.264962	0.193604	-0.102216	0.648697	-0.150299	0.872538
B3GNT5	573.913	0.566111	7.10606e-16	-0.109047	0.158089	-0.000920699	0.998473
B3GNT6	5.47762	1.71053	6.44734e-05	-1.29948	0.0155482	1.5146	NA
B3GNT7	68.4427	0.59922	0.00199349	0.976637	2.51352e-07	-0.474191	0.491342
B3GNT8	2.10929	-0.164569	0.762557	0.827228	0.233369	-0.658473	NA
B3GNT9	92.9355	0.117275	0.621807	0.173289	0.446362	0.266056	0.759667
B3GNTL1	165.748	0.0570436	0.75717	-0.556335	0.000114466	-0.377969	0.420518
B4GALNT1	2623.67	0.25481	0.0481403	-0.126371	0.346468	0.580665	0.00320978
B4GALNT2	6.52623	0.0218574	0.969766	0.327466	0.580535	0.395034	NA
B4GALNT3	62.6825	0.138495	0.716042	-0.888521	0.00687477	-0.649231	0.612195
B4GALNT4	705.766	0.734787	3.5791e-07	-0.0824131	0.624136	0.600039	0.0645514
B4GALT1	10514.7	0.55329	7.00117e-08	-0.86639	2.19103e-18	-0.144769	0.722392
B4GALT1-AS1	24.1983	0.603091	0.0518805	0.0588642	0.872194	-0.382504	0.804095
B4GALT2	2646.53	0.0508284	0.658723	0.153921	0.118189	-0.00710195	0.988836
B4GALT3	1695.95	0.237019	0.00777607	0.152523	0.088529	-0.140662	0.659084
B4GALT4	5321.94	-0.648777	4.35393e-07	-1.15871	9.29696e-21	0.226521	0.632115
B4GALT4-AS1	0.646667	-0.0953038	NA	0.00519647	0.974258	1.88604	NA
B4GALT5	6478.27	0.193429	0.197796	-0.935333	6.65348e-13	-0.627146	0.0109489
B4GALT6	735.247	0.131191	0.433614	-0.0163886	0.933134	-0.0700438	0.922383
B4GALT7	1298.48	-0.0157657	0.887402	-0.151874	0.0862405	0.00207384	0.997217
B4GAT1	1368.5	0.0460826	0.709821	0.374887	0.00012592	-0.458193	0.00420432
B9D1	688.746	-0.578802	1.68238e-09	-0.865187	1.3736e-20	-0.249123	0.40815
B9D2	343.192	-0.0669822	0.619556	0.0878782	0.486783	-0.0805271	0.879545
BAALC	2.88446	-0.847749	0.00688674	0.322442	0.672887	0.693987	NA
BAALC-AS1	0.994719	-0.0526489	NA	-1.67698	0.0189581	0.871396	NA
BAAT	294.482	-2.70605	1.64333e-15	-0.768391	0.439367	2.25866	0.00260098
BABAM1	2162.16	0.135718	0.0191178	-0.0149151	0.827468	0.0692401	0.759051
BACE1	736.541	0.0608267	0.553479	0.287294	0.00066145	0.102317	0.774922
BACE1-AS	27.668	-0.169673	0.530161	-0.609357	0.0121528	-0.365183	0.727249
BACE2	1322.82	-0.0445472	0.779379	-0.79264	9.15363e-11	-0.624411	0.00205193
BACH1	1212.87	0.312775	0.0034892	0.502396	6.51521e-07	-0.352017	0.17514
BACH1-IT2	0.605367	0.127341	NA	0.195129	0.812592	-0.542958	NA
BACH2	9.90761	-0.787232	0.0609087	-2.87955	8.22498e-08	2.53481	NA
BAD	1079.5	0.196378	0.0597183	-0.192936	0.0555466	0.162514	0.65508
BAG1	3875.68	0.37976	3.9298e-07	0.337067	4.21317e-06	-0.243167	0.19043
BAG2	1461.75	-0.00983438	0.932972	-0.426518	3.62445e-07	0.068462	0.863726
BAG3	4231.65	0.177498	0.148142	0.461049	2.56575e-05	0.0825098	0.872538
BAG4	1171.25	-0.270881	6.02373e-07	0.0875929	0.127908	-0.0658633	0.772968
BAG5	3563.2	-0.184108	0.0140939	0.460335	1.66534e-11	0.176282	0.408001
BAG6	7910.27	0.206902	2.06696e-05	0.13176	0.00643527	-0.0130969	0.960146
BAHCC1	134.059	-1.22516	1.82719e-06	-1.46603	3.89042e-08	-0.35183	0.773541
BAHD1	1078.83	0.0880676	0.371561	0.649988	1.20496e-15	0.146483	0.640872
BAIAP2	805.133	-0.203055	0.191554	0.461817	0.00104093	-0.101665	0.878247
BAIAP2-AS1	568.268	-0.49645	0.000301442	-0.818736	4.78466e-10	0.247565	0.621711
BAIAP2L1	3845.94	0.263555	0.0380466	-0.31855	0.00861056	-0.43957	0.115705
BAIAP2L2	419.46	-0.0838522	0.633633	0.819178	5.50043e-09	0.170764	0.783727
BAIAP3	156.092	1.33074	1.64416e-15	1.58943	3.83982e-21	-0.0478019	0.962048
BAK1	1877.98	-0.20877	0.00854198	1.59726	9.73642e-112	-0.179388	0.450022
BAMBI	1154.55	0.538664	9.53685e-06	-0.84382	5.60716e-13	0.439233	0.136202
BANF1	7773.27	-0.00387006	0.96818	-0.382727	7.24329e-09	-0.089691	0.743924
BANK1	51.7336	0.306748	0.25289	-3.00996	1.16952e-31	-0.387834	0.745402
BANP	378.65	0.111237	0.345729	-0.302252	0.00332968	-0.268313	0.397263
BAP1	3140.09	0.155256	0.102976	0.27669	0.00147475	0.252863	0.292853
BARD1	537.086	-0.819517	3.90196e-07	-0.764781	2.0916e-06	-0.443747	0.38373
BARX1	40.3179	-0.657589	0.0474752	0.63094	0.0871739	-0.2177	0.907396
BARX2	0.424617	0.202253	NA	-0.47514	NA	-2.80348	NA
BASP1	9191.83	0.357441	0.0238152	-0.178858	0.289734	-0.806489	0.000209259
BATF	0.487137	0.127651	NA	0.514286	0.490691	2.34389	NA
BATF2	148.118	1.05096	5.58886e-10	1.77101	1.07409e-25	0.00440478	0.997217
BATF3	256.554	-0.802053	4.50987e-08	0.651972	8.67081e-06	0.577046	0.116719
BAX	10009.2	-0.0230215	0.855151	1.25941	1.5378e-44	-0.29321	0.243877
BAZ1A	2894.64	-0.0664189	0.686644	0.447661	0.00073008	-0.0890104	0.88545
BAZ1B	7642.36	-0.23702	0.00170582	-0.476458	1.203e-11	-0.0846032	0.781211
BAZ2A	6483.19	0.225458	0.15304	0.664593	2.43578e-06	0.328429	0.482311
BAZ2B	871.216	-0.329841	0.00206482	-1.11058	2.74792e-29	-0.337951	0.217804
BBC3	1396.39	-0.00471735	0.988342	3.02628	1.22269e-126	-0.429633	0.232563
BBIP1	846.467	-0.73391	1.14409e-29	-0.441712	1.06318e-11	0.0191983	0.959259
BBOX1	1.75228	-0.717873	0.0783539	-1.02688	0.185279	1.36015	NA
BBOX1-AS1	0.571775	-0.0115706	NA	-0.661597	0.372254	2.41759	NA
BBS1	951.5	0.00969978	0.932613	1.39063	2.01013e-64	-0.30737	0.142991
BBS10	608.571	-0.154177	0.104295	-0.113607	0.228825	-0.149016	0.650152
BBS12	238.199	-0.230474	0.0298382	0.329759	0.000911331	-0.0308349	0.955941
BBS2	1558.53	-0.0462398	0.720206	-0.0169653	0.898065	-0.270593	0.377733
BBS4	2610.58	-0.184176	0.122517	0.709609	1.24758e-11	-0.534922	0.000667044
BBS5	251.998	-0.310815	0.00343948	-0.163226	0.135018	-0.256393	0.446375
BBS7	1007.07	-0.169877	0.0132604	0.973581	1.05453e-56	-0.0809616	0.766273
BBS9	217.176	-0.441536	0.015792	-3.23468	1.24836e-76	-0.192946	0.819117
BBX	2936.01	-0.533942	1.03849e-06	-0.844113	1.02698e-15	-0.290427	0.372518
BCAM	3633.31	0.0919831	0.75187	-0.147919	0.600694	-0.255459	0.857311
BCAN	16.265	0.655295	0.0433422	2.95191	8.60157e-14	-1.40484	0.41411
BCAP29	1517.26	0.0828645	0.323822	-0.0619611	0.455208	-0.228134	0.227359
BCAP31	12736.2	0.0435513	0.619932	0.0485012	0.557701	-0.127389	0.618148
BCAR1	2390.87	0.135947	0.276187	0.889805	2.7351e-17	0.350676	0.226347
BCAR3	1364.52	0.72078	1.24275e-08	-0.548251	1.58866e-05	-0.476195	0.119759
BCAR4	2.41619	0.659145	0.169354	2.16794	0.00476501	3.2583	NA
BCAS1	130.681	-0.224478	0.426451	-2.99181	2.01712e-30	-0.588871	0.563462
BCAS2	1402.33	-0.405181	6.76594e-05	0.49478	4.37791e-07	-0.313741	0.241447
BCAS3	558.569	-0.510729	9.87796e-05	-3.70524	1.74794e-186	-0.458633	0.217481
BCAS4	644.342	-0.681975	7.15144e-13	-0.650141	3.80305e-12	-0.366445	0.105032
BCAT1	273.31	-0.586944	0.0120577	-1.9667	9.60988e-18	-1.40259	0.000321244
BCAT2	2597.45	-0.000923945	0.994542	0.0886369	0.383282	0.00665941	0.98949
BCCIP	4602.39	0.0890281	0.449871	-0.0730046	0.526428	0.154593	0.683765
BCDIN3D	594.262	0.285804	0.00770181	0.68515	4.70161e-12	-0.143037	0.73129
BCDIN3D-AS1	48.2492	-0.625728	0.00373877	-0.0888114	0.729041	-0.125896	0.912335
BCHE	168.88	0.243524	0.431972	-0.999773	0.000483884	0.453503	0.704346
BCKDHA	1806.41	-0.357849	3.90014e-05	-0.283707	0.000920198	-0.192408	0.489039
BCKDHB	334.115	-0.33873	0.0772743	-1.96819	3.64897e-29	-0.884572	0.0105762
BCKDK	1870.93	-0.218655	0.00750837	0.00920269	0.92963	0.21697	0.329276
BCL10	1052.28	-0.109746	0.338649	1.77818	1.12796e-80	-0.447184	0.0109385
BCL11A	11.2391	1.08458	0.00293553	-0.652049	0.149313	0.0419126	NA
BCL11B	64.783	-1.03978	5.95128e-05	-0.11469	0.695595	-0.682794	0.480739
BCL2	128.972	-0.0101825	0.955127	-1.24889	3.11523e-22	0.0419253	0.956166
BCL2A1	66.8537	-1.17057	5.11451e-06	3.20564	6.32013e-31	1.28715	0.138337
BCL2L1	9837.05	-0.55361	7.63356e-10	-0.0434953	0.69187	-0.0235913	0.961857
BCL2L10	2.04304	0.999971	0.0162577	0.745484	0.218394	-2.00762	NA
BCL2L11	869.901	-0.595049	0.00259424	0.518048	0.00895366	1.2191	1.6942e-08
BCL2L12	1740.56	0.229015	0.0266519	-0.0930929	0.394883	0.291066	0.275665
BCL2L13	2917.51	-0.191862	0.00157932	0.369964	5.75325e-11	0.0197701	0.950228
BCL2L14	1.51978	-0.328024	0.445907	0.238002	0.835564	-1.0404	NA
BCL2L15	183.988	-0.312486	0.0322773	0.00855618	0.966456	-0.0938549	0.889149
BCL2L2	1615.63	0.177982	0.0113891	-0.190177	0.00469053	0.138985	0.533267
BCL3	1502.07	-0.00420987	0.987025	-0.577244	0.00251439	-0.0255189	0.981392
BCL6	487.177	0.161144	0.471971	-0.0561794	0.81615	0.451564	0.487585
BCL6B	3.67008	0.711113	0.0984428	0.756567	0.209592	-0.995021	NA
BCL7A	1049.65	0.0900931	0.277754	0.150095	0.0466762	-0.160862	0.499866
BCL7B	2103.25	-0.120892	0.229049	-0.107028	0.275938	-0.0958979	0.801955
BCL7C	1393.55	0.373747	0.000209117	0.343072	0.000496612	-0.0268081	0.960146
BCL9	1204.51	0.31797	4.98136e-05	-0.169589	0.0330631	0.307943	0.0469489
BCL9L	8393.7	0.0743664	0.505609	0.483816	9.32098e-08	0.183617	0.563726
BCLAF1	8943.17	-0.0975801	0.248357	0.185809	0.0143918	-0.086139	0.78175
BCO1	248.89	-1.82849	9.07314e-36	-0.433853	0.00560515	0.155668	0.826615
BCO2	49.3837	0.79427	0.0107172	-0.216645	0.591631	-0.396782	0.798008
BCOR	2231.37	0.0314695	0.79773	0.0460867	0.687932	-0.116037	0.768801
BCORL1	890.994	-0.0859332	0.487418	0.666395	3.24953e-11	0.166819	0.67626
BCORP1	0.713585	-0.316296	NA	-0.302541	0.857393	2.89573	NA
BCR	1375.64	0.286964	0.0175403	-0.652698	4.53529e-09	-0.176756	0.688777
BCRP2	40.6598	-0.807661	4.59773e-05	-0.381245	0.0660797	-0.0217692	0.985203
BCRP3	27.2547	-0.539817	0.0837751	0.425457	0.213329	0.337786	0.828019
BCS1L	1400.99	0.161512	0.321609	0.477792	0.0008595	0.09866	0.883158
BDH1	97.2495	0.242624	0.134254	-0.852154	4.55931e-09	0.140013	0.845473
BDH2	458.877	-0.299104	0.042411	0.0617975	0.713324	0.0727419	0.916054
BDKRB1	9.4312	-0.981332	0.0123263	-0.927392	0.0522788	0.204161	NA
BDKRB2	115.426	-0.880032	2.64714e-05	-1.75073	3.47822e-17	-0.208733	0.83882
BDNF	508.649	-0.677576	3.59779e-06	-0.352718	0.0199452	0.209439	0.725804
BDNF-AS	10.2119	0.667081	0.0768489	-1.34895	0.00134041	-0.192297	NA
BDP1	3299.59	-0.118605	0.437338	0.544238	2.1746e-05	-0.518653	0.0697273
BEAN1	47.9391	-0.387975	0.129766	-2.60297	2.94175e-25	0.431409	0.693052
BEAN1-AS1	0.329863	0.0777029	NA	-0.161766	NA	0.533636	NA
BECN1	4203.19	-0.143189	0.00665107	0.426638	6.55788e-19	0.0436013	0.850755
BEGAIN	65.3637	0.0793394	0.815137	0.287554	0.365462	0.0986287	0.952169
BEND2	0.535063	0.217804	NA	-0.483744	0.577429	-0.631702	NA
BEND3	353.996	0.258886	0.0146397	-0.717551	1.41987e-13	0.355897	0.166607
BEND4	2.27935	-0.85411	0.0369287	0.393334	0.760206	-1.56439	NA
BEND5	0.500847	0.0356316	NA	0.0105546	0.997825	2.17891	NA
BEND6	37.9098	-0.189013	0.61405	-1.53065	1.03625e-06	1.39892	0.0827425
BEND7	518.052	-0.225284	0.00427906	0.220838	0.00372558	0.0203857	0.961628
BEST1	11.6455	-1.34442	0.000401962	0.103107	0.823349	0.640989	NA
BEST2	1.73388	0.591467	0.163763	1.46716	0.0681894	3.20525	NA
BEST3	29.9343	-0.996082	0.00120494	0.569566	0.096641	0.700162	0.602669
BEST4	7.4661	0.422497	0.304843	1.13845	0.0117364	0.861337	NA
BET1	1019.96	-0.0505227	0.715175	-0.51633	1.90564e-06	-0.392333	0.149523
BET1L	2940.67	0.126803	0.111034	0.0357401	0.680939	0.2853	0.0426376
BEX2	441.101	-0.382119	0.000390492	2.04374	9.72493e-92	0.136318	0.762066
BEX4	139.176	-0.789834	5.8374e-07	2.46581	4.81324e-55	0.0842834	0.923308
BFAR	4585.72	-0.24124	8.42786e-05	-0.221897	0.000194421	-0.0617962	0.812188
BFSP1	316.381	-0.310635	0.0066435	-0.127211	0.296038	0.107046	0.830916
BFSP2	0.156968	0.0132998	NA	0.00366651	NA	-1.53074	NA
BGLAP	2.56728	1.25734	0.00312539	0.534774	0.443325	0.0592163	NA
BGN	0.572855	-0.214601	NA	0.342628	0.763253	-2.98372	NA
BHLHA15	6.24301	0.158677	0.708797	1.20357	0.0185428	-1.25171	NA
BHLHA9	0.460228	0.216429	NA	0.463944	0.587244	0.91487	NA
BHLHB9	346.17	-0.245778	0.0169815	-0.114597	0.287333	0.184181	0.608224
BHLHE22	0.161555	-0.0375208	NA	-0.136255	NA	2.25103	NA
BHLHE40	7326.37	-0.129382	0.240091	-0.121352	0.256943	-0.248609	0.394531
BHLHE40-AS1	18.2985	0.346118	0.340312	-2.44771	8.2909e-11	0.788811	0.641375
BHLHE41	24.3901	1.0921	9.2058e-05	-0.0787274	0.844651	-0.0712387	0.96908
BHMG1	9.50838	-0.550674	0.152799	-0.376539	0.404669	-0.515009	NA
BICC1	4372.09	-1.64292	1.84196e-31	-1.71946	8.12221e-34	-0.493275	0.212443
BICD1	309.613	-0.0385806	0.795017	-1.25498	1.18785e-29	0.0528869	0.931967
BICD2	1669.03	0.0577461	0.663819	0.0918115	0.452248	0.0840313	0.865444
BID	1549.98	-0.125804	0.0432619	0.0372548	0.580146	-0.0393871	0.885794
BIK	104.841	0.940839	3.11602e-05	2.20205	4.5084e-22	-1.13874	0.03935
BIN1	1510.38	-0.240075	0.528763	0.113373	0.798983	0.129417	0.952717
BIN2	22.1846	1.11534	5.92067e-05	-0.238192	0.489446	-0.0358498	0.984417
BIN3	721.339	-0.125179	0.183107	-0.281303	0.000809766	-0.214086	0.409055
BIN3-IT1	2.18791	0.306944	0.567555	1.73454	0.0152802	2.16017	NA
BIRC2	2646.59	-0.171423	0.0306514	0.692987	1.15417e-22	0.174258	0.453244
BIRC3	4260.94	0.1863	0.353207	1.71544	6.97616e-24	-0.172437	0.826441
BIRC5	5679.31	-0.312857	0.000121432	-0.955419	1.67843e-36	0.209384	0.370018
BIRC6	3494.05	-0.367391	0.00501359	-0.13643	0.332725	-0.250164	0.566441
BIRC7	107.82	0.0283015	0.895636	0.619239	0.000142306	0.423585	0.436735
BISPR	1.02384	0.168409	NA	-0.16466	0.959877	-2.9128	NA
BIVM	231.011	-0.194889	0.0969357	-0.334901	0.00195825	-0.0475732	0.93562
BLACAT1	2.86799	1.07892	0.0111057	1.2721	0.0694305	1.93034	NA
BLCAP	3546.67	0.0719375	0.464221	1.43858	1.28715e-75	-0.158218	0.582874
BLID	0.940897	0.470759	NA	-0.759595	0.436824	-0.706486	NA
BLK	0.179079	0.0132998	NA	0.00366651	NA	2.31622	NA
BLM	1737.43	-0.146136	0.106016	-0.63245	1.26983e-15	-0.203395	0.419845
BLMH	2215.92	-0.581399	1.22231e-17	-0.500105	9.59006e-14	-0.286065	0.023455
BLNK	23.0686	-1.86432	1.28725e-07	5.04054	2.84875e-16	-0.810083	0.839978
BLOC1S1	280.01	-0.171412	0.260106	-0.443366	0.00106657	0.434321	0.251267
BLOC1S2	5099.85	-0.201898	0.0601866	1.61536	2.13943e-66	-0.334481	0.177364
BLOC1S3	965.206	-0.059971	0.434254	0.791969	5.11246e-38	-0.162774	0.414041
BLOC1S4	517.164	0.177518	0.110575	0.375681	0.000193522	0.225845	0.505736
BLOC1S5	0.254188	0.0418026	NA	0.0788929	NA	-0.568979	NA
BLOC1S6	1723.24	-0.548986	6.98202e-15	0.230151	0.00142341	0.263466	0.097634
BLVRA	2382.28	-0.534445	3.15704e-07	-0.14128	0.215372	-0.186847	0.624588
BLVRB	9234.59	-0.529797	1.26905e-09	0.277436	0.00173327	-0.161559	0.605922
BLZF1	917.819	-0.124397	0.21363	0.449307	2.30373e-07	0.339504	0.0827009
BMF	62.5448	0.121078	0.629706	-0.993235	1.70504e-06	0.0469316	0.970039
BMI1	25.7714	0.776893	0.00185908	0.320758	0.245129	-0.297425	0.807001
BMP1	2084.66	0.265403	0.00558907	0.742241	3.33246e-17	-0.0941141	0.812284
BMP2	310.16	0.318305	0.255102	0.603879	0.0260676	-0.259209	0.831358
BMP2K	677.789	-0.198254	0.00855261	0.355648	3.70053e-07	0.012476	0.976292
BMP3	0.692518	-0.191835	NA	-0.310218	0.767247	1.7103	NA
BMP4	1509.57	0.219989	0.049465	-1.46153	1.80158e-49	0.122019	0.780921
BMP5	124.907	0.937635	0.00219828	-2.12328	1.92895e-11	-0.826475	0.466956
BMP6	344.201	0.795579	0.0193353	-3.01145	3.99658e-16	0.738316	0.651497
BMP7	496.322	-1.85184	1.61468e-10	-0.208807	0.440963	-1.32427	0.027221
BMP8A	34.0267	-0.502426	0.133847	0.762298	0.03219	-1.52592	0.0654614
BMP8B	275.94	-0.252688	0.11701	-1.33281	1.58154e-20	-0.608077	0.0667443
BMPER	41.3386	2.46262	8.88137e-16	-3.26942	1.08079e-19	-1.50414	0.193669
BMPR1A	1336.34	-0.434055	1.2859e-06	-0.919526	3.93858e-27	-0.202003	0.48848
BMPR1B	996.156	-0.414969	0.0232293	-2.0105	1.23293e-32	-0.540984	0.289646
BMPR1B-AS1	53.7546	-1.06184	0.00196714	-1.21205	0.00180977	0.304745	0.879792
BMPR2	1646.59	-0.736087	1.17971e-06	-0.752705	5.00381e-07	-0.693779	0.024065
BMS1	5739.11	-0.00339103	0.97854	0.310066	0.000423374	-0.182944	0.533529
BMS1P20	936.333	0.0881923	0.199129	0.635492	1.01864e-27	0.0405276	0.889258
BMS1P21	0.263495	0.0426144	NA	0.232791	NA	1.31465	NA
BMS1P4	201.685	0.742178	2.69834e-06	0.777908	7.41316e-07	0.480749	0.317445
BMS1P5	24.869	0.462862	0.127188	1.04105	0.000545621	0.693889	0.541909
BMS1P6	0.529019	0.325879	NA	0.0215364	0.999457	0.307359	NA
BMX	0.632138	-0.152162	NA	-0.20467	0.769267	-1.48929	NA
BNC1	2.75516	0.0888152	0.925347	1.71769	0.00994388	2.63683	NA
BNC2	190.164	0.311047	0.114642	-2.04627	8.37229e-31	0.309981	0.674523
BNIP1	587.683	-0.248319	0.0255782	0.090542	0.449042	-0.167787	0.680116
BNIP2	4250.71	0.211384	0.000745446	0.146059	0.0187441	-0.145551	0.432982
BNIP3	2269.17	-0.0740582	0.605924	0.406175	0.000561952	0.308629	0.3841
BNIP3L	3162.93	-0.26926	0.0241575	-0.248965	0.0327811	0.0676465	0.899369
BNIPL	12.8711	0.880514	0.0138492	0.793575	0.0644266	1.41452	0.286281
BOC	174.766	-1.22704	1.73758e-15	0.119632	0.50252	0.685638	0.0615996
BOD1	2365.82	-0.137114	0.185009	-0.0167024	0.888132	-0.384625	0.0341047
BOD1L1	2889.57	0.225895	0.0407969	0.612283	8.8797e-10	0.258831	0.409055
BOK	758.112	-0.171747	0.068934	-0.129054	0.168461	0.0662732	0.871892
BOK-AS1	1.32029	-0.262298	NA	0.411509	0.554923	1.95694	NA
BOLA1	451.7	-0.0598906	0.602541	-0.458844	5.83615e-07	0.12127	0.759325
BOLA3	1837.28	-0.0894264	0.370767	0.0533625	0.595508	0.0301982	0.947465
BOLA3-AS1	115.403	-0.715136	1.04769e-06	0.690793	1.83568e-06	0.131072	0.855348
BOLL	1.62471	-0.629185	0.122297	-0.0307024	0.758274	-3.38437	NA
BOP1	4292.78	-0.135159	0.3808	0.0136016	0.941208	-0.230592	0.637901
BORA	617.872	-0.00463959	0.969412	-0.599891	2.32936e-13	0.0543782	0.893857
BPESC1	0.32514	-0.0626174	NA	0.44938	NA	-1.09277	NA
BPGM	1046.61	0.230885	0.161608	0.311325	0.0471245	0.528348	0.16944
BPHL	666.206	-0.000372659	0.997967	-0.387024	3.38881e-06	0.120105	0.726808
BPIFA1	0.251778	0.0415768	NA	-0.0706917	NA	-2.46018	NA
BPIFA2	2.22485	0.553129	0.215726	-0.0392903	0.975655	-1.26853	NA
BPIFB1	24.453	1.71414	5.10209e-07	-0.0318383	0.88244	0.847747	0.618327
BPIFC	0.492977	0.0303139	NA	0.547054	0.427515	0.386516	NA
BPNT1	1404.37	-0.14398	0.00684068	0.641102	1.32461e-40	-0.0194177	0.943648
BPTF	3907.9	-0.00154325	0.990639	-0.205832	0.0299692	-0.23559	0.389833
BRAF	309.856	-0.109571	0.410472	0.0607364	0.655021	-0.406711	0.159965
BRAP	1649.28	0.200164	0.00243233	0.473393	7.96264e-15	-0.120873	0.587713
BRAT1	2455.54	0.564686	2.82868e-11	0.518474	5.36691e-10	0.0997992	0.783115
BRCA1	3044.52	-0.287371	0.00194135	-0.779369	9.7016e-20	-0.148423	0.657344
BRCA2	1027.34	-0.202699	0.0479548	0.239854	0.0136816	-0.282775	0.287192
BRCAT54	1.70653	0.19137	0.687502	0.0495791	0.947987	-0.252335	NA
BRCC3	2257.98	-0.127918	0.399001	-0.316455	0.0180011	-0.0816226	0.893857
BRD1	1087.62	0.295634	0.0015944	0.490438	2.59868e-08	0.407133	0.00830082
BRD2	9369.47	0.2361	0.000879024	0.416323	3.8404e-10	0.196756	0.295134
BRD3	1612.92	-0.12235	0.118975	0.0861322	0.271265	0.0267486	0.943824
BRD4	2434.34	0.0205415	0.89835	-0.342939	0.00523888	-0.0988498	0.859135
BRD7	3903.16	-0.121722	0.0897715	-0.250397	0.000112682	-0.156275	0.437554
BRD8	3925.6	0.347472	0.000446074	0.535662	1.17959e-08	0.155119	0.670663
BRD9	1856.34	0.33364	0.000276591	0.345752	9.91317e-05	0.0891999	0.821364
BRE	1621.8	-0.520291	1.45041e-06	-2.76638	3.99999e-162	-0.0710469	0.888332
BRE-AS1	17.8223	0.485629	0.148239	1.06007	0.00202404	0.703982	0.615444
BREA2	34.1321	0.911846	7.2311e-05	1.00905	1.7767e-05	0.10704	0.938446
BRF1	1120.6	-0.154537	0.155384	-0.54906	8.49959e-09	-0.368103	0.0990132
BRF2	779.091	0.348578	0.00257038	0.671361	6.17114e-10	-0.421848	0.105266
BRI3	1883.8	0.148964	0.110389	0.00941303	0.934701	-0.0621305	0.876349
BRI3BP	1029.76	0.0980986	0.309726	-0.470026	8.63137e-09	-0.120895	0.718683
BRICD5	81.7475	0.719379	0.00265695	1.00072	3.55003e-05	1.05564	0.0662405
BRINP1	9.63772	-0.946249	0.0174235	-2.57097	1.48086e-06	-1.74216	NA
BRINP2	4.90608	0.671677	0.111724	0.340915	0.543625	-0.183377	NA
BRINP3	2.03145	0.424258	0.303246	-1.60643	0.0255464	0.997546	NA
BRIP1	1233.16	-0.344732	0.0344722	-0.607465	7.37454e-05	-0.718788	0.0158683
BRIX1	3432.96	-0.132966	0.144765	0.214229	0.0104026	-0.150489	0.606963
BRK1	5033.34	0.178288	0.115517	-0.0334003	0.794113	0.137345	0.739745
BRMS1	3828.16	0.0478994	0.681441	0.335944	0.000286889	0.177219	0.585126
BRMS1L	1364.62	-0.553919	8.09761e-07	1.01489	4.68966e-21	-0.577515	0.000150849
BROX	2002.38	-0.437372	3.51864e-10	0.178777	0.0127758	0.107795	0.691815
BRPF1	1751.32	0.252984	0.00496077	0.863254	9.86164e-26	0.0401091	0.926541
BRPF3	1868.04	0.302156	1.00602e-05	0.988414	7.89494e-54	0.0952414	0.724414
BRSK1	289.981	0.0335239	0.91934	1.56796	3.14494e-13	0.617622	0.377705
BRSK2	368.989	-0.095587	0.591206	-0.720879	6.83894e-07	-0.293759	0.581066
BRWD1	1672.9	-0.226638	0.0200221	0.0410132	0.713237	-0.115515	0.760334
BRWD1-AS1	1.06008	0.2244	NA	0.0390078	0.781215	4.85014	NA
BRWD1-IT2	12.2648	-0.481757	0.197796	-0.446324	0.311066	1.12347	NA
BRWD3	1394.66	-0.139911	0.32849	-0.231482	0.0788674	-0.554589	0.0225605
BSCL2	48.3793	0.675857	0.000710853	-0.206996	0.357984	0.191523	0.845194
BSDC1	1871.72	0.345017	0.00635443	0.568835	1.88192e-06	0.584519	0.0037562
BSG	23873.8	0.101233	0.173535	-0.219217	0.000974853	0.0487017	0.875748
BSN	75.1701	0.0570258	0.868673	-1.47166	1.133e-09	-0.82151	0.271787
BSN-AS2	7.35562	0.23941	0.57902	-0.713099	0.126726	0.818608	NA
BSPRY	23.1187	2.67678	2.61909e-15	-0.362509	0.320634	1.09585	0.494818
BST1	321.376	-0.225967	0.205971	-0.503639	0.00202349	-0.0895285	0.912789
BST2	3.28171	0.24354	0.593705	-0.926665	0.159355	1.09741	NA
BSX	0.186293	0.0132998	NA	0.00366651	NA	2.31622	NA
BTAF1	2551.81	0.215383	0.139334	0.277777	0.0444196	-0.0388453	0.956588
BTBD1	4935.41	-0.152853	0.0282725	0.203045	0.00187401	-0.114995	0.626004
BTBD10	3049.41	-0.782454	1.79216e-39	1.45083	1.21772e-135	0.200818	0.186614
BTBD11	1034.22	-1.36763	1.48184e-06	-2.09933	3.08889e-12	-0.544865	0.676538
BTBD16	13.0192	-0.777064	0.0245126	-0.886072	0.0201514	0.46623	0.803385
BTBD17	0.307918	0.015571	NA	-0.156903	NA	-1.38986	NA
BTBD19	116.403	0.875975	2.77079e-05	2.6609	3.55602e-37	0.7103	0.264705
BTBD2	1520.14	-0.37082	3.24712e-06	-0.62325	2.18476e-16	0.0697096	0.846572
BTBD3	2548.87	-0.30188	7.72747e-05	-0.0695297	0.411792	-0.154783	0.537106
BTBD6	1889.87	-0.0712096	0.502408	0.496664	7.28312e-09	0.00810175	0.986688
BTBD7	1638.81	-0.110753	0.602971	-0.0772751	0.723083	0.458386	0.407371
BTBD8	22.0365	-0.20996	0.533753	-0.159079	0.659991	-0.41788	0.769742
BTBD9	243.933	0.119219	0.445447	-3.40275	1.29345e-138	-0.139598	0.830967
BTC	46.9931	0.84762	0.000460421	-0.524349	0.0436665	0.0574812	0.969273
BTD	554.11	0.555792	1.45671e-06	-0.767415	6.47533e-12	-0.150873	0.753651
BTF3	27499.1	0.0631873	0.480197	-0.0290668	0.750979	0.0760861	0.813336
BTF3L4	1513.9	-0.27016	0.0041467	-0.195471	0.0369411	-0.296012	0.201861
BTG1	5026.91	-0.399671	0.00580711	0.367304	0.01031	-0.376825	0.36876
BTG2	4592.44	0.205619	0.215738	3.98549	6.37536e-165	-0.735992	0.00984224
BTG3	1799.57	-0.0474841	0.717446	0.684337	1.27849e-11	0.288944	0.345115
BTG4	3.06263	-0.719938	0.103099	1.01059	0.105557	1.01844	NA
BTK	3.82775	0.383196	0.402236	-0.401796	0.506108	0.547657	NA
BTLA	2.91095	-0.0850992	0.859947	0.461288	0.5036	1.12318	NA
BTN1A1	0.636081	0.0721152	NA	0.388745	0.621188	4.17864	NA
BTN2A1	1565.47	0.158503	0.0901586	0.682782	9.0977e-17	0.197734	0.47205
BTN2A2	443.517	-0.319699	0.0431627	0.875563	1.62248e-09	0.541116	0.153762
BTN2A3P	95.4913	0.140128	0.535957	1.02717	3.87605e-08	0.717572	0.15938
BTN3A1	423.413	-0.0359946	0.847462	0.639071	5.18945e-06	-0.392004	0.367274
BTN3A2	349.659	-0.103871	0.432215	-0.627968	1.01305e-08	-0.25467	0.503885
BTN3A3	103.053	-0.540452	0.00661062	0.0610947	0.809647	-0.276559	0.741311
BTNL8	0.543679	-0.227475	NA	0.655633	0.464331	-3.3907	NA
BTNL9	412.349	1.19418	6.74212e-22	1.25206	6.93799e-24	0.493632	0.113345
BTRC	1010.91	0.143411	0.14864	-0.940886	2.67912e-28	-0.012561	0.980981
BUB1	3711.32	-0.518825	5.31528e-07	-1.03033	2.26535e-25	0.148089	0.716177
BUB1B	2810.28	-0.368739	5.85355e-05	-1.14814	7.08189e-41	-0.311315	0.156046
BUB3	8975.31	-0.521866	3.29477e-14	0.223698	0.00146767	0.130073	0.59788
BUD13	720.256	-0.00736471	0.951064	-0.123588	0.180687	-0.00100062	0.99851
BUD31	3213.85	-0.0661112	0.510923	0.139635	0.116187	-0.106478	0.754803
BVES	516.29	-0.771064	3.07174e-07	1.6406	3.26743e-29	0.478511	0.26852
BVES-AS1	5.58232	-1.00545	0.0123771	-0.0549625	0.904788	-0.107527	NA
BYSL	2528.48	-0.0378849	0.74071	0.658796	2.98955e-14	0.0255992	0.957922
BZRAP1	0.930134	-0.445543	NA	-0.266458	0.804492	1.03828	NA
BZRAP1-AS1	9.32653	0.326661	0.40735	-0.472389	0.279023	1.02888	NA
BZW1	10305.9	-0.116494	0.189371	-0.128157	0.129632	0.0217832	0.959676
BZW2	4843.15	0.146609	0.124254	0.0580855	0.563337	-0.201442	0.459736
C10orf10	17.1812	0.596201	0.0605427	0.437958	0.218685	0.318046	0.849372
C10orf105	1.31363	-0.13252	NA	1.79107	0.0110406	0.768119	NA
C10orf107	29.0063	-1.09279	0.000944599	-2.71437	5.37138e-13	-1.16307	0.472758
C10orf11	14.5879	0.638205	0.089018	-3.26352	8.81902e-11	3.25968	0.150328
C10orf111	15.574	1.16851	0.000205743	0.575966	0.125792	1.13904	0.330183
C10orf113	0.617389	-0.0711521	NA	0.260348	0.779817	-2.34568	NA
C10orf12	393.162	-0.0575934	0.612871	0.194206	0.0435034	-0.188228	0.567061
C10orf120	0.173694	0.0641204	NA	0.00366651	NA	0.392762	NA
C10orf126	0.240628	-0.0126781	NA	-0.214896	NA	1.28929	NA
C10orf131	7.95708	0.419416	0.302892	0.621313	0.184993	-0.630909	NA
C10orf2	3364.96	0.553838	5.35515e-17	0.754129	1.41578e-31	0.173947	0.384284
C10orf25	2.19231	0.434803	0.334195	0.251792	0.810112	1.51802	NA
C10orf32	779.724	-0.161827	0.185436	0.792077	5.96695e-14	-0.435508	0.067334
C10orf35	1031.86	0.295041	0.00322901	0.234253	0.0178377	0.0998259	0.812165
C10orf54	1607.73	0.00604981	0.979895	0.716451	0.000357546	-0.355852	0.635456
C10orf55	29.813	0.505638	0.0944252	-0.933849	0.00224285	0.320086	0.830873
C10orf62	2.89215	-0.429111	0.288875	1.8974	0.00479846	2.25966	NA
C10orf67	1.5893	-0.189355	0.718248	-0.707708	0.373563	1.69892	NA
C10orf76	806.634	-0.371754	4.51823e-07	-0.958603	6.57331e-43	-0.125746	0.653656
C10orf82	1.48091	0.270743	NA	-0.821183	0.297232	-1.30832	NA
C10orf88	891.549	-0.00106561	0.992322	0.838458	3.01858e-35	-0.10259	0.720389
C10orf90	32.355	-0.972383	0.00366576	-1.16691	0.00175579	0.701465	0.651057
C10orf91	280.433	-0.818116	8.67308e-06	-1.08297	2.69858e-09	-0.196584	0.815627
C10orf95	8.34786	0.949723	0.00924793	-1.33775	0.00156163	0.80707	NA
C10orf99	0.185153	0.0641204	NA	0.143588	NA	2.18054	NA
C11orf1	620.478	-0.198595	0.0564712	-0.0396342	0.735707	-0.25711	0.37814
C11orf16	0.694453	0.121911	NA	0.66329	0.369474	-0.238773	NA
C11orf24	3734.25	0.0780871	0.508442	0.789245	8.04926e-17	-0.286171	0.301766
C11orf30	1279.27	0.125924	0.147899	0.219144	0.00568011	-0.0370289	0.925402
C11orf31	1800.65	0.350616	0.000195778	0.445608	7.69903e-07	0.0121636	0.981573
C11orf44	0.872103	0.236961	NA	-0.277594	0.995554	-4.58959	NA
C11orf45	357.238	-0.130473	0.388422	1.02315	2.94603e-16	-0.298236	0.495159
C11orf49	856.011	-0.392082	0.00605109	-2.34678	4.02548e-71	-0.505365	0.133182
C11orf54	1022.87	-0.357199	0.020817	-0.426933	0.00416368	-0.557159	0.117546
C11orf57	1310.42	-0.235643	0.000392381	0.248806	0.000100225	-0.146839	0.484021
C11orf58	7973.82	-0.136216	0.149866	-0.202693	0.0203023	-0.244933	0.301455
C11orf63	215.009	-0.215162	0.0474516	-0.275275	0.00714195	0.0353152	0.950228
C11orf65	5.86695	-0.416603	0.301918	-2.30688	4.05894e-05	-2.1147	NA
C11orf68	1503.9	0.3214	0.103789	1.37804	5.42386e-15	0.987757	0.00058255
C11orf70	128.077	-0.858447	1.06359e-06	-0.243955	0.207852	-0.215242	0.787549
C11orf71	236.942	0.386548	0.0099968	-0.804048	1.14211e-08	0.123005	0.858446
C11orf72	1.15715	0.412835	NA	-0.415272	0.669585	-0.700212	NA
C11orf73	1189.94	-0.0287504	0.76924	-0.338455	6.27751e-06	-0.081452	0.806787
C11orf74	454.546	-0.352192	0.00118596	-0.61173	2.41047e-09	-0.36362	0.179947
C11orf80	398.508	0.158049	0.058877	-1.2201	2.96716e-61	0.0402095	0.919082
C11orf84	1461.86	0.120354	0.492071	0.550139	0.000175204	0.801647	5.4382e-05
C11orf85	1.6793	0.379177	0.398485	-0.32904	0.797092	-2.62766	NA
C11orf86	281.707	-0.618686	1.22958e-05	-0.539553	0.000127161	0.46431	0.234931
C11orf87	2.25858	-0.728234	0.116273	2.03027	0.0051512	-2.66247	NA
C11orf91	24.8589	1.82864	2.6459e-12	0.42301	0.146413	0.225786	0.879189
C11orf94	4.63816	1.217	0.00369395	0.143471	0.912476	1.63096	NA
C11orf95	624.648	0.622716	2.19032e-06	0.631236	1.1275e-06	0.557055	0.0466658
C11orf96	6.15165	-0.426818	0.400386	2.27815	0.0005121	-0.770681	NA
C11orf98	13.1144	0.340896	0.382694	0.443047	0.3084	0.066507	0.979545
C12orf10	2221.12	-0.04496	0.548461	-0.0480448	0.49706	-0.0147747	0.965947
C12orf29	1140.22	0.229854	0.0350308	0.302171	0.00330569	0.0615098	0.900405
C12orf4	845.805	-0.029711	0.860307	-0.0339965	0.836024	0.02454	0.9729
C12orf42	0.298022	-0.0430829	NA	-0.154218	NA	0.268146	NA
C12orf43	1111.59	0.0314261	0.73683	0.0424149	0.62538	-0.0283761	0.943296
C12orf45	1494.19	-0.196999	0.141665	1.96539	1.88318e-65	-0.17175	0.72333
C12orf49	3291.45	0.391436	0.00172195	0.480394	6.39494e-05	0.0399997	0.950867
C12orf50	0.493395	0.109028	NA	-0.441027	0.551371	0.844328	NA
C12orf54	0.426704	0.0773496	NA	0.594597	NA	1.0229	NA
C12orf56	0.469928	-0.0631587	NA	-0.427736	0.560936	0.0203572	NA
C12orf57	3357.48	0.0723693	0.783761	0.131103	0.600013	0.742927	0.186484
C12orf60	82.1771	-0.125282	0.518307	-0.128988	0.494856	0.452666	0.396538
C12orf65	795.506	-0.169617	0.0550592	-0.104822	0.242171	0.258331	0.236761
C12orf66	658.202	-0.162716	0.229818	-0.364434	0.00275011	-0.209252	0.645288
C12orf73	565.937	0.0313792	0.809796	0.399146	6.02711e-05	0.0923786	0.840293
C12orf74	0.239909	0.0406226	NA	-0.215363	NA	-0.436097	NA
C12orf75	2022.47	-1.49584	6.18238e-26	-0.201147	0.227651	0.370621	0.430681
C12orf76	258.225	0.441686	0.00207081	1.37325	1.28966e-24	0.486675	0.191644
C12orf79	17.2388	0.365468	0.297431	-2.67349	4.82447e-13	0.0193337	0.994341
C12orf80	10.2103	-1.68382	7.9389e-06	-1.00534	0.0210622	0.527424	NA
C14orf1	2043.72	0.0955213	0.382502	-0.454146	7.05948e-07	-0.311974	0.186637
C14orf105	213.881	-1.94541	1.3571e-14	-0.397452	0.21617	0.613765	0.539011
C14orf119	3312.91	-0.106274	0.103933	0.241649	3.65025e-05	0.159552	0.345223
C14orf132	307.653	-1.37471	1.09216e-12	-0.898473	9.25484e-06	0.736029	0.175652
C14orf142	522.321	-0.204431	0.00809083	-0.447951	2.94567e-10	0.229957	0.264653
C14orf159	541.78	0.235544	0.0447085	-1.1468	4.49506e-28	-0.350737	0.239498
C14orf166	7640.97	-0.0894788	0.266288	0.177855	0.0134833	-0.210219	0.262581
C14orf169	1135.4	0.13777	0.0699595	0.191221	0.00690113	0.0195001	0.959676
C14orf178	4.96761	0.785627	0.06581	0.556368	0.54536	2.91365	NA
C14orf180	0.143267	-0.0375208	NA	0.143588	NA	-1.46269	NA
C14orf2	4673.88	0.00200453	0.98308	-0.164306	0.0139984	0.109891	0.651716
C14orf28	256.662	0.130076	0.527603	1.16388	2.81181e-12	0.72289	0.0669123
C14orf37	15.2289	0.381049	0.241807	-0.905658	0.00541359	0.380984	0.807001
C14orf79	834.963	0.315431	0.000157725	1.25217	8.20373e-59	0.0322111	0.942151
C14orf80	1204.96	-0.0119757	0.935765	-0.299741	0.00714225	-0.284103	0.393685
C14orf93	286.219	-0.232418	0.0398779	-0.64208	3.76814e-10	-0.212249	0.580153
C15orf26	0.314322	0.0132998	NA	-0.276177	NA	0.393135	NA
C15orf27	7.87205	0.170601	0.800528	-2.54173	1.00666e-05	-1.13033	NA
C15orf39	2498.3	0.0724965	0.483323	0.457701	5.57183e-08	0.12706	0.707147
C15orf40	862.883	-0.104079	0.168512	0.138994	0.0481801	0.00148524	0.997217
C15orf41	503.532	-0.129942	0.302877	-0.938521	1.03459e-18	-0.323453	0.314941
C15orf48	140.054	1.76086	9.21086e-17	0.101195	0.668824	-0.6222	0.398132
C15orf52	748.329	-0.0432934	0.827296	0.477099	0.00260294	0.655985	0.0597839
C15orf57	390.354	-0.0988138	0.365859	0.47567	2.16327e-07	0.108601	0.791216
C15orf59	126.166	-0.306364	0.287343	2.31476	2.99654e-19	-0.194569	0.884084
C15orf59-AS1	0.683045	-0.0784219	NA	0.636284	0.412954	-3.92769	NA
C15orf61	388.175	0.228076	0.138094	-0.0829338	0.617839	-0.0546134	0.943296
C15orf62	18.8199	0.951163	0.00620195	0.946749	0.0165807	0.00366361	0.998858
C15orf65	108.33	-0.175657	0.440486	-0.438396	0.0335705	-0.196531	0.833255
C16orf13	1357.52	0.0168221	0.884122	0.0594885	0.556287	-0.110221	0.759141
C16orf45	1593.46	0.127336	0.545678	-2.08396	3.27778e-37	-0.788515	0.0211229
C16orf46	133.314	0.0250428	0.887402	1.24975	2.17628e-22	0.496086	0.177998
C16orf52	551.628	0.201575	0.0850115	0.0596931	0.641147	0.287615	0.379115
C16orf54	0.336647	-0.103355	NA	0.324847	NA	-2.70065	NA
C16orf58	3066.53	-0.241232	0.00323903	-0.30621	8.39824e-05	-0.211951	0.352298
C16orf59	846.714	0.134652	0.173192	0.0428933	0.687934	-0.0830922	0.835102
C16orf62	2490.91	-0.0105946	0.92445	-0.955912	5.96552e-33	-0.369062	0.00982831
C16orf70	1700.35	0.0449473	0.481473	0.363688	1.33094e-12	-0.105497	0.566157
C16orf71	26.8444	-0.820138	0.00392877	-0.0328609	0.908456	-0.633299	0.591795
C16orf72	2002.19	-0.262758	1.21447e-05	0.147699	0.0145521	0.0200425	0.950266
C16orf74	251.156	-0.208944	0.285061	-1.3915	2.84656e-16	-0.457	0.422619
C16orf86	3.57988	0.288058	0.556154	0.482121	0.482609	0.58066	NA
C16orf87	690.817	-0.366354	0.00176315	0.878785	8.59288e-16	-0.305442	0.375138
C16orf89	1.38496	-0.330232	NA	-0.678306	0.327071	-1.66507	NA
C16orf91	954.956	0.350005	0.0163695	0.459285	0.00100928	0.523698	0.114831
C16orf93	147.293	0.364418	0.0140381	-0.0229492	0.898698	0.463886	0.257976
C16orf95	171.007	0.0120333	0.948357	0.168489	0.255275	0.109911	0.866264
C16orf96	0.515808	-0.290558	NA	0.531542	0.586228	-2.11394	NA
C17orf100	152.352	-0.206962	0.216923	0.0823145	0.645059	0.544577	0.174752
C17orf104	990.859	-0.997984	4.1971e-14	0.80415	1.18913e-09	0.518506	0.108586
C17orf105	1.69801	0.811808	0.0476233	1.02957	0.123743	-1.39799	NA
C17orf107	30.4331	0.374616	0.152361	1.45565	4.78863e-09	0.432762	0.687548
C17orf50	6.33316	0.215676	0.629732	-0.881339	0.0625846	0.430329	NA
C17orf51	1314.84	0.0608102	0.628645	0.589186	2.44064e-09	0.336925	0.197201
C17orf53	859.196	-0.124219	0.179526	1.12954	6.55981e-47	-0.111594	0.741284
C17orf58	870.692	0.0993085	0.427624	0.0298377	0.823904	0.166061	0.686991
C17orf59	250.019	-0.0827256	0.505093	0.0767818	0.521267	0.298435	0.343448
C17orf62	2216.57	0.0600639	0.630312	0.240355	0.0205222	0.440991	0.0181939
C17orf64	0.890245	-0.085275	NA	0.90303	0.223014	-0.573279	NA
C17orf67	79.9433	0.526491	0.0198619	0.480505	0.0396819	1.1141	0.0114135
C17orf74	0.615536	0.340217	NA	0.169805	0.840629	-0.556765	NA
C17orf75	1254.43	-0.28161	6.77483e-05	0.209184	0.00268211	0.0832371	0.775426
C17orf80	2531.66	-0.0692545	0.454152	1.19055	4.3493e-59	-0.242104	0.233278
C17orf82	3.07516	-0.516316	0.264662	0.527488	0.495769	-2.0503	NA
C17orf85	2691.5	0.246948	0.043485	0.398319	0.000477973	0.106473	0.83292
C17orf89	1808.95	-0.170659	0.0926003	0.34513	0.000181363	-0.297979	0.218207
C17orf96	808.268	0.304831	0.0195102	0.71836	2.33146e-09	0.395746	0.238094
C17orf97	128.157	-0.503105	0.00549142	-0.735817	2.72283e-05	-0.322272	0.643738
C17orf98	0.38569	0.0842101	NA	0.363814	NA	1.95982	NA
C17orf99	0.696941	0.0324391	NA	0.0638128	0.990382	6.04678	NA
C18orf21	745.627	0.0121783	0.929471	0.641132	1.5702e-10	-0.435222	0.036938
C18orf25	1604.72	-0.262402	0.00800086	0.603226	3.90666e-11	-0.43912	0.00329016
C18orf32	10.9621	0.21541	0.628645	-0.617739	0.20223	0.278598	NA
C18orf54	562.646	-0.240468	0.0246573	0.319644	0.00156649	-0.0579685	0.907467
C18orf61	13.402	0.203192	0.583096	0.553058	0.133981	-0.389449	0.823823
C18orf65	8.07126	-0.927331	0.0161901	-0.403148	0.445292	1.27099	NA
C18orf8	1035.66	-0.0139166	0.873567	0.808133	3.05072e-38	-0.151975	0.47664
C19orf12	2096.38	-0.0533005	0.553109	-0.000144894	0.999153	0.278767	0.0726716
C19orf18	0.252074	-0.0121105	NA	-0.0662943	NA	3.21298	NA
C19orf24	1136.63	0.376534	0.00133801	0.298205	0.010428	0.116459	0.815569
C19orf25	467.264	-0.00359275	0.983643	0.533753	4.41475e-05	0.349883	0.389263
C19orf26	61.028	0.611222	0.00293486	0.836943	3.81182e-05	0.207139	0.832446
C19orf33	6241.75	0.410251	0.0213074	0.117317	0.562155	0.435592	0.411957
C19orf38	5.97755	-0.124741	0.804763	0.160528	0.810112	-1.18563	NA
C19orf43	2150.05	-0.207334	0.0613073	0.0317529	0.803307	0.357875	0.153524
C19orf44	300.196	0.143628	0.156907	0.572177	1.00331e-10	0.0901868	0.830415
C19orf45	16.3585	0.609574	0.0546174	-0.559884	0.111955	-0.663241	0.625896
C19orf47	1132.76	0.109699	0.349403	0.0752282	0.521263	0.224558	0.500716
C19orf48	9195.03	0.0216616	0.873897	0.228014	0.0341147	-0.346707	0.18748
C19orf52	463.597	0.159012	0.101164	0.0426789	0.688933	0.0336802	0.944106
C19orf53	2666.66	0.215211	0.0256009	-0.00976437	0.935592	0.322556	0.127699
C19orf54	836.89	0.139108	0.131816	0.0969872	0.294467	0.255585	0.262581
C19orf57	23.5647	1.08741	9.10235e-06	-0.569452	0.0316	0.323289	0.787549
C19orf60	480.58	0.263489	0.109321	-0.0885576	0.622291	0.0456185	0.956377
C19orf66	563.68	-0.0268707	0.846661	0.851186	9.42948e-17	0.191382	0.629372
C19orf67	0.297897	0.0387101	NA	0.213549	NA	1.43109	NA
C19orf68	433.065	-0.193311	0.13846	0.105644	0.434031	-0.3273	0.360502
C19orf70	1081.93	0.0400337	0.733103	-0.342503	0.000195221	-0.123739	0.742192
C19orf71	3.07274	0.775574	0.0646688	-0.239408	0.619427	2.24819	NA
C19orf73	39.7033	-0.503463	0.0330857	-0.845278	0.000249034	0.126267	0.920203
C19orf80	0.405933	-0.114957	NA	-0.105981	NA	2.8166	NA
C19orf81	39.4253	0.490883	0.117836	-0.529912	0.113557	0.0265545	0.988836
C19orf84	1.01549	-0.00754712	NA	1.03999	0.154159	-0.0931144	NA
C1D	823.815	-0.225835	0.0041788	0.0420045	0.639015	0.0846971	0.794901
C1GALT1	2003.02	-0.485838	1.47779e-05	-0.503511	4.08137e-06	-0.373301	0.189954
C1GALT1C1	1141.06	0.129378	0.273394	-1.24611	1.71346e-36	-0.032964	0.953558
C1GALT1C1L	77.2631	-0.381357	0.0735925	0.265641	0.231547	0.11419	0.914286
C1orf100	0.366167	-0.140566	NA	-0.0915419	NA	1.10701	NA
C1orf101	6.405	-0.0573026	0.892937	-1.47689	0.00235748	-0.148493	NA
C1orf105	4.65812	-0.23289	0.618203	0.619063	0.276996	0.961924	NA
C1orf106	2056.56	-0.432076	9.78862e-07	0.71823	1.78788e-17	0.337248	0.0759997
C1orf109	1692.97	0.175672	0.0451604	0.944495	3.09247e-34	0.0514432	0.893857
C1orf112	938.667	-0.170717	0.146637	-0.611664	3.20552e-09	-0.124416	0.783115
C1orf115	1054.84	-0.306577	0.000829068	0.156341	0.0968999	0.267901	0.275147
C1orf116	1666.93	1.25797	0.000120059	1.41645	0.000114064	0.221368	0.912726
C1orf122	1218.66	0.212005	0.138273	0.72432	1.05802e-08	0.452382	0.170843
C1orf123	1214.48	0.0664589	0.338228	0.131454	0.0333977	-0.0319768	0.914286
C1orf127	1.38316	0.18336	NA	-0.47655	0.590562	-2.08707	NA
C1orf131	802.054	-0.209951	0.0738127	-0.14839	0.207948	-0.289111	0.377154
C1orf137	0.136441	-0.0375208	NA	0.143588	NA	-1.40135	NA
C1orf140	0.59137	0.340416	NA	0.555659	0.633718	2.63436	NA
C1orf145	30.4571	0.111617	0.743886	-0.367538	0.260683	0.99807	0.286133
C1orf158	1.47402	-0.306854	NA	1.8558	0.011451	-1.59062	NA
C1orf159	338.204	0.437097	4.19746e-05	-0.370639	0.000420636	0.124236	0.785348
C1orf162	24.1949	1.48381	0.000184931	2.57808	4.86582e-07	2.18822	0.171122
C1orf167	1.38149	0.0716231	NA	0.0519071	0.959437	0.326813	NA
C1orf168	0.398923	-0.207258	NA	-0.339933	NA	2.27434	NA
C1orf174	1087.87	0.0773327	0.269506	-0.212123	0.000510837	0.109229	0.629696
C1orf177	0.420962	0.164316	NA	-0.348951	NA	-0.134547	NA
C1orf189	2.07088	0.338924	0.467858	0.397449	0.610834	0.469927	NA
C1orf195	0.172962	0.0132998	NA	0.143588	NA	0.392762	NA
C1orf198	1939.85	-0.106108	0.206007	0.134224	0.0880174	-0.0258849	0.948255
C1orf204	30.0263	0.574048	0.0268817	-0.513847	0.0585418	0.0887638	0.954418
C1orf21	158.362	-0.558746	0.000123305	-3.63019	1.01947e-112	-0.243335	0.740364
C1orf216	843.636	0.522899	0.0146644	0.323001	0.16168	0.889553	0.0653948
C1orf220	53.8529	1.32307	8.00542e-07	0.292003	0.43166	1.36694	0.0338116
C1orf226	140.338	1.10623	1.68161e-10	-1.06289	1.10863e-09	0.606335	0.238998
C1orf228	14.3567	0.353927	0.369405	-0.567301	0.190301	0.241179	0.915591
C1orf229	0.167629	0.0132998	NA	0.00366651	NA	2.31622	NA
C1orf233	353.195	0.596874	3.45644e-07	-1.05285	1.23351e-20	-0.302431	0.415963
C1orf234	0.793711	0.246762	NA	-0.118439	0.752114	3.89006	NA
C1orf27	1832.22	0.167555	0.0428964	0.190112	0.015493	-0.060873	0.86489
C1orf35	887.347	0.401412	7.49126e-06	0.22899	0.0115313	0.281402	0.232958
C1orf43	10741.4	0.169586	0.00556118	0.0240928	0.734753	-0.0748379	0.752608
C1orf50	197.136	0.274233	0.0347567	0.944398	1.11178e-15	0.0757156	0.90245
C1orf52	605.993	0.175573	0.0242382	0.539541	1.62219e-14	0.0870996	0.781807
C1orf53	131.738	0.18435	0.448309	0.034433	0.901502	0.17613	0.865249
C1orf54	8.5449	0.117742	0.837123	0.712169	0.224001	1.20563	NA
C1orf56	353.776	0.042305	0.839738	-0.183963	0.308552	-0.426444	0.402431
C1orf61	19.4159	0.433247	0.275855	0.969191	0.0223257	1.24818	0.380637
C1orf64	0.622902	-0.0841223	NA	-0.0021045	0.983417	-1.07884	NA
C1orf68	0.705676	-0.0669477	NA	1.14098	0.122926	-0.518092	NA
C1orf74	430.94	-0.053003	0.590172	0.214812	0.00845413	-0.066103	0.862686
C1orf94	0.902465	-0.0481875	NA	1.18873	0.105838	-1.76814	NA
C1orf95	0.414888	0.0692234	NA	-0.578402	NA	-0.19988	NA
C1QA	0.152178	-0.0375208	NA	0.143588	NA	-1.54168	NA
C1QBP	13650.3	0.0939457	0.137037	-0.417942	2.02864e-14	0.0741088	0.7476
C1QL1	328.891	-0.924729	1.00949e-08	-0.270009	0.125027	-0.207941	0.768804
C1QL2	1.22734	-0.682659	NA	1.00618	0.279477	-0.686103	NA
C1QL3	0.41967	0.0533811	NA	-0.446272	NA	-0.322082	NA
C1QL4	183.859	-0.15628	0.575178	0.849848	0.000573941	0.837388	0.239498
C1QTNF1	640.081	-0.766994	6.9615e-05	-0.0459008	0.845969	-0.283195	0.720979
C1QTNF1-AS1	6.98932	0.346834	0.452279	1.66769	0.000733953	1.49399	NA
C1QTNF2	11.4686	0.944581	0.0053528	1.62434	2.02617e-05	0.125169	NA
C1QTNF3	5.72978	-0.159507	0.73829	-3.66174	1.90998e-08	-0.271529	NA
C1QTNF3-AMACR	0.262121	-0.0121105	NA	-0.206216	NA	1.34685	NA
C1QTNF4	1.44822	0.758018	NA	1.02704	0.286336	1.36297	NA
C1QTNF6	655.748	-0.109703	0.29024	-1.53307	5.7865e-71	0.176122	0.587936
C1QTNF8	1.86077	0.490279	0.262227	-0.134008	0.922356	-0.582922	NA
C1QTNF9B-AS1	34.2626	0.636072	0.00715534	0.505472	0.0402843	0.0527226	0.970311
C1R	668.113	-1.38834	6.64961e-23	0.494966	0.000808493	0.17656	0.778689
C1RL	1331.95	-0.21778	0.249372	-0.53372	0.0018115	0.0991215	0.904496
C1RL-AS1	696.606	0.462616	0.000437482	-0.345717	0.00849393	0.434644	0.202754
C1S	1961.89	-0.421554	0.00288751	-0.200223	0.177941	-0.182032	0.744409
C2	13.3143	-0.170918	0.631111	-0.583192	0.0851682	0.191939	0.913184
C2-AS1	1.58501	0.89	0.0254163	1.43541	0.11365	2.19872	NA
C20orf141	2.09453	0.0420385	0.830379	-0.947291	0.169722	3.73221	NA
C20orf144	0.478085	0.280017	NA	0.399093	0.717703	2.26713	NA
C20orf166-AS1	0.609992	-0.158176	NA	-0.0410697	0.987113	0.49415	NA
C20orf173	0.203817	0.0641204	NA	0.143588	NA	2.30295	NA
C20orf194	392.502	-0.308838	0.00330211	-0.561333	1.22876e-08	-0.204674	0.570308
C20orf195	2.42119	0.0767888	0.885179	-0.07335	0.93165	-0.157069	NA
C20orf196	176.87	-0.334663	0.0279893	-1.3066	7.49007e-21	-0.311017	0.554187
C20orf202	2.25171	0.448571	0.318496	0.542773	0.611396	4.17416	NA
C20orf203	0.308157	-0.0610476	NA	0.220314	NA	0.520123	NA
C20orf24	115.929	0.469339	0.035615	0.276459	0.249705	0.416829	0.616588
C20orf27	3557.59	0.0703573	0.612519	-0.128671	0.30776	0.0339551	0.95532
C20orf96	795.605	0.226015	0.0122602	-0.744685	9.68734e-20	-0.286366	0.19043
C21orf2	226.207	0.186818	0.262116	-0.170023	0.30239	0.33958	0.502332
C21orf33	1838	-0.0761431	0.608444	0.0204845	0.896548	0.100099	0.858436
C21orf58	449.417	0.0991887	0.528334	-0.438954	0.000894726	0.543184	0.06144
C21orf59	1974.78	-0.0929905	0.323868	0.255101	0.00186939	-0.248021	0.259479
C21orf62-AS1	2.07022	0.0285573	0.980849	-1.30587	0.0627959	-0.117174	NA
C21orf91	367.508	-0.121136	0.368616	0.805746	6.03054e-13	-0.475205	0.0608618
C21orf91-OT1	0.388692	0.0838118	NA	0.00465274	NA	2.3928	NA
C22orf15	0.239156	-0.0126358	NA	0.0764964	NA	1.35447	NA
C22orf23	28.6469	0.0248564	0.937841	-0.0713875	0.816308	-0.501024	0.60149
C22orf24	4.45206	0.614585	0.147629	0.522748	0.339193	-0.17785	NA
C22orf29	1087.04	0.324379	0.0455254	0.891688	1.88941e-09	0.502342	0.222853
C22orf39	570.692	0.0714825	0.627327	-0.0514994	0.724231	0.359878	0.293831
C22orf46	1047.15	0.323878	3.77825e-07	0.0915019	0.182727	0.110595	0.640872
C2CD2	654.384	-0.0169477	0.897665	-0.156016	0.142813	-0.115116	0.786135
C2CD2L	434.546	0.561776	2.41869e-09	0.594277	1.14448e-10	0.360348	0.108526
C2CD3	2181.67	-0.606902	1.51789e-07	0.202007	0.10417	-0.54101	0.00749882
C2CD4A	1.68942	0.0786585	0.956315	0.727992	0.338539	3.75468	NA
C2CD4B	0.761501	-0.506082	NA	-0.0277199	0.999593	0.372439	NA
C2CD4C	28.8388	-0.557547	0.0367003	-0.487965	0.0825548	0.848475	0.322392
C2CD4D	1.17098	0.522416	NA	1.21709	0.116298	-0.11839	NA
C2CD5	1693.67	-0.188286	0.0195102	-0.584702	9.85232e-16	-0.0534888	0.881129
C2orf15	69.4218	0.484179	0.0109739	-1.19477	4.95392e-11	-0.163433	0.85974
C2orf16	0.683317	-0.172528	NA	0.0344528	0.889024	3.32087	NA
C2orf27A	39.3251	-0.908141	0.000635613	0.617771	0.0306804	0.17297	0.907467
C2orf40	0.156169	0.0132998	NA	-0.136255	NA	0.392715	NA
C2orf42	338.062	-0.181082	0.108244	-0.0579915	0.634264	0.0176052	0.977161
[truncated: 18,298 more rows]
