# Supplementary material for: The X-linked trichothiodystrophy-causing gene RNF113A links the spliceosome to cell survival upon DNA damage
Source: Nat Commun. 2020 Mar 9;11:1270. doi: 10.1038/s41467-020-15003-7 (PMC7062854; doi:10.1038/s41467-020-15003-7)
Supplement: Supplementary file 6 — Supplementary Data 3 [file 41467_2020_15003_MOESM6_ESM.xlsx]

## Sheet: Sheet1
Comparison	Samples		Ensembl Gene ID	Gene Symbol	Mean Inclusion Level		Ratio Inclusion Level S2:S1	FDR	Splicing event localisation
											spliced exon		upstream exon		downstream exon
	S1	S2			S1	S2			chr	strand	start	end	start	end	start	end
C_D	C	D	ENSG00000104852	SNRNP70	0.036	0.081	2.25	0	chr19	+	49605370	49606844	49604646	49604728	49607890	49607992
C_D	C	D	ENSG00000133243	BTBD2	0.036	0.160333	4.4537	0	chr19	-	2013545	2013879	1997342	1997462	2015295	2015543
C_D	C	D	ENSG00000112081	SRSF3	0.017	0.043	2.52941	0	chr6	+	36567597	36568053	36566625	36566760	36568928	36568967
C_D	C	D	ENSG00000243147	MRPL33	0.697667	0.52	0.745342	0	chr2	+	27997290	27997397	27995540	27995559	28002299	28002564
C_D	C	D	ENSG00000026508	CD44	0.0116667	0.0383333	3.28571	0	chr11	+	35229651	35229753	35211437	35211612	35236398	35236461
C_D	C	D	ENSG00000026508	CD44	0.0106667	0.0366667	3.4375	0	chr11	+	35229651	35229756	35211381	35211612	35236398	35236461
C_D	C	D	ENSG00000175348	TMEM9B	0.985333	0.847667	0.860284	0	chr11	-	8974749	8974884	8968840	8970022	8977736	8977845
C_D	C	D	ENSG00000092841	MYL6	0.146333	0.340333	2.32574	0	chr12	+	56554409	56554454	56554026	56554104	56555170	56555359
C_D	C	D	ENSG00000198561	CTNND1	0.692	0.411333	0.594412	2.54552e-12	chr11	+	57556508	57556627	57529272	57529518	57561481	57561553
C_D	C	D	ENSG00000082515	MRPL22	0.846333	0.690333	0.815675	1.37458e-10	chr5	+	154330380	154330498	154320776	154320825	154335930	154335996
C_D	C	D	ENSG00000082515	MRPL22	0.777667	0.584333	0.751393	1.63839e-10	chr5	+	154330362	154330498	154320776	154320825	154335930	154335996
C_D	C	D	ENSG00000167792	NDUFV1	0.04	0.0843333	2.10833	2.1446e-10	chr11	+	67374769	67375087	67374424	67374547	67375866	67375949
C_D	C	D	ENSG00000117362	APH1A	0.950333	0.856333	0.901087	2.88427e-10	chr1	-	150240356	150240527	150240115	150240189	150241097	150241703
C_D	C	D	ENSG00000136238	RAC1	0.0146667	0.037	2.52273	3.99828e-10	chr7	+	6438292	6438349	6431554	6431672	6439756	6439819
C_D	C	D	ENSG00000101294	HM13	0.0326667	0.0716667	2.19388	9.09769e-10	chr20	+	30155880	30156083	30154012	30154098	30156922	30157370
C_D	C	D	ENSG00000198561	CTNND1	0.711333	0.465667	0.654639	1.597e-09	chr11	+	57558856	57559145	57529289	57529518	57561481	57561553
C_D	C	D	ENSG00000060237	WNK1	0.0173333	0.0536667	3.09615	1.93699e-09	chr12	+	977031	978270	971248	971436	980430	980514
C_D	C	D	ENSG00000078668	VDAC3	0.969	0.886333	0.914689	2.50564e-09	chr8	+	42252601	42252654	42251727	42251796	42256229	42256382
C_D	C	D	ENSG00000035403	VCL	0.0326667	0.09	2.7551	3.16917e-09	chr10	+	75871666	75871870	75868728	75868914	75873941	75874145
C_D	C	D	ENSG00000078668	VDAC3	0.99	0.961667	0.97138	5.03326e-09	chr8	+	42252601	42252651	42251727	42251796	42256229	42256382
C_D	C	D	ENSG00000106603	COA1	0.0776667	0.168333	2.16738	6.80599e-09	chr7	-	43690091	43690311	43688198	43688251	43769027	43769088
C_D	C	D	ENSG00000164347	GFM2	0.928333	0.727	0.783124	6.99648e-09	chr5	-	74034326	74034467	74034142	74034242	74035813	74035962
C_D	C	D	ENSG00000050748	MAPK9	0.0783333	0.175333	2.2383	7.0087e-09	chr5	-	179706795	179707036	179696279	179696409	179707439	179707608
C_D	C	D	ENSG00000111321	LTBR	0.958	0.888667	0.927627	7.43992e-09	chr12	+	6497563	6497671	6495512	6495610	6497965	6497991
C_D	C	D	ENSG00000130731	C16orf13	0.713667	0.897667	1.25782	7.54217e-09	chr16	-	684888	685063	684718	684797	685611	685774
C_D	C	D	ENSG00000167792	NDUFV1	0.0366667	0.075	2.04545	1.13485e-08	chr11	+	67374836	67375087	67374414	67374547	67375866	67375949
C_D	C	D	ENSG00000071054	MAP4K4	0.320333	0.523667	1.63476	1.15222e-08	chr2	+	102487955	102488147	102486756	102486877	102490108	102490226
C_D	C	D	ENSG00000115170	ACVR1	1	0.231667	0.231667	1.42948e-08	chr2	-	158716566	158716691	158683039	158683158	158732307	158732352
C_D	C	D	ENSG00000136003	ISCU	0.369333	1	2.70758	1.84089e-08	chr12	+	108961695	108961792	108961509	108961533	108962606	108962870
C_D	C	D	ENSG00000155438	NIFK	0.298667	1	3.34821	1.84089e-08	chr2	-	122493188	122493230	122488468	122488680	122494321	122494487
C_D	C	D	ENSG00000231925	TAPBP	0.906	0.614333	0.678072	1.85928e-08	chr6	-	33271731	33271766	33269461	33269548	33272073	33272415
C_D	C	D	ENSG00000141002	TCF25	0.126333	0.271667	2.1504	3.75393e-08	chr16	+	89944868	89945035	89940051	89940267	89949758	89949920
C_D	C	D	ENSG00000198561	CTNND1	0.687667	0.436333	0.634513	3.75393e-08	chr11	+	57558965	57559145	57529268	57529518	57561481	57561553
C_D	C	D	ENSG00000198561	CTNND1	0.686667	0.435667	0.634466	3.75393e-08	chr11	+	57558963	57559145	57529272	57529518	57561481	57561553
C_D	C	D	ENSG00000152795	HNRNPDL	0.079	0.145333	1.83966	5.05427e-08	chr4	-	83346715	83346820	83345781	83346036	83347189	83347282
C_D	C	D	ENSG00000214413	BBIP1	0.057	0.162	2.84211	5.54022e-08	chr10	-	112667437	112667594	112661295	112661370	112677878	112677971
C_D	C	D	ENSG00000108654	DDX5	0.979667	0.952	0.971759	5.89573e-08	chr17	-	62496666	62496891	62495733	62496444	62498127	62498187
C_D	C	D	ENSG00000104852	SNRNP70	0.019	0.041	2.15789	6.18011e-08	chr19	+	49605370	49605430	49604646	49604728	49607890	49607992
C_D	C	D	ENSG00000026508	CD44	0.032	0.0616667	1.92708	6.95739e-08	chr11	+	35232792	35232996	35211381	35211612	35236398	35236461
C_D	C	D	ENSG00000198561	CTNND1	0.929333	0.690333	0.742826	8.21869e-08	chr11	+	57556508	57556627	57529268	57529591	57561481	57561553
C_D	C	D	ENSG00000117362	APH1A	0.872	0.701	0.803899	8.84293e-08	chr1	-	150240356	150240391	150240115	150240189	150241097	150241416
C_D	C	D	ENSG00000153786	ZDHHC7	0.183333	0.367333	2.00364	1.08672e-07	chr16	-	85022368	85022479	85015475	85015600	85023909	85024241
C_D	C	D	ENSG00000198363	ASPH	0.982667	0.964333	0.981343	1.59519e-07	chr8	-	62556503	62556560	62555944	62555992	62557158	62557191
C_D	C	D	ENSG00000101224	CDC25B	0.790333	0.658667	0.833404	1.71309e-07	chr20	+	3781389	3781512	3781108	3781145	3781617	3781740
C_D	C	D	ENSG00000213923	CSNK1E	0.130667	0.333667	2.55357	1.88282e-07	chr22	-	38691392	38691453	38690347	38690540	38694790	38694939
C_D	C	D	ENSG00000160310	PRMT2	0.294667	0.141667	0.480769	1.88282e-07	chr21	+	48056350	48056459	48055078	48055675	48056807	48056902
C_D	C	D	ENSG00000178999	AURKB	0.809333	0.660333	0.815898	2.20627e-07	chr17	-	8113494	8113567	8111055	8111158	8113847	8113900
C_D	C	D	ENSG00000101294	HM13	0.029	0.06	2.06897	4.44775e-07	chr20	+	30155880	30156027	30154012	30154098	30156922	30157370
C_D	C	D	ENSG00000142227	EMP3	0.977	0.938667	0.960764	4.56642e-07	chr19	+	48830777	48830818	48830086	48830179	48832608	48832749
C_D	C	D	ENSG00000178999	AURKB	0.707333	0.521333	0.737041	5.43395e-07	chr17	-	8113494	8113543	8111055	8111158	8113847	8113902
C_D	C	D	ENSG00000104852	SNRNP70	0.0153333	0.033	2.15217	5.5209e-07	chr19	+	49605370	49605442	49604646	49604728	49607890	49607992
C_D	C	D	ENSG00000142227	EMP3	0.985667	0.961333	0.975313	5.5209e-07	chr19	+	48830777	48830921	48830086	48830179	48832608	48832749
C_D	C	D	ENSG00000111206	FOXM1	0.880667	0.957	1.08668	1.05355e-06	chr12	-	2974520	2974565	2973848	2973918	2975558	2975687
C_D	C	D	ENSG00000026508	CD44	0.0116667	0.027	2.31429	1.38736e-06	chr11	+	35226058	35226187	35211381	35211612	35236398	35236461
C_D	C	D	ENSG00000124193	SRSF6	0.226	0.359	1.5885	1.40252e-06	chr20	+	42087792	42088060	42087000	42087149	42088410	42088535
C_D	C	D	ENSG00000128242	GAL3ST1	0.287333	1	3.48028	1.49515e-06	chr22	-	30954246	30954375	30953248	30953388	30956727	30956746
C_D	C	D	ENSG00000198561	CTNND1	0.961333	0.834667	0.868239	1.50695e-06	chr11	+	57558856	57559145	57529233	57529591	57561481	57561553
C_D	C	D	ENSG00000130731	C16orf13	0.750333	0.897	1.19547	2.28591e-06	chr16	-	684888	684956	684718	684797	685611	685774
C_D	C	D	ENSG00000100526	CDKN3	0.816	0.684333	0.838644	2.73352e-06	chr14	+	54866611	54866694	54863746	54863795	54868241	54868297
C_D	C	D	ENSG00000101294	HM13	0.204333	0.39	1.90865	3.28752e-06	chr20	+	30155880	30156083	30149436	30149539	30156922	30157370
C_D	C	D	ENSG00000116679	IVNS1ABP	0.115	0.241333	2.09855	3.73095e-06	chr1	-	185275616	185275757	185274667	185274775	185276145	185276271
C_D	C	D	ENSG00000231925	TAPBP	0.937	0.784333	0.837069	3.73095e-06	chr6	-	33271904	33271994	33269461	33269548	33272073	33272415
C_D	C	D	ENSG00000109685	WHSC1	0.230667	0.118667	0.514451	3.73095e-06	chr4	+	1944065	1944292	1941380	1941505	1952798	1952930
C_D	C	D	ENSG00000132341	RAN	0.985333	0.97	0.984438	3.90888e-06	chr12	+	131357128	131357174	131356626	131356671	131357380	131357465
C_D	C	D	ENSG00000164828	SUN1	1	0.106333	0.106333	3.90888e-06	chr7	+	871656	871738	856916	857136	872141	872238
C_D	C	D	ENSG00000110931	CAMKK2	0.626	0.363	0.579872	4.44807e-06	chr12	-	121686408	121686537	121682942	121683043	121687589	121687677
C_D	C	D	ENSG00000186501	TMEM222	0.0903333	0.209333	2.31734	5.19049e-06	chr1	+	27657475	27657628	27657210	27657295	27658560	27658592
C_D	C	D	ENSG00000092199	HNRNPC	0.0536667	0.0876667	1.63354	5.22675e-06	chr14	-	21731825	21731988	21731469	21731495	21737456	21737565
C_D	C	D	ENSG00000172053	QARS	0.996333	0.961333	0.964871	5.423e-06	chr3	-	49139052	49139138	49138787	49138874	49139260	49139332
C_D	C	D	ENSG00000087460	GNAS	0.548667	0.417333	0.760632	5.60762e-06	chr20	+	57473995	57474040	57470666	57470739	57478585	57478640
C_D	C	D	ENSG00000198363	ASPH	0.961	0.924333	0.961845	6.30018e-06	chr8	-	62546241	62546286	62531536	62531578	62550505	62550562
C_D	C	D	ENSG00000150782	IL18	0.909333	0.82	0.90176	6.35941e-06	chr11	-	112024314	112024326	112020794	112020929	112025697	112025805
C_D	C	D	ENSG00000196924	FLNA	0.625	0.75	1.2	6.5139e-06	chrX	-	153585618	153585642	153583192	153583440	153585801	153585991
C_D	C	D	ENSG00000183527	PSMG1	0.969333	0.892667	0.920908	6.77114e-06	chr21	-	40553697	40553804	40552210	40552362	40555177	40555414
C_D	C	D	ENSG00000214063	TSPAN4	0.985	0.951667	0.966159	7.91763e-06	chr11	+	862549	862741	850287	850367	864436	864511
C_D	C	D	ENSG00000198964	SGMS1	0.333333	1	3	8.76918e-06	chr10	-	52101059	52101194	52100146	52100224	52103251	52104006
C_D	C	D	ENSG00000170632	ARMC10	0.333333	1	3	8.76918e-06	chr7	+	102723512	102723579	102722328	102722355	102724128	102724509
C_D	C	D	ENSG00000157193	LRP8	0.743	0.89	1.19785	8.76918e-06	chr1	-	53722911	53723136	53720788	53720857	53723990	53724143
C_D	C	D	ENSG00000155438	NIFK	0.907	0.99	1.09151	1.09063e-05	chr2	-	122493188	122493230	122489671	122489780	122494321	122494487
C_D	C	D	ENSG00000115875	SRSF7	0.0636667	0.101333	1.59162	1.31679e-05	chr2	-	38976039	38976488	38975720	38975795	38976670	38976847
C_D	C	D	ENSG00000183828	NUDT14	0.005	0.049	9.8	1.80793e-05	chr14	-	105643459	105643662	105643299	105643364	105644028	105644072
C_D	C	D	ENSG00000005486	RHBDD2	0.225667	0.367333	1.62777	1.9907e-05	chr7	+	75510682	75510804	75508321	75508578	75511146	75511442
C_D	C	D	ENSG00000157870	FAM213B	0.981333	0.667333	0.680027	2.16938e-05	chr1	+	2519968	2520064	2519828	2519892	2520392	2520479
C_D	C	D	ENSG00000171159	C9orf16	0.0553333	0.115333	2.08434	2.23545e-05	chr9	+	130924282	130925231	130922592	130922765	130925721	130926169
C_D	C	D	ENSG00000137434	C6orf52	0.127667	0.359667	2.81723	2.67828e-05	chr6	-	10685081	10685156	10683419	10683465	10687198	10687397
C_D	C	D	ENSG00000001497	LAS1L	0.172667	0.0916667	0.530888	2.78542e-05	chrX	-	64744443	64744494	64743935	64744142	64744844	64744930
C_D	C	D	ENSG00000170889	RPS9	0.594333	0.772333	1.2995	2.99646e-05	chr19	+	54710420	54710592	54705354	54705477	54711265	54711390
C_D	C	D	ENSG00000133657	ATP13A3	0.972333	0.839	0.862873	2.99646e-05	chr3	-	194140607	194140696	194134487	194134568	194146070	194146258
C_D	C	D	ENSG00000268975	MIA-RAB4B	0.875667	0.673667	0.769319	2.99646e-05	chr19	+	41289682	41289745	41286289	41286404	41289825	41289980
C_D	C	D	ENSG00000132341	RAN	0.918333	0.85	0.92559	3.38137e-05	chr12	+	131357128	131357162	131356620	131356671	131357380	131357465
C_D	C	D	ENSG00000105699	LSR	0.837333	0.699	0.834793	3.41083e-05	chr19	+	35753448	35753595	35749847	35749967	35757261	35757435
C_D	C	D	ENSG00000115875	SRSF7	0.046	0.0743333	1.61594	3.74045e-05	chr2	-	38976039	38976315	38975720	38975795	38976670	38976847
C_D	C	D	ENSG00000066697	MSANTD3	0.306333	0.0906667	0.295974	3.976e-05	chr9	+	103191787	103191944	103189488	103189675	103204187	103204623
C_D	C	D	ENSG00000130731	C16orf13	0.697333	0.843	1.20889	4.18276e-05	chr16	-	684888	685063	684718	684797	685280	685340
C_D	C	D	ENSG00000231683	RP1-27K12.2	0.594	1	1.6835	4.18276e-05	chr6	-	53437997	53438073	53434220	53434403	53481683	53481805
C_D	C	D	ENSG00000155438	NIFK	0.951667	0.995333	1.04588	4.47753e-05	chr2	-	122493188	122493326	122489671	122489780	122494321	122494448
C_D	C	D	ENSG00000100813	ACIN1	0.165	0.256	1.55152	4.65464e-05	chr14	-	23536522	23537880	23535174	23535217	23538684	23538734
C_D	C	D	ENSG00000112893	MAN2A1	0.978667	0.843667	0.862057	4.77599e-05	chr5	+	109155920	109156043	109155369	109155588	109159423	109159538
C_D	C	D	ENSG00000073584	SMARCE1	0.036	0.0723333	2.00926	4.78944e-05	chr17	-	38786459	38786538	38785030	38785245	38786965	38787176
C_D	C	D	ENSG00000059377	TBXAS1	0.620333	1	1.61204	5.40456e-05	chr7	+	139480538	139480623	139478054	139478270	139487136	139487225
C_D	C	D	ENSG00000142227	EMP3	0.992333	0.98	0.987571	5.80555e-05	chr19	+	48830777	48830880	48830086	48830179	48832608	48832749
C_D	C	D	ENSG00000168779	SHOX2	0.391667	0	0	6.35812e-05	chr3	-	157822846	157822918	157820466	157820675	157823467	157823952
C_D	C	D	ENSG00000079805	DNM2	0.202333	0.395333	1.95387	6.52767e-05	chr19	+	10919244	10919256	10916591	10916643	10922939	10923053
C_D	C	D	ENSG00000152620	NADK2	0.435	0.218667	0.502682	6.71996e-05	chr5	-	36208726	36208792	36207271	36207367	36211945	36212024
C_D	C	D	ENSG00000146918	NCAPG2	0.992667	0.942333	0.949295	7.63668e-05	chr7	-	158444984	158445172	158439151	158439255	158447286	158447386
C_D	C	D	ENSG00000169375	SIN3A	0.487333	1	2.05198	7.63668e-05	chr15	-	75739993	75740084	75722527	75722749	75740393	75740514
C_D	C	D	ENSG00000133112	TPT1	0.978	0.961	0.982618	8.24688e-05	chr13	-	45914846	45914955	45914128	45914319	45915176	45915293
C_D	C	D	ENSG00000106603	COA1	0.104667	0.189667	1.8121	8.28581e-05	chr7	-	43690210	43690311	43686826	43688251	43769027	43769100
C_D	C	D	ENSG00000234741	GAS5	0.960333	0.913	0.950712	8.28581e-05	chr1	-	173833621	173833644	173833117	173833442	173833812	173834043
C_D	C	D	ENSG00000132485	ZRANB2	0.381667	0.633333	1.65939	0.000117106	chr1	-	71531360	71531435	71529019	71530820	71532458	71532617
C_D	C	D	ENSG00000177600	RPLP2	0.977667	0.963	0.984998	0.000126026	chr11	+	810233	810357	809646	810039	811596	811645
C_D	C	D	ENSG00000180900	SCRIB	0.965	0.888667	0.920898	0.000127477	chr8	-	144889721	144889784	144889093	144889183	144890778	144891195
C_D	C	D	ENSG00000072840	EVC	0.606667	1	1.64835	0.000130359	chr4	+	5819937	5819981	5812679	5815889	5825343	5825547
C_D	C	D	ENSG00000116791	CRYZ	0.914333	0.837	0.915421	0.000131198	chr1	-	75172786	75172888	75172582	75172678	75175781	75175931
C_D	C	D	ENSG00000110455	ACCS	0.969333	0.801	0.826341	0.000131198	chr11	+	44094996	44095067	44092805	44092865	44096161	44096231
C_D	C	D	ENSG00000078140	UBE2K	0.954	0.986667	1.03424	0.00013404	chr4	+	39779301	39779430	39776453	39776553	39779979	39780330
C_D	C	D	ENSG00000205464	ATP6AP1L	0.878333	0.215333	0.245161	0.000145479	chr5	+	81591311	81591363	81576778	81576830	81599305	81599346
C_D	C	D	ENSG00000059377	TBXAS1	0.666	1	1.5015	0.000154243	chr7	+	139482464	139482528	139478046	139478270	139487136	139487225
C_D	C	D	ENSG00000127022	CANX	0.0233333	0.012	0.514286	0.000154243	chr5	+	179126575	179126771	179125956	179126103	179132679	179132853
C_D	C	D	ENSG00000113387	SUB1	0.365667	1	2.73473	0.000154243	chr5	+	32586474	32586607	32585676	32585731	32591668	32591791
C_D	C	D	ENSG00000198911	SREBF2	0.014	0.034	2.42857	0.000154243	chr22	+	42295240	42295557	42294652	42294785	42296333	42296502
C_D	C	D	ENSG00000171159	C9orf16	0.042	0.103	2.45238	0.000173062	chr9	+	130924282	130924623	130922637	130922765	130925721	130925825
C_D	C	D	ENSG00000151632	AKR1C2	0.482667	0.878	1.81906	0.000175628	chr10	-	5049598	5049698	5043705	5043873	5060091	5060207
C_D	C	D	ENSG00000111321	LTBR	0.0106667	0.0256667	2.40625	0.000185612	chr12	+	6496963	6497076	6495512	6495610	6497563	6497671
C_D	C	D	ENSG00000128641	MYO1B	0.505667	0.351667	0.695452	0.000204394	chr2	+	192265474	192265561	192265107	192265194	192272840	192272915
C_D	C	D	ENSG00000108278	ZNHIT3	0.924667	0.847	0.916006	0.000208514	chr17	+	34842778	34842810	34842543	34842629	34848656	34848743
C_D	C	D	ENSG00000105197	TIMM50	0.986333	0.959667	0.972964	0.000223332	chr19	+	39976183	39976242	39973774	39973796	39976327	39976447
C_D	C	D	ENSG00000161249	DMKN	0.988333	0.864333	0.874536	0.000228839	chr19	-	36000812	36000863	35996619	35996667	36001085	36001154
C_D	C	D	ENSG00000085185	BCORL1	0.753333	0.981667	1.3031	0.000232832	chrX	+	129158964	129159354	129156871	129156952	129162609	129162836
C_D	C	D	ENSG00000141013	GAS8	0.980667	0.859333	0.876275	0.00023332	chr16	+	90102040	90102095	90099125	90099332	90102788	90102994
C_D	C	D	ENSG00000115363	EVA1A	0.686333	1	1.45702	0.00023605	chr2	-	75749490	75749613	75745181	75745334	75787805	75788049
C_D	C	D	ENSG00000205822	TPTE2P6	0.818	0	0	0.000254717	chr13	+	25161363	25161464	25157639	25157720	25168408	25168501
C_D	C	D	ENSG00000110455	ACCS	0.925667	0.609	0.657904	0.000254717	chr11	+	44094996	44095085	44092805	44092865	44096161	44096231
C_D	C	D	ENSG00000128595	CALU	0.0143333	0.026	1.81395	0.000265469	chr7	+	128387606	128388421	128379457	128379486	128388626	128388858
C_D	C	D	ENSG00000161249	DMKN	0.991333	0.899667	0.907532	0.000266261	chr19	-	35996840	35996951	35996619	35996667	36001085	36001133
C_D	C	D	ENSG00000188157	AGRN	0.950667	0.784333	0.825035	0.000293833	chr1	+	976044	976260	970656	970704	976552	976777
C_D	C	D	ENSG00000168066	SF1	0.417333	0.563667	1.35064	0.000299802	chr11	-	64533422	64533627	64532077	64532990	64534371	64534551
C_D	C	D	ENSG00000026508	CD44	0.337333	0.675	2.00099	0.000325245	chr11	+	35231511	35231601	35211381	35211612	35232792	35232996
C_D	C	D	ENSG00000261067	RP11-264B17.3	0.985	0.923333	0.937394	0.000329562	chr16	+	28995106	28995278	28994512	28994611	28995525	28996838
C_D	C	D	ENSG00000160194	NDUFV3	0.186667	0.277	1.48393	0.000354304	chr21	+	44323291	44324386	44317036	44317157	44328973	44329215
C_D	C	D	ENSG00000095787	WAC	0.649667	0.770667	1.18625	0.000354304	chr10	+	28884661	28884970	28879648	28879761	28897114	28897360
C_D	C	D	ENSG00000152127	MGAT5	0.536	1	1.86567	0.000355775	chr2	+	135010665	135010789	134877553	134877862	135011832	135012215
C_D	C	D	ENSG00000128641	MYO1B	0.521	0.364	0.698656	0.000358491	chr2	+	192267357	192267444	192265107	192265194	192272840	192272915
C_D	C	D	ENSG00000182809	CRIP2	0.951333	0.84	0.882971	0.000364843	chr14	+	105944602	105944697	105941173	105941242	105944786	105944844
C_D	C	D	ENSG00000088367	EPB41L1	0.620667	0.805	1.29699	0.000364843	chr20	+	34797409	34797820	34785780	34785963	34800193	34800298
C_D	C	D	ENSG00000114861	FOXP1	1	0.509	0.509	0.000371315	chr3	-	71630699	71630848	71542576	71542706	71632721	71632904
C_D	C	D	ENSG00000132781	MUTYH	0.03	0.127333	4.24444	0.00038791	chr1	-	45795560	45795740	45794913	45795109	45796187	45796229
C_D	C	D	ENSG00000146909	NOM1	0.0466667	0.121333	2.6	0.000406061	chr7	+	156751299	156751550	156746805	156746992	156752544	156752812
C_D	C	D	ENSG00000172965	MIR4435-1HG	0.699333	1	1.42993	0.000407642	chr2	-	112005724	112005818	111991204	111991316	112101637	112101814
C_D	C	D	ENSG00000151665	PIGF	0.268667	0.42	1.56328	0.000447876	chr2	-	46818941	46819064	46808423	46808730	46819613	46819722
C_D	C	D	ENSG00000157870	FAM213B	0.992333	0.859333	0.865972	0.000448455	chr1	+	2519988	2520064	2519828	2519892	2520392	2520479
C_D	C	D	ENSG00000170231	FABP6	0	0.294333	Inf	0.000450086	chr5	+	159655479	159655699	159640733	159640826	159656552	159656631
C_D	C	D	ENSG00000086730	LAT2	1	0.509333	0.509333	0.000490645	chr7	+	73629151	73629247	73624283	73624418	73630276	73630399
C_D	C	D	ENSG00000109686	SH3D19	0.244	0.111	0.454918	0.000496901	chr4	-	152065371	152065440	152065061	152065202	152069073	152069338
C_D	C	D	ENSG00000086730	LAT2	1	0.554333	0.554333	0.000500879	chr7	+	73629151	73629429	73624335	73624418	73630276	73630399
C_D	C	D	ENSG00000130731	C16orf13	0.741333	0.575667	0.776529	0.000506198	chr16	-	685611	685774	685280	685340	686093	686302
C_D	C	D	ENSG00000161040	FBXL13	0.216667	1	4.61538	0.000547045	chr7	-	102695534	102695625	102669797	102669865	102696090	102696194
C_D	C	D	ENSG00000126001	CEP250	0.748	1	1.3369	0.000549312	chr20	+	34046124	34046195	34042984	34043063	34047802	34047925
C_D	C	D	ENSG00000160781	PAQR6	0.891333	0.389333	0.436799	0.00056403	chr1	-	156215572	156215778	156214932	156215029	156215913	156216041
C_D	C	D	ENSG00000110455	ACCS	0.928	0.649	0.699353	0.00056403	chr11	+	44094893	44095067	44092805	44092865	44096161	44096231
C_D	C	D	ENSG00000125991	ERGIC3	0.993667	0.976	0.982221	0.000582011	chr20	+	34130261	34130349	34130071	34130142	34130570	34130690
C_D	C	D	ENSG00000031823	RANBP3	0.081	0.166	2.04938	0.000593899	chr19	-	5951403	5951607	5941809	5941846	5957928	5957984
C_D	C	D	ENSG00000136425	CIB2	0.0566667	0.215	3.79412	0.000618808	chr15	-	78412909	78413003	78403506	78403618	78416046	78416081
C_D	C	D	ENSG00000133030	MPRIP	0.0883333	0.0553333	0.626415	0.000620502	chr17	+	17067422	17071229	17064553	17064670	17075031	17075179
C_D	C	D	ENSG00000182472	CAPN12	0.577	1	1.7331	0.000625081	chr19	-	39224958	39225029	39224342	39224421	39225452	39225510
C_D	C	D	ENSG00000101294	HM13	0.165	0.31	1.87879	0.000631179	chr20	+	30155880	30156027	30149436	30149539	30156922	30157370
C_D	C	D	ENSG00000130779	CLIP1	0.0453333	0.00466667	0.102941	0.000634188	chr12	-	122835657	122835690	122825299	122826244	122837272	122837333
C_D	C	D	ENSG00000205702	CYP2D7P	1	0.497667	0.497667	0.000650955	chr22	-	42537543	42537685	42537161	42537349	42537877	42538054
C_D	C	D	ENSG00000136699	SMPD4	0.541	0.702	1.2976	0.000652023	chr2	-	130918758	130918845	130914823	130914969	130921946	130922018
C_D	C	D	ENSG00000119523	ALG2	0.344	0.584333	1.69864	0.000662867	chr9	-	101983260	101983419	101978707	101981118	101983828	101984224
C_D	C	D	ENSG00000071462	WBSCR22	0.985667	0.959	0.972946	0.000662867	chr7	+	73105245	73105342	73101328	73101425	73106925	73106976
C_D	C	D	ENSG00000168958	MFF	0.067	0.112	1.67164	0.000789567	chr2	+	228194321	228194499	228193393	228193505	228195341	228195562
C_D	C	D	ENSG00000182979	MTA1	0.407	0.246667	0.606061	0.00080361	chr14	+	105915695	105915746	105911754	105911848	105916394	105916521
C_D	C	D	ENSG00000169398	PTK2	0.864667	0.749333	0.866615	0.00080361	chr8	-	141889569	141889736	141874410	141874498	141900641	141900868
C_D	C	D	ENSG00000143384	MCL1	0.979667	0.943667	0.963253	0.00080361	chr1	-	150550719	150550967	150547031	150549967	150551318	150552066
C_D	C	D	ENSG00000147854	UHRF2	0.150333	0.277	1.84257	0.000828242	chr9	+	6495584	6497103	6493825	6493932	6497197	6497360
C_D	C	D	ENSG00000196586	MYO6	0.972	0.757667	0.779492	0.000828242	chr6	+	76604530	76604557	76602246	76602407	76604947	76604977
C_D	C	D	ENSG00000182473	EXOC7	0.36	0.201333	0.559259	0.000882505	chr17	-	74087223	74087316	74085255	74085401	74090494	74090662
C_D	C	D	ENSG00000100151	PICK1	0.987	0.887667	0.899358	0.000886311	chr22	+	38463710	38463777	38461008	38461137	38465039	38465129
C_D	C	D	ENSG00000113742	CPEB4	0.246	0	0	0.000952303	chr5	+	173370028	173370052	173345218	173345257	173371969	173372143
C_D	C	D	ENSG00000115107	STEAP3	0.274667	0.139333	0.507282	0.000952303	chr2	+	119988195	119988610	119981383	119981464	120003064	120003564
C_D	C	D	ENSG00000132017	DCAF15	0.016	0.0743333	4.64583	0.000953955	chr19	+	14063841	14064120	14063327	14063456	14065151	14065249
C_D	C	D	ENSG00000155438	NIFK	0.952333	1	1.05005	0.00103759	chr2	-	122493188	122493326	122488468	122488680	122494321	122494448
C_D	C	D	ENSG00000105197	TIMM50	0.986	0.955	0.96856	0.00105562	chr19	+	39972522	39972673	39971123	39971601	39973524	39973556
C_D	C	D	ENSG00000167281	RBFOX3	0.804667	1	1.24275	0.00105611	chr17	-	77231847	77231887	77111575	77111830	77303805	77303906
C_D	C	D	ENSG00000136068	FLNB	0.396667	0.257	0.647899	0.00110493	chr3	+	58117653	58117746	58116467	58116635	58118534	58118658
C_D	C	D	ENSG00000164048	ZNF589	1	0.598667	0.598667	0.00111613	chr3	+	48299418	48299451	48298076	48298512	48302302	48302429
C_D	C	D	ENSG00000100599	RIN3	0.89	0.987333	1.10936	0.00111613	chr14	+	93117926	93119420	93107582	93107674	93125505	93125814
C_D	C	D	ENSG00000071462	WBSCR22	0.989667	0.967667	0.97777	0.0011612	chr7	+	73098096	73098134	73097955	73098003	73100965	73101061
C_D	C	D	ENSG00000187109	NAP1L1	0.765333	0.118	0.154181	0.00123227	chr12	-	76450353	76450452	76449812	76449941	76453917	76454059
C_D	C	D	ENSG00000131389	SLC6A6	0.964	0.888333	0.921508	0.00123227	chr3	+	14509595	14509720	14509360	14509464	14513712	14513825
C_D	C	D	ENSG00000170889	RPS9	0.0156667	0.024	1.53191	0.00123227	chr19	+	54710420	54710592	54710143	54710330	54711265	54711390
C_D	C	D	ENSG00000086730	LAT2	1	0.630667	0.630667	0.00123227	chr7	+	73629151	73629270	73624335	73624418	73630276	73630399
C_D	C	D	ENSG00000104325	DECR1	0.046	0.0223333	0.485507	0.00123227	chr8	+	91017675	91018073	91013704	91013789	91029351	91029554
C_D	C	D	ENSG00000034677	RNF19A	0.373667	0	0	0.00123227	chr8	-	101312755	101312879	101299728	101300495	101315387	101315487
C_D	C	D	ENSG00000137575	SDCBP	0.0216667	0.0126667	0.584615	0.00123892	chr8	+	59472842	59474354	59465812	59465862	59477577	59477643
C_D	C	D	ENSG00000071462	WBSCR22	0.959667	0.880667	0.91768	0.00130086	chr7	+	73098096	73098231	73097936	73098003	73100965	73101061
C_D	C	D	ENSG00000101473	ACOT8	0.036	0.192667	5.35185	0.00133048	chr20	-	44482561	44482618	44477171	44477314	44483797	44483931
C_D	C	D	ENSG00000117335	CD46	0.810667	0.873	1.07689	0.00133989	chr1	+	207941123	207941168	207940357	207940540	207943665	207943707
C_D	C	D	ENSG00000188130	MAPK12	1	0.901667	0.901667	0.00133989	chr22	-	50694238	50694310	50694043	50694123	50694513	50694628
C_D	C	D	ENSG00000116001	TIA1	0.689667	0.526667	0.763654	0.00133989	chr2	-	70456190	70456223	70454866	70454954	70456395	70456450
C_D	C	D	ENSG00000140612	SEC11A	0.0473333	0.0283333	0.598592	0.00134993	chr15	-	85257961	85258097	85234765	85234875	85259255	85259394
C_D	C	D	ENSG00000133112	TPT1	0.990333	0.983	0.992595	0.00135149	chr13	-	45914846	45914920	45914128	45914319	45915176	45915505
C_D	C	D	ENSG00000168958	MFF	0.885667	0.949	1.07151	0.00138762	chr2	+	228193393	228193505	228189949	228190143	228195341	228195562
C_D	C	D	ENSG00000064607	SUGP2	0.0493333	0.114	2.31081	0.00140536	chr19	-	19114304	19114417	19112421	19112483	19114976	19115078
C_D	C	D	ENSG00000153113	CAST	0.975333	0.95	0.974026	0.00140882	chr5	+	96106234	96106306	96103610	96103703	96107347	96107406
C_D	C	D	ENSG00000175764	TTLL11	0.94	0.519667	0.552837	0.00141854	chr9	-	124794001	124794135	124751188	124752049	124801550	124801647
C_D	C	D	ENSG00000087076	HSD17B14	0.54	0.934333	1.73025	0.00141854	chr19	-	49335922	49336009	49318293	49318398	49337532	49337615
C_D	C	D	ENSG00000139613	SMARCC2	0.123667	0.0606667	0.490566	0.00142249	chr12	-	56566720	56566813	56566368	56566488	56567479	56567633
C_D	C	D	ENSG00000100353	EIF3D	0.0363333	0.0143333	0.394495	0.00142298	chr22	-	36922866	36922952	36922045	36922178	36925122	36925213
C_D	C	D	ENSG00000143951	WDPCP	0.940667	0.62	0.659107	0.00143487	chr2	-	63666890	63666989	63664586	63664688	63711737	63711797
C_D	C	D	ENSG00000141959	PFKL	0.0806667	0.223667	2.77273	0.00144622	chr21	+	45724157	45724338	45719933	45720073	45726563	45726637
C_D	C	D	ENSG00000242574	HLA-DMB	0.958667	0.847	0.883519	0.00145433	chr6	-	32903118	32903154	32902405	32902764	32903312	32903429
C_D	C	D	ENSG00000196923	PDLIM7	1	0.206	0.206	0.00145433	chr5	-	176918404	176918421	176918010	176918147	176919405	176919436
C_D	C	D	ENSG00000005243	COPZ2	0.538333	0.923667	1.71579	0.00147944	chr17	-	46110051	46110107	46109521	46109599	46111228	46111310
C_D	C	D	ENSG00000109685	WHSC1	0.208333	0.116	0.5568	0.00147944	chr4	+	1944065	1944159	1941380	1941505	1952798	1952930
C_D	C	D	ENSG00000145833	DDX46	0.00933333	0.0256667	2.75	0.00150157	chr5	+	134125795	134125912	134124202	134124281	134126159	134126242
C_D	C	D	ENSG00000185133	INPP5J	1	0.516667	0.516667	0.00153338	chr22	+	31522906	31523023	31522598	31522707	31523342	31523518
C_D	C	D	ENSG00000121310	ECHDC2	0.887	0.517333	0.583239	0.00155302	chr1	-	53370705	53370762	53370317	53370505	53373539	53373626
C_D	C	D	ENSG00000106976	DNM1	0.960667	0.887333	0.923664	0.00158474	chr9	+	130982266	130982365	130981327	130981531	130982459	130982620
C_D	C	D	ENSG00000069493	CLEC2D	0.109667	0.805667	7.3465	0.00159985	chr12	+	9846011	9846544	9845629	9845711	9847355	9847734
C_D	C	D	ENSG00000105669	COPE	0.967333	0.927	0.958305	0.00160373	chr19	-	19017768	19017921	19016384	19016438	19021779	19021880
C_D	C	D	ENSG00000148773	MKI67	0.849667	0.721667	0.849353	0.00167623	chr10	-	129913191	129914271	129911690	129911866	129914754	129914800
C_D	C	D	ENSG00000130304	SLC27A1	0.458667	1	2.18023	0.00168862	chr19	+	17594690	17594930	17581297	17581516	17597371	17597766
C_D	C	D	ENSG00000106976	DNM1	0.896333	0.784	0.874675	0.0017766	chr9	+	131010202	131010214	131009653	131009765	131010861	131011032
C_D	C	D	ENSG00000235944	ZNF815P	0.709	0.106333	0.149976	0.00178529	chr7	+	5870811	5870914	5862819	5863157	5873157	5873199
C_D	C	D	ENSG00000071462	WBSCR22	0.955333	0.871	0.911724	0.0018013	chr7	+	73098096	73098253	73097898	73098003	73100965	73101061
C_D	C	D	ENSG00000138119	MYOF	0.975667	0.943667	0.967202	0.00180475	chr10	-	95152673	95152712	95148786	95148911	95155898	95155981
C_D	C	D	ENSG00000125962	ARMCX5	0.546667	0.792333	1.44939	0.00186881	chrX	+	101855847	101855960	101854639	101854775	101856391	101856437
C_D	C	D	ENSG00000077157	PPP1R12B	1	0.620333	0.620333	0.00187782	chr1	+	202528004	202528021	202465908	202465950	202531905	202532050
C_D	C	D	ENSG00000112851	ERBB2IP	0.707667	0.847333	1.19736	0.00187782	chr5	+	65370851	65371058	65349233	65350779	65372143	65372236
C_D	C	D	ENSG00000151632	AKR1C2	0.975667	0.990667	1.01537	0.00187782	chr10	-	5041391	5042858	5040816	5040939	5045943	5046215
C_D	C	D	ENSG00000071462	WBSCR22	0.945	0.842333	0.891358	0.00190964	chr7	+	73098096	73098330	73097955	73098003	73100965	73101061
C_D	C	D	ENSG00000171159	C9orf16	0.0226667	0.079	3.48529	0.0019453	chr9	+	130924282	130924394	130922738	130922765	130925721	130926016
C_D	C	D	ENSG00000130779	CLIP1	0.365333	0.0913333	0.25	0.00194689	chr12	-	122835657	122835690	122831921	122832026	122837272	122837333
C_D	C	D	ENSG00000114030	KPNA1	0.0166667	0.045	2.7	0.00194689	chr3	-	122176572	122176695	122172716	122172848	122180070	122180165
C_D	C	D	ENSG00000148120	C9orf3	0.782667	0.677667	0.865843	0.00194689	chr9	+	97844856	97845001	97842975	97843062	97848963	97849441
C_D	C	D	ENSG00000058673	ZC3H11A	0.210667	1	4.74684	0.00195321	chr1	+	203770702	203770756	203764781	203764903	203786053	203786252
C_D	C	D	ENSG00000164654	MIOS	0.853	0.352	0.412661	0.00195321	chr7	+	7607237	7607319	7606502	7606703	7612066	7613400
C_D	C	D	ENSG00000186496	ZNF396	0.202	0	0	0.00201673	chr18	-	32954433	32954787	32954137	32954328	32957241	32957274
C_D	C	D	ENSG00000064490	RFXANK	0.794	0.643333	0.810243	0.00203185	chr19	+	19307994	19308060	19307774	19307855	19308329	19308430
C_D	C	D	ENSG00000100523	DDHD1	0.616333	0.838333	1.36019	0.00203237	chr14	-	53518561	53518645	53510685	53513667	53521155	53521347
C_D	C	D	ENSG00000142634	EFHD2	0.910333	0.84	0.922739	0.00205432	chr1	+	15753645	15753780	15752366	15752514	15755088	15756839
C_D	C	D	ENSG00000141504	SAT2	0.814333	0.677	0.831355	0.00205432	chr17	-	7530260	7530362	7530099	7530111	7530460	7530732
C_D	C	D	ENSG00000180900	SCRIB	0.259333	0.128333	0.494859	0.00205498	chr8	-	144873835	144873910	144873558	144873610	144874045	144874083
C_D	C	D	ENSG00000161249	DMKN	0.996667	0.957333	0.960535	0.0020744	chr19	-	35996840	35996888	35996619	35996667	36001085	36001154
C_D	C	D	ENSG00000099817	POLR2E	0.058	0.511333	8.81609	0.00218867	chr19	-	1093754	1093902	1091790	1091906	1095257	1095335
C_D	C	D	ENSG00000110455	ACCS	0.988	0.889667	0.900472	0.00220286	chr11	+	44104973	44105127	44104718	44104861	44105244	44105764
C_D	C	D	ENSG00000126106	TMEM53	0.873	1	1.14548	0.00222432	chr1	-	45125845	45125967	45118918	45120881	45140002	45140115
C_D	C	D	ENSG00000100445	SDR39U1	0.819333	0.66	0.805533	0.00223188	chr14	-	24911383	24911466	24910879	24911001	24911551	24911658
C_D	C	D	ENSG00000123815	ADCK4	0.972667	0.890667	0.915696	0.00223188	chr19	-	41209619	41209760	41209445	41209527	41211000	41211086
C_D	C	D	ENSG00000148484	RSU1	0.82	0.716333	0.873577	0.00228443	chr10	-	16858971	16859083	16824032	16824083	16859313	16859527
C_D	C	D	ENSG00000139629	GALNT6	0.180333	0.77	4.26987	0.00228443	chr12	-	51784633	51784721	51777244	51777366	51785384	51785447
C_D	C	D	ENSG00000100664	EIF5	0.979333	0.928	0.947583	0.00228443	chr14	+	103800725	103800934	103800525	103800597	103801989	103802269
C_D	C	D	ENSG00000132780	NASP	0.250667	0.18	0.718085	0.00228443	chr1	+	46072992	46074009	46072153	46072263	46078840	46078920
C_D	C	D	ENSG00000107679	PLEKHA1	0.244667	0.123667	0.50545	0.00231967	chr10	+	124187791	124187936	124186457	124186547	124189139	124189638
C_D	C	D	ENSG00000035141	FAM136A	0.0243333	0.0473333	1.94521	0.00236813	chr2	-	70528539	70528735	70527971	70528112	70529056	70529188
C_D	C	D	ENSG00000161249	DMKN	0.270667	0.101333	0.374384	0.00242541	chr19	-	35988548	35988583	35988239	35988440	35989617	35989665
C_D	C	D	ENSG00000066322	ELOVL1	0.012	0.0323333	2.69444	0.00248724	chr1	-	43831938	43832082	43831234	43831294	43833585	43833674
C_D	C	D	ENSG00000197321	SVIL	0.674333	1	1.48295	0.00255612	chr10	-	29821457	29822387	29820182	29820217	29824917	29824998
C_D	C	D	ENSG00000102871	TRADD	1	0.757333	0.757333	0.00258965	chr16	-	67189279	67189557	67188998	67189197	67193740	67194201
C_D	C	D	ENSG00000108590	MED31	0.833333	0.932333	1.1188	0.00267933	chr17	-	6553301	6553398	6546634	6547979	6553675	6553753
C_D	C	D	ENSG00000106829	TLE4	0.290333	0	0	0.0026851	chr9	+	82322037	82322133	82320803	82320857	82323032	82323165
C_D	C	D	ENSG00000168488	ATXN2L	0.964	0.922	0.956432	0.00271057	chr16	+	28843816	28843888	28843525	28843720	28844137	28844208
C_D	C	D	ENSG00000204120	GIGYF2	0.321667	0.049	0.152332	0.00271167	chr2	+	233595831	233595968	233562061	233562102	233599864	233599948
C_D	C	D	ENSG00000148019	CEP78	0.257667	0.444667	1.72574	0.00274376	chr9	+	80880774	80880822	80880287	80880459	80881357	80881619
C_D	C	D	ENSG00000119185	ITGB1BP1	0.94	0.893333	0.950355	0.0027546	chr2	-	9554306	9554385	9552397	9552534	9558754	9558861
C_D	C	D	ENSG00000167549	CORO6	0.866667	0.263	0.303462	0.0027546	chr17	-	27944517	27944637	27943955	27944060	27945807	27945989
C_D	C	D	ENSG00000260565	ERVK13-1	0.572	1	1.74825	0.00278904	chr16	-	2721024	2721232	2713317	2713408	2721345	2721462
C_D	C	D	ENSG00000223508	RPL23AP53	0.964333	0.743667	0.771172	0.00279846	chr8	-	169289	169417	163185	163710	182128	182211
C_D	C	D	ENSG00000247774	PCED1B-AS1	1	0.775	0.775	0.00282765	chr12	-	47603063	47603241	47600161	47600371	47609947	47610047
C_D	C	D	ENSG00000136895	GARNL3	0.498667	0.0936667	0.187834	0.00282854	chr9	+	130111202	130111314	130107681	130107756	130116124	130116223
C_D	C	D	ENSG00000132716	DCAF8	0.986333	0.945	0.958094	0.00292623	chr1	-	160194851	160194909	160194231	160194339	160195380	160195453
C_D	C	D	ENSG00000145390	USP53	1	0.418	0.418	0.00293798	chr4	+	120187454	120187488	120181661	120181808	120188474	120188637
C_D	C	D	ENSG00000198612	COPS8	0.617333	0.0406667	0.0658747	0.00309776	chr2	+	237996106	237996206	237994551	237994685	237997247	237997296
C_D	C	D	ENSG00000119777	TMEM214	0.0203333	0.0503333	2.47541	0.00312984	chr2	+	27260657	27260760	27260428	27260570	27261013	27261105
C_D	C	D	ENSG00000163507	KIAA1524	0.990333	0.926667	0.935712	0.00313086	chr3	-	108300954	108301049	108300261	108300358	108301823	108301930
C_D	C	D	ENSG00000095794	CREM	1	0.527	0.527	0.00313254	chr10	+	35426709	35426807	35416387	35416495	35467816	35467914
C_D	C	D	ENSG00000104529	EEF1D	0.964333	0.944333	0.97926	0.00317474	chr8	-	144668388	144668460	144663398	144663498	144668898	144669022
C_D	C	D	ENSG00000104907	TRMT1	0.991	0.926	0.93441	0.00318001	chr19	-	13223518	13223631	13220971	13221120	13223709	13223825
C_D	C	D	ENSG00000167792	NDUFV1	0.993	0.974	0.980866	0.00318782	chr11	+	67379367	67379449	67378873	67379040	67379590	67379736
C_D	C	D	ENSG00000173209	AHSA2	0.220667	0.107667	0.487915	0.00319992	chr2	+	61413114	61413216	61412636	61412753	61413580	61413632
C_D	C	D	ENSG00000205436	EXOC3L4	0.556	1	1.79856	0.00319992	chr14	+	103573967	103574120	103573760	103573880	103574732	103574854
C_D	C	D	ENSG00000112851	ERBB2IP	0.620667	0.784667	1.26423	0.00324123	chr5	+	65370929	65371058	65349233	65350779	65372143	65372236
C_D	C	D	ENSG00000196247	ZNF107	0.419	0.736	1.75656	0.00325291	chr7	+	64139554	64139714	64126575	64126663	64151625	64151752
C_D	C	D	ENSG00000163507	KIAA1524	0.977333	0.862667	0.882674	0.00325291	chr3	-	108300954	108300985	108300261	108300358	108301823	108301930
C_D	C	D	ENSG00000107679	PLEKHA1	0.374333	0.214667	0.573464	0.00331473	chr10	+	124187791	124187832	124186457	124186547	124189139	124191861
C_D	C	D	ENSG00000244625	CTA-211A9.5	0.908333	0.507333	0.558532	0.00333648	chr22	+	27114102	27114194	27113331	27113422	27170118	27170180
C_D	C	D	ENSG00000122566	HNRNPA2B1	0.991	0.983	0.991927	0.00335568	chr7	-	26233194	26233314	26232870	26232993	26235466	26235529
C_D	C	D	ENSG00000100266	PACSIN2	0.036	0.00833333	0.231481	0.00337823	chr22	-	43389625	43389786	43308026	43308163	43411026	43411141
C_D	C	D	ENSG00000155438	NIFK	0.958333	1	1.04348	0.00337823	chr2	-	122489671	122489780	122487958	122488680	122494321	122494487
C_D	C	D	ENSG00000250799	PRODH2	0.672	1	1.4881	0.00337823	chr19	-	36293092	36293178	36290891	36291124	36293869	36293980
C_D	C	D	ENSG00000183856	IQGAP3	0.984667	0.907333	0.921462	0.00337823	chr1	-	156498300	156498402	156497743	156497852	156498707	156498874
C_D	C	D	ENSG00000026508	CD44	0.0126667	0.0236667	1.86842	0.00337823	chr11	+	35219667	35219793	35211381	35211612	35236398	35236461
C_D	C	D	ENSG00000148985	PGAP2	0.967667	0.889667	0.919394	0.00344388	chr11	+	3845112	3845365	3829805	3829881	3845499	3845606
C_D	C	D	ENSG00000165801	ARHGEF40	0.825667	0.975	1.18086	0.00344388	chr14	+	21555478	21555622	21555159	21555264	21556126	21556257
C_D	C	D	ENSG00000001167	NFYA	0.250667	0.107667	0.429521	0.00344388	chr6	+	41048549	41048636	41046767	41046903	41051784	41051931
C_D	C	D	ENSG00000162222	TTC9C	0.04	0.115	2.875	0.00344388	chr11	+	62500589	62500671	62496294	62496558	62502853	62503691
C_D	C	D	ENSG00000203697	CAPN8	1	0.799667	0.799667	0.00354196	chr1	-	223814690	223814859	223813506	223813590	223816363	223816407
C_D	C	D	ENSG00000075292	ZNF638	0.909333	0.758333	0.833944	0.00354196	chr2	+	71655660	71655781	71654479	71654544	71658456	71658558
C_D	C	D	ENSG00000075292	ZNF638	0.942667	0.842667	0.893918	0.00360278	chr2	+	71655676	71655781	71653589	71654544	71658456	71658558
C_D	C	D	ENSG00000164896	FASTK	0.907333	0.815	0.898237	0.00360278	chr7	-	150773999	150774114	150773712	150773919	150774187	150774323
C_D	C	D	ENSG00000084234	APLP2	0.343667	0.26	0.756547	0.00360278	chr11	+	129993506	129993674	129992199	129992408	129996594	129996725
C_D	C	D	ENSG00000169814	BTD	0.526667	0.915	1.73734	0.00360278	chr3	+	15643643	15643817	15643277	15643401	15674097	15674373
C_D	C	D	ENSG00000226711	FAM66C	0.930667	0.689	0.74033	0.00360836	chr12	+	8346115	8346251	8341067	8341241	8346798	8347077
C_D	C	D	ENSG00000156467	UQCRB	0.0166667	0.026	1.56	0.00360836	chr8	-	97243606	97243743	97243169	97243360	97244001	97244168
C_D	C	D	ENSG00000138778	CENPE	0.563333	0.291	0.516568	0.00360836	chr4	-	104084635	104084710	104084293	104084413	104095892	104096060
C_D	C	D	ENSG00000176731	C8orf59	0.772667	0.676333	0.875324	0.00360836	chr8	-	86127149	86127266	86126790	86126860	86129614	86129731
C_D	C	D	ENSG00000188266	HYKK	0.143667	0.285667	1.9884	0.00365313	chr15	+	78810929	78811115	78807309	78807449	78819721	78821143
C_D	C	D	ENSG00000164054	SHISA5	0.369667	0.776	2.09919	0.00367331	chr3	-	48539753	48539976	48538611	48538726	48540527	48540626
C_D	C	D	ENSG00000125746	EML2	0.966333	0.836333	0.865471	0.00378838	chr19	-	46119718	46119816	46119059	46119147	46120022	46120111
C_D	C	D	ENSG00000151665	PIGF	0.985333	0.916333	0.929973	0.00380197	chr2	-	46842075	46842324	46839366	46839483	46844108	46844194
C_D	C	D	ENSG00000132424	PNISR	0.968	0.869	0.897727	0.0039113	chr6	-	99851704	99851758	99850415	99850586	99852478	99852578
C_D	C	D	ENSG00000077782	FGFR1	0.994667	0.968333	0.973525	0.0039113	chr8	-	38274823	38274934	38273387	38273578	38275387	38275509
C_D	C	D	ENSG00000149554	CHEK1	0.798667	0.678	0.848915	0.0039113	chr11	+	125497501	125497725	125496643	125496728	125499126	125499191
C_D	C	D	ENSG00000175832	ETV4	0.991	0.950667	0.9593	0.00392745	chr17	-	41622342	41622390	41613793	41613847	41622641	41622735
C_D	C	D	ENSG00000090487	SPG21	0.062	0.0253333	0.408602	0.00413511	chr15	-	65281506	65281611	65275844	65275931	65282002	65282045
C_D	C	D	ENSG00000143303	RRNAD1	0.766333	0.942	1.22923	0.0042024	chr1	+	156703800	156703844	156703168	156703312	156705516	156705592
C_D	C	D	ENSG00000115657	ABCB6	0.961333	0.836	0.869626	0.0042024	chr2	-	220081373	220081554	220081085	220081187	220082391	220082529
C_D	C	D	ENSG00000188385	JAKMIP3	0.952333	0.661333	0.694435	0.00426247	chr10	+	133976712	133976916	133967416	133967494	133978173	133978239
C_D	C	D	ENSG00000196756	SNHG17	0.552667	0.736667	1.33293	0.00431196	chr20	-	37054582	37054696	37050838	37050888	37055061	37055146
C_D	C	D	ENSG00000186951	PPARA	0.72	1	1.38889	0.00432736	chr22	+	46615708	46615911	46614159	46614298	46627688	46628136
C_D	C	D	ENSG00000049323	LTBP1	0.967	0.739333	0.764564	0.00435927	chr2	+	33359859	33360027	33335648	33335818	33411922	33412147
C_D	C	D	ENSG00000115257	PCSK4	0.769667	0.287667	0.373755	0.00436474	chr19	-	1487601	1487690	1487139	1487312	1487783	1487860
C_D	C	D	ENSG00000167196	FBXO22	0.885	0.794667	0.897928	0.00438157	chr15	+	76196831	76196970	76196298	76196444	76205543	76205631
C_D	C	D	ENSG00000225362	CT62	0.315	0.880667	2.79577	0.00444401	chr15	-	71405973	71406102	71404486	71404633	71407262	71407812
C_D	C	D	ENSG00000170502	NUDT9	0.905	0.450667	0.497974	0.00444401	chr4	+	88366473	88366659	88363022	88363067	88372740	88372887
C_D	C	D	ENSG00000162885	B3GALNT2	0.980667	0.844	0.860639	0.00448021	chr1	-	235628952	235629031	235618870	235618996	235634163	235634244
C_D	C	D	ENSG00000120910	PPP3CC	0.263	0.0936667	0.356147	0.00451588	chr8	+	22396981	22397011	22390433	22390531	22398127	22398569
C_D	C	D	ENSG00000086730	LAT2	1	0.708333	0.708333	0.00456299	chr7	+	73629151	73629340	73624260	73624418	73630276	73630399
C_D	C	D	ENSG00000166444	ST5	0.011	0.099	9	0.00456299	chr11	-	8721403	8721559	8720759	8720937	8724118	8724204
C_D	C	D	ENSG00000143669	LYST	0.281333	0.01	0.035545	0.00461939	chr1	-	235910469	235910631	235909767	235909827	235914509	235914662
C_D	C	D	ENSG00000215386	LINC00478	0.364667	0.0926667	0.254113	0.00461939	chr21	+	17966659	17966774	17909698	17909759	17979313	17982094
C_D	C	D	ENSG00000068885	IFT80	0.423333	0.0583333	0.137795	0.00461939	chr3	-	160109333	160109431	160095217	160095328	160116933	160116997
C_D	C	D	ENSG00000127314	RAP1B	0.275333	0.165333	0.600484	0.0047107	chr12	+	69018454	69018653	69004687	69004832	69042478	69042561
C_D	C	D	ENSG00000136856	SLC2A8	0.82	0.551	0.671951	0.0047107	chr9	+	130164835	130165032	130162185	130162285	130165938	130166082
C_D	C	D	ENSG00000249196	RP11-669N7.2	1	0.87	0.87	0.0047596	chr12	+	129595964	129596214	129595638	129595684	129597645	129597839
C_D	C	D	ENSG00000143933	CALM2	0.834667	1	1.19808	0.00480187	chr2	-	47399552	47399598	47397872	47397903	47403374	47403592
C_D	C	D	ENSG00000121310	ECHDC2	0.922	0.683333	0.741142	0.00481747	chr1	-	53363108	53363156	53362074	53362269	53364845	53364896
C_D	C	D	ENSG00000214597	TMEM249	1	0.154333	0.154333	0.00482193	chr8	-	145577896	145577991	145577613	145577809	145578276	145578574
C_D	C	D	ENSG00000089123	TASP1	0.334333	0.894	2.67398	0.00482193	chr20	-	13561543	13561628	13514668	13514788	13604092	13604161
C_D	C	D	ENSG00000168259	DNAJC7	0.936667	0.694	0.740925	0.00485323	chr17	-	40155376	40155575	40152499	40152588	40170455	40170536
C_D	C	D	ENSG00000040199	PHLPP2	1	0.848667	0.848667	0.00485323	chr16	-	71748414	71748704	71736500	71736634	71757671	71757785
C_D	C	D	ENSG00000163597	SNHG16	0.0383333	0.0673333	1.75652	0.00486697	chr17	+	74554455	74554682	74553850	74553939	74555026	74555125
C_D	C	D	ENSG00000088298	EDEM2	0.911667	0.809	0.887386	0.00498402	chr20	-	33722540	33722752	33714053	33714178	33730175	33730281
C_D	C	D	ENSG00000106638	TBL2	1	0.573333	0.573333	0.00502764	chr7	-	72992302	72992597	72990870	72991031	72992749	72992929
C_D	C	D	ENSG00000066117	SMARCD1	0.808333	0.690333	0.854021	0.00514482	chr12	+	50481145	50481268	50480538	50480661	50482303	50482420
C_D	C	D	ENSG00000217555	CKLF	0.878	0.794667	0.905087	0.00519272	chr16	+	66597024	66597120	66592092	66592251	66599788	66599972
C_D	C	D	ENSG00000131626	PPFIA1	0.122667	0.230667	1.88043	0.00519272	chr11	+	70196028	70196145	70194480	70194526	70200406	70200558
C_D	C	D	ENSG00000049323	LTBP1	0.985333	0.870333	0.883288	0.00520961	chr2	+	33498722	33498848	33488360	33488459	33500031	33500157
C_D	C	D	ENSG00000006282	SPATA20	0.048	0.0976667	2.03472	0.00520961	chr17	+	48625403	48625522	48625080	48625128	48625643	48625814
C_D	C	D	ENSG00000064933	PMS1	0.964667	0.850333	0.881479	0.00533573	chr2	+	190708689	190708806	190682742	190682906	190717380	190717488
C_D	C	D	ENSG00000108384	RAD51C	0.0146667	0.0376667	2.56818	0.00533573	chr17	+	56783238	56783383	56780556	56780690	56787219	56787351
C_D	C	D	ENSG00000072071	LPHN1	0.0533333	0.235667	4.41875	0.00536348	chr19	-	14275432	14275517	14273759	14274218	14281493	14281546
C_D	C	D	ENSG00000189077	TMEM120A	0.948667	0.84	0.885453	0.00536348	chr7	-	75616855	75616920	75616467	75616746	75617035	75617128
C_D	C	D	ENSG00000173436	MINOS1	0.923	0.875667	0.948718	0.00558166	chr1	+	19948593	19948641	19923483	19923603	19949967	19950045
C_D	C	D	ENSG00000056097	ZFR	0.989333	0.955333	0.965633	0.00573272	chr5	-	32380180	32380278	32379220	32379316	32385613	32385755
C_D	C	D	ENSG00000090060	PAPOLA	0.660667	0.537667	0.813824	0.00575953	chr14	+	97026985	97027048	97022511	97022750	97031291	97031325
C_D	C	D	ENSG00000087470	DNM1L	0.427	0.295333	0.691647	0.00580563	chr12	+	32891197	32891230	32890038	32890095	32892997	32893174
C_D	C	D	ENSG00000111300	NAA25	0.055	0.126333	2.29697	0.0058175	chr12	-	112487286	112487415	112486095	112486247	112491361	112491461
C_D	C	D	ENSG00000120699	EXOSC8	0.971667	0.918667	0.945455	0.0058175	chr13	+	37576409	37576446	37574923	37574959	37576624	37576688
C_D	C	D	ENSG00000172731	LRRC20	0.925667	0.990667	1.07022	0.00588805	chr10	-	72100308	72100458	72083618	72083786	72136207	72136352
C_D	C	D	ENSG00000078674	PCM1	0.0376667	0.007	0.185841	0.00588805	chr8	+	17792214	17792367	17782221	17782289	17793097	17793215
C_D	C	D	ENSG00000215908	CROCCP2	0.951667	0.808	0.849037	0.00589994	chr1	-	16952847	16952994	16952269	16952500	16953639	16953784
C_D	C	D	ENSG00000134697	GNL2	0.0163333	0.04	2.44898	0.00592151	chr1	-	38046942	38047146	38042028	38042157	38047823	38047937
C_D	C	D	ENSG00000175294	CATSPER1	0.359	0.838	2.33426	0.00594691	chr11	-	65788034	65788098	65787787	65787860	65788281	65788425
C_D	C	D	ENSG00000105171	POP4	0.958667	0.912333	0.951669	0.00594691	chr19	+	30101315	30101539	30099563	30099616	30102768	30102846
C_D	C	D	ENSG00000139496	NUPL1	0.992333	0.953667	0.961035	0.00596166	chr13	+	25887020	25887170	25883384	25883420	25887751	25887889
C_D	C	D	ENSG00000163072	NOSTRIN	0.013	0.0523333	4.02564	0.00598602	chr2	+	169712395	169712720	169711931	169711970	169713199	169713288
C_D	C	D	ENSG00000174780	SRP72	0.911667	0.547333	0.600366	0.00599691	chr4	+	57344757	57344815	57342836	57342868	57350901	57351030
C_D	C	D	ENSG00000230487	PSMG3-AS1	0.412667	0.885	2.14459	0.00599691	chr7	+	1618922	1619040	1615422	1615524	1624019	1624054
C_D	C	D	ENSG00000132199	ENOSF1	0.174	0.294333	1.69157	0.00605051	chr18	-	692769	693175	691242	691276	693881	693908
C_D	C	D	ENSG00000127314	RAP1B	0.278333	0.167333	0.601198	0.00607688	chr12	+	69018450	69018653	69004717	69004832	69042478	69042561
C_D	C	D	ENSG00000126456	IRF3	0.995	0.965667	0.970519	0.00613991	chr19	-	50166599	50166771	50166444	50166515	50168887	50169041
C_D	C	D	ENSG00000122643	NT5C3A	0.0993333	0.0266667	0.268456	0.00613991	chr7	-	33069240	33069321	33066428	33066527	33075545	33075600
C_D	C	D	ENSG00000254469	RP11-849H4.2	0.670667	0.945667	1.41004	0.00616584	chr11	-	71634354	71634521	71629930	71630072	71639410	71639483
C_D	C	D	ENSG00000182934	SRPR	0.990333	0.958667	0.968024	0.00625939	chr11	-	126137897	126137981	126137443	126137607	126138582	126138762
C_D	C	D	ENSG00000060237	WNK1	0.186	0.279333	1.50179	0.00634601	chr12	+	988738	989197	987377	987527	990857	990955
C_D	C	D	ENSG00000117523	PRRC2C	0.0686667	0.149	2.1699	0.00634601	chr1	+	171558507	171558744	171557517	171557644	171560725	171560986
C_D	C	D	ENSG00000138286	FAM149B1	0.886	1	1.12867	0.00639784	chr10	+	74994950	74995076	74994574	74994698	74999069	74999142
C_D	C	D	ENSG00000143303	RRNAD1	0.828333	0.953667	1.15131	0.00643955	chr1	+	156703800	156704285	156703168	156703312	156705516	156705701
C_D	C	D	ENSG00000084774	CAD	0.0373333	0.00666667	0.178571	0.00643955	chr2	+	27463434	27463485	27463132	27463229	27463778	27463823
C_D	C	D	ENSG00000130706	ADRM1	0.963	0.934667	0.970578	0.00661128	chr20	+	60879516	60879633	60878623	60878837	60881252	60881376
C_D	C	D	ENSG00000092036	HAUS4	0.950667	0.892667	0.93899	0.00685211	chr14	-	23420763	23420898	23419522	23419619	23421536	23421614
C_D	C	D	ENSG00000132694	ARHGEF11	0.0233333	0.0736667	3.15714	0.00685211	chr1	-	156908940	156909077	156908209	156908305	156909339	156909532
C_D	C	D	ENSG00000185761	ADAMTSL5	0.603	0.115	0.190713	0.00690201	chr19	-	1511623	1511771	1510843	1510916	1512961	1513018
C_D	C	D	ENSG00000253552	HOXA-AS2	0.757	0.941667	1.24395	0.00690201	chr7	+	27163949	27164229	27163078	27163257	27173699	27173921
C_D	C	D	ENSG00000166352	C11orf74	0.984333	0.863	0.876736	0.00695308	chr11	+	36657600	36657667	36616066	36616142	36669565	36669705
C_D	C	D	ENSG00000143951	WDPCP	0.796667	0.965333	1.21172	0.0073162	chr2	-	63713675	63713720	63712050	63712121	63714580	63714628
C_D	C	D	ENSG00000247774	PCED1B-AS1	1	0.849667	0.849667	0.00739691	chr12	-	47604422	47604544	47600293	47600371	47609947	47610047
C_D	C	D	ENSG00000173409	ARV1	0.0333333	0.0646667	1.94	0.00750715	chr1	+	231135368	231135547	231132866	231133013	231135883	231136341
C_D	C	D	ENSG00000244187	TMEM141	0.988333	0.897333	0.907926	0.00751785	chr9	+	139686077	139686229	139685819	139685876	139686702	139686810
C_D	C	D	ENSG00000105171	POP4	0.931333	0.859667	0.923049	0.00756633	chr19	+	30101226	30101539	30099563	30099616	30102768	30102846
C_D	C	D	ENSG00000205250	E2F4	0.973	0.868	0.892086	0.00761276	chr16	+	67227324	67227418	67226663	67226773	67228300	67228362
C_D	C	D	ENSG00000012061	ERCC1	0.776333	0.847667	1.09188	0.00771531	chr19	-	45917220	45917292	45916934	45917003	45918118	45918218
C_D	C	D	ENSG00000196295	AC005154.6	0.453667	1	2.20426	0.00775506	chr7	-	30618621	30618744	30608448	30608605	30624945	30625095
C_D	C	D	ENSG00000116337	AMPD2	0.987333	0.882667	0.893991	0.00784218	chr1	+	110167924	110168055	110162761	110162900	110168283	110168414
C_D	C	D	ENSG00000137807	KIF23	0.956667	0.984667	1.02927	0.00785753	chr15	+	69738621	69738703	69738347	69738430	69739209	69739289
C_D	C	D	ENSG00000151665	PIGF	0.857667	0.727333	0.848037	0.00785892	chr2	-	46842075	46842324	46840832	46840924	46844108	46844194
C_D	C	D	ENSG00000214413	BBIP1	0.970333	0.887667	0.914806	0.00785892	chr10	-	112677878	112677971	112666236	112667594	112678878	112679032
C_D	C	D	ENSG00000147099	HDAC8	0.78	0.901667	1.15598	0.00786808	chrX	-	71710778	71710856	71708782	71708891	71715005	71715118
C_D	C	D	ENSG00000085721	RRN3	0.869333	0.740333	0.85161	0.00786808	chr16	-	15180221	15180311	15179985	15180115	15185171	15185228
C_D	C	D	ENSG00000109065	NAT9	0.986333	0.862667	0.87462	0.00793992	chr17	-	72771760	72771991	72769714	72769824	72772405	72772462
C_D	C	D	ENSG00000177565	TBL1XR1	0.0713333	0.00766667	0.107477	0.00804981	chr3	-	176878658	176878776	176816253	176816329	176914908	176915013
C_D	C	D	ENSG00000224078	SNHG14	0.976667	0.845333	0.865529	0.00810257	chr15	+	25340773	25340875	25338980	25339121	25342467	25342586
C_D	C	D	ENSG00000068745	IP6K2	0.333667	0.198333	0.594406	0.00816018	chr3	-	48752747	48752960	48732601	48732851	48754589	48754649
C_D	C	D	ENSG00000115419	GLS	0.0366667	0.0173333	0.472727	0.00816018	chr2	+	191777918	191778090	191774988	191775047	191785749	191785782
C_D	C	D	ENSG00000111727	HCFC2	0.119333	0.018	0.150838	0.00820882	chr12	+	104491388	104491469	104490137	104490211	104492120	104492258
C_D	C	D	ENSG00000166908	PIP4K2C	0.746	0.858667	1.15103	0.00825627	chr12	+	57993182	57993221	57992847	57992994	57994106	57994220
C_D	C	D	ENSG00000197971	MBP	0.369	1	2.71003	0.00826054	chr18	-	74700255	74700483	74696730	74696850	74700832	74700868
C_D	C	D	ENSG00000251503	APITD1-CORT	0.632	0.930333	1.47205	0.00828111	chr1	+	10500403	10500470	10490158	10490625	10511433	10512210
C_D	C	D	ENSG00000198794	SCAMP5	0.114333	0.0273333	0.239067	0.00830562	chr15	+	75300001	75300069	75287913	75288014	75304132	75304187
C_D	C	D	ENSG00000172456	FGGY	0.963667	0.741	0.768938	0.00838214	chr1	+	60139710	60139805	60132954	60133075	60223602	60223664
C_D	C	D	ENSG00000133067	LGR6	1	0.680667	0.680667	0.00858583	chr1	+	202276457	202276529	202274811	202274877	202278178	202278304
C_D	C	D	ENSG00000138606	SHF	0.632333	0.915667	1.44808	0.00865716	chr15	-	45464344	45464516	45464080	45464200	45467416	45467623
C_D	C	D	ENSG00000121749	TBC1D15	0.085	0.0286667	0.337255	0.00874583	chr12	+	72288104	72288155	72287001	72287104	72288465	72288663
C_D	C	D	ENSG00000138079	SLC3A1	0.865667	1	1.15518	0.00874583	chr2	+	44528141	44528266	44527109	44527229	44531281	44531477
C_D	C	D	ENSG00000133067	LGR6	1	0.72	0.72	0.00887444	chr1	+	202275995	202276067	202274811	202274877	202278178	202278304
C_D	C	D	ENSG00000124191	TOX2	0.976333	0.778333	0.7972	0.00887791	chr20	+	42693416	42693497	42682938	42683166	42694351	42694747
C_D	C	D	ENSG00000122085	MTERFD2	0.825667	0.670667	0.812273	0.00889044	chr2	-	242038810	242039309	242036657	242036842	242041667	242041702
C_D	C	D	ENSG00000151665	PIGF	0.982667	0.909333	0.925373	0.00890914	chr2	-	46840832	46840924	46839366	46839483	46844108	46844258
C_D	C	D	ENSG00000161249	DMKN	0.833333	0.228333	0.274	0.00892876	chr19	-	35999106	35999142	35996619	35996667	36001085	36001154
C_D	C	D	ENSG00000120008	WDR11	0.994333	0.907333	0.912504	0.00898687	chr10	+	122612035	122612147	122610915	122611039	122618154	122618308
C_D	C	D	ENSG00000150527	CTAGE5	0.819667	0.700667	0.854819	0.00905558	chr14	+	39790131	39790260	39788412	39788495	39796067	39796226
C_D	C	D	ENSG00000181555	SETD2	0.444667	0.923667	2.07721	0.00905558	chr3	-	47144835	47144913	47139444	47139571	47155365	47155494
C_D	C	D	ENSG00000060971	ACAA1	0.847333	0.923333	1.08969	0.00917358	chr3	-	38167652	38167832	38167316	38167372	38168000	38168191
C_D	C	D	ENSG00000015676	NUDCD3	0.045	0.0133333	0.296296	0.00920543	chr7	-	44525129	44525221	44524566	44524883	44530007	44530205
C_D	C	D	ENSG00000143248	RGS5	0.427667	0.824667	1.92829	0.00928465	chr1	-	163278333	163278421	163276022	163276119	163291411	163291577
C_D	C	D	ENSG00000141698	NT5C3B	0.049	0.0946667	1.93197	0.00933411	chr17	-	39991839	39991934	39991454	39991524	39992110	39992209
C_D	C	D	ENSG00000214078	CPNE1	0.21	0.305	1.45238	0.00933411	chr20	-	34246851	34246936	34220716	34220845	34252681	34252822
C_D	C	D	ENSG00000197321	SVIL	0.740667	1	1.35014	0.00933411	chr10	-	29820930	29821101	29820182	29820217	29824917	29824998
C_D	C	D	ENSG00000015153	YAF2	0.799	0.317667	0.39758	0.00935122	chr12	-	42604156	42604256	42555429	42555567	42604349	42604638
C_D	C	D	ENSG00000081052	COL4A4	0.933333	0.740333	0.793214	0.00948017	chr2	-	227924851	227924959	227924120	227924339	227927245	227927314
C_D	C	D	ENSG00000152601	MBNL1	0.645	0.790333	1.22532	0.009481	chr3	+	152173330	152173366	152165408	152165562	152174055	152174150
C_D	C	D	ENSG00000260565	ERVK13-1	0.667667	1	1.49775	0.009481	chr16	-	2719411	2719562	2713082	2713408	2721345	2721462
C_D	C	D	ENSG00000180902	D2HGDH	0.0623333	0.121333	1.94652	0.009481	chr2	+	242688279	242689344	242684123	242684292	242689565	242689709
C_D	C	D	ENSG00000173226	IQCB1	0.867	0.688333	0.793925	0.009481	chr3	-	121507130	121507279	121500589	121500721	121508919	121509062
C_D	C	D	ENSG00000196262	PPIA	0.0136667	0.0196667	1.43902	0.00949591	chr7	+	44838346	44838503	44836279	44836392	44838845	44838876
C_D	C	D	ENSG00000183401	CCDC159	0.978333	0.799667	0.817376	0.00951065	chr19	+	11462581	11462649	11461483	11461679	11462732	11463175
C_D	C	D	ENSG00000137807	KIF23	0.919667	0.970667	1.05545	0.00951847	chr15	+	69738624	69738703	69738347	69738430	69739209	69739280
C_D	C	D	ENSG00000184922	FMNL1	0.072	0.163	2.26389	0.00951847	chr17	+	43312198	43312216	43311438	43311567	43313502	43313611
C_D	C	D	ENSG00000139350	NEDD1	0.989	0.912333	0.922481	0.00959374	chr12	+	97311398	97311515	97301381	97301402	97313762	97313903
C_D	C	D	ENSG00000137818	RPLP1	0.99	0.985333	0.995286	0.00959374	chr15	+	69745985	69746060	69745122	69745359	69747508	69747626
C_D	C	D	ENSG00000148985	PGAP2	0.936667	0.809333	0.864057	0.00959374	chr11	+	3832479	3832654	3829788	3829881	3845499	3845606
C_D	C	D	ENSG00000114956	DGUOK	0.428333	0.332	0.775097	0.00959464	chr2	+	74184251	74184367	74173845	74174033	74185272	74185372
C_D	C	D	ENSG00000166352	C11orf74	0.983	0.874667	0.889793	0.00959464	chr11	+	36654833	36654988	36616050	36616142	36669565	36669705
C_D	C	D	ENSG00000149541	B3GAT3	0.0213333	0.0576667	2.70312	0.00959464	chr11	-	62388526	62388765	62387968	62388143	62389337	62389456
C_D	C	D	ENSG00000132204	LINC00470	0.268333	0.023	0.0857143	0.00961029	chr18	-	1278568	1278634	1275966	1276078	1358726	1358761
C_D	C	D	ENSG00000017260	ATP2C1	0.947667	0.865333	0.91312	0.00961029	chr3	+	130698092	130698263	130694175	130694332	130699425	130699523
C_D	C	D	ENSG00000189212	DPY19L2P1	0.860667	0.530667	0.616576	0.00963647	chr7	-	35189699	35189886	35184602	35184702	35201612	35201706
C_D	C	D	ENSG00000120913	PDLIM2	0.99	0.929667	0.939057	0.00971937	chr8	+	22446810	22446887	22442833	22442912	22447108	22447197
C_D	C	D	ENSG00000188385	JAKMIP3	0.669	0.933333	1.39512	0.00971937	chr10	+	133946815	133947031	133930580	133931078	133948544	133948664
C_D	C	D	ENSG00000242193	RP11-568K15.1	0.976667	0.884	0.905119	0.00971937	chr1	-	178001564	178001630	178000685	178000795	178002161	178002221
C_D	C	D	ENSG00000147862	NFIB	0.854667	0.986667	1.15445	0.00980801	chr9	-	14116179	14116345	14102420	14102509	14120438	14120623
C_D	C	D	ENSG00000132153	DHX30	0.414	0.280667	0.677939	0.00995892	chr3	+	47857452	47857618	47852146	47852201	47859511	47859607
C_D	C	D	ENSG00000124602	UNC5CL	1	0.431	0.431	0.00998126	chr6	-	40999774	40999876	40998393	40998494	41001619	41001920
C_D	C	D	ENSG00000136261	BZW2	0.991667	0.963	0.971092	0.0100146	chr7	+	16725548	16725665	16722404	16722470	16729421	16729531
C_D	C	D	ENSG00000165416	SUGT1	0.461333	0.347	0.752168	0.0101027	chr13	+	53235609	53235705	53233313	53233384	53236783	53236837
C_D	C	D	ENSG00000011105	TSPAN9	0.061	0.003	0.0491803	0.010118	chr12	+	3315445	3315584	3310342	3310422	3387586	3387778
C_D	C	D	ENSG00000083828	ZNF586	0.838	1	1.19332	0.010118	chr19	+	58287910	58288037	58281037	58281246	58290118	58291945
C_D	C	D	ENSG00000164654	MIOS	0.955667	0.644333	0.674224	0.010118	chr7	+	7607237	7607319	7606683	7607115	7612066	7613400
C_D	C	D	ENSG00000114805	PLCH1	0.0463333	0.179	3.86331	0.0101834	chr3	-	155203935	155203995	155203144	155203499	155205816	155205896
C_D	C	D	ENSG00000138161	CUZD1	0.636667	0.943	1.48115	0.0101834	chr10	-	124600693	124600844	124598532	124598747	124605277	124605736
C_D	C	D	ENSG00000129103	SUMF2	0.987	0.966333	0.979061	0.0102106	chr7	+	56146056	56146201	56145794	56145879	56147220	56148362
C_D	C	D	ENSG00000123106	CCDC91	0.012	0.0466667	3.88889	0.0102124	chr12	+	28457558	28457644	28412296	28412375	28458581	28458739
C_D	C	D	ENSG00000177873	ZNF619	0.964	0.691667	0.717497	0.0102893	chr3	+	40523353	40523507	40519260	40519494	40524078	40524195
C_D	C	D	ENSG00000136717	BIN1	0.819333	0.946667	1.15541	0.0103427	chr2	-	127815048	127815177	127808729	127808819	127816586	127816731
C_D	C	D	ENSG00000167969	ECI1	0.867333	0.581333	0.670254	0.0103906	chr16	-	2293369	2293440	2289895	2290146	2296859	2296987
C_D	C	D	ENSG00000185238	PRMT3	0.982	0.933	0.950102	0.0104212	chr11	+	20413756	20413806	20411289	20411372	20414442	20414545
C_D	C	D	ENSG00000155096	AZIN1	0.372333	0.284	0.762757	0.0104582	chr8	-	103862226	103862372	103855778	103855975	103870240	103870378
C_D	C	D	ENSG00000153071	DAB2	0.0963333	0.00766667	0.0795848	0.0105342	chr5	-	39418282	39418447	39394455	39394523	39424905	39424972
C_D	C	D	ENSG00000044090	CUL7	0.163333	0.473	2.89592	0.0106029	chr6	-	43015684	43015727	43014617	43014845	43015885	43015898
C_D	C	D	ENSG00000130958	SLC35D2	0.868333	1	1.15163	0.0106945	chr9	-	99098998	99099066	99086372	99086451	99126745	99126832
C_D	C	D	ENSG00000070614	NDST1	0.423667	1	2.36035	0.0106945	chr5	+	149898359	149898481	149887708	149887788	149900429	149900664
C_D	C	D	ENSG00000213047	DENND1B	0.299667	0.0483333	0.16129	0.0109161	chr1	-	197616184	197616244	197614819	197614873	197621364	197621445
C_D	C	D	ENSG00000172869	DMXL1	0.103	0.0173333	0.168285	0.0109161	chr5	+	118542528	118542591	118539013	118539131	118552595	118552682
C_D	C	D	ENSG00000117308	GALE	0.919333	0.854	0.928934	0.0109161	chr1	-	24122998	24123076	24122640	24122755	24123186	24123272
C_D	C	D	ENSG00000071462	WBSCR22	0.507667	0.142	0.279711	0.0109842	chr7	+	73111795	73111846	73107953	73107999	73111934	73112024
C_D	C	D	ENSG00000105429	MEGF8	0.852333	0.642667	0.754009	0.0110624	chr19	+	42853650	42853851	42852423	42852624	42854299	42854536
C_D	C	D	ENSG00000182473	EXOC7	0.128667	0.0606667	0.471503	0.0110624	chr17	-	74086409	74086478	74085255	74085401	74090494	74090662
C_D	C	D	ENSG00000131002	TXLNG2P	1	0.874667	0.874667	0.0111107	chrY	+	21764101	21764197	21761624	21761717	21765682	21765937
C_D	C	D	ENSG00000006534	ALDH3B1	0.944333	0.889667	0.942111	0.0111409	chr11	+	67787183	67787265	67786638	67786724	67788953	67789339
C_D	C	D	ENSG00000132510	KDM6B	1	0.886333	0.886333	0.0111458	chr17	+	7754965	7755114	7754795	7754867	7755268	7755383
C_D	C	D	ENSG00000079385	CEACAM1	0.956333	0.660667	0.690833	0.0111983	chr19	-	43015727	43015780	43015040	43015072	43016501	43016631
C_D	C	D	ENSG00000248235	AC037459.4	0.838	0.908667	1.08433	0.0112968	chr8	+	22449063	22449181	22447108	22447254	22451245	22451345
C_D	C	D	ENSG00000168958	MFF	0.793	0.698667	0.881042	0.0112968	chr2	+	228211941	228212100	228205007	228205096	228217229	228217289
C_D	C	D	ENSG00000089916	GPATCH2L	0.811667	0.531333	0.65462	0.0113778	chr14	+	76644550	76644665	76644234	76644274	76647106	76647192
C_D	C	D	ENSG00000188385	JAKMIP3	0.270667	0.022	0.0812808	0.0113784	chr10	+	133980486	133980559	133978173	133978239	133981456	133982537
C_D	C	D	ENSG00000248871	TNFSF12-TNFSF13	0.959333	0.724667	0.755386	0.0114442	chr17	+	7463162	7463210	7462940	7463019	7463365	7463484
C_D	C	D	ENSG00000185515	BRCC3	0.979667	0.841667	0.859136	0.0116096	chrX	+	154300601	154300618	154299705	154299925	154305444	154305564
C_D	C	D	ENSG00000117360	PRPF3	0.0993333	0.171333	1.72483	0.0116096	chr1	+	150300015	150300111	150298208	150298339	150300778	150300925
C_D	C	D	ENSG00000005175	RPAP3	0.914667	0.834333	0.912172	0.0116096	chr12	-	48073275	48073377	48063889	48064128	48073486	48073557
C_D	C	D	ENSG00000143393	PI4KB	0.347	0.595333	1.71566	0.0116584	chr1	-	151297220	151297393	151288048	151288985	151298647	151298849
C_D	C	D	ENSG00000130731	C16orf13	0.593	0.421667	0.711074	0.0117427	chr16	-	685517	685774	685280	685340	686093	686358
C_D	C	D	ENSG00000243566	UPK3B	0.655333	0.799667	1.22024	0.0117427	chr7	+	76142400	76142480	76140851	76141199	76143263	76143365
C_D	C	D	ENSG00000153113	CAST	0.887333	0.831333	0.93689	0.0120118	chr5	+	96066483	96066564	96065315	96065429	96071875	96071944
C_D	C	D	ENSG00000214078	CPNE1	0.240667	0.328667	1.36565	0.0120239	chr20	-	34243123	34243266	34220716	34220845	34252681	34252808
C_D	C	D	ENSG00000104808	DHDH	0.226667	0.0306667	0.135294	0.0120239	chr19	+	49439288	49439452	49438256	49438368	49442705	49442958
C_D	C	D	ENSG00000160813	PPP1R35	0.873	0.757	0.867125	0.0120239	chr7	-	100033253	100033390	100032904	100033156	100033470	100034046
C_D	C	D	ENSG00000163870	TPRA1	0.874667	0.741333	0.847561	0.0120293	chr3	-	127294591	127294652	127294245	127294348	127294782	127294893
C_D	C	D	ENSG00000159593	NAE1	0.990667	0.967333	0.976447	0.012271	chr16	-	66858757	66858788	66857431	66857503	66860425	66860486
C_D	C	D	ENSG00000132600	PRMT7	0.773667	0.595667	0.769927	0.0126466	chr16	+	68381113	68381197	68380023	68380183	68386150	68386312
C_D	C	D	ENSG00000102125	TAZ	0.429	0.278667	0.649573	0.0126466	chrX	+	153648043	153648085	153647881	153647962	153648370	153648433
C_D	C	D	ENSG00000176986	SEC24C	0.192667	0.120667	0.626298	0.0127731	chr10	+	75506387	75506474	75504148	75504195	75506562	75506762
C_D	C	D	ENSG00000166803	KIAA0101	0.916667	0.945667	1.03164	0.0129098	chr15	-	64668941	64669104	64657946	64658274	64673156	64673354
C_D	C	D	ENSG00000198431	TXNRD1	0.0396667	0.0716667	1.80672	0.0129268	chr12	+	104703536	104703877	104680826	104680887	104705067	104705184
C_D	C	D	ENSG00000144366	GULP1	0.032	0.0136667	0.427083	0.0129268	chr2	+	189447067	189447292	189434809	189434847	189448991	189449130
C_D	C	D	ENSG00000138606	SHF	0.634333	0.892	1.4062	0.0129268	chr15	-	45464346	45464516	45464080	45464200	45467416	45467623
C_D	C	D	ENSG00000071462	WBSCR22	0.988667	0.962667	0.973702	0.0129268	chr7	+	73108321	73108380	73106925	73106976	73111934	73112024
C_D	C	D	ENSG00000157827	FMNL2	0.983333	0.906333	0.921695	0.0129268	chr2	+	153417396	153417549	153415253	153415337	153431649	153431758
C_D	C	D	ENSG00000118495	PLAGL1	0.831667	0.958	1.1519	0.0129268	chr6	-	144269121	144269597	144261438	144263800	144281605	144281679
C_D	C	D	ENSG00000196781	TLE1	0.172	0.0216667	0.125969	0.0129268	chr9	-	84227206	84227308	84226757	84226871	84228291	84228436
C_D	C	D	ENSG00000163444	TMEM183A	0.0426667	0.0746667	1.75	0.0129268	chr1	+	202986883	202987047	202984967	202985268	202987608	202987689
C_D	C	D	ENSG00000243452	NBPF15	0.984	0.901333	0.915989	0.0129575	chr1	+	148556691	148556810	148555978	148556272	148558168	148558286
C_D	C	D	ENSG00000109171	SLAIN2	0.0676667	0.147667	2.18227	0.0130982	chr4	+	48396592	48396670	48385663	48385801	48422141	48422460
C_D	C	D	ENSG00000184007	PTP4A2	0.796667	0.311333	0.390795	0.0131123	chr1	-	32396533	32396743	32384600	32385259	32403378	32403401
C_D	C	D	ENSG00000186575	NF2	0.391667	0.642	1.63915	0.013125	chr22	+	30079008	30079053	30077427	30077590	30090740	30090800
C_D	C	D	ENSG00000160439	RDH13	0.0413333	0.0896667	2.16935	0.0132369	chr19	-	55562067	55562370	55560024	55560131	55568020	55568176
C_D	C	D	ENSG00000130702	LAMA5	0.985667	0.956333	0.97024	0.0132369	chr20	-	60885474	60885628	60885233	60885367	60885720	60885885
C_D	C	D	ENSG00000090581	GNPTG	0.0116667	0.0383333	3.28571	0.0132369	chr16	+	1407700	1407833	1402239	1402307	1411743	1411798
C_D	C	D	ENSG00000122566	HNRNPA2B1	0.327333	0.250333	0.764766	0.0132607	chr7	-	26230612	26230748	26229744	26230080	26232114	26232197
C_D	C	D	ENSG00000136280	CCM2	0.983667	0.936667	0.95222	0.0132722	chr7	+	45112324	45112382	45109424	45109560	45113058	45113170
C_D	C	D	ENSG00000136161	RCBTB2	0.492	1	2.03252	0.013307	chr13	-	49096443	49096539	49089721	49089877	49098794	49098893
C_D	C	D	ENSG00000230091	TMEM254-AS1	0.779	0.475333	0.610184	0.0133547	chr10	-	81815671	81815882	81813151	81813342	81816074	81816161
C_D	C	D	ENSG00000133983	COX16	0.913333	0.868	0.950365	0.0133547	chr14	-	70809374	70809446	70795890	70795953	70826235	70826448
C_D	C	D	ENSG00000120008	WDR11	0.983333	0.929333	0.945085	0.0134375	chr10	+	122619620	122619794	122618154	122618308	122622246	122622433
C_D	C	D	ENSG00000109066	TMEM104	0.382	0.794	2.07853	0.0134375	chr17	+	72773716	72773877	72773402	72773514	72784927	72785009
C_D	C	D	ENSG00000162885	B3GALNT2	0.986	0.894333	0.907032	0.0134568	chr1	-	235621910	235622094	235618870	235618996	235634163	235634274
C_D	C	D	ENSG00000178852	EFCAB13	1	0.850333	0.850333	0.0135737	chr17	+	45403591	45403753	45401819	45401889	45405634	45405749
C_D	C	D	ENSG00000029363	BCLAF1	0.009	0.0203333	2.25926	0.0136638	chr6	-	136595100	136595327	136594219	136594325	136596669	136596839
C_D	C	D	ENSG00000105698	USF2	0.238667	0.618	2.58939	0.0136638	chr19	+	35765984	35766328	35761985	35762044	35766685	35766803
C_D	C	D	ENSG00000181666	HKR1	0.893	0.609	0.681971	0.0136714	chr19	+	37815697	37815838	37815109	37815167	37838678	37838774
C_D	C	D	ENSG00000122692	SMU1	0.989667	0.965333	0.975413	0.0137053	chr9	-	33071737	33071890	33068821	33068932	33073593	33073804
C_D	C	D	ENSG00000175061	FAM211A-AS1	0.807	0.857333	1.06237	0.0137682	chr17	+	16344387	16344444	16343498	16343567	16344681	16345342
C_D	C	D	ENSG00000128242	GAL3ST1	0.395333	0.754667	1.90894	0.0138356	chr22	-	30954246	30954375	30953248	30953388	30960811	30960876
C_D	C	D	ENSG00000115107	STEAP3	0.0296667	0.0646667	2.17978	0.013945	chr2	+	120015032	120015264	120012259	120012424	120020632	120021274
C_D	C	D	ENSG00000119630	PGF	0.375333	0.116	0.309059	0.0144355	chr14	-	75412915	75412978	75408536	75409436	75413081	75413111
C_D	C	D	ENSG00000197045	GMFB	0.984333	0.944	0.959025	0.0145015	chr14	-	54948870	54948920	54946503	54946577	54950388	54950485
C_D	C	D	ENSG00000076944	STXBP2	0.974	0.916667	0.941136	0.0145163	chr19	+	7708050	7708131	7707868	7707934	7709499	7709638
C_D	C	D	ENSG00000139645	ANKRD52	0.980667	0.925	0.943236	0.0145163	chr12	-	56641806	56642008	56641470	56641558	56642278	56642350
C_D	C	D	ENSG00000130751	NPAS1	0.765333	1	1.30662	0.0145163	chr19	+	47543701	47543808	47542661	47542822	47546067	47546135
C_D	C	D	ENSG00000188157	AGRN	0.476333	0.809667	1.69979	0.0145163	chr1	+	987372	987396	987107	987195	988840	988873
C_D	C	D	ENSG00000005436	GCFC2	0.963667	0.854333	0.886544	0.0145163	chr2	-	75907318	75907440	75900569	75900646	75914952	75915103
C_D	C	D	ENSG00000048028	USP28	0.966667	0.848	0.877241	0.0145163	chr11	-	113704970	113705057	113704141	113704279	113711319	113711479
C_D	C	D	ENSG00000176623	RMDN1	0.676333	0.934333	1.38147	0.0146359	chr8	-	87482446	87482639	87480496	87480652	87487048	87487143
C_D	C	D	ENSG00000104325	DECR1	0.048	0.0253333	0.527778	0.0146571	chr8	+	91017675	91017959	91013744	91013789	91029351	91029554
C_D	C	D	ENSG00000100532	CGRRF1	0.0463333	0.0113333	0.244604	0.0147015	chr14	+	54989867	54989963	54989171	54989311	54996766	54996944
C_D	C	D	ENSG00000141552	ANAPC11	0.016	0.025	1.5625	0.0147193	chr17	+	79857117	79857418	79852342	79852462	79857795	79858130
C_D	C	D	ENSG00000155096	AZIN1	0.280667	0.208	0.741093	0.0148035	chr8	-	103862226	103862393	103855935	103855975	103870240	103870378
C_D	C	D	ENSG00000182446	NPLOC4	0.0156667	0.036	2.29787	0.0148836	chr17	-	79530438	79530594	79526341	79526442	79532530	79532633
C_D	C	D	ENSG00000110756	HPS5	0.966	0.786	0.813665	0.0148836	chr11	-	18339297	18339454	18332933	18332998	18343492	18343721
C_D	C	D	ENSG00000154114	TBCEL	0.722	0.934667	1.29455	0.0152542	chr11	+	120924338	120924441	120918236	120918376	120957486	120957648
C_D	C	D	ENSG00000172137	CALB2	1	0.883333	0.883333	0.0156042	chr16	+	71418685	71418739	71417872	71417928	71419479	71419551
C_D	C	D	ENSG00000084693	AGBL5	0.696333	0.936333	1.34466	0.0156042	chr2	+	27291915	27291962	27291499	27291612	27292959	27293490
C_D	C	D	ENSG00000111554	MDM1	0.936333	0.513333	0.548238	0.0156043	chr12	-	68710360	68710390	68708727	68709045	68715126	68715226
C_D	C	D	ENSG00000006327	TNFRSF12A	0.933667	0.863	0.924313	0.0156043	chr16	+	3071189	3071320	3070368	3070492	3071555	3071690
C_D	C	D	ENSG00000174111	SOCS7	0.633333	0.387333	0.611579	0.0156043	chr17	+	36520634	36520739	36517593	36517658	36522169	36522300
C_D	C	D	ENSG00000196313	POM121	0.589	0.865667	1.46972	0.0156164	chr7	+	72409874	72409948	72400477	72400649	72410952	72411055
C_D	C	D	ENSG00000110844	PRPF40B	0.913333	0.62	0.678832	0.0156164	chr12	+	50026378	50026406	50025642	50025708	50026637	50026663
C_D	C	D	ENSG00000135441	BLOC1S1	0.916333	0.955333	1.04256	0.015716	chr12	+	56110716	56110789	56110075	56110501	56112874	56113007
C_D	C	D	ENSG00000141349	G6PC3	0.935	0.889333	0.951159	0.015859	chr17	+	42152336	42152455	42152047	42152138	42152677	42152819
C_D	C	D	ENSG00000141140	MYO19	0.0646667	0.121667	1.88144	0.0159643	chr17	-	34868500	34868622	34867203	34867294	34869271	34869300
C_D	C	D	ENSG00000173264	GPR137	0.921333	0.822333	0.892547	0.0160078	chr11	+	64055536	64055686	64055192	64055418	64055811	64055940
C_D	C	D	ENSG00000049541	RFC2	0.977333	0.938	0.959754	0.0160078	chr7	-	73663341	73663448	73660991	73661093	73664068	73664110
C_D	C	D	ENSG00000151247	EIF4E	0.0246667	0.013	0.527027	0.016181	chr4	-	99830828	99831110	99823026	99823133	99850245	99850276
C_D	C	D	ENSG00000100445	SDR39U1	0.720333	0.546667	0.758908	0.0162064	chr14	-	24911314	24911466	24910883	24911001	24911551	24911581
C_D	C	D	ENSG00000159593	NAE1	0.961333	0.917333	0.95423	0.0162064	chr16	-	66860579	66860683	66860425	66860486	66864749	66864863
C_D	C	D	ENSG00000143951	WDPCP	0.973333	0.727333	0.74726	0.0162133	chr2	-	63666890	63667005	63664554	63664688	63711737	63711797
C_D	C	D	ENSG00000023734	STRAP	0.840667	0.777667	0.925059	0.0162506	chr12	+	16036474	16036610	16035328	16035753	16042861	16042943
C_D	C	D	ENSG00000106682	EIF4H	0.504	0.614667	1.21958	0.0163385	chr7	+	73604576	73604636	73604151	73604248	73609070	73609208
C_D	C	D	ENSG00000026508	CD44	0.382667	0.656	1.71429	0.0163385	chr11	+	35229651	35229753	35211437	35211612	35232792	35232889
C_D	C	D	ENSG00000162585	C1orf86	0.290667	0.154333	0.530963	0.0164323	chr1	-	2124283	2124414	2121151	2121220	2125077	2125349
C_D	C	D	ENSG00000121931	LRIF1	0.158667	0.231333	1.45798	0.0165517	chr1	-	111493909	111495437	111492472	111492745	111506242	111506701
C_D	C	D	ENSG00000168067	MAP4K2	0.982667	0.886	0.901628	0.0165517	chr11	-	64569050	64569093	64568582	64568655	64569181	64569285
C_D	C	D	ENSG00000186409	CCDC30	1	0.539667	0.539667	0.0165919	chr1	+	42938792	42938974	42929024	42929328	42946131	42946237
C_D	C	D	ENSG00000102897	LYRM1	0.943	0.866667	0.919053	0.016662	chr16	+	20926877	20927036	20913807	20914039	20931443	20931536
C_D	C	D	ENSG00000114956	DGUOK	0.282667	0.207333	0.733491	0.0167234	chr2	+	74177727	74177859	74173845	74174033	74185272	74185372
C_D	C	D	ENSG00000065357	DGKA	0.035	0.222333	6.35238	0.0167234	chr12	+	56329088	56329188	56324872	56325128	56330206	56330351
C_D	C	D	ENSG00000169683	LRRC45	0.945333	0.789667	0.835331	0.0167277	chr17	+	79987418	79987511	79986968	79987061	79987940	79988114
C_D	C	D	ENSG00000181027	FKRP	0.184667	0.0233333	0.126354	0.0168999	chr19	+	47250490	47250551	47249314	47249347	47251283	47251345
C_D	C	D	ENSG00000105223	PLD3	0.891	0.590333	0.662551	0.0169606	chr19	+	40871459	40871492	40854490	40854631	40872290	40872417
C_D	C	D	ENSG00000204580	DDR1	0.318667	0.133333	0.41841	0.0169606	chr6	+	30852314	30852487	30850704	30850760	30856464	30856591
C_D	C	D	ENSG00000109686	SH3D19	0.287667	0.0473333	0.164542	0.0170069	chr4	-	152147319	152147392	152147198	152147238	152148911	152149069
C_D	C	D	ENSG00000156500	FAM122C	0.413	0.810333	1.96207	0.0172495	chrX	+	133972756	133973633	133963255	133963312	133979234	133979278
C_D	C	D	ENSG00000160991	ORAI2	0.968667	0.839667	0.866827	0.0172942	chr7	+	102076671	102076780	102073995	102074108	102079390	102079628
C_D	C	D	ENSG00000171204	TMEM126B	0.752333	0.633333	0.841825	0.0173406	chr11	+	85342188	85342360	85339636	85339732	85342730	85342835
C_D	C	D	ENSG00000147535	PPAPDC1B	0.655667	0.166	0.253177	0.0173996	chr8	-	38125888	38125925	38124784	38124909	38126399	38126508
C_D	C	D	ENSG00000174099	MSRB3	0.294	0.158667	0.539683	0.0174649	chr12	+	65702308	65702435	65672483	65672645	65720605	65720714
C_D	C	D	ENSG00000056586	RC3H2	0.972333	0.858667	0.883099	0.0174649	chr9	-	125613601	125613715	125613359	125613508	125616230	125616365
C_D	C	D	ENSG00000180747	CTD-2547E10.2	0.128	0.028	0.21875	0.0175072	chr16	-	21494952	21495108	21490762	21490899	21495692	21495856
C_D	C	D	ENSG00000245573	BDNF-AS	0.770667	0.479333	0.621972	0.0175072	chr11	+	27697123	27697687	27680717	27680775	27698528	27698686
C_D	C	D	ENSG00000185864	NPIPB4	0.42	0.753333	1.79365	0.0175072	chr16	-	21865404	21865742	21863269	21863367	21868579	21868737
C_D	C	D	ENSG00000026508	CD44	0.463333	0.797	1.72014	0.0175072	chr11	+	35229651	35229753	35211381	35211519	35236398	35236461
C_D	C	D	ENSG00000132716	DCAF8	0.0653333	0.117667	1.80102	0.0176373	chr1	-	160190876	160191000	160188638	160188758	160192440	160192571
C_D	C	D	ENSG00000170906	NDUFA3	0.972333	0.992333	1.02057	0.0176373	chr19	+	54610117	54610285	54609240	54609318	54611746	54612011
C_D	C	D	ENSG00000134574	DDB2	0.992667	0.964333	0.971457	0.0176502	chr11	+	47256307	47256485	47256123	47256223	47256820	47256963
C_D	C	D	ENSG00000181722	ZBTB20	0.501333	0.85	1.69548	0.0176502	chr3	-	114099623	114099787	114099204	114099251	114107851	114107952
C_D	C	D	ENSG00000234127	TRIM26	0.806333	0.968333	1.20091	0.0176824	chr6	-	30168811	30168860	30166442	30166930	30172432	30172542
C_D	C	D	ENSG00000128739	SNRPN	0.895667	0.611	0.682173	0.0176824	chr15	+	25219544	25219603	25213078	25213229	25222023	25222176
C_D	C	D	ENSG00000081026	MAGI3	0.114333	0.021	0.183673	0.0177385	chr1	+	114224833	114224924	114223819	114223958	114225518	114228545
C_D	C	D	ENSG00000167291	TBC1D16	0.0296667	0.161	5.42697	0.0179345	chr17	-	77925784	77925994	77925248	77925396	77926455	77926617
C_D	C	D	ENSG00000196511	TPK1	0.932667	0.726333	0.778771	0.0180621	chr7	-	144288515	144288662	144245583	144245695	144320258	144320354
C_D	C	D	ENSG00000188566	NDOR1	0.972333	0.858667	0.883099	0.0181264	chr9	+	140110545	140110618	140110350	140110469	140110723	140111441
C_D	C	D	ENSG00000026508	CD44	0.37	0.649333	1.75495	0.0181264	chr11	+	35229651	35229756	35211381	35211612	35232792	35232996
C_D	C	D	ENSG00000176809	LRRC37A3	1	0.474333	0.474333	0.0181634	chr17	-	62890766	62893772	62888646	62888718	62914867	62914903
C_D	C	D	ENSG00000143612	C1orf43	0.994667	0.979333	0.984584	0.0181791	chr1	-	154184795	154184854	154179195	154180124	154184933	154185100
C_D	C	D	ENSG00000104490	NCALD	0.152	0.012	0.0789474	0.0181791	chr8	-	102762825	102762915	102731541	102731876	102792151	102792207
C_D	C	D	ENSG00000175416	CLTB	0.014	0.0236667	1.69048	0.0181791	chr5	-	175833157	175833709	175824930	175825048	175837257	175837304
C_D	C	D	ENSG00000175634	RPS6KB2	0.023	0.0476667	2.07246	0.0181791	chr11	+	67199823	67199963	67198838	67198986	67200070	67200128
C_D	C	D	ENSG00000087053	MTMR2	0.0673333	0.149	2.21287	0.0183807	chr11	-	95620775	95620848	95598764	95598840	95621319	95621425
C_D	C	D	ENSG00000157657	ZNF618	0.898	0.653333	0.727543	0.0186247	chr9	+	116770623	116770659	116769629	116769719	116770756	116770834
C_D	C	D	ENSG00000204387	C6orf48	0.0926667	0.136	1.46763	0.0186247	chr6	+	31804075	31804294	31803187	31803228	31805012	31805212
C_D	C	D	ENSG00000132199	ENOSF1	0.979667	0.902667	0.921402	0.0186247	chr18	-	677742	677872	675320	675402	678695	678737
C_D	C	D	ENSG00000147526	TACC1	0.890333	0.980667	1.10146	0.0186247	chr8	+	38646221	38646337	38614798	38614927	38677039	38678153
C_D	C	D	ENSG00000111596	CNOT2	0.0336667	0.0133333	0.39604	0.0188489	chr12	+	70687850	70688074	70671911	70672054	70704674	70704797
C_D	C	D	ENSG00000204387	C6orf48	0.0926667	0.136	1.46763	0.0190019	chr6	+	31804071	31804294	31803187	31803228	31805012	31805212
C_D	C	D	ENSG00000133816	MICAL2	0.0543333	0.0113333	0.208589	0.0190926	chr11	+	12277189	12277297	12260982	12261132	12278331	12278515
C_D	C	D	ENSG00000145725	PPIP5K2	0.373333	0.609333	1.63214	0.0190926	chr5	+	102518934	102519108	102515721	102515889	102520372	102520445
C_D	C	D	ENSG00000224078	SNHG14	0.977	0.833667	0.853292	0.0191145	chr15	+	25243512	25243633	25226921	25227584	25244116	25244225
C_D	C	D	ENSG00000145782	ATG12	0.0236667	0.051	2.15493	0.0196122	chr5	-	115176514	115176631	115173324	115173461	115177086	115177241
C_D	C	D	ENSG00000133466	C1QTNF6	0.578	0.864	1.49481	0.0196179	chr22	-	37581910	37582086	37581257	37581495	37586904	37586968
C_D	C	D	ENSG00000071462	WBSCR22	0.991	0.970333	0.979146	0.0196233	chr7	+	73107658	73107744	73106925	73106976	73111934	73112024
C_D	C	D	ENSG00000148110	HIATL1	0.884	0.802	0.90724	0.0198569	chr9	+	97218521	97218619	97216239	97216352	97220603	97220746
C_D	C	D	ENSG00000147408	CSGALNACT1	0.163667	0.105	0.641548	0.0198573	chr8	-	19442676	19442828	19363626	19363641	19459281	19459376
C_D	C	D	ENSG00000185359	HGS	0.986333	0.957	0.97026	0.0199085	chr17	+	79657211	79657264	79655781	79655857	79657703	79657772
C_D	C	D	ENSG00000181666	HKR1	0.976	0.857	0.878074	0.0202933	chr19	+	37838091	37838218	37815109	37815167	37838678	37838774
C_D	C	D	ENSG00000132199	ENOSF1	0.974	0.874667	0.898015	0.0203107	chr18	-	677344	677444	675320	675402	678695	678737
C_D	C	D	ENSG00000006327	TNFRSF12A	0.949667	0.896333	0.94384	0.0203484	chr16	+	3071215	3071320	3070312	3070492	3071555	3071690
C_D	C	D	ENSG00000079974	RABL2B	0.593667	0.913667	1.53902	0.0203596	chr22	-	51221318	51221473	51220615	51220779	51221928	51222070
C_D	C	D	ENSG00000109270	LAMTOR3	0.805667	0.638667	0.792718	0.0204023	chr4	-	100815111	100815157	100813156	100813191	100815491	100815533
C_D	C	D	ENSG00000213904	LIPE-AS1	0.575333	1	1.73812	0.0207409	chr19	+	42989247	42989375	42928420	42929356	43155238	43156507
C_D	C	D	ENSG00000160991	ORAI2	0.957333	0.800667	0.836351	0.0207409	chr7	+	102076676	102076780	102074016	102074108	102079390	102079628
C_D	C	D	ENSG00000095485	CWF19L1	0.985667	0.920333	0.933717	0.0207409	chr10	-	102019974	102020076	102016018	102016233	102027327	102027437
C_D	C	D	ENSG00000188785	ZNF548	0.142667	0.0896667	0.628505	0.0207409	chr19	+	57902089	57902213	57901372	57901482	57905555	57905591
C_D	C	D	ENSG00000197321	SVIL	0.219	0.108667	0.496195	0.0207409	chr10	-	29821457	29822387	29820182	29820217	29839525	29840192
C_D	C	D	ENSG00000184428	TOP1MT	0.039	0.009	0.230769	0.0207409	chr8	-	144414656	144414827	144413393	144413509	144416909	144417036
C_D	C	D	ENSG00000259066	RP11-371E8.4	0.333333	0.689333	2.068	0.0208348	chr14	+	93655237	93655342	93652604	93652848	93676169	93676303
C_D	C	D	ENSG00000148832	PAOX	0.980667	0.703667	0.717539	0.0208348	chr10	+	135197463	135197716	135194963	135195163	135202459	135202572
C_D	C	D	ENSG00000132199	ENOSF1	0.941	0.987333	1.04924	0.0208348	chr18	-	691067	691106	690548	690631	691203	691276
C_D	C	D	ENSG00000106133	NSUN5P2	0.221	0.0496667	0.224736	0.0209168	chr7	-	72424897	72425018	72420596	72420735	72425163	72425256
C_D	C	D	ENSG00000140416	TPM1	0.724333	1	1.38058	0.0209243	chr15	+	63335667	63336030	63334949	63335142	63349183	63349209
C_D	C	D	ENSG00000159445	THEM4	0.268667	0.161	0.599256	0.0209702	chr1	-	151862458	151862690	151861689	151861849	151867483	151867670
C_D	C	D	ENSG00000132549	VPS13B	0.869333	0.702667	0.808282	0.020991	chr8	+	100519364	100519431	100515063	100515178	100519997	100520139
C_D	C	D	ENSG00000107186	MPDZ	0.584333	0.320333	0.548203	0.0210948	chr9	-	13147546	13147657	13139985	13140148	13150509	13150687
C_D	C	D	ENSG00000135720	DYNC1LI2	0.0146667	0.0366667	2.5	0.0211195	chr16	-	66758564	66758651	66757503	66757725	66759730	66759847
C_D	C	D	ENSG00000132589	FLOT2	0.861667	0.483667	0.561315	0.0211872	chr17	-	27212874	27212965	27211242	27211333	27224543	27224670
C_D	C	D	ENSG00000244187	TMEM141	0.994	0.939333	0.945003	0.0212315	chr9	+	139686229	139686482	139685830	139685876	139686702	139686810
C_D	C	D	ENSG00000068308	OTUD5	0.0216667	0.006	0.276923	0.0212407	chrX	-	48793461	48793629	48792226	48792291	48801450	48801544
C_D	C	D	ENSG00000005469	CROT	0.971	0.845333	0.87058	0.0212435	chr7	+	87022263	87022383	87022045	87022139	87027839	87029111
C_D	C	D	ENSG00000137312	FLOT1	0.904667	0.821333	0.907885	0.0213405	chr6	-	30709390	30709481	30708966	30709110	30709923	30709980
C_D	C	D	ENSG00000102409	BEX4	0.743	0.899667	1.21086	0.0215114	chrX	+	102470609	102470692	102470019	102470166	102471076	102472174
C_D	C	D	ENSG00000223546	LINC00630	0.681	0.936667	1.37543	0.0215937	chrX	+	102094728	102094791	102081896	102082072	102119969	102120080
C_D	C	D	ENSG00000154358	OBSCN	1	0.502667	0.502667	0.021656	chr1	+	228407024	228407300	228404713	228404989	228412159	228412435
C_D	C	D	ENSG00000237943	PRKCQ-AS1	0.453667	0.758333	1.67157	0.021656	chr10	+	6628724	6628842	6627519	6627674	6630227	6630358
C_D	C	D	ENSG00000198794	SCAMP5	0.267333	0.144	0.538653	0.021695	chr15	+	75308933	75309090	75305017	75305146	75310210	75310312
C_D	C	D	ENSG00000135976	ANKRD36	0.678333	0.866	1.27666	0.0217137	chr2	+	97830133	97830206	97830019	97830048	97833313	97833342
C_D	C	D	ENSG00000184402	SS18L1	0.938333	0.684	0.728952	0.0218126	chr20	+	60733727	60733998	60729336	60729521	60734932	60735017
C_D	C	D	ENSG00000197442	MAP3K5	1	0.846667	0.846667	0.0218347	chr6	-	136972121	136972229	136963657	136963707	136977444	136977599
C_D	C	D	ENSG00000255339	NDUFB8	1	0.725333	0.725333	0.0218676	chr10	-	102269072	102269268	102268763	102268859	102275852	102275976
C_D	C	D	ENSG00000127314	RAP1B	0.153667	0.104667	0.681128	0.0219928	chr12	+	69018450	69018653	69004687	69004823	69042478	69042561
C_D	C	D	ENSG00000136895	GARNL3	0.542	0.818	1.50923	0.0220887	chr9	+	130126867	130127055	130119497	130119656	130127578	130127645
C_D	C	D	ENSG00000089123	TASP1	0.832	0.960667	1.15465	0.0221231	chr20	-	13539654	13539761	13514668	13514788	13604092	13604161
C_D	C	D	ENSG00000049541	RFC2	0.953	0.880333	0.92375	0.02228	chr7	-	73663341	73663550	73660991	73661093	73664068	73664110
C_D	C	D	ENSG00000114026	OGG1	0.204	0.066	0.323529	0.0224053	chr3	+	9800917	9800970	9798450	9798500	9807492	9808224
C_D	C	D	ENSG00000183621	ZNF438	0.136667	0.031	0.226829	0.0224128	chr10	-	31146608	31146707	31137459	31139296	31165926	31165994
C_D	C	D	ENSG00000176092	AIM1L	0.859	0.293333	0.341482	0.0225611	chr1	-	26662585	26662698	26657979	26658109	26662828	26662861
C_D	C	D	ENSG00000165795	NDRG2	0.673667	1	1.48441	0.0225611	chr14	-	21492134	21492255	21491399	21491480	21493187	21493220
C_D	C	D	ENSG00000185158	LRRC37B	0.883333	0.587667	0.665283	0.022667	chr17	+	30344990	30345073	30335006	30335151	30347715	30347822
C_D	C	D	ENSG00000125257	ABCC4	0.113333	0.0356667	0.314706	0.0228887	chr13	-	95921563	95921676	95899896	95900007	95953494	95953589
C_D	C	D	ENSG00000214765	SEPT7P2	0.068	0.015	0.220588	0.0229519	chr7	-	45786425	45786547	45784595	45784647	45786813	45786910
C_D	C	D	ENSG00000163870	TPRA1	0.968	0.881333	0.910468	0.0231408	chr3	-	127295663	127295736	127295459	127295539	127298582	127298715
C_D	C	D	ENSG00000049759	NEDD4L	0.011	0.066	6	0.0231608	chr18	+	55895061	55895120	55833023	55833093	55912658	55912740
C_D	C	D	ENSG00000164542	KIAA0895	0.718333	0.409667	0.570302	0.0231608	chr7	-	36375762	36375906	36374654	36374787	36396510	36397199
C_D	C	D	ENSG00000041357	PSMA4	0.965333	0.946	0.979972	0.0231608	chr15	+	78834824	78834987	78834518	78834561	78836531	78836609
C_D	C	D	ENSG00000105426	PTPRS	0.619	0.773	1.24879	0.0231967	chr19	-	5218797	5218809	5218430	5218543	5219320	5219478
C_D	C	D	ENSG00000066322	ELOVL1	0.983333	0.961	0.977288	0.0232471	chr1	-	43830856	43831047	43830598	43830679	43831234	43831294
C_D	C	D	ENSG00000198561	CTNND1	0.901333	0.795667	0.882766	0.0233779	chr11	+	57556508	57556627	57529272	57529518	57563048	57563201
C_D	C	D	ENSG00000149179	C11orf49	0.00933333	0.026	2.78571	0.0234514	chr11	+	47158866	47159111	47073938	47074069	47159195	47159280
C_D	C	D	ENSG00000140859	KIFC3	0.709333	0.935333	1.31861	0.0234959	chr16	-	57810397	57810602	57806134	57806200	57813272	57813362
C_D	C	D	ENSG00000105323	HNRNPUL1	0.958667	0.984333	1.02677	0.0235271	chr19	+	41811550	41811772	41809876	41810166	41812353	41812943
C_D	C	D	ENSG00000186529	CYP4F3	0.337667	0.616	1.82428	0.0235529	chr19	+	15754716	15754861	15752224	15752423	15757861	15758134
C_D	C	D	ENSG00000172795	DCP2	0.992	0.899667	0.906922	0.0235529	chr5	+	112343634	112343739	112339638	112339774	112346452	112346504
C_D	C	D	ENSG00000155099	TMEM55A	0.042	0.131	3.11905	0.0237588	chr8	-	92036516	92036594	92033483	92033632	92052871	92053100
C_D	C	D	ENSG00000071462	WBSCR22	0.0213333	0.009	0.421875	0.0239534	chr7	+	73111795	73111846	73108321	73108380	73111934	73112024
C_D	C	D	ENSG00000156313	RPGR	0.560333	0.347333	0.619869	0.0240826	chrX	-	38146346	38147294	38135839	38136025	38150211	38150277
C_D	C	D	ENSG00000231721	LINC-PINT	0.0703333	0.259667	3.69194	0.0241383	chr7	-	130652147	130652276	130630368	130630594	130668811	130668868
C_D	C	D	ENSG00000196693	ZNF33B	1	0.910333	0.910333	0.0242272	chr10	-	43132367	43132420	43127376	43127472	43133921	43133992
C_D	C	D	ENSG00000185238	PRMT3	0.976667	0.927	0.949147	0.0242272	chr11	+	20409564	20409700	20409075	20409320	20411289	20411372
C_D	C	D	ENSG00000131943	C19orf12	0.806	0.593333	0.736146	0.0242272	chr19	-	30199160	30199330	30193309	30193884	30206031	30206131
C_D	C	D	ENSG00000146776	ATXN7L1	0	0.137667	Inf	0.0243246	chr7	-	105289853	105290007	105283284	105283568	105305512	105305735
C_D	C	D	ENSG00000160226	C21orf2	0.943	0.834333	0.884765	0.0243246	chr21	-	45753943	45755687	45752915	45753145	45757531	45757550
C_D	C	D	ENSG00000182979	MTA1	0.762667	0.501333	0.657343	0.0243251	chr14	+	105915695	105915746	105905008	105905076	105916394	105916521
C_D	C	D	ENSG00000150712	MTMR12	0.888333	0.965333	1.08668	0.0243251	chr5	-	32235067	32235235	32233878	32234040	32239106	32239279
C_D	C	D	ENSG00000163633	C4orf36	1	0.553	0.553	0.0243251	chr4	-	87853373	87853471	87847018	87847478	87857139	87857331
C_D	C	D	ENSG00000101574	METTL4	0.840333	0.974333	1.15946	0.0243251	chr18	-	2544651	2544758	2537523	2539144	2547353	2547528
C_D	C	D	ENSG00000106443	PHF14	0.802333	0.896667	1.11757	0.0243852	chr7	+	11021998	11022786	11014461	11014572	11030329	11030474
C_D	C	D	ENSG00000127314	RAP1B	0.100667	0.0673333	0.668874	0.0243852	chr12	+	69018287	69018653	69004687	69004823	69042478	69042537
C_D	C	D	ENSG00000073417	PDE8A	0.027	0.0503333	1.8642	0.0243852	chr15	+	85633948	85634146	85632568	85632647	85634274	85634412
C_D	C	D	ENSG00000185728	YTHDF3	0.0603333	0.0243333	0.403315	0.0244961	chr8	+	64085211	64085357	64081945	64081970	64087889	64087975
C_D	C	D	ENSG00000213995	CARKD	0.842667	0.665	0.789161	0.0245824	chr13	+	111277536	111277625	111276580	111276626	111279785	111279894
C_D	C	D	ENSG00000168137	SETD5	0.225	0.345333	1.53481	0.0249684	chr3	+	9510202	9510259	9506108	9506356	9512142	9512613
C_D	C	D	ENSG00000138111	TMEM180	0.761	0.446667	0.586947	0.0249816	chr10	+	104230421	104230874	104229749	104229832	104231029	104231153
C_D	C	D	ENSG00000196182	STK40	1	0.799333	0.799333	0.0250053	chr1	-	36824337	36824423	36823839	36823983	36851323	36851485
C_D	C	D	ENSG00000162148	PPP1R32	0.117667	0.435333	3.69972	0.02504	chr11	+	61253815	61253875	61253270	61253383	61254419	61254533
C_D	C	D	ENSG00000185761	ADAMTSL5	0.692	0.225667	0.326108	0.02504	chr19	-	1511623	1511726	1510843	1510916	1512961	1513018
C_D	C	D	ENSG00000113048	MRPS27	0.012	0.023	1.91667	0.0251521	chr5	-	71522876	71523102	71521883	71522026	71524092	71524195
C_D	C	D	ENSG00000181396	OGFOD3	0.449	0.597333	1.33036	0.0252215	chr17	-	80352206	80352419	80349885	80350410	80356071	80356195
C_D	C	D	ENSG00000127419	TMEM175	0.167333	0.314	1.87649	0.0253834	chr4	+	942198	942403	941903	941942	944208	944306
C_D	C	D	ENSG00000155906	RMND1	0.978667	0.897333	0.916894	0.0257632	chr6	-	151766442	151766960	151757580	151757689	151773150	151773259
C_D	C	D	ENSG00000035115	SH3YL1	0.0373333	0.161	4.3125	0.0259281	chr2	-	243502	243562	234159	234272	247537	247602
C_D	C	D	ENSG00000149532	CPSF7	0.891667	0.780667	0.875514	0.0259548	chr11	-	61187941	61188002	61187441	61187566	61188861	61189080
C_D	C	D	ENSG00000152556	PFKM	0.978333	0.932333	0.952981	0.0259548	chr12	+	48529073	48529166	48528725	48528821	48531503	48531629
C_D	C	D	ENSG00000074266	EED	0.955333	0.733	0.767271	0.0264023	chr11	+	85975213	85975305	85967428	85967554	85988021	85988180
C_D	C	D	ENSG00000143248	RGS5	0.836667	0.973333	1.16335	0.0266195	chr1	-	163288971	163289081	163276022	163276119	163291411	163291562
C_D	C	D	ENSG00000089123	TASP1	0.349667	0.841667	2.40705	0.0266253	chr20	-	13550153	13550233	13514668	13514788	13604092	13604161
C_D	C	D	ENSG00000196821	C6orf106	0.984333	0.941667	0.956654	0.0266743	chr6	-	34614377	34614575	34574331	34574681	34622401	34622556
C_D	C	D	ENSG00000212694	AC084018.1	0.18	0.0133333	0.0740741	0.0267259	chr12	-	122239477	122239514	122237752	122237862	122239612	122239714
C_D	C	D	ENSG00000171466	ZNF562	0.874333	1	1.14373	0.0268629	chr19	-	9770054	9770143	9768684	9768811	9771395	9771550
C_D	C	D	ENSG00000253729	PRKDC	0.924	0.984	1.06494	0.0268629	chr8	-	48809720	48809854	48805816	48805947	48812932	48813027
C_D	C	D	ENSG00000175832	ETV4	0.896333	0.752333	0.839345	0.0270038	chr17	-	41622925	41623036	41622641	41622735	41623552	41623800
C_D	C	D	ENSG00000154114	TBCEL	0.781333	0.945	1.20947	0.0270188	chr11	+	120929053	120929180	120918236	120918376	120957486	120960316
C_D	C	D	ENSG00000064115	TM7SF3	0.980333	0.953667	0.972798	0.0270188	chr12	-	27132716	27132869	27129192	27129290	27133498	27133579
C_D	C	D	ENSG00000159593	NAE1	0.92	0.842667	0.915942	0.027468	chr16	-	66860570	66860683	66860425	66860486	66864749	66864879
C_D	C	D	ENSG00000102977	ACD	0.993333	0.909333	0.915436	0.0276775	chr16	-	67693277	67693322	67692830	67692982	67693439	67693516
C_D	C	D	ENSG00000144559	TAMM41	0.0213333	0.0646667	3.03125	0.0278299	chr3	-	11868191	11868279	11858561	11858811	11871187	11871384
C_D	C	D	ENSG00000235109	ZSCAN31	0.903	0.631	0.698782	0.0278746	chr6	-	28297079	28297491	28295159	28295310	28303606	28303713
C_D	C	D	ENSG00000258881	AC007040.11	0.889333	0.814667	0.916042	0.0278824	chr2	-	71218959	71219113	71216878	71216946	71220825	71220905
C_D	C	D	ENSG00000245573	BDNF-AS	0.746333	0.44	0.589549	0.02792	chr11	+	27696843	27697687	27680717	27680775	27698528	27699354
C_D	C	D	ENSG00000026508	CD44	0.793	0.927333	1.1694	0.02792	chr11	+	35232792	35232996	35211381	35211519	35236398	35236461
C_D	C	D	ENSG00000104067	TJP1	0.868	0.774667	0.892473	0.0284509	chr15	-	30011980	30012220	30010469	30011342	30012561	30012912
C_D	C	D	ENSG00000069869	NEDD4	0.723667	0.946333	1.30769	0.0289581	chr15	-	56284123	56284203	56279406	56280199	56285708	56285800
C_D	C	D	ENSG00000198088	NUP62CL	0.915667	0.812	0.886786	0.0290087	chrX	-	106397325	106397476	106396683	106396733	106410878	106411014
C_D	C	D	ENSG00000105323	HNRNPUL1	0.972	0.989333	1.01783	0.0290087	chr19	+	41811580	41811772	41809876	41810166	41812353	41812924
C_D	C	D	ENSG00000143321	HDGF	0.232	0.803667	3.46408	0.0290087	chr1	-	156728774	156729011	156725328	156725456	156736581	156736717
C_D	C	D	ENSG00000114956	DGUOK	0.242667	0.176	0.725275	0.0291524	chr2	+	74177753	74177859	74173845	74174033	74185272	74185372
C_D	C	D	ENSG00000198887	SMC5	0.657	0.849333	1.29274	0.0291549	chr9	+	72961520	72961565	72959059	72959185	72961981	72962077
C_D	C	D	ENSG00000135976	ANKRD36	0.650333	0.181667	0.279344	0.0291549	chr2	+	97792803	97792871	97784080	97784254	97808376	97808405
C_D	C	D	ENSG00000079150	FKBP7	0.666667	0.387333	0.581	0.0293156	chr2	-	179337755	179337869	179334378	179334509	179343005	179343280
C_D	C	D	ENSG00000088298	EDEM2	0.929333	0.862	0.927547	0.0293156	chr20	-	33719444	33719586	33714053	33714178	33730175	33730281
C_D	C	D	ENSG00000197321	SVIL	0.222667	0.0676667	0.303892	0.0293156	chr10	-	29824917	29824998	29820182	29820217	29839525	29840192
C_D	C	D	ENSG00000068745	IP6K2	0.304	0.180667	0.594298	0.0294619	chr3	-	48752821	48752960	48732522	48732851	48754589	48754625
C_D	C	D	ENSG00000205336	GPR56	0.956	0.885333	0.926081	0.0295286	chr16	+	57675498	57675620	57653957	57654048	57684164	57684263
C_D	C	D	ENSG00000075568	TMEM131	0.931667	0.993667	1.06655	0.0295286	chr2	-	98411392	98411578	98409752	98410016	98412680	98412867
C_D	C	D	ENSG00000135373	EHF	0.971667	0.869	0.89434	0.0295592	chr11	+	34673283	34673352	34673088	34673157	34678454	34678517
C_D	C	D	ENSG00000111237	VPS29	0.482	0.584333	1.21231	0.0298221	chr12	-	110937339	110937351	110933816	110934008	110939853	110939912
C_D	C	D	ENSG00000163596	ICA1L	0.751	0.928667	1.23657	0.0300915	chr2	-	203686080	203686204	203684609	203684622	203690417	203690490
C_D	C	D	ENSG00000132635	PCED1A	0.995667	0.952333	0.956478	0.0307409	chr20	-	2816684	2816960	2815959	2816355	2818877	2819124
C_D	C	D	ENSG00000089057	SLC23A2	0.144667	0.396	2.73733	0.0308799	chr20	-	4865398	4865469	4855221	4855342	4880200	4880358
C_D	C	D	ENSG00000164690	SHH	0.686	0.880667	1.28377	0.030917	chr7	-	155599404	155599533	155598989	155599251	155601686	155601766
C_D	C	D	ENSG00000167123	CERCAM	0.079	0.159333	2.01688	0.030952	chr9	+	131183482	131183790	131182759	131183353	131185146	131185257
C_D	C	D	ENSG00000253729	PRKDC	0.903333	0.980333	1.08524	0.0310968	chr8	-	48811029	48811129	48805816	48805947	48812932	48813027
C_D	C	D	ENSG00000100075	SLC25A1	0.979333	0.93	0.949626	0.0313164	chr22	-	19165239	19165554	19164632	19164717	19165645	19165753
C_D	C	D	ENSG00000141524	TMC6	0.985333	0.916333	0.929973	0.0313164	chr17	-	76113882	76114016	76113548	76113725	76115051	76115127
C_D	C	D	ENSG00000196150	ZNF250	0.409667	0.666667	1.62734	0.0313166	chr8	-	146096002	146096173	146093443	146093508	146101921	146102046
C_D	C	D	ENSG00000108100	CCNY	0.959	0.904667	0.943344	0.0314828	chr10	+	35814891	35814927	35805450	35805551	35818900	35818958
C_D	C	D	ENSG00000090006	LTBP4	0.983333	0.910333	0.925763	0.0314828	chr19	+	41122794	41122926	41120220	41120352	41123005	41123130
C_D	C	D	ENSG00000072778	ACADVL	0.992	0.976333	0.984207	0.031493	chr17	+	7124242	7124377	7124084	7124149	7124856	7125001
C_D	C	D	ENSG00000112640	PPP2R5D	0.951667	0.896333	0.941856	0.031493	chr6	+	42976430	42976484	42976104	42976213	42976794	42976965
C_D	C	D	ENSG00000109458	GAB1	0.144	0	0	0.0315088	chr4	+	144355240	144355321	144354643	144354869	144359151	144359194
C_D	C	D	ENSG00000165795	NDRG2	0.703333	1	1.4218	0.0315599	chr14	-	21492144	21492255	21491399	21491480	21493187	21493253
C_D	C	D	ENSG00000166526	ZNF3	0.951	0.792333	0.833158	0.0315599	chr7	-	99674851	99675056	99673164	99673253	99677158	99677279
C_D	C	D	ENSG00000196220	SRGAP3	0.824667	0.566333	0.686742	0.0315599	chr3	-	9032195	9032523	9022274	9027616	9034589	9034739
C_D	C	D	ENSG00000064042	LIMCH1	0.0203333	0.0426667	2.09836	0.031718	chr4	+	41689856	41689934	41687726	41687847	41691543	41691652
C_D	C	D	ENSG00000088305	DNMT3B	0.812667	0.956	1.17637	0.0317459	chr20	+	31374307	31374433	31372563	31372665	31375035	31375257
C_D	C	D	ENSG00000167460	TPM4	1	0.865333	0.865333	0.0319197	chr19	+	16191724	16191885	16187830	16187940	16192722	16192856
C_D	C	D	ENSG00000157077	ZFYVE9	0.883667	0.972667	1.10072	0.0323086	chr1	+	52732326	52732503	52729444	52729544	52734134	52734304
C_D	C	D	ENSG00000108515	ENO3	0.956333	0.867	0.906588	0.0323086	chr17	+	4856345	4856404	4856089	4856185	4856566	4856636
C_D	C	D	ENSG00000140995	DEF8	0.133333	0.0813333	0.61	0.0324049	chr16	+	90015824	90016046	90015182	90015222	90020650	90020784
C_D	C	D	ENSG00000106829	TLE4	0.0493333	0.00266667	0.0540541	0.032407	chr9	+	82322037	82322133	82321680	82321814	82323032	82323165
C_D	C	D	ENSG00000214413	BBIP1	0.617333	0.49	0.793737	0.032407	chr10	-	112677878	112677971	112661295	112661370	112678878	112679032
C_D	C	D	ENSG00000197969	VPS13A	0.980333	0.899333	0.917375	0.0328202	chr9	+	79971629	79971783	79968324	79968557	79972607	79972754
C_D	C	D	ENSG00000170017	ALCAM	0.891	0.832667	0.93453	0.0328202	chr3	+	105270987	105271026	105268970	105269103	105271311	105271429
C_D	C	D	ENSG00000130939	UBE4B	0.04	0.0853333	2.13333	0.0328202	chr1	+	10166254	10166641	10165573	10165802	10177516	10177658
C_D	C	D	ENSG00000250903	GMDS-AS1	1	0.518	0.518	0.0328491	chr6	+	2272049	2273651	2269931	2270033	2283732	2284008
C_D	C	D	ENSG00000113068	PFDN1	0.921	0.870333	0.944987	0.0328684	chr5	-	139680000	139680167	139660544	139661118	139682625	139682671
C_D	C	D	ENSG00000197321	SVIL	0.241	0.0966667	0.401107	0.0328684	chr10	-	29820930	29821101	29820182	29820217	29839525	29840192
C_D	C	D	ENSG00000134291	TMEM106C	0.969667	0.936	0.96528	0.0328916	chr12	+	48360990	48361044	48357991	48358206	48361915	48362632
C_D	C	D	ENSG00000143537	ADAM15	0.403333	0.152333	0.377686	0.0328957	chr1	+	155033890	155033965	155033238	155033308	155034379	155034451
C_D	C	D	ENSG00000196693	ZNF33B	1	0.909333	0.909333	0.0331815	chr10	-	43127742	43127887	43127376	43127472	43133921	43133992
C_D	C	D	ENSG00000160781	PAQR6	0.919	0.580667	0.631846	0.0331919	chr1	-	156215572	156215778	156214551	156214702	156215913	156216041
C_D	C	D	ENSG00000138750	NUP54	0.983667	0.925667	0.941037	0.0331919	chr4	-	77065542	77065626	77045801	77045909	77069460	77069550
C_D	C	D	ENSG00000007384	RHBDF1	0.883	0.654667	0.741412	0.0331919	chr16	-	111117	111279	110436	110537	111382	111457
C_D	C	D	ENSG00000143147	GPR161	0.693667	0.894667	1.28976	0.0338458	chr1	-	168083693	168083787	168073714	168074132	168105494	168105624
C_D	C	D	ENSG00000235109	ZSCAN31	0.904667	0.639667	0.707074	0.0339166	chr6	-	28297079	28297555	28295159	28295310	28303606	28303911
C_D	C	D	ENSG00000019144	PHLDB1	0.0633333	0	0	0.0339166	chr11	+	118484008	118484165	118478329	118478414	118484530	118484611
C_D	C	D	ENSG00000225362	CT62	0.368	0.775	2.10598	0.0339678	chr15	-	71405875	71406102	71402582	71404633	71407262	71407806
C_D	C	D	ENSG00000100263	RHBDD3	0.951	0.808	0.849632	0.0339678	chr22	-	29657188	29657414	29656314	29656602	29661467	29661657
C_D	C	D	ENSG00000105699	LSR	0.315333	0.171667	0.544397	0.0339678	chr19	+	35752827	35752884	35749847	35749967	35757261	35757330
C_D	C	D	ENSG00000041357	PSMA4	0.917667	0.877	0.955685	0.0339678	chr15	+	78834917	78834987	78834518	78834561	78836531	78836609
C_D	C	D	ENSG00000139116	KIF21A	0.130667	0.0266667	0.204082	0.0339678	chr12	-	39709733	39709772	39705218	39705355	39711874	39712003
C_D	C	D	ENSG00000105397	TYK2	0.980333	0.898333	0.916355	0.0342508	chr19	-	10475289	10475447	10473224	10473333	10476192	10476539
C_D	C	D	ENSG00000178927	C17orf62	0.861	0.751667	0.873016	0.0342508	chr17	-	80404498	80404572	80403739	80403836	80407045	80407168
C_D	C	D	ENSG00000135953	MFSD9	0.269333	0.124	0.460396	0.0342508	chr2	-	103348482	103348597	103347483	103347527	103348780	103348868
C_D	C	D	ENSG00000100744	GSKIP	0.98	0.923333	0.942177	0.0343141	chr14	+	96846024	96846125	96829813	96829905	96848583	96848842
C_D	C	D	ENSG00000189050	RNFT1	0.784333	0.943333	1.20272	0.0344837	chr17	-	58039900	58039977	58035651	58035805	58040187	58040327
C_D	C	D	ENSG00000090097	PCBP4	0.921667	0.827667	0.898011	0.0344874	chr3	-	51993910	51994039	51993592	51993667	51994204	51994336
C_D	C	D	ENSG00000143774	GUK1	0.326	0.227	0.696319	0.0344874	chr1	+	228328824	228329208	228328018	228328064	228333211	228333325
C_D	C	D	ENSG00000242282	AC108488.4	0.0736667	0.424667	5.76471	0.0347846	chr2	-	3580697	3580780	3579578	3579900	3581300	3581372
C_D	C	D	ENSG00000161526	SAP30BP	0.980667	0.946	0.96465	0.0347846	chr17	+	73699390	73699451	73698559	73698651	73699887	73699939
C_D	C	D	ENSG00000067829	IDH3G	0.970667	0.917333	0.945055	0.0348374	chrX	-	153056018	153056030	153055649	153055747	153056264	153056306
C_D	C	D	ENSG00000163539	CLASP2	0.103	0.0373333	0.36246	0.0349017	chr3	-	33600616	33600667	33592743	33592887	33600798	33600877
C_D	C	D	ENSG00000143207	RFWD2	0.751333	1	1.33097	0.0349294	chr1	-	176132950	176133027	176118141	176118210	176175707	176176219
C_D	C	D	ENSG00000147955	SIGMAR1	0.941	0.968667	1.0294	0.034955	chr9	-	34636993	34637086	34634718	34635855	34637216	34637729
C_D	C	D	ENSG00000115204	MPV17	0.961667	0.907	0.943154	0.0349981	chr2	-	27535860	27535976	27535546	27535639	27545314	27545389
C_D	C	D	ENSG00000174842	GLMN	0.982667	0.913667	0.929783	0.0349981	chr1	-	92762960	92763086	92756974	92757094	92763517	92763586
C_D	C	D	ENSG00000117697	NSL1	0.667333	0.928667	1.39161	0.0350309	chr1	-	212939530	212939615	212912875	212912943	212957704	212957835
C_D	C	D	ENSG00000126432	PRDX5	0.972333	0.958	0.985259	0.0351813	chr11	+	64088132	64088264	64087205	64087340	64088336	64088375
C_D	C	D	ENSG00000134283	PPHLN1	0.933333	0.988	1.05857	0.035559	chr12	+	42787371	42787491	42768664	42768876	42835116	42835231
C_D	C	D	ENSG00000186297	GABRA5	0.978667	0.897333	0.916894	0.035708	chr15	+	27113875	27113940	27111509	27112258	27125992	27126114
C_D	C	D	ENSG00000115866	DARS	0.979	0.952333	0.972761	0.0357593	chr2	-	136690352	136690412	136681987	136682068	136691479	136691560
C_D	C	D	ENSG00000196756	SNHG17	0.163667	0.106333	0.649695	0.0358381	chr20	-	37050738	37050888	37049652	37049745	37055061	37055146
C_D	C	D	ENSG00000197415	VEPH1	0.241333	0.062	0.256906	0.0362173	chr3	-	157206843	157206949	157188240	157188318	157213000	157213295
C_D	C	D	ENSG00000115414	FN1	0.932667	1	1.07219	0.0363166	chr2	-	216236831	216237023	216236631	216236738	216238044	216238134
C_D	C	D	ENSG00000204120	GIGYF2	0.94	0.703333	0.748227	0.0365022	chr2	+	233589283	233589401	233568133	233568199	233595831	233595944
C_D	C	D	ENSG00000107758	PPP3CB	0.476333	0.292	0.613016	0.0368764	chr10	-	75199629	75199659	75196185	75198178	75204482	75204580
C_D	C	D	ENSG00000101003	GINS1	0.029	0.0133333	0.45977	0.0369943	chr20	+	25391759	25391922	25388366	25388531	25394425	25394490
C_D	C	D	ENSG00000102977	ACD	0.993	0.922333	0.928835	0.0370218	chr16	-	67693131	67693166	67692830	67692982	67693439	67693516
C_D	C	D	ENSG00000064961	HMG20B	0.972	0.919333	0.945816	0.0370586	chr19	+	3576889	3577105	3576550	3576623	3577978	3578111
C_D	C	D	ENSG00000104870	FCGRT	0.677	0.404	0.59675	0.0370603	chr19	+	50024951	50025070	50016643	50016730	50027763	50027825
C_D	C	D	ENSG00000273066	RP11-216L13.19	0.599333	0.841333	1.40378	0.037196	chr9	+	139703706	139703881	139702191	139702778	139704139	139704494
C_D	C	D	ENSG00000175832	ETV4	0.964333	0.994667	1.03146	0.037196	chr17	-	41610554	41610716	41610041	41610307	41611226	41611353
C_D	C	D	ENSG00000133731	IMPA1	0.885333	0.798	0.901355	0.037196	chr8	-	82583173	82583282	82572807	82572902	82586075	82586184
C_D	C	D	ENSG00000172965	MIR4435-1HG	0.026	0.011	0.423077	0.037196	chr2	-	112237483	112237638	112186899	112187197	112252461	112252628
C_D	C	D	ENSG00000103502	CDIPT	0.954333	0.911	0.954593	0.0372267	chr16	-	29873906	29874041	29872426	29872580	29874135	29874190
C_D	C	D	ENSG00000134291	TMEM106C	0.967667	0.932333	0.963486	0.0372418	chr12	+	48359064	48359128	48358063	48358206	48361915	48361994
C_D	C	D	ENSG00000100075	SLC25A1	0.972	0.906667	0.932785	0.0372418	chr22	-	19165454	19165554	19164632	19164717	19165645	19165753
C_D	C	D	ENSG00000196586	MYO6	0.525333	0.131667	0.250635	0.0372418	chr6	+	76608089	76608128	76602246	76602407	76617321	76617425
C_D	C	D	ENSG00000214013	GANC	0.960667	0.805667	0.838654	0.0372418	chr15	+	42573114	42573331	42570679	42570788	42575808	42576587
C_D	C	D	ENSG00000164896	FASTK	0.952667	0.987667	1.03674	0.0372418	chr7	-	150776586	150777009	150775928	150776108	150777771	150777931
C_D	C	D	ENSG00000162885	B3GALNT2	0.853667	0.534333	0.625927	0.0372418	chr1	-	235628952	235629031	235618870	235618996	235643369	235643465
C_D	C	D	ENSG00000070495	JMJD6	0.0163333	0.0423333	2.59184	0.0372418	chr17	-	74717344	74717438	74716441	74716580	74717879	74718015
C_D	C	D	ENSG00000172775	FAM192A	0.09	0.143333	1.59259	0.0372418	chr16	-	57212413	57212764	57207639	57207781	57219732	57219951
C_D	C	D	ENSG00000131269	ABCB7	0.991	0.938	0.946519	0.0377491	chrX	-	74334588	74334666	74332720	74332807	74375939	74376114
C_D	C	D	ENSG00000164190	NIPBL	0.959	0.848667	0.88495	0.0378995	chr5	+	36984777	36986403	36975877	36976504	36995723	36995906
C_D	C	D	ENSG00000124140	SLC12A5	0.162667	0.0466667	0.286885	0.0379891	chr20	+	44651568	44651710	44650488	44650525	44652007	44652228
C_D	C	D	ENSG00000116337	AMPD2	0.109333	0.428333	3.91768	0.0381719	chr1	+	110164806	110164975	110163773	110163888	110167924	110168055
C_D	C	D	ENSG00000117143	UAP1	0.186	0.317333	1.70609	0.0381719	chr1	+	162562524	162562572	162560112	162560301	162567581	162567648
C_D	C	D	ENSG00000142765	SYTL1	1	0.788667	0.788667	0.0381719	chr1	+	27676142	27676256	27675888	27675989	27676879	27676976
C_D	C	D	ENSG00000171466	ZNF562	0.790333	0.975333	1.23408	0.0384998	chr19	-	9770054	9770143	9767222	9767329	9771395	9771550
C_D	C	D	ENSG00000144182	LIPT1	0.166333	0.717	4.31062	0.0384998	chr2	+	99771944	99772007	99771417	99771514	99778419	99779611
C_D	C	D	ENSG00000164647	STEAP1	0.011	0.0253333	2.30303	0.0385216	chr7	+	89792287	89792424	89791227	89791392	89793790	89794143
C_D	C	D	ENSG00000133316	WDR74	0.962	0.922	0.95842	0.0385216	chr11	-	62601089	62601146	62600383	62600603	62601263	62601409
C_D	C	D	ENSG00000167323	STIM1	0.069	0.0243333	0.352657	0.0385216	chr11	+	4105902	4105995	4104492	4104728	4107706	4107773
C_D	C	D	ENSG00000178234	GALNT11	0.207667	0.109333	0.526485	0.0385621	chr7	+	151724681	151724803	151722798	151722969	151791274	151791607
C_D	C	D	ENSG00000073792	IGF2BP2	0.657333	0.897	1.3646	0.0386345	chr3	-	185390328	185390457	185376128	185376197	185393083	185393219
C_D	C	D	ENSG00000143995	MEIS1	0.854333	0.502667	0.588373	0.0386345	chr2	+	66796181	66796277	66795798	66795888	66798377	66798432
C_D	C	D	ENSG00000146463	ZMYM4	0.680667	0.94	1.381	0.0386345	chr1	+	35761527	35761589	35734633	35734686	35824525	35824830
C_D	C	D	ENSG00000171914	TLN2	0.965667	0.843333	0.873317	0.0387787	chr15	+	63014551	63014686	63011965	63012079	63017174	63017303
C_D	C	D	ENSG00000082781	ITGB5	0.955	0.928667	0.972426	0.0390844	chr3	-	124527868	124528003	124515234	124515664	124536467	124536557
C_D	C	D	ENSG00000198814	GK	0.242333	0.0823333	0.339752	0.0393138	chrX	+	30715848	30715866	30714733	30714800	30718530	30718566
C_D	C	D	ENSG00000089157	RPLP0	0.932	0.91	0.976395	0.0393138	chr12	-	120636356	120636542	120635174	120635265	120636656	120636803
C_D	C	D	ENSG00000130731	C16orf13	0.801333	0.874667	1.09151	0.0395381	chr16	-	684888	684956	684718	684797	685280	685340
C_D	C	D	ENSG00000139370	SLC15A4	0.951333	0.857667	0.901542	0.0395756	chr12	-	129294487	129294598	129293940	129294018	129299319	129299615
C_D	C	D	ENSG00000153294	GPR115	1	0.577667	0.577667	0.0400013	chr6	+	47678470	47678622	47674965	47675074	47681533	47682913
C_D	C	D	ENSG00000175274	TP53I11	0.85	0.504333	0.593333	0.040255	chr11	-	44962553	44962628	44960664	44960741	44972227	44972396
C_D	C	D	ENSG00000071889	FAM3A	0.851333	0.739333	0.868442	0.0403031	chrX	-	153736141	153736192	153735736	153735821	153736619	153736678
C_D	C	D	ENSG00000161249	DMKN	0.862	0.735667	0.853442	0.0403909	chr19	-	35999106	35999142	35996619	35996667	36000812	36000863
C_D	C	D	ENSG00000196182	STK40	0.972667	0.786	0.808088	0.0403909	chr1	-	36824337	36824438	36823839	36823983	36826821	36826941
C_D	C	D	ENSG00000135931	ARMC9	0.835667	0.950333	1.13722	0.0404099	chr2	+	232104655	232104754	232099936	232100094	232121298	232121333
C_D	C	D	ENSG00000163702	IL17RC	0.974333	0.861333	0.884023	0.0407129	chr3	+	9960018	9960093	9959606	9959759	9962174	9962286
C_D	C	D	ENSG00000197956	S100A6	0.796333	0.953	1.19674	0.0408993	chr1	-	153508264	153508409	153507677	153507836	153508583	153508720
C_D	C	D	ENSG00000015479	MATR3	0.97	0.987667	1.01821	0.0408993	chr5	+	138642927	138644016	138614739	138614818	138650363	138650425
C_D	C	D	ENSG00000198231	DDX42	0.956333	0.913	0.954688	0.0409199	chr17	+	61876948	61876985	61875397	61875459	61877827	61877977
C_D	C	D	ENSG00000101574	METTL4	0.876	0.971	1.10845	0.0409603	chr18	-	2544193	2544285	2537528	2539144	2547353	2547528
C_D	C	D	ENSG00000155744	FAM126B	0.167	0.0613333	0.367265	0.0410272	chr2	-	201886781	201886837	201881713	201881893	201887553	201887655
C_D	C	D	ENSG00000013573	DDX11	0.977333	0.923	0.944407	0.041531	chr12	+	31254766	31254916	31253960	31254064	31255176	31255245
C_D	C	D	ENSG00000114867	EIF4G1	0.768	0.961667	1.25217	0.041531	chr3	+	184033919	184034006	184033276	184033333	184035504	184035604
C_D	C	D	ENSG00000105323	HNRNPUL1	0.944333	0.978	1.03565	0.041531	chr19	+	41811736	41811772	41809876	41810166	41812353	41812934
C_D	C	D	ENSG00000177728	KIAA0195	0.047	0.011	0.234043	0.041531	chr17	+	73453374	73453558	73452730	73452832	73467880	73468010
C_D	C	D	ENSG00000138758	SEPT11	0.0773333	0.03	0.387931	0.041531	chr4	+	77916933	77917091	77871014	77871083	77917577	77917692
C_D	C	D	ENSG00000158163	DZIP1L	0.641	0.902333	1.4077	0.041531	chr3	-	137831205	137831342	137822695	137822894	137834169	137834660
C_D	C	D	ENSG00000116871	MAP7D1	0.661333	0.761	1.15071	0.041531	chr1	+	36640498	36640609	36638964	36639079	36641799	36642182
C_D	C	D	ENSG00000138785	INTS12	0.0846667	0.02	0.23622	0.041694	chr4	-	106624042	106624180	106621006	106621171	106629794	106629822
C_D	C	D	ENSG00000214174	AMZ2P1	0.858667	0.958	1.11568	0.0417021	chr17	-	62969359	62969635	62968871	62969045	62970672	62971686
C_D	C	D	ENSG00000196177	ACADSB	0.984667	0.933333	0.947867	0.0419322	chr10	+	124799981	124800188	124797262	124797363	124800724	124800895
C_D	C	D	ENSG00000143537	ADAM15	0.297333	0.0733333	0.246637	0.0419322	chr1	+	155033893	155033965	155033238	155033308	155034379	155034451
C_D	C	D	ENSG00000116698	SMG7	0.0743333	0.0333333	0.44843	0.041987	chr1	+	183516237	183516387	183515100	183515472	183518342	183518423
C_D	C	D	ENSG00000164654	MIOS	0.978667	0.897667	0.917234	0.0419934	chr7	+	7607656	7607754	7606505	7606703	7612066	7612298
C_D	C	D	ENSG00000072134	EPN2	0.537	0.756667	1.40906	0.0420361	chr17	+	19183170	19183293	19152683	19152839	19185267	19185390
C_D	C	D	ENSG00000125814	NAPB	0.893	0.625333	0.700261	0.0420361	chr20	-	23375775	23375822	23375558	23375636	23377708	23377825
C_D	C	D	ENSG00000112983	BRD8	0.915667	0.972333	1.06189	0.0421658	chr5	-	137504158	137504377	137503622	137503767	137504910	137505038
C_D	C	D	ENSG00000157045	NTAN1	0.938667	0.983	1.04723	0.042205	chr16	-	15141711	15141777	15141298	15141407	15149747	15149774
C_D	C	D	ENSG00000196182	STK40	1	0.835333	0.835333	0.042205	chr1	-	36826821	36826941	36823839	36823983	36851323	36851497
C_D	C	D	ENSG00000184432	COPB2	0.166667	0.112667	0.676	0.042309	chr3	-	139103845	139104042	139102139	139102277	139108389	139108402
C_D	C	D	ENSG00000186635	ARAP1	0.255667	0.138667	0.542373	0.0423536	chr11	-	72403797	72403830	72399499	72399582	72404369	72404515
C_D	C	D	ENSG00000183010	PYCR1	0.952667	0.896333	0.940868	0.0423536	chr17	-	79892201	79892365	79891231	79891252	79892801	79893023
C_D	C	D	ENSG00000127990	SGCE	0.773667	0.428667	0.554072	0.0423536	chr7	-	94268652	94268760	94259030	94259153	94273917	94273979
C_D	C	D	ENSG00000177990	DPY19L2	0.395667	0.846	2.13816	0.0423845	chr12	-	63974441	63974616	63964537	63964637	63976185	63976305
C_D	C	D	ENSG00000140367	UBE2Q2	0.186333	0.0496667	0.266547	0.0423845	chr15	+	76170301	76170362	76165768	76165909	76175706	76175765
C_D	C	D	ENSG00000141480	ARRB2	0.423667	0.29	0.6845	0.0424557	chr17	+	4618307	4618338	4613987	4614039	4619267	4619328
C_D	C	D	ENSG00000008300	CELSR3	0.980667	0.834667	0.851122	0.0425374	chr3	-	48681648	48681728	48680986	48681110	48682148	48682261
C_D	C	D	ENSG00000237441	RGL2	0.151667	0.71	4.68132	0.0425374	chr6	-	33264990	33265120	33264808	33264892	33265707	33265770
C_D	C	D	ENSG00000105552	BCAT2	0.109667	0.152333	1.38906	0.0427869	chr19	-	49311012	49311493	49310256	49310331	49314240	49314286
C_D	C	D	ENSG00000137338	PGBD1	0.904	0.987333	1.09218	0.0427869	chr6	+	28253327	28253484	28251552	28251986	28254856	28254945
C_D	C	D	ENSG00000164120	HPGD	0.747333	0.661333	0.884924	0.0427908	chr4	-	175414301	175414465	175411327	175413245	175416698	175416775
C_D	C	D	ENSG00000182718	ANXA2	0.029	0.0203333	0.701149	0.0428092	chr15	-	60682411	60682516	60678226	60678285	60689456	60689537
C_D	C	D	ENSG00000121578	B4GALT4	0.14	0.0983333	0.702381	0.0428621	chr3	-	118953991	118954074	118949022	118949091	118955699	118955917
C_D	C	D	ENSG00000109685	WHSC1	0.018	0.037	2.05556	0.0428621	chr4	+	1913817	1913921	1905942	1906105	1918597	1918764
C_D	C	D	ENSG00000144741	SLC25A26	0.220333	0.708	3.21331	0.0432531	chr3	+	66419901	66419966	66396787	66396832	66428113	66428503
C_D	C	D	ENSG00000116237	ICMT	0.198333	0.278	1.40168	0.0432677	chr1	-	6294464	6294571	6293533	6293703	6294945	6295034
C_D	C	D	ENSG00000099889	ARVCF	0.686333	0.430333	0.627003	0.0432677	chr22	-	19960641	19960840	19960447	19960559	19961165	19961316
C_D	C	D	ENSG00000196576	PLXNB2	0.976667	0.845	0.865188	0.0432677	chr22	-	50733154	50733207	50727945	50729026	50745981	50746056
C_D	C	D	ENSG00000137411	VARS2	0.984	0.921333	0.936314	0.0432882	chr6	+	30891129	30891282	30890880	30891008	30892130	30892337
C_D	C	D	ENSG00000269547	CTC-360G5.8	0.988667	0.957667	0.968645	0.0433259	chr19	-	39406480	39406546	39406043	39406389	39406676	39406769
C_D	C	D	ENSG00000122643	NT5C3A	0.113333	0.044	0.388235	0.0436142	chr7	-	33069240	33069326	33066428	33066527	33075545	33075600
C_D	C	D	ENSG00000164169	PRMT10	1	0.851	0.851	0.0437597	chr4	-	148601473	148601622	148594788	148595025	148604949	148605381
C_D	C	D	ENSG00000121753	BAI2	0.827	0.507333	0.613462	0.0437827	chr1	-	32193625	32193682	32192717	32193206	32193782	32193881
C_D	C	D	ENSG00000143815	LBR	0.990667	0.971	0.980148	0.0437854	chr1	-	225597992	225598118	225594365	225594534	225599038	225599142
C_D	C	D	ENSG00000144554	FANCD2	0.986	0.941	0.954361	0.0441383	chr3	+	10108892	10109001	10107547	10107663	10114554	10114665
C_D	C	D	ENSG00000066654	THUMPD1	0.0183333	0.047	2.56364	0.0443464	chr16	-	20749409	20749591	20749029	20749278	20750218	20750393
C_D	C	D	ENSG00000136830	FAM129B	0.078	0.0423333	0.542735	0.0445739	chr9	-	130323426	130323516	130294003	130294057	130331098	130331164
C_D	C	D	ENSG00000135976	ANKRD36	0.784667	0.488333	0.622345	0.0449751	chr2	+	97864322	97864395	97864199	97864228	97866070	97866099
C_D	C	D	ENSG00000115204	MPV17	0.932333	0.844	0.905256	0.0449935	chr2	-	27535860	27535941	27535546	27535639	27545314	27545389
C_D	C	D	ENSG00000138698	RAP1GDS1	0.851333	0.932333	1.09514	0.0449935	chr4	+	99300167	99300314	99273626	99273752	99313102	99313160
C_D	C	D	ENSG00000111011	RSRC2	0.99	0.897667	0.906734	0.045212	chr12	-	123005050	123005128	123003386	123003598	123005931	123005975
C_D	C	D	ENSG00000204599	TRIM39	0.085	0.0136667	0.160784	0.04533	chr6	+	30308048	30308138	30307684	30307707	30308281	30308397
C_D	C	D	ENSG00000163818	LZTFL1	0.814	0.944	1.15971	0.0453829	chr3	-	45868847	45868951	45864807	45867824	45869930	45870107
C_D	C	D	ENSG00000160190	SLC37A1	0.982333	0.855	0.870377	0.0459262	chr21	+	43999845	43999910	43994927	43995025	44000454	44001550
C_D	C	D	ENSG00000185386	MAPK11	0.835667	0.598667	0.716394	0.046002	chr22	-	50705997	50706056	50705799	50705911	50706248	50706378
C_D	C	D	ENSG00000139354	GAS2L3	0.993333	0.910333	0.916443	0.046218	chr12	+	101012226	101012365	101011521	101011585	101016052	101016160
C_D	C	D	ENSG00000205664	RP11-706O15.1	0.833	0.978	1.17407	0.0462708	chrX	-	3740414	3740621	3735575	3735819	3746546	3746638
C_D	C	D	ENSG00000090905	TNRC6A	1	0.863	0.863	0.0462708	chr16	+	24741573	24741621	24741033	24741167	24800552	24803138
C_D	C	D	ENSG00000180964	TCEAL8	0.806667	0.882	1.09339	0.0462708	chrX	-	102509532	102509605	102507922	102508945	102510005	102510131
C_D	C	D	ENSG00000070495	JMJD6	0.0106667	0.0333333	3.125	0.0462708	chr17	-	74717344	74717433	74716441	74716580	74717879	74718015
C_D	C	D	ENSG00000151502	VPS26B	0.0106667	0.025	2.34375	0.0463358	chr11	+	134106235	134106640	134104855	134104947	134109884	134110049
C_D	C	D	ENSG00000127314	RAP1B	0.148333	0.103333	0.696629	0.0464035	chr12	+	69018454	69018653	69004704	69004823	69042478	69042561
C_D	C	D	ENSG00000165322	ARHGAP12	0.770333	0.885667	1.14972	0.0464344	chr10	-	32128564	32128639	32120666	32120728	32132388	32132514
C_D	C	D	ENSG00000164002	EXO5	1	0.579	0.579	0.0464344	chr1	+	40975404	40975462	40974432	40974549	40980186	40980958
C_D	C	D	ENSG00000136155	SCEL	1	0.925667	0.925667	0.0465607	chr13	+	78187025	78187076	78184181	78184241	78202081	78202144
C_D	C	D	ENSG00000167842	MIS12	0.0296667	0.084	2.83146	0.0467883	chr17	+	5390876	5391014	5389704	5390004	5391515	5391909
C_D	C	D	ENSG00000113742	CPEB4	0.0826667	0.0196667	0.237903	0.0469797	chr5	+	173370028	173370052	173337525	173337607	173371969	173372143
C_D	C	D	ENSG00000108439	PNPO	0.992333	0.95	0.95734	0.0469797	chr17	+	46022924	46022978	46021981	46022081	46023226	46023355
C_D	C	D	ENSG00000135317	SNX14	0.821	0.664	0.80877	0.0469797	chr6	-	86275049	86275137	86267693	86267778	86281854	86281933
C_D	C	D	ENSG00000142459	EVI5L	0.274	0.0213333	0.0778589	0.0469797	chr19	+	7921977	7922010	7920900	7920954	7923076	7923217
C_D	C	D	ENSG00000163435	ELF3	0.978	0.994	1.01636	0.0469797	chr1	+	201980256	201980421	201979771	201979834	201981084	201981306
C_D	C	D	ENSG00000124588	NQO2	0.580333	0.472667	0.814474	0.0469797	chr6	+	3015763	3015877	3012777	3012908	3017117	3017219
C_D	C	D	ENSG00000068885	IFT80	0.0483333	0.00733333	0.151724	0.0471204	chr3	-	160109333	160109431	160102351	160102434	160116933	160116997
C_D	C	D	ENSG00000111237	VPS29	0.112667	0.170333	1.51183	0.047247	chr12	-	110937261	110937351	110933816	110934008	110939853	110939916
C_D	C	D	ENSG00000136048	DRAM1	0.788667	0.614667	0.779374	0.0474155	chr12	+	102307951	102308010	102295068	102295211	102313886	102313979
C_D	C	D	ENSG00000140521	POLG	0.946667	0.884333	0.934155	0.0475385	chr15	-	89863996	89864243	89862458	89862581	89864966	89865084
C_D	C	D	ENSG00000223546	LINC00630	0.835	0.973667	1.16607	0.0475385	chrX	+	102100784	102100948	102081896	102082072	102119969	102120080
C_D	C	D	ENSG00000100335	MIEF1	0.0393333	0.00266667	0.0677966	0.0475567	chr22	+	39899700	39899882	39898256	39898442	39900207	39900307
C_D	C	D	ENSG00000244026	FAM86DP	0.0763333	0.196333	2.57205	0.0475567	chr3	-	75478286	75478388	75475600	75475750	75479982	75480065
C_D	C	D	ENSG00000139370	SLC15A4	0.965333	0.901	0.933356	0.0475567	chr12	-	129294487	129294656	129293940	129294018	129299319	129299615
C_D	C	D	ENSG00000129158	SERGEF	0.0693333	0.243667	3.51442	0.0481323	chr11	-	18031621	18031686	18029487	18029623	18034397	18034471
C_D	C	D	ENSG00000233184	RP11-421L21.3	0.853333	0.951	1.11445	0.0481431	chr1	+	101549016	101549130	101542918	101543064	101552407	101552727
C_D	C	D	ENSG00000143442	POGZ	0.00733333	0.08	10.9091	0.048334	chr1	-	151423385	151423523	151414556	151414681	151431627	151431655
C_D	C	D	ENSG00000151923	TIAL1	0.017	0.0343333	2.01961	0.0483836	chr10	-	121336358	121336417	121336122	121336262	121336591	121336726
C_D	C	D	ENSG00000151725	CENPU	0.891333	0.810667	0.909499	0.0484132	chr4	-	185621973	185622035	185618800	185618957	185623242	185623290
C_D	C	D	ENSG00000122705	CLTA	1	0.333333	0.333333	0.0484658	chr9	+	36210621	36210657	36209263	36209317	36211599	36211781
C_D	C	D	ENSG00000125450	NUP85	0.0353333	0.0586667	1.66038	0.0484658	chr17	+	73225092	73225226	73222202	73222252	73227434	73227518
C_D	C	D	ENSG00000106868	SUSD1	0.993667	0.911333	0.917142	0.0486001	chr9	-	114911523	114911679	114905750	114905903	114919779	114919893
C_D	C	D	ENSG00000184428	TOP1MT	0.0513333	0.0156667	0.305195	0.0486662	chr8	-	144414656	144414771	144413393	144413509	144416909	144417024
C_D	C	D	ENSG00000117335	CD46	0.474	0.396	0.835443	0.0487595	chr1	+	207963597	207963690	207959000	207959027	207966863	207967218
C_D	C	D	ENSG00000089157	RPLP0	0.892333	0.861333	0.96526	0.0487595	chr12	-	120636356	120636573	120635125	120635265	120636656	120636803
C_D	C	D	ENSG00000087470	DNM1L	0.391333	0.291333	0.744463	0.0487595	chr12	+	32890798	32890876	32890038	32890095	32892997	32893174
C_D	C	D	ENSG00000249915	PDCD6	0.989333	0.972667	0.983154	0.0487595	chr5	+	306716	306869	304291	304336	311407	311517
C_D	C	D	ENSG00000102858	MGRN1	0.734667	0.850667	1.15789	0.0487793	chr16	+	4730032	4730098	4727463	4727573	4731550	4731581
C_D	C	D	ENSG00000137261	KIAA0319	0.914	0.717667	0.785193	0.0488587	chr6	-	24580085	24580178	24578337	24578470	24581153	24581241
C_D	C	D	ENSG00000197077	KIAA1671	0.752	0.187667	0.249557	0.0489866	chr22	+	25410396	25410533	25348696	25348739	25421599	25421751
C_D	C	D	ENSG00000128739	SNRPN	0.961333	0.737333	0.76699	0.0490749	chr15	+	25219533	25219603	25213078	25213229	25222023	25222176
C_D	C	D	ENSG00000154114	TBCEL	0.838333	0.965	1.15109	0.0491423	chr11	+	120925760	120926017	120918236	120918376	120957486	120957558
C_D	C	D	ENSG00000184925	LCN12	0.401	0.678667	1.69244	0.0493873	chr9	+	139848299	139848416	139848151	139848231	139848605	139849949
C_D	C	D	ENSG00000129968	ABHD17A	0.126	0.198667	1.57672	0.0494091	chr19	-	1878662	1878903	1877506	1877686	1879919	1880016
C_D	C	D	ENSG00000110931	CAMKK2	0.031	0.107333	3.46237	0.0494107	chr12	-	121682375	121682418	121678349	121678672	121682942	121683043
C_D	C	D	ENSG00000143537	ADAM15	0.786333	0.959333	1.22001	0.0494107	chr1	+	155034379	155034593	155033890	155033965	155034720	155034845
C_D	C	D	ENSG00000103148	NPRL3	0.00933333	0.0493333	5.28571	0.0494659	chr16	-	173505	173544	169124	169254	180520	180590
C_D	C	D	ENSG00000137135	ARHGEF39	0.919	0.99	1.07726	0.0494917	chr9	-	35660090	35660964	35658871	35659170	35661709	35661999
C_D	C	D	ENSG00000119231	SENP5	0.980667	0.874333	0.89157	0.0494917	chr3	+	196654666	196654750	196630403	196630481	196656503	196656554
C_D	C	D	ENSG00000104957	CCDC130	0.160667	0.370333	2.30498	0.0495503	chr19	+	13872304	13872382	13869889	13870086	13873112	13873251
C_D	C	D	ENSG00000183010	PYCR1	0.951333	0.896	0.941836	0.0496292	chr17	-	79892528	79892621	79890796	79891252	79892801	79893023
C_D	C	D	ENSG00000265681	RPL17	0.98	0.967667	0.987415	0.0498724	chr18	-	47017721	47017815	47017162	47017297	47017901	47017956
C_D	C	D	ENSG00000026508	CD44	0.330333	0.627667	1.9001	0.0499088	chr11	+	35227658	35227790	35219667	35219793	35236398	35236461
C_D	C	D	ENSG00000102287	GABRE	0.666667	0.283	0.4245	0.0499828	chrX	-	151129754	151129837	151128310	151128448	151130894	151131115
C_D	C	D	ENSG00000131269	ABCB7	0.992	0.941	0.948589	0.0501541	chrX	-	74334588	74334669	74332720	74332807	74375939	74376107
C_D	C	D	ENSG00000007341	ST7L	0.878667	0.464333	0.528452	0.0506347	chr1	-	113093222	113093315	113084572	113084712	113098489	113098640
C_D	C	D	ENSG00000130958	SLC35D2	0.914	1	1.09409	0.0506548	chr9	-	99122435	99122503	99086372	99086451	99126745	99126832
C_D	C	D	ENSG00000099864	PALM	0.829667	0.685667	0.826436	0.050784	chr19	+	740351	740483	736018	736078	746284	746771
C_D	C	D	ENSG00000132600	PRMT7	0.800333	0.666	0.832153	0.0508845	chr16	+	68382244	68382334	68380047	68380183	68386150	68386312
C_D	C	D	ENSG00000071282	LMCD1	0.946667	0.87	0.919014	0.0510394	chr3	+	8574422	8574511	8543510	8543666	8578870	8579126
C_D	C	D	ENSG00000140157	NIPA2	0.866667	0.729667	0.841923	0.051173	chr15	-	23033277	23033413	23027800	23027922	23034146	23034427
C_D	C	D	ENSG00000050730	TNIP3	0.666667	0.234	0.351	0.0513509	chr4	-	122059778	122059839	122052562	122053817	122062970	122063069
C_D	C	D	ENSG00000121775	TMEM39B	0.621333	0.911667	1.46727	0.0513509	chr1	+	32542363	32542447	32541203	32541423	32557275	32557612
C_D	C	D	ENSG00000108846	ABCC3	0.938333	0.896	0.954885	0.0514688	chr17	+	48738283	48738475	48736597	48736729	48741041	48741219
C_D	C	D	ENSG00000119640	ACYP1	0.125333	0.212	1.69149	0.0514688	chr14	-	75528386	75528465	75519945	75520362	75530172	75530264
C_D	C	D	ENSG00000028203	VEZT	0.396	0.5	1.26263	0.0514688	chr12	+	95650325	95650398	95645742	95645847	95650925	95650957
C_D	C	D	ENSG00000165644	COMTD1	0.96	0.857333	0.893056	0.0514688	chr10	-	76995373	76995501	76995024	76995130	76995592	76995769
C_D	C	D	ENSG00000115204	MPV17	0.930667	0.842667	0.905444	0.0515661	chr2	-	27535860	27536021	27535546	27535639	27545314	27545389
C_D	C	D	ENSG00000102384	CENPI	0.887333	0.968667	1.09166	0.0517955	chrX	+	100416516	100416558	100402931	100403150	100417821	100418670
C_D	C	D	ENSG00000119421	NDUFA8	0.905	0.854333	0.944015	0.0519522	chr9	-	124914523	124914687	124910390	124910556	124921905	124922066
C_D	C	D	ENSG00000131828	PDHA1	0.988667	0.972333	0.983479	0.0520436	chrX	+	19372608	19372701	19371199	19371291	19373466	19373622
C_D	C	D	ENSG00000215498	FAM230B	0.577667	0.808667	1.39988	0.05205	chr22	+	21524761	21524786	21524234	21524293	21527732	21527819
C_D	C	D	ENSG00000196504	PRPF40A	0.899	0.826	0.918799	0.05205	chr2	-	153535569	153535623	153533964	153533989	153535865	153535986
C_D	C	D	ENSG00000117751	PPP1R8	0.995667	0.966667	0.970874	0.0522139	chr1	+	28167524	28167745	28165209	28165363	28169696	28169841
C_D	C	D	ENSG00000122729	ACO1	0.11	0.052	0.472727	0.0524522	chr9	+	32386368	32386436	32384617	32384733	32405482	32405601
C_D	C	D	ENSG00000119471	HSDL2	0.935333	0.862333	0.921953	0.052586	chr9	+	115166274	115166438	115142216	115142460	115167903	115168002
C_D	C	D	ENSG00000114982	KANSL3	0.882	0.958667	1.08692	0.0527571	chr2	-	97285408	97285499	97285095	97285281	97297048	97297280
C_D	C	D	ENSG00000204387	C6orf48	0.187	0.250667	1.34046	0.0531153	chr6	+	31804200	31804294	31803187	31803228	31805012	31805212
C_D	C	D	ENSG00000167965	MLST8	0.019	0.0346667	1.82456	0.0532428	chr16	+	2256743	2256930	2256497	2256660	2257035	2257111
C_D	C	D	ENSG00000150779	TIMM8B	0.138667	0.186333	1.34375	0.0532882	chr11	-	111956690	111957034	111955872	111956186	111957363	111957446
C_D	C	D	ENSG00000102858	MGRN1	0.32	0.18	0.5625	0.0532882	chr16	+	4736259	4736304	4733843	4733933	4738796	4739040
C_D	C	D	ENSG00000174437	ATP2A2	0.097	0	0	0.0532942	chr12	+	110785197	110785258	110784005	110784126	110788096	110788178
C_D	C	D	ENSG00000103502	CDIPT	0.898	0.812333	0.904603	0.0532942	chr16	-	29873906	29873956	29872426	29872580	29874135	29874597
C_D	C	D	ENSG00000100815	TRIP11	0.974667	0.853333	0.875513	0.0534023	chr14	-	92478098	92478139	92473983	92474196	92480558	92480921
C_D	C	D	ENSG00000213753	CENPBD1P1	0.953	0.840333	0.881777	0.0534023	chr19	+	59097521	59097723	59086811	59086955	59110333	59110942
C_D	C	D	ENSG00000128298	BAIAP2L2	0.984	0.889	0.903455	0.0534023	chr22	-	38503858	38503920	38494417	38494489	38504261	38504348
C_D	C	D	ENSG00000167969	ECI1	0.992	0.973333	0.981183	0.0534023	chr16	-	2294406	2294553	2293318	2293440	2296859	2296987
C_D	C	D	ENSG00000063245	EPN1	0.929667	0.967	1.04016	0.0534023	chr19	+	56200662	56200737	56200235	56200360	56201232	56201281
C_D	C	D	ENSG00000185480	PARPBP	0.983667	0.921667	0.936971	0.0535229	chr12	+	102558215	102558386	102542007	102542241	102559506	102559661
C_D	C	D	ENSG00000153914	SREK1	0.0803333	0.137333	1.70954	0.0535229	chr5	+	65454636	65454760	65449290	65449424	65455046	65455162
C_D	C	D	ENSG00000129103	SUMF2	0.0156667	0.0276667	1.76596	0.0537255	chr7	+	56146614	56146732	56146056	56146201	56147220	56147429
C_D	C	D	ENSG00000109738	GLRB	0.926667	0.764667	0.82518	0.0538037	chr4	+	158073869	158074162	158064958	158065111	158091583	158093242
C_D	C	D	ENSG00000088298	EDEM2	0.935	0.877667	0.938681	0.0538037	chr20	-	33725682	33725808	33714053	33714178	33730175	33730281
C_D	C	D	ENSG00000122870	BICC1	0.964333	0.991	1.02765	0.0538037	chr10	+	60549021	60549216	60548129	60548183	60549441	60549693
C_D	C	D	ENSG00000138382	METTL5	0.966667	0.935	0.967241	0.0538037	chr2	-	170671986	170672038	170668966	170669016	170676070	170676153
C_D	C	D	ENSG00000132330	SCLY	1	0.636	0.636	0.0538289	chr2	+	238982423	238982488	238972997	238973110	238990349	238990477
C_D	C	D	ENSG00000089063	TMEM230	0.170333	0.096	0.563601	0.0538289	chr20	-	5092409	5092454	5089977	5090091	5093375	5093399
C_D	C	D	ENSG00000103202	NME4	0.315667	0.224333	0.710665	0.0541591	chr16	+	448207	448394	447198	447313	448989	449123
C_D	C	D	ENSG00000186807	ANXA8L2	0.961667	0.779	0.810052	0.0543757	chr10	+	47755464	47755544	47754714	47754805	47756032	47756092
C_D	C	D	ENSG00000064687	ABCA7	1	0.863333	0.863333	0.0545722	chr19	+	1041829	1041971	1041508	1041602	1042062	1042175
C_D	C	D	ENSG00000171700	RGS19	0.923	0.633667	0.686529	0.0545722	chr20	-	62708209	62708307	62707877	62707999	62711225	62711323
C_D	C	D	ENSG00000102181	CD99L2	0.752333	0.938333	1.24723	0.0545722	chrX	-	149983334	149983409	149963678	149963762	149999703	149999766
C_D	C	D	ENSG00000088179	PTPN4	0.984333	0.851667	0.865222	0.0546195	chr2	+	120677644	120677817	120672754	120672818	120689999	120690125
C_D	C	D	ENSG00000183458	RP11-958N24.1	0.905667	0.669	0.738682	0.0546195	chr16	+	15027223	15027350	15026922	15027133	15029016	15029133
C_D	C	D	ENSG00000174353	STAG3L3	0.459333	0.756333	1.64659	0.0548294	chr7	-	72470880	72471004	72470283	72470382	72473543	72473660
C_D	C	D	ENSG00000130731	C16orf13	0.677	0.793	1.17134	0.0549443	chr16	-	685280	685340	684718	684797	685611	685774
C_D	C	D	ENSG00000106603	COA1	0.194	0.268333	1.38316	0.0551625	chr7	-	43695631	43695752	43688198	43688251	43769027	43769104
C_D	C	D	ENSG00000145901	TNIP1	0.958667	0.993	1.03581	0.0552298	chr5	-	150413168	150413360	150411847	150411944	150414562	150414628
C_D	C	D	ENSG00000099377	HSD3B7	0.976	0.836667	0.85724	0.0553878	chr16	+	30996780	30997145	30996527	30996618	30997743	30997852
C_D	C	D	ENSG00000100242	SUN2	0.967	0.902667	0.933471	0.0557114	chr22	-	39146902	39147040	39146229	39146325	39147214	39147446
C_D	C	D	ENSG00000150938	CRIM1	0.956333	0.984	1.02893	0.0560725	chr2	+	36668400	36668643	36623756	36623930	36669757	36669878
C_D	C	D	ENSG00000083097	DOPEY1	1	0.795667	0.795667	0.0560725	chr6	+	83863612	83863762	83863229	83863339	83863898	83863960
C_D	C	D	ENSG00000165138	ANKS6	0.905667	0.761667	0.841001	0.0561393	chr9	-	101552385	101552888	101547113	101547158	101558414	101558821
C_D	C	D	ENSG00000157911	PEX10	0.0563333	0.156333	2.77515	0.0562219	chr1	-	2342068	2342307	2341809	2341890	2343829	2343953
C_D	C	D	ENSG00000032742	IFT88	0.941333	0.667333	0.708924	0.0562219	chr13	+	21142023	21142136	21141276	21141395	21157095	21157158
C_D	C	D	ENSG00000077782	FGFR1	0.314	0.226667	0.721868	0.056389	chr8	-	38287199	38287466	38285869	38285953	38314873	38315052
C_D	C	D	ENSG00000156858	PRR14	0.941667	0.988333	1.04956	0.0566512	chr16	+	30665949	30666535	30665429	30665660	30666671	30666913
C_D	C	D	ENSG00000221838	AP4M1	0.965	0.879667	0.911572	0.0566828	chr7	+	99702496	99702563	99701714	99701777	99702667	99702721
C_D	C	D	ENSG00000188566	NDOR1	0.982333	0.896	0.912114	0.0567351	chr9	+	140109879	140109973	140109546	140109654	140110110	140110257
C_D	C	D	ENSG00000126391	FRMD8	0.763667	0.567333	0.742907	0.0567351	chr11	+	65161043	65161145	65156831	65156999	65161511	65161570
C_D	C	D	ENSG00000038427	VCAN	0.166333	0.094	0.56513	0.0567515	chr5	+	82815167	82818128	82807921	82808215	82832825	82838087
C_D	C	D	ENSG00000087191	PSMC5	0.0136667	0.0213333	1.56098	0.0570797	chr17	+	61905033	61905283	61904819	61904874	61905497	61905569
C_D	C	D	ENSG00000132716	DCAF8	0.135	0.195333	1.44691	0.0570797	chr1	-	160190248	160190481	160188638	160188758	160192440	160192571
C_D	C	D	ENSG00000168743	NPNT	0.897667	0.934333	1.04085	0.0570797	chr4	+	106879627	106879714	106863463	106863859	106880184	106880283
C_D	C	D	ENSG00000196387	ZNF140	0.967667	0.857	0.885636	0.0570797	chr12	+	133657858	133657915	133657550	133657658	133659688	133659815
C_D	C	D	ENSG00000074657	ZNF532	0.995667	0.953	0.957148	0.0570797	chr18	+	56601664	56601846	56585502	56587865	56606676	56606853
C_D	C	D	ENSG00000100744	GSKIP	0.948	0.829333	0.874824	0.0570797	chr14	+	96846024	96846092	96829862	96829905	96848583	96848842
C_D	C	D	ENSG00000143537	ADAM15	0.866667	0.555667	0.641154	0.0570797	chr1	+	155033893	155033965	155032680	155032819	155034379	155034451
C_D	C	D	ENSG00000103335	PIEZO1	0.07	0.129333	1.84762	0.0570797	chr16	-	88783944	88784023	88783430	88783619	88785981	88786129
C_D	C	D	ENSG00000160752	FDPS	0.982333	0.963667	0.980998	0.0571832	chr1	+	155279833	155279996	155278683	155278756	155282045	155282186
C_D	C	D	ENSG00000197208	SLC22A4	0.931667	0.740667	0.794991	0.0571832	chr5	+	131647853	131647957	131630135	131630702	131649306	131649461
C_D	C	D	ENSG00000214837	RP11-261C10.3	0.666667	0.333333	0.5	0.0575543	chr1	-	243255342	243255496	243254767	243254898	243255780	243255860
C_D	C	D	ENSG00000140105	WARS	0.252333	0.116333	0.46103	0.0576669	chr14	-	100841619	100841743	100828044	100828258	100842596	100842622
C_D	C	D	ENSG00000032742	IFT88	0.955333	0.662667	0.69365	0.0578108	chr13	+	21141808	21142136	21140584	21141395	21157095	21157158
C_D	C	D	ENSG00000153246	PLA2R1	0.664333	0.909	1.36829	0.0581078	chr2	-	160833195	160833231	160832578	160832736	160833794	160833927
C_D	C	D	ENSG00000100023	PPIL2	0.0836667	0.0363333	0.434263	0.0581333	chr22	+	22024552	22024665	22024201	22024251	22024854	22024900
C_D	C	D	ENSG00000198887	SMC5	0.955	0.854333	0.89459	0.0582606	chr9	+	72959059	72959185	72938936	72939059	72961981	72962077
C_D	C	D	ENSG00000068903	SIRT2	0.703667	0.348667	0.4955	0.0584236	chr19	-	39389018	39389065	39384458	39384611	39390145	39390353
C_D	C	D	ENSG00000012232	EXTL3	0.912333	0.971667	1.06503	0.0584236	chr8	+	28570973	28571067	28558843	28559176	28573101	28573133
C_D	C	D	ENSG00000174928	C3orf33	0.019	0.0623333	3.2807	0.0585282	chr3	-	155521839	155521962	155520320	155520380	155523927	155524040
C_D	C	D	ENSG00000166526	ZNF3	0.971333	0.884667	0.910776	0.0585321	chr7	-	99674925	99675056	99673164	99673253	99677158	99677279
C_D	C	D	ENSG00000173436	MINOS1	0.912333	0.752333	0.824626	0.0588176	chr1	+	19927280	19927465	19923532	19923603	19952880	19953123
C_D	C	D	ENSG00000143774	GUK1	0.540333	0.395	0.73103	0.0589903	chr1	+	228328824	228328989	228327982	228328064	228333211	228333768
C_D	C	D	ENSG00000138750	NUP54	0.960333	0.901667	0.93891	0.0593103	chr4	-	77065301	77065445	77057338	77057565	77065542	77065626
C_D	C	D	ENSG00000186501	TMEM222	0.058	0.107667	1.85632	0.0593429	chr1	+	27661157	27661245	27660641	27660772	27661869	27662139
C_D	C	D	ENSG00000178999	AURKB	0.0153333	0.0316667	2.06522	0.0593429	chr17	-	8113271	8113373	8111055	8111158	8113494	8113572
C_D	C	D	ENSG00000058262	SEC61A1	0.569667	0.854333	1.49971	0.0596786	chr3	+	127785451	127785546	127783863	127784099	127785796	127785994
C_D	C	D	ENSG00000109686	SH3D19	0.855667	0.939667	1.09817	0.0597491	chr4	-	152086740	152086848	152080391	152080504	152095821	152096826
C_D	C	D	ENSG00000143971	ETAA1	0.986333	0.92	0.932748	0.0599182	chr2	+	67626681	67626758	67626300	67626429	67629993	67630106
C_D	C	D	ENSG00000214413	BBIP1	0.088	0.145	1.64773	0.0599182	chr10	-	112667437	112667594	112661295	112661370	112678878	112678959
C_D	C	D	ENSG00000164574	GALNT10	0.955667	0.985	1.03069	0.0599277	chr5	+	153792448	153792565	153789100	153789322	153795342	153795492
C_D	C	D	ENSG00000115970	THADA	0.97	0.901333	0.92921	0.0599277	chr2	-	43787372	43787524	43783231	43783694	43793836	43793960
C_D	C	D	ENSG00000163138	PACRGL	0.932	0.707333	0.758941	0.0599277	chr4	+	20726430	20726511	20706282	20706437	20728907	20729408
C_D	C	D	ENSG00000158062	UBXN11	0.916	0.688	0.751092	0.0599277	chr1	-	26629303	26629409	26624452	26624553	26633082	26633131
C_D	C	D	ENSG00000176978	DPP7	0.974333	0.930667	0.955183	0.0599277	chr9	-	140007196	140007257	140006563	140006682	140007404	140007571
C_D	C	D	ENSG00000066322	ELOVL1	0.986	0.956667	0.97025	0.0599277	chr1	-	43830598	43830768	43830408	43830465	43830856	43831047
C_D	C	D	ENSG00000186577	C6orf1	0.834667	0.668667	0.801118	0.0599496	chr6	-	34215243	34215269	34214820	34214926	34215457	34215641
C_D	C	D	ENSG00000166669	ATF7IP2	0.333333	0.662	1.986	0.0599496	chr16	+	10508430	10508469	10479914	10479979	10513437	10513480
C_D	C	D	ENSG00000100479	POLE2	0.812333	0.705	0.86787	0.0599578	chr14	-	50141067	50141145	50140840	50140934	50146442	50146518
C_D	C	D	ENSG00000116117	PARD3B	0.727333	0.905333	1.24473	0.0600656	chr2	+	206023445	206023631	205990332	205990461	206036934	206037105
C_D	C	D	ENSG00000029363	BCLAF1	0.045	0.0726667	1.61481	0.0604996	chr6	-	136590278	136590441	136589299	136589477	136590574	136591097
C_D	C	D	ENSG00000214548	MEG3	0.582667	0.866667	1.48741	0.0607441	chr14	+	101300968	101301088	101298848	101298978	101302503	101302637
C_D	C	D	ENSG00000064607	SUGP2	0.862333	0.962667	1.11635	0.0607791	chr19	-	19102148	19102362	19101701	19101958	19105174	19105295
C_D	C	D	ENSG00000099377	HSD3B7	0.975	0.839333	0.860855	0.0607791	chr16	+	30996845	30997145	30996536	30996618	30997743	30997852
C_D	C	D	ENSG00000074621	SLC24A1	0.844	0.982	1.16351	0.0613054	chr15	+	65937949	65938041	65936764	65936851	65942719	65943280
C_D	C	D	ENSG00000198901	PRC1	0.425333	0.527333	1.23981	0.0618036	chr15	-	91512308	91512350	91509269	91510432	91512753	91512853
C_D	C	D	ENSG00000133065	SLC41A1	0.975	0.902333	0.92547	0.0618036	chr1	-	205767796	205767943	205767031	205767179	205768084	205768229
C_D	C	D	ENSG00000004660	CAMKK1	0.943333	0.688	0.729329	0.0619736	chr17	-	3784920	3784942	3783639	3783728	3785821	3785858
C_D	C	D	ENSG00000125354	SEPT6	0.683333	0.436667	0.639024	0.0623007	chrX	-	118759297	118759342	118750910	118754014	118763280	118763471
C_D	C	D	ENSG00000152380	FAM151B	0.613333	0.212333	0.346196	0.0623007	chr5	+	79806532	79806905	79801761	79801895	79809422	79809588
C_D	C	D	ENSG00000167548	KMT2D	0.0386667	0.114667	2.96552	0.0623312	chr12	-	49417835	49417883	49416372	49416658	49418360	49418407
C_D	C	D	ENSG00000109065	NAT9	0.993667	0.935667	0.94163	0.0623312	chr17	-	72771737	72771846	72769714	72769824	72772405	72772490
C_D	C	D	ENSG00000162627	SNX7	0.985333	0.949333	0.963464	0.0625479	chr1	+	99157090	99157255	99156630	99156741	99161073	99161272
C_D	C	D	ENSG00000168434	COG7	0.0326667	0.0666667	2.04082	0.0627807	chr16	-	23403282	23403555	23400096	23400407	23403700	23403844
C_D	C	D	ENSG00000165219	GAPVD1	0.559667	0.0903333	0.161406	0.0627807	chr9	+	128050040	128050162	128024109	128024238	128057736	128057801
C_D	C	D	ENSG00000100503	NIN	0.792	0.644	0.813131	0.0628106	chr14	-	51223209	51225348	51221459	51221585	51226574	51227077
C_D	C	D	ENSG00000145012	LPP	0.725	0.929	1.28138	0.0628106	chr3	+	187943192	187943315	187871662	187871809	188123899	188124048
C_D	C	D	ENSG00000164403	SHROOM1	0.814667	0.536333	0.658347	0.0628527	chr5	-	132163152	132163299	132160854	132161874	132166285	132166590
C_D	C	D	ENSG00000112146	FBXO9	0.01	0.0233333	2.33333	0.0628527	chr6	+	52959489	52959639	52958682	52958776	52960310	52960462
C_D	C	D	ENSG00000089057	SLC23A2	0.991333	0.961333	0.969738	0.0628654	chr20	-	4866466	4866555	4865398	4865469	4880200	4880358
C_D	C	D	ENSG00000120915	EPHX2	0.962667	0.870333	0.904086	0.0633152	chr8	+	27373836	27373915	27369352	27369427	27375554	27375589
C_D	C	D	ENSG00000154358	OBSCN	0.646	1	1.54799	0.0634425	chr1	+	228480223	228480487	228479598	228479862	228481053	228481317
C_D	C	D	ENSG00000124588	NQO2	0.708	0.955667	1.34981	0.0634425	chr6	+	2989761	2989944	2988220	2988265	2994164	2994287
C_D	C	D	ENSG00000130294	KIF1A	0.707	0.127667	0.180575	0.0635581	chr2	-	241696735	241697011	241689845	241689964	241697776	241697914
C_D	C	D	ENSG00000178149	DALRD3	0.966	0.905333	0.937198	0.0637455	chr3	-	49054044	49054106	49053861	49053944	49054206	49054280
C_D	C	D	ENSG00000183291	SEP15	0.759	0.694	0.914361	0.0640165	chr1	-	87333735	87333785	87328131	87329288	87346344	87346408
C_D	C	D	ENSG00000205336	GPR56	0.958	0.899667	0.939109	0.0642943	chr16	+	57675502	57675620	57654007	57654048	57684164	57684263
C_D	C	D	ENSG00000074054	CLASP1	0.620667	0.884	1.42427	0.0643994	chr2	-	122166599	122166623	122165046	122165288	122168441	122168545
C_D	C	D	ENSG00000113971	NPHP3	0.424333	0.111	0.261587	0.0643994	chr3	-	132436798	132436961	132435600	132435753	132437837	132437988
C_D	C	D	ENSG00000204054	LINC00963	0.899667	0.735333	0.81734	0.0644401	chr9	+	132255694	132255874	132250823	132251578	132265601	132266553
C_D	C	D	ENSG00000111237	VPS29	0.682	0.956333	1.40225	0.0644401	chr12	-	110936624	110936664	110934627	110934807	110937339	110937351
C_D	C	D	ENSG00000163870	TPRA1	0.965333	0.893333	0.925414	0.0647061	chr3	-	127295832	127295919	127295459	127295539	127298582	127298715
C_D	C	D	ENSG00000047634	SCML1	0.0866667	0.013	0.15	0.0647078	chrX	+	17763575	17763659	17755670	17755800	17764137	17764218
C_D	C	D	ENSG00000048162	NOP16	0.991667	0.973	0.981176	0.0647695	chr5	-	175813840	175813910	175812221	175812328	175815433	175815763
C_D	C	D	ENSG00000185133	INPP5J	0.643333	0.946	1.47047	0.0647821	chr22	+	31521818	31521996	31520830	31520892	31522361	31522475
C_D	C	D	ENSG00000166352	C11orf74	0.992333	0.942	0.949278	0.0647821	chr11	+	36631630	36631789	36616050	36616142	36669565	36669876
C_D	C	D	ENSG00000160796	NBEAL2	0.857	0.972	1.13419	0.0647821	chr3	+	47032708	47032794	47031000	47031083	47033329	47033436
C_D	C	D	ENSG00000126391	FRMD8	0.963333	0.863333	0.896194	0.0647821	chr11	+	65161043	65161145	65154507	65154592	65161511	65161570
C_D	C	D	ENSG00000178927	C17orf62	0.921	0.844333	0.916757	0.0647821	chr17	-	80404498	80404572	80403739	80403836	80405455	80405497
C_D	C	D	ENSG00000198556	ZNF789	0.281667	0.0363333	0.128994	0.0648209	chr7	+	99082830	99082991	99081652	99081766	99084098	99084423
C_D	C	D	ENSG00000214941	ZSWIM7	0.046	0.0853333	1.85507	0.0648271	chr17	-	15890113	15890200	15884353	15884458	15890579	15890682
C_D	C	D	ENSG00000106443	PHF14	0.947333	0.896333	0.946165	0.0648271	chr7	+	11101417	11101468	11091238	11091407	11101590	11101712
C_D	C	D	ENSG00000136261	BZW2	0.994667	0.975667	0.980898	0.0648271	chr7	+	16725529	16725665	16722404	16722470	16729421	16729531
C_D	C	D	ENSG00000169057	MECP2	0.910667	0.818667	0.898975	0.0648915	chrX	-	153357641	153357765	153297884	153298008	153363060	153363148
C_D	C	D	ENSG00000163703	CRELD1	0.096	0.218	2.27083	0.0648915	chr3	+	9985585	9985779	9985064	9985199	9986048	9986716
C_D	C	D	ENSG00000165392	WRN	0.984	0.929667	0.944783	0.0648915	chr8	+	30947980	30948048	30946405	30946481	30948349	30948458
C_D	C	D	ENSG00000171204	TMEM126B	0.882	0.781333	0.885865	0.0652787	chr11	+	85342188	85342360	85339636	85339732	85345129	85345220
C_D	C	D	ENSG00000167491	GATAD2A	0.398667	0.220667	0.553512	0.0653106	chr19	+	19546939	19547028	19516646	19516828	19576148	19576386
C_D	C	D	ENSG00000198363	ASPH	0.788	1	1.26904	0.0653631	chr8	-	62546241	62546286	62496502	62496588	62555446	62555479
C_D	C	D	ENSG00000196781	TLE1	0.769333	0.939	1.22054	0.0659014	chr9	-	84267098	84267203	84235368	84235472	84300590	84300635
C_D	C	D	ENSG00000175449	RFESD	0.895	1	1.11732	0.0659717	chr5	+	94990036	94990071	94989764	94989940	94991749	94993786
C_D	C	D	ENSG00000083093	PALB2	0.978333	0.913667	0.933901	0.0660748	chr16	-	23625324	23625412	23619184	23619333	23632682	23632710
C_D	C	D	ENSG00000110075	PPP6R3	0.72	0.800667	1.11204	0.0662255	chr11	+	68350510	68350597	68343425	68343511	68355394	68355492
C_D	C	D	ENSG00000088179	PTPN4	0.988333	0.861667	0.871838	0.0662255	chr2	+	120684173	120684242	120672754	120672818	120689999	120690125
C_D	C	D	ENSG00000171953	ATPAF2	0.036	0.0743333	2.06481	0.0662255	chr17	-	17924735	17924977	17924436	17924552	17925058	17925171
C_D	C	D	ENSG00000186976	EFCAB6	0.49	0.666667	1.36054	0.0662255	chr22	-	44168771	44168983	44161184	44161273	44178059	44178205
C_D	C	D	ENSG00000162924	REL	0.0183333	0.127	6.92727	0.0662647	chr2	+	61147517	61147613	61147175	61147244	61147708	61147777
C_D	C	D	ENSG00000074219	TEAD2	0.951	0.862667	0.907115	0.0663879	chr19	-	49863100	49863338	49862691	49862756	49865629	49865714
C_D	C	D	ENSG00000132254	ARFIP2	0.0346667	0.0606667	1.75	0.0663925	chr11	-	6499808	6499882	6499313	6499428	6499967	6500189
C_D	C	D	ENSG00000197150	ABCB8	0.211	0.733	3.47393	0.0664611	chr7	+	150729930	150730148	150725562	150725697	150731359	150731515
C_D	C	D	ENSG00000100320	RBFOX2	0.936	0.846333	0.904202	0.0664997	chr22	-	36152151	36152191	36142519	36142608	36155934	36156067
C_D	C	D	ENSG00000103707	MTFMT	0.987667	0.956667	0.968613	0.0667471	chr15	-	65316009	65316132	65313851	65313954	65319168	65319378
C_D	C	D	ENSG00000150779	TIMM8B	0.168667	0.220667	1.3083	0.0669908	chr11	-	111956701	111957034	111955523	111956186	111957363	111957522
C_D	C	D	ENSG00000164985	PSIP1	0.991	0.975	0.983855	0.0669908	chr9	-	15479588	15479685	15478474	15478550	15486003	15486066
C_D	C	D	ENSG00000196689	TRPV1	1	0.798	0.798	0.0669908	chr17	-	3491511	3491661	3489061	3489220	3493100	3493399
C_D	C	D	ENSG00000009709	PAX7	0.746	0.938333	1.25782	0.0669908	chr1	+	18960796	18961032	18958014	18958182	18961604	18961734
C_D	C	D	ENSG00000198794	SCAMP5	0.083	0.0316667	0.381526	0.0669908	chr15	+	75299928	75300069	75287896	75288014	75304132	75304187
C_D	C	D	ENSG00000182473	EXOC7	0.100667	0.057	0.566225	0.0669908	chr17	-	74086409	74086562	74085255	74085401	74090494	74090662
C_D	C	D	ENSG00000113851	CRBN	0.948333	0.995	1.04921	0.0672158	chr3	-	3216846	3216950	3215742	3215945	3221304	3221394
C_D	C	D	ENSG00000089157	RPLP0	0.865	0.829333	0.958767	0.0674688	chr12	-	120636356	120636434	120635124	120635265	120636656	120636803
C_D	C	D	ENSG00000161249	DMKN	0.047	0.0983333	2.0922	0.0674688	chr19	-	35998359	35998413	35996840	35996888	36001085	36001113
C_D	C	D	ENSG00000106603	COA1	0.376	0.536667	1.4273	0.0674688	chr7	-	43690210	43690311	43686826	43688251	43695631	43695752
C_D	C	D	ENSG00000185043	CIB1	0.986	0.972	0.985801	0.0674728	chr15	-	90775450	90775559	90774588	90774739	90776900	90776935
C_D	C	D	ENSG00000106976	DNM1	0.118333	0.0526667	0.44507	0.0674728	chr9	+	131002263	131002275	131002006	131002058	131004510	131004624
C_D	C	D	ENSG00000163702	IL17RC	0.889	0.985333	1.10836	0.0680413	chr3	+	9972083	9972143	9971535	9971581	9972578	9972627
C_D	C	D	ENSG00000151376	ME3	0.230333	0.367	1.59334	0.0680413	chr11	-	86168407	86168801	86161342	86161440	86176132	86176242
C_D	C	D	ENSG00000153310	FAM49B	0.815333	0.955667	1.17212	0.0680413	chr8	-	130892621	130892704	130891634	130891717	130908917	130909100
C_D	C	D	ENSG00000189050	RNFT1	0.721667	0.917	1.27067	0.0680413	chr17	-	58037428	58037529	58035651	58035805	58040187	58040327
C_D	C	D	ENSG00000147394	ZNF185	0.968333	0.851667	0.879518	0.0680413	chrX	+	152097118	152097205	152091263	152091353	152100215	152100320
C_D	C	D	ENSG00000138867	GUCD1	0.962333	0.885333	0.919986	0.0680413	chr22	-	24944884	24944969	24943875	24944041	24951582	24951903
C_D	C	D	ENSG00000160124	CCDC58	0.993667	0.971667	0.97786	0.0680413	chr3	-	122081814	122081874	122078446	122078766	122087022	122087169
C_D	C	D	ENSG00000033867	SLC4A7	0.969667	0.905667	0.933998	0.0680413	chr3	-	27450846	27451021	27446320	27446454	27453132	27453239
C_D	C	D	ENSG00000130165	ELOF1	0.77	0.354667	0.460606	0.0680413	chr19	-	11665988	11666068	11665046	11665180	11666159	11666282
C_D	C	D	ENSG00000264769	RP11-498C9.12	0.0193333	0.139667	7.22414	0.0680576	chr17	+	79881954	79882090	79880774	79881108	79882294	79882387
C_D	C	D	ENSG00000197756	RPL37A	0.168667	0.073	0.432806	0.0682182	chr2	+	217384054	217384113	217364671	217364754	217393992	217394174
C_D	C	D	ENSG00000064607	SUGP2	0.927333	0.984333	1.06147	0.0684278	chr19	-	19104446	19104549	19101696	19101958	19105174	19105295
C_D	C	D	ENSG00000167889	MGAT5B	0.969667	0.995333	1.02647	0.0684278	chr17	+	74900333	74900504	74899384	74899458	74901250	74901415
C_D	C	D	ENSG00000204054	LINC00963	0.910333	0.762	0.837056	0.0684657	chr9	+	132255697	132255874	132251487	132251578	132265601	132266553
C_D	C	D	ENSG00000090060	PAPOLA	0.734333	0.651667	0.887426	0.0687409	chr14	+	97029155	97029230	97022511	97022750	97031291	97033448
C_D	C	D	ENSG00000204580	DDR1	0.573667	0.706333	1.23126	0.0688245	chr6	+	30863180	30863291	30862282	30862448	30864397	30864642
C_D	C	D	ENSG00000165029	ABCA1	1	0.795333	0.795333	0.0688303	chr9	-	107646707	107646849	107645319	107645438	107651382	107651476
C_D	C	D	ENSG00000157045	NTAN1	0.896	0.964333	1.07626	0.0689777	chr16	-	15141853	15141956	15141284	15141407	15149747	15149921
C_D	C	D	ENSG00000133961	NUMB	0.95	0.983	1.03474	0.0692798	chr14	-	73750788	73751082	73749066	73749213	73753817	73754022
C_D	C	D	ENSG00000196083	IL1RAP	0.014	0.0603333	4.30952	0.069346	chr3	+	190268130	190268294	190231847	190232008	190273918	190274005
C_D	C	D	ENSG00000144451	SPAG16	0.718333	0.917333	1.27703	0.0693675	chr2	+	214215251	214215369	214204886	214204994	214228799	214228869
C_D	C	D	ENSG00000166435	XRRA1	0.760333	0.928	1.22052	0.0694217	chr11	-	74562132	74562248	74559159	74559507	74617283	74617501
C_D	C	D	ENSG00000064607	SUGP2	0.925	0.982333	1.06198	0.0694217	chr19	-	19104456	19104549	19101698	19101958	19105174	19106089
C_D	C	D	ENSG00000149532	CPSF7	0.95	0.902667	0.950175	0.0694217	chr11	-	61187941	61188045	61187528	61187566	61188861	61189080
C_D	C	D	ENSG00000129235	TXNDC17	0.876	0.923667	1.05441	0.0694217	chr17	+	6545072	6545252	6544353	6544547	6545568	6545644
C_D	C	D	ENSG00000136425	CIB2	0.892	0.732	0.820628	0.0694217	chr15	-	78416046	78416081	78403506	78403618	78423506	78423886
C_D	C	D	ENSG00000184182	UBE2F	0.948667	0.851333	0.8974	0.0694217	chr2	+	238903385	238903451	238881736	238881867	238933982	238934053
C_D	C	D	ENSG00000166888	STAT6	0.164	0.0826667	0.504065	0.0694217	chr12	-	57503825	57503893	57501945	57502082	57504911	57505157
C_D	C	D	ENSG00000143457	GOLPH3L	0.99	0.941	0.950505	0.0695278	chr1	-	150636107	150636239	150634289	150634404	150667131	150667326
C_D	C	D	ENSG00000115414	FN1	0.947333	1	1.05559	0.0701746	chr2	-	216236831	216237098	216236631	216236738	216238044	216238134
C_D	C	D	ENSG00000205593	DENND6B	0.946333	0.715667	0.756252	0.0701746	chr22	-	50754602	50754682	50754453	50754516	50754798	50754904
C_D	C	D	ENSG00000145390	USP53	1	0.873333	0.873333	0.070255	chr4	+	120160372	120161058	120156444	120156566	120166491	120166584
C_D	C	D	ENSG00000105063	PPP6R1	0.981667	0.955667	0.973514	0.0704453	chr19	-	55752606	55752759	55752312	55752447	55752844	55753007
C_D	C	D	ENSG00000214941	ZSWIM7	0.0743333	0.120667	1.62332	0.0704453	chr17	-	15890113	15890206	15884353	15884458	15890579	15890682
C_D	C	D	ENSG00000015153	YAF2	0.616667	1	1.62162	0.0704453	chr12	-	42604349	42604421	42592937	42593037	42631400	42631526
C_D	C	D	ENSG00000181135	ZNF707	0.182	0.0433333	0.238095	0.0704453	chr8	+	144770163	144770237	144766650	144766712	144771373	144771471
C_D	C	D	ENSG00000131503	ANKHD1	0.637333	0.454333	0.712866	0.0704453	chr5	+	139851823	139851880	139844251	139844361	139862164	139862252
C_D	C	D	ENSG00000141577	AZI1	0.952333	0.855667	0.898495	0.0704453	chr17	-	79166535	79166643	79166275	79166393	79167725	79167927
C_D	C	D	ENSG00000100445	SDR39U1	0.795333	0.879667	1.10604	0.0708512	chr14	-	24910879	24911001	24910059	24910132	24911383	24911472
C_D	C	D	ENSG00000144848	ATG3	0.967333	0.932	0.963473	0.0713815	chr3	-	112272126	112272176	112269038	112269109	112277222	112277264
C_D	C	D	ENSG00000101361	NOP56	0.0456667	0.0686667	1.50365	0.0713991	chr20	+	2634821	2634954	2633924	2634039	2635059	2635221
C_D	C	D	ENSG00000166619	BLCAP	0.052	0.019	0.365385	0.0714589	chr20	-	36149720	36149853	36145819	36147752	36156194	36156333
C_D	C	D	ENSG00000135317	SNX14	0.727667	0.557	0.76546	0.0714589	chr6	-	86277251	86277295	86267693	86267778	86281854	86281933
C_D	C	D	ENSG00000173599	PC	0.993333	0.910667	0.916779	0.0714589	chr11	-	66620709	66620854	66620217	66620307	66631244	66631427
C_D	C	D	ENSG00000107672	NSMCE4A	0.916	0.708667	0.773654	0.0714589	chr10	-	123721355	123721622	123720937	123721032	123724800	123724900
C_D	C	D	ENSG00000196531	NACA	0.642	0.861	1.34112	0.0714834	chr12	-	57113509	57115243	57113320	57113380	57118235	57118307
C_D	C	D	ENSG00000153558	FBXL2	0.0686667	0.222	3.23301	0.0714834	chr3	+	33339360	33339454	33339155	33339217	33400458	33400513
C_D	C	D	ENSG00000188321	ZNF559	0.603	0.0536667	0.0889994	0.0714834	chr19	+	9443690	9443789	9435370	9435456	9449868	9449994
C_D	C	D	ENSG00000176978	DPP7	0.981	0.934333	0.952429	0.0717702	chr9	-	140007812	140007948	140007657	140007739	140008316	140008480
C_D	C	D	ENSG00000205531	NAP1L4	0.3	0.381	1.27	0.0720114	chr11	-	2970456	2970494	2965666	2966876	2972488	2972545
C_D	C	D	ENSG00000084693	AGBL5	0.887333	0.982333	1.10706	0.0720114	chr2	+	27292440	27292574	27291499	27291612	27292959	27293490
C_D	C	D	ENSG00000147996	CBWD5	0.866	0.637667	0.736336	0.0720892	chr9	-	70461497	70461714	70457086	70457143	70463030	70463075
C_D	C	D	ENSG00000204316	MRPL38	0.377667	0.738	1.9541	0.0720978	chr17	-	73896544	73896633	73895596	73895755	73896854	73896944
C_D	C	D	ENSG00000175224	ATG13	0.0346667	0.0126667	0.365385	0.0723569	chr11	+	46653872	46654009	46651594	46651650	46665828	46665910
C_D	C	D	ENSG00000163378	EOGT	0.954667	0.854	0.894553	0.07282	chr3	-	69047161	69047265	69037656	69038168	69053528	69053633
C_D	C	D	ENSG00000089685	BIRC5	0.0896667	0.0633333	0.70632	0.07282	chr17	+	76212046	76212115	76210760	76210870	76212744	76212862
C_D	C	D	ENSG00000175309	PHYKPL	0.238667	0.407	1.70531	0.07282	chr5	-	177658669	177658867	177658405	177658524	177659492	177659769
C_D	C	D	ENSG00000107130	NCS1	0.976333	0.921	0.943325	0.07282	chr9	+	132982003	132982082	132980110	132980249	132984928	132985017
C_D	C	D	ENSG00000100099	HPS4	0.0816667	0.019	0.232653	0.0728275	chr22	-	26878711	26878839	26877800	26878206	26879639	26879802
C_D	C	D	ENSG00000117143	UAP1	0.283333	0.432333	1.52588	0.0728275	chr1	+	162562521	162562572	162560112	162560301	162567581	162567648
C_D	C	D	ENSG00000143753	DEGS1	0.0236667	0.0126667	0.535211	0.0728275	chr1	+	224378793	224378858	224377837	224378021	224380033	224380142
C_D	C	D	ENSG00000173436	MINOS1	0.290667	0.184333	0.634174	0.0728379	chr1	+	19943751	19943830	19923494	19923603	19949967	19950077
C_D	C	D	ENSG00000163006	CCDC138	0.870667	0.965	1.10835	0.0728947	chr2	+	109463193	109463386	109432396	109432561	109489906	109490045
C_D	C	D	ENSG00000172366	FAM195A	0.968	0.879	0.908058	0.0729606	chr16	+	696471	696608	691845	692043	697416	697544
C_D	C	D	ENSG00000174796	THAP6	0.753333	0.940333	1.24823	0.0736134	chr4	+	76465068	76465169	76441981	76442189	76467618	76467696
C_D	C	D	ENSG00000185684	EP400NL	0.653	0.162	0.248086	0.0736134	chr12	+	132575939	132576061	132575393	132575488	132588541	132588715
C_D	C	D	ENSG00000196924	FLNA	0.988	0.977667	0.989541	0.0737045	chrX	-	153580920	153581043	153580548	153580815	153581139	153581292
C_D	C	D	ENSG00000128242	GAL3ST1	0.320333	0.666667	2.08117	0.0737045	chr22	-	30954265	30954375	30953248	30953388	30960811	30960901
C_D	C	D	ENSG00000111412	C12orf49	0.913333	0.971	1.06314	0.0737045	chr12	-	117160871	117161028	117158100	117158252	117175594	117175866
C_D	C	D	ENSG00000173276	ZBTB21	0.673667	0.173667	0.257793	0.0737221	chr21	-	43422458	43422612	43408745	43414217	43423005	43423070
C_D	C	D	ENSG00000012660	ELOVL5	0.987333	0.966667	0.979068	0.0737221	chr6	-	53140976	53141054	53139887	53140059	53156573	53156761
C_D	C	D	ENSG00000119689	DLST	0.884	0.722667	0.817496	0.0737221	chr14	+	75352288	75352337	75348617	75348719	75355977	75356052
C_D	C	D	ENSG00000154114	TBCEL	0.872667	0.970333	1.11192	0.0739129	chr11	+	120924259	120924441	120918236	120918376	120957486	120961484
C_D	C	D	ENSG00000260083	MIR4519	0.204667	0.614667	3.00326	0.0739129	chr16	+	30900034	30900279	30887232	30887439	30905868	30906541
C_D	C	D	ENSG00000162819	BROX	0.911667	0.964	1.0574	0.0739129	chr1	+	222904698	222904858	222903368	222903519	222905969	222906386
C_D	C	D	ENSG00000122417	ODF2L	0.812333	0.597667	0.735741	0.0739129	chr1	-	86822126	86822285	86820456	86820542	86824469	86824574
C_D	C	D	ENSG00000105053	VRK3	0.959333	0.905	0.943363	0.0739129	chr19	-	50500760	50500827	50498447	50498532	50504046	50504111
C_D	C	D	ENSG00000169379	ARL13B	0.852667	0.961	1.12705	0.0739129	chr3	+	93714717	93714788	93698998	93699326	93754174	93754285
C_D	C	D	ENSG00000012061	ERCC1	0.924333	0.860333	0.930761	0.0739194	chr19	-	45916934	45917003	45912873	45912983	45920078	45920155
C_D	C	D	ENSG00000153391	INO80C	0.713	0.853333	1.19682	0.0741749	chr18	-	33067349	33067787	33060419	33060527	33069295	33069349
C_D	C	D	ENSG00000170291	ELP5	0.950333	0.985	1.03648	0.0741749	chr17	+	7162144	7162245	7161906	7162002	7162889	7163250
C_D	C	D	ENSG00000094631	HDAC6	0.989	0.915333	0.925514	0.0741749	chrX	+	48675766	48675866	48674879	48675040	48676447	48676516
C_D	C	D	ENSG00000163069	SGCB	0.875	0.949	1.08457	0.0743471	chr4	-	52899596	52899806	52895843	52896029	52904392	52904648
C_D	C	D	ENSG00000168079	SCARA5	0.847	1	1.18064	0.0744705	chr8	-	27823930	27824059	27779087	27779762	27845020	27845147
C_D	C	D	ENSG00000108848	LUC7L3	1	0.757333	0.757333	0.0744937	chr17	+	48826579	48826705	48825749	48825777	48827861	48827911
C_D	C	D	ENSG00000148985	PGAP2	0.584	0.271667	0.465183	0.0744937	chr11	+	3844842	3844970	3829823	3829881	3845499	3845573
C_D	C	D	ENSG00000164402	SEPT8	0.024	0.072	3	0.0745483	chr5	-	132109614	132109904	132101100	132101221	132112799	132112940
C_D	C	D	ENSG00000141503	MINK1	0.969	0.908	0.937049	0.0745659	chr17	+	4795696	4795807	4795443	4795529	4795950	4796063
C_D	C	D	ENSG00000071243	ING3	0.949333	0.791333	0.833567	0.0746454	chr7	+	120604795	120604892	120595612	120595678	120606679	120606751
C_D	C	D	ENSG00000125877	ITPA	0.923	0.859333	0.931022	0.0748137	chr20	+	3193903	3194029	3190146	3190263	3194630	3194704
C_D	C	D	ENSG00000165417	GTF2A1	0.0846667	0.0406667	0.480315	0.0748339	chr14	-	81676213	81676280	81670243	81670448	81682756	81682858
C_D	C	D	ENSG00000125877	ITPA	0.944333	0.896333	0.94917	0.075213	chr20	+	3193814	3193872	3190005	3190263	3194630	3194704
C_D	C	D	ENSG00000152683	SLC30A6	0.466667	1	2.14286	0.075213	chr2	+	32417986	32418022	32409341	32409407	32422412	32422461
C_D	C	D	ENSG00000164327	RICTOR	1	0.877667	0.877667	0.0753818	chr5	-	39074212	39074260	39021140	39021238	39074430	39074491
C_D	C	D	ENSG00000102984	ZNF821	0.862667	0.947	1.09776	0.0753818	chr16	-	71898805	71898951	71898040	71898145	71901795	71901940
C_D	C	D	ENSG00000124782	RREB1	0.748667	0.959	1.28094	0.0758533	chr6	+	7240670	7240835	7229229	7232140	7248743	7250245
C_D	C	D	ENSG00000153048	CARHSP1	0.0853333	0.024	0.28125	0.0758662	chr16	-	8953961	8954075	8953027	8953192	8962822	8962863
C_D	C	D	ENSG00000166037	CEP57	0.980333	0.916333	0.934716	0.0759019	chr11	+	95555034	95555142	95551990	95552068	95562350	95562495
C_D	C	D	ENSG00000170921	TANC2	0.810333	0.930333	1.14809	0.0761762	chr17	+	61495667	61495768	61492888	61493035	61497359	61499717
C_D	C	D	ENSG00000165806	CASP7	0.108	0.0413333	0.382716	0.076394	chr10	+	115451722	115451829	115439698	115439737	115457252	115457362
C_D	C	D	ENSG00000241852	C8orf58	0.507667	0.712	1.4025	0.076394	chr8	+	22460049	22460156	22459712	22459825	22460707	22461663
C_D	C	D	ENSG00000141380	SS18	0.0963333	0.15	1.55709	0.0765312	chr18	-	23615794	23615887	23614968	23615091	23618518	23618623
C_D	C	D	ENSG00000112787	FBRSL1	0.988667	0.947333	0.958193	0.0767001	chr12	+	133158326	133158410	133158024	133158102	133158647	133158853
C_D	C	D	ENSG00000100099	HPS4	0.0763333	0.00766667	0.100437	0.0771538	chr22	-	26878711	26878839	26877800	26878206	26879730	26879794
C_D	C	D	ENSG00000047849	MAP4	0.878667	0.941333	1.07132	0.0771538	chr3	-	47908735	47908828	47898920	47899002	47912302	47912595
C_D	C	D	ENSG00000092841	MYL6	0.969333	0.978667	1.00963	0.077454	chr12	+	56553406	56553514	56552467	56552495	56553758	56553932
C_D	C	D	ENSG00000051620	HEBP2	0.0983333	0.246667	2.50847	0.0775496	chr6	+	138733219	138733393	138727107	138727170	138734016	138734291
C_D	C	D	ENSG00000108602	ALDH3A1	0.650333	0.578667	0.8898	0.0778807	chr17	-	19648280	19648447	19646714	19646776	19651571	19651654
C_D	C	D	ENSG00000136754	ABI1	0.558	0.678	1.21505	0.0778983	chr10	-	27044583	27044670	27040526	27040712	27047990	27048167
C_D	C	D	ENSG00000172965	MIR4435-1HG	0.286	0.068	0.237762	0.0780126	chr2	-	111991204	111991316	111965352	111966238	112101637	112101814
C_D	C	D	ENSG00000163702	IL17RC	0.972667	0.885	0.90987	0.0781533	chr3	+	9960218	9960293	9959606	9959759	9962174	9962286
C_D	C	D	ENSG00000130332	LSM7	0.089	0.161	1.80899	0.0784045	chr19	-	2325978	2326138	2324123	2324191	2328385	2328476
C_D	C	D	ENSG00000163138	PACRGL	0.616667	0.884	1.43351	0.0784045	chr4	+	20703348	20703507	20702082	20702410	20703763	20703819
C_D	C	D	ENSG00000124942	AHNAK	0.957667	0.988667	1.03237	0.0784045	chr11	-	62259203	62259303	62201017	62201363	62302474	62302662
C_D	C	D	ENSG00000188321	ZNF559	0.933333	0.746	0.799286	0.0784841	chr19	+	9449169	9449258	9435370	9435456	9449868	9449995
C_D	C	D	ENSG00000089597	GANAB	0.139333	0.182667	1.311	0.0784841	chr11	-	62401781	62401847	62400916	62400986	62402292	62402472
C_D	C	D	ENSG00000100697	DICER1	0.938	0.843	0.898721	0.0789752	chr14	-	95597845	95597976	95596394	95596529	95598851	95599014
C_D	C	D	ENSG00000137261	KIAA0319	0.936333	0.761333	0.813101	0.0790016	chr6	-	24554768	24554859	24551661	24551753	24556834	24556957
C_D	C	D	ENSG00000118705	RPN2	0.043	0.0283333	0.658915	0.0790016	chr20	+	35866804	35866852	35864982	35865112	35869705	35870022
C_D	C	D	ENSG00000129235	TXNDC17	0.96	0.976	1.01667	0.0791967	chr17	+	6545072	6545154	6544077	6544547	6545568	6545644
C_D	C	D	ENSG00000116750	UCHL5	0.498333	0.652333	1.30903	0.0792066	chr1	-	192989436	192989511	192987751	192987950	192990226	192990325
C_D	C	D	ENSG00000148985	PGAP2	0.639	0.291	0.455399	0.0792066	chr11	+	3838582	3838765	3829690	3829881	3845499	3845606
C_D	C	D	ENSG00000116791	CRYZ	0.223333	0.165333	0.740299	0.0794807	chr1	-	75196065	75196104	75190394	75190518	75198639	75198745
C_D	C	D	ENSG00000100503	NIN	0.947	1	1.05597	0.0794807	chr14	-	51226574	51227077	51221459	51221585	51228507	51228629
C_D	C	D	ENSG00000088367	EPB41L1	0.926333	0.982333	1.06045	0.0794807	chr20	+	34761685	34761876	34742671	34742818	34763472	34763637
C_D	C	D	ENSG00000153560	UBP1	0.0723333	0.0413333	0.571429	0.0795527	chr3	-	33438236	33438370	33437734	33437772	33438536	33438627
C_D	C	D	ENSG00000188566	NDOR1	0.989	0.911667	0.921807	0.0797165	chr9	+	140109858	140109973	140109546	140109654	140110110	140110257
C_D	C	D	ENSG00000126653	NSRP1	0.433333	0.766667	1.76923	0.0801119	chr17	+	28490084	28490180	28483557	28483680	28499559	28499616
C_D	C	D	ENSG00000142945	KIF2C	0.882667	0.935	1.05929	0.0801448	chr1	+	45218803	45218926	45216113	45216236	45219404	45219505
C_D	C	D	ENSG00000133816	MICAL2	0.076	0.0286667	0.377193	0.0801448	chr11	+	12277189	12277297	12270730	12270793	12278331	12278515
C_D	C	D	ENSG00000196118	C16orf93	0.51	0.862333	1.69085	0.0801448	chr16	-	30770974	30771130	30770662	30770779	30771604	30771989
C_D	C	D	ENSG00000102312	PORCN	0.141	0.064	0.453901	0.0801448	chrX	+	48371222	48371240	48370976	48371107	48372627	48372753
C_D	C	D	ENSG00000180815	MAP3K15	0.153	0.0356667	0.233115	0.0801448	chrX	-	19432377	19432450	19431474	19431582	19433224	19433375
C_D	C	D	ENSG00000048405	ZNF800	0.979333	0.916	0.93533	0.0802211	chr7	-	127026113	127026209	127017239	127017383	127031550	127031669
C_D	C	D	ENSG00000166169	POLL	0.719667	0.901667	1.25289	0.0802953	chr10	-	103345072	103345235	103340004	103340173	103347002	103347163
C_D	C	D	ENSG00000101972	STAG2	0.437333	0.672667	1.53811	0.0802953	chrX	+	123155216	123155281	123095943	123095956	123156380	123156521
C_D	C	D	ENSG00000148950	IMMP1L	0.00933333	0.0336667	3.60714	0.0804893	chr11	-	31499047	31499306	31455006	31455117	31531065	31531139
C_D	C	D	ENSG00000112584	FAM120B	0.902333	0.968	1.07277	0.0805196	chr6	+	170657238	170657411	170639536	170639638	170667313	170667406
C_D	C	D	ENSG00000126456	IRF3	0.831667	0.599667	0.721042	0.0806245	chr19	-	50167809	50167930	50166444	50166515	50168891	50169104
C_D	C	D	ENSG00000126456	IRF3	0.767667	0.335667	0.437256	0.0807704	chr19	-	50167809	50167930	50166444	50166515	50168887	50169045
C_D	C	D	ENSG00000148180	GSN	0.701333	0.871	1.24192	0.0810021	chr9	+	124062333	124062404	124030337	124030497	124064240	124064445
C_D	C	D	ENSG00000138750	NUP54	0.946333	0.98	1.03558	0.0810021	chr4	-	77045801	77045909	77039227	77039347	77051808	77051902
C_D	C	D	ENSG00000185246	PRPF39	0.205667	0.306	1.48784	0.0810021	chr14	+	45579096	45579196	45578818	45578983	45579296	45579379
C_D	C	D	ENSG00000178927	C17orf62	0.796667	0.658	0.825941	0.0810021	chr17	-	80405455	80405497	80403739	80403836	80407045	80407168
C_D	C	D	ENSG00000100105	PATZ1	0.133333	0.217333	1.63	0.0811426	chr22	-	31724772	31724910	31721789	31723295	31731677	31731849
C_D	C	D	ENSG00000196141	SPATS2L	0.875667	0.679667	0.776171	0.0813023	chr2	+	201248589	201248740	201242863	201243094	201253945	201254006
C_D	C	D	ENSG00000029534	ANK1	0.807667	0.375	0.4643	0.0813023	chr8	-	41530033	41530430	41529871	41529944	41542061	41542208
C_D	C	D	ENSG00000102384	CENPI	0.979667	0.911333	0.930248	0.0813479	chrX	+	100381697	100381787	100375726	100375773	100382126	100382255
C_D	C	D	ENSG00000083535	PIBF1	0.959333	0.844	0.879778	0.0816965	chr13	+	73539411	73539542	73505302	73505405	73572959	73573133
C_D	C	D	ENSG00000082781	ITGB5	0.948	0.986	1.04008	0.0818411	chr3	-	124536467	124536557	124515234	124515664	124540159	124540321
C_D	C	D	ENSG00000148153	INIP	0.878333	0.749667	0.85351	0.0824939	chr9	-	115451806	115451897	115446205	115449913	115456410	115456513
C_D	C	D	ENSG00000140416	TPM1	0.825333	1	1.21163	0.0827566	chr15	+	63335904	63336030	63334956	63335142	63349183	63349317
C_D	C	D	ENSG00000106333	PCOLCE	0.962667	0.808333	0.839681	0.0827566	chr7	+	100203127	100203435	100202775	100202838	100204038	100204253
C_D	C	D	ENSG00000160055	TMEM234	0.976	0.867333	0.888661	0.0829636	chr1	-	32681984	32682118	32681794	32681882	32682489	32682548
C_D	C	D	ENSG00000141568	FOXK2	0.396333	0.587667	1.48276	0.0833013	chr17	+	80557967	80558120	80553657	80554067	80559178	80560281
C_D	C	D	ENSG00000271092	TMEM56-RWDD3	0.692333	0.887667	1.28214	0.0833013	chr1	+	95696457	95696550	95639371	95639445	95709766	95710511
C_D	C	D	ENSG00000135365	PHF21A	0.623667	0.887	1.42223	0.0835471	chr11	-	46139472	46139696	46113733	46113774	46140292	46140351
C_D	C	D	ENSG00000114439	BBX	0.366	0.508667	1.3898	0.0835471	chr3	+	107508633	107508723	107497217	107497366	107510086	107510146
C_D	C	D	ENSG00000065809	FAM107B	0.915667	0.977333	1.06735	0.0838082	chr10	-	14595320	14595386	14572330	14572514	14613761	14614154
C_D	C	D	ENSG00000161671	EMC10	0.0286667	0.0176667	0.616279	0.0840511	chr19	+	50985117	50985204	50984140	50984234	50985405	50986608
C_D	C	D	ENSG00000213722	DDAH2	0.991333	0.947	0.955279	0.0840511	chr6	-	31696641	31696998	31696422	31696522	31697827	31698040
C_D	C	D	ENSG00000128581	RABL5	0.905667	0.959667	1.05962	0.0842819	chr7	-	100962236	100962313	100959620	100959823	100964951	100965058
C_D	C	D	ENSG00000143952	VPS54	0.0333333	0.00866667	0.26	0.0845123	chr2	-	64140958	64141059	64140356	64140444	64141315	64141421
C_D	C	D	ENSG00000166888	STAT6	0.201667	0.123	0.609917	0.0845902	chr12	-	57503723	57503893	57501945	57502082	57504911	57505196
C_D	C	D	ENSG00000119522	DENND1A	0.948333	1	1.05448	0.0847208	chr9	-	126519981	126520101	126438998	126439068	126531792	126531842
C_D	C	D	ENSG00000156787	TBC1D31	0.976333	0.911333	0.933424	0.0850264	chr8	+	124132294	124132428	124121713	124121860	124138295	124138429
C_D	C	D	ENSG00000261884	CTC-479C5.12	0.99	0.964	0.973737	0.0850594	chr16	-	67968699	67968851	67968471	67968574	67969198	67969381
C_D	C	D	ENSG00000103148	NPRL3	0.849	0.657333	0.774244	0.085061	chr16	-	174935	175072	173505	173544	180520	180590
C_D	C	D	ENSG00000091073	DTX2	0.938	0.98	1.04478	0.0852368	chr7	+	76126653	76126794	76121469	76121570	76129757	76129837
C_D	C	D	ENSG00000130511	SSBP4	0.0166667	0.0356667	2.14	0.0857657	chr19	+	18536718	18536893	18530433	18530517	18538160	18538233
C_D	C	D	ENSG00000042088	TDP1	0.956667	0.849	0.887456	0.0857807	chr14	+	90422921	90423144	90422380	90422622	90429451	90430017
C_D	C	D	ENSG00000242282	AC108488.4	0.0316667	0.158667	5.01053	0.0857807	chr2	-	3580697	3580780	3579578	3579900	3581702	3581733
C_D	C	D	ENSG00000133318	RTN3	0.0153333	0.008	0.521739	0.0857807	chr11	+	63486452	63488504	63448967	63449250	63517462	63517670
C_D	C	D	ENSG00000160752	FDPS	0.983333	0.967333	0.983729	0.0857807	chr1	+	155279854	155279996	155278538	155278756	155282045	155282186
C_D	C	D	ENSG00000111237	VPS29	0.0793333	0.122	1.53782	0.0857807	chr12	-	110936624	110936664	110933816	110934008	110937339	110937351
C_D	C	D	ENSG00000182718	ANXA2	0.963667	0.976	1.0128	0.0858204	chr15	-	60689456	60689537	60687845	60688626	60690141	60690185
C_D	C	D	ENSG00000143434	SEMA6C	0.713333	0.918667	1.28785	0.0858204	chr1	-	151110791	151110882	151110461	151110581	151111105	151111207
C_D	C	D	ENSG00000145012	LPP	0.799333	0.962333	1.20392	0.085832	chr3	+	188059450	188059507	187871729	187871809	188123899	188124101
C_D	C	D	ENSG00000197694	SPTAN1	0.384667	0.511	1.32842	0.0859395	chr9	+	131355261	131355321	131353755	131353904	131356453	131356652
C_D	C	D	ENSG00000161547	SRSF2	0.0793333	0.102667	1.29412	0.0860271	chr17	-	74731853	74731957	74731142	74731240	74732235	74732546
C_D	C	D	ENSG00000196141	SPATS2L	0.248	0.330333	1.33199	0.0860271	chr2	+	201303844	201304051	201283972	201284219	201305371	201305507
C_D	C	D	ENSG00000137807	KIF23	0.178333	0.136333	0.764486	0.0862012	chr15	+	69733106	69733418	69732646	69732826	69737128	69737380
C_D	C	D	ENSG00000168710	AHCYL1	0.989333	0.964667	0.975067	0.0862012	chr1	+	110558046	110558153	110557384	110557479	110558965	110559082
C_D	C	D	ENSG00000117625	RCOR3	0.113	0.0573333	0.507375	0.0862248	chr1	+	211444869	211445216	211444573	211444651	211447551	211447604
C_D	C	D	ENSG00000151239	TWF1	0.0796667	0.119667	1.50209	0.0862248	chr12	-	44199633	44199805	44198297	44198375	44200023	44200085
C_D	C	D	ENSG00000162976	PQLC3	0.99	0.955667	0.96532	0.0863157	chr2	+	11312050	11312171	11304329	11304387	11317862	11318348
C_D	C	D	ENSG00000204054	LINC00963	0.693333	0.37	0.533654	0.0863373	chr9	+	132253122	132253407	132251190	132251578	132265601	132265709
C_D	C	D	ENSG00000175066	GK5	0.765667	0.550667	0.719199	0.086583	chr3	-	141905035	141905109	141904770	141904831	141905293	141905355
C_D	C	D	ENSG00000089063	TMEM230	0.378333	0.219333	0.579736	0.086583	chr20	-	5092409	5092454	5089977	5090091	5093388	5093550
C_D	C	D	ENSG00000173166	RAPH1	0.459667	0.666667	1.45033	0.0866828	chr2	-	204341798	204341879	204334961	204335036	204354306	204354812
C_D	C	D	ENSG00000175711	B3GNTL1	0.0566667	0.195333	3.44706	0.0867068	chr17	-	80918234	80918362	80915234	80915370	80918932	80919208
C_D	C	D	ENSG00000163950	SLBP	0.991667	0.948667	0.956639	0.0868264	chr4	-	1713600	1713717	1705322	1705427	1713856	1713977
C_D	C	D	ENSG00000186687	LYRM7	0.967333	0.876	0.905582	0.0870861	chr5	+	130517921	130517992	130515787	130515860	130535223	130535346
C_D	C	D	ENSG00000100897	DCAF11	0.984667	0.933667	0.948206	0.0871446	chr14	+	24586180	24586253	24584590	24584958	24586474	24586602
C_D	C	D	ENSG00000165322	ARHGAP12	0.719333	0.604667	0.840593	0.0871614	chr10	-	32128232	32128247	32120666	32120728	32128564	32128639
C_D	C	D	ENSG00000188033	ZNF490	0.638667	0.152667	0.23904	0.087208	chr19	-	12720683	12720788	12719971	12720016	12721377	12721617
C_D	C	D	ENSG00000140006	WDR89	0.344667	0.196	0.568665	0.0877883	chr14	-	64108016	64108125	64091645	64091751	64108521	64108571
C_D	C	D	ENSG00000167978	SRRM2	0.983	0.954	0.970498	0.0881807	chr16	+	2806334	2806607	2802626	2802855	2807472	2807874
C_D	C	D	ENSG00000064787	BCAS1	0.751333	0.907667	1.20807	0.0883337	chr20	-	52573970	52574036	52569970	52570234	52583444	52583612
C_D	C	D	ENSG00000184465	WDR27	1	0.615667	0.615667	0.0885078	chr6	-	170038634	170038756	170034523	170034621	170043792	170043882
C_D	C	D	ENSG00000153107	ANAPC1	0.991	0.950333	0.958964	0.0885326	chr2	-	112631189	112631241	112630376	112630985	112636386	112636548
C_D	C	D	ENSG00000123737	EXOSC9	0.396	0.827333	2.08923	0.0885326	chr4	+	122730988	122731071	122728694	122728777	122732737	122732826
C_D	C	D	ENSG00000197461	PDGFA	0.171	0.283333	1.65692	0.0886403	chr7	-	540067	540136	537945	538211	540752	540879
C_D	C	D	ENSG00000213445	SIPA1	0.029	0.238333	8.21839	0.0888591	chr11	+	65406606	65406722	65405606	65405653	65408301	65408700
C_D	C	D	ENSG00000101199	ARFGAP1	0.0436667	0.0263333	0.603053	0.0892065	chr20	+	61917331	61917570	61917005	61917065	61917717	61917794
C_D	C	D	ENSG00000104231	ZFAND1	0.531333	0.406	0.764115	0.0894739	chr8	-	82629483	82629523	82627221	82627349	82630416	82630459
C_D	C	D	ENSG00000163006	CCDC138	0.888667	0.969333	1.09077	0.089665	chr2	+	109473249	109473426	109432396	109432561	109489906	109490045
C_D	C	D	ENSG00000071967	CYBRD1	0.917333	0.973667	1.06141	0.089665	chr2	+	172398094	172398303	172378857	172379248	172409855	172410010
C_D	C	D	ENSG00000163597	SNHG16	0.586667	0.504667	0.860227	0.0897256	chr17	+	74555026	74555125	74553873	74553939	74557369	74557480
C_D	C	D	ENSG00000100154	TTC28	0.779333	0.383667	0.492301	0.0897256	chr22	-	28386776	28386800	28385865	28385995	28388574	28388651
C_D	C	D	ENSG00000072110	ACTN1	0.973	0.988	1.01542	0.0904152	chr14	-	69345705	69345786	69345174	69345240	69346678	69346825
C_D	C	D	ENSG00000137210	TMEM14B	0.899333	0.857333	0.953299	0.0905895	chr6	+	10751365	10751467	10749854	10749931	10755374	10755465
C_D	C	D	ENSG00000017260	ATP2C1	0.748	0.584333	0.781194	0.0909868	chr3	+	130613433	130613619	130612811	130613181	130649259	130649370
C_D	C	D	ENSG00000115504	EHBP1	0.803333	0.685	0.852697	0.0913346	chr2	+	63176228	63176297	63175426	63175451	63182651	63182795
C_D	C	D	ENSG00000196588	MKL1	0.819333	0.607333	0.741253	0.0919518	chr22	-	40990677	40990739	40948109	40948371	41032481	41032695
C_D	C	D	ENSG00000135164	DMTF1	0.911667	0.716	0.785375	0.0919518	chr7	+	86783705	86783844	86781755	86781871	86792554	86792648
C_D	C	D	ENSG00000130779	CLIP1	0.833667	0.936667	1.12355	0.0919518	chr12	-	122831921	122832026	122825299	122826244	122835657	122835690
C_D	C	D	ENSG00000245910	SNHG6	0.963667	0.978	1.01487	0.0921834	chr8	-	67834558	67834627	67834221	67834349	67834848	67834960
C_D	C	D	ENSG00000112319	EYA4	0.9	0.975667	1.08407	0.0921834	chr6	+	133703529	133703579	133595853	133595951	133767767	133767892
C_D	C	D	ENSG00000138629	UBL7	0.350667	0.66	1.88213	0.092283	chr15	-	74743142	74743200	74738318	74738568	74748892	74749012
C_D	C	D	ENSG00000103599	IQCH	0.456	0.816667	1.79094	0.0923773	chr15	+	67692451	67692643	67681168	67681344	67709268	67709389
C_D	C	D	ENSG00000139974	SLC38A6	0.860667	0.7	0.813323	0.0924527	chr14	+	61510167	61510221	61509864	61509930	61512063	61512143
C_D	C	D	ENSG00000120860	CCDC53	0.754	0.939667	1.24624	0.0924527	chr12	-	102443966	102444069	102439831	102439897	102455689	102455812
C_D	C	D	ENSG00000047849	MAP4	0.892333	0.947333	1.06164	0.0924572	chr3	-	47910703	47910817	47898920	47899002	47912302	47912595
C_D	C	D	ENSG00000095906	NUBP2	0.842667	0.772667	0.91693	0.0925928	chr16	+	1836757	1836956	1836537	1836656	1837677	1837778
C_D	C	D	ENSG00000079974	RABL2B	0.845333	0.966667	1.14353	0.0926175	chr22	-	51221466	51221714	51220615	51220779	51221928	51222091
C_D	C	D	ENSG00000188428	BLOC1S5	0.206667	0.0326667	0.158065	0.0926918	chr6	-	8027439	8027632	8026599	8026658	8062766	8062849
C_D	C	D	ENSG00000175224	ATG13	0.110333	0.0286667	0.259819	0.0931057	chr11	+	46642609	46642707	46639874	46639925	46665828	46665910
C_D	C	D	ENSG00000106012	IQCE	0.791	0.962	1.21618	0.0931057	chr7	+	2606749	2606797	2598681	2598851	2611159	2611288
C_D	C	D	ENSG00000164258	NDUFS4	0.0233333	0.0143333	0.614286	0.0935425	chr5	+	52900553	52900725	52899281	52899360	52942062	52942235
C_D	C	D	ENSG00000155506	LARP1	0.955	0.899	0.941361	0.094584	chr5	+	154173359	154173482	154173154	154173283	154173659	154173822
C_D	C	D	ENSG00000121903	ZSCAN20	0.745	0.501	0.672483	0.0945923	chr1	+	33954714	33954791	33954064	33954251	33956624	33957302
C_D	C	D	ENSG00000107521	HPS1	0.895333	0.795667	0.888682	0.0945952	chr10	-	100195028	100195171	100193696	100193848	100195391	100195529
C_D	C	D	ENSG00000185480	PARPBP	0.983	0.93	0.946083	0.0945952	chr12	+	102547646	102547754	102542012	102542241	102559506	102559661
C_D	C	D	ENSG00000166037	CEP57	0.844667	0.524	0.620363	0.0945952	chr11	+	95555662	95555740	95551990	95552068	95562350	95562495
C_D	C	D	ENSG00000135365	PHF21A	0.651667	0.885	1.35806	0.0949207	chr11	-	46139472	46139665	46113733	46113774	46140292	46140351
C_D	C	D	ENSG00000267750	AC003102.3	0.218333	0.658	3.01374	0.094967	chr17	-	42382348	42382411	42379884	42381575	42384659	42384868
C_D	C	D	ENSG00000025434	NR1H3	0.673333	0.846	1.25644	0.094967	chr11	+	47280651	47280810	47279521	47279680	47281341	47281530
C_D	C	D	ENSG00000185480	PARPBP	0.0556667	0.256333	4.60479	0.094967	chr12	+	102544041	102544149	102542007	102542241	102545347	102545601
C_D	C	D	ENSG00000204764	RANBP17	0.552333	0.053	0.0959565	0.0949899	chr5	+	170410068	170410249	170395245	170395381	170455875	170455993
C_D	C	D	ENSG00000105865	DUS4L	0.980667	0.921	0.939157	0.0949899	chr7	+	107205032	107205121	107204469	107204654	107207494	107207631
C_D	C	D	ENSG00000014641	MDH1	0.972333	0.952333	0.979431	0.0957744	chr2	+	63821621	63821720	63815742	63816180	63826303	63826426
C_D	C	D	ENSG00000205981	DNAJC19	0.980667	0.946667	0.96533	0.0957744	chr3	-	180705965	180706017	180705810	180705884	180707387	180707491
C_D	C	D	ENSG00000100271	TTLL1	0.113667	0.369333	3.24927	0.0958212	chr22	-	43466176	43466248	43465609	43465850	43471479	43471596
C_D	C	D	ENSG00000165795	NDRG2	0.855	1	1.16959	0.0958212	chr14	-	21492188	21492298	21491399	21491480	21493187	21493220
C_D	C	D	ENSG00000203667	COX20	0.874	0.821667	0.940122	0.0958212	chr1	+	245005245	245005360	244998960	244999058	245005496	245005560
C_D	C	D	ENSG00000070501	POLB	0.987	0.937333	0.949679	0.0958212	chr8	+	42210036	42210086	42202477	42202537	42213033	42213085
C_D	C	D	ENSG00000085063	CD59	0.210333	0.162	0.770206	0.0959441	chr11	-	33752969	33753014	33743924	33744009	33757927	33757991
C_D	C	D	ENSG00000135763	URB2	0.929333	0.985667	1.06062	0.0959581	chr1	+	229781605	229781716	229779279	229779440	229783256	229783499
C_D	C	D	ENSG00000083535	PIBF1	0.938667	0.774667	0.825284	0.0959581	chr13	+	73547728	73547813	73505302	73505405	73572959	73573133
C_D	C	D	ENSG00000095906	NUBP2	0.801667	0.719333	0.897297	0.0960654	chr16	+	1836738	1836956	1836537	1836656	1837677	1837741
C_D	C	D	ENSG00000130962	PRRG1	0.949	0.827667	0.872146	0.0960654	chrX	+	37285092	37285253	37265461	37265512	37312388	37312664
C_D	C	D	ENSG00000007545	CRAMP1L	0.793667	0.939333	1.18354	0.0970429	chr16	+	1717335	1717401	1716422	1716601	1717962	1718194
C_D	C	D	ENSG00000161999	JMJD8	0.911667	0.793	0.869835	0.0970429	chr16	-	734065	734155	733860	733909	734233	734344
C_D	C	D	ENSG00000111412	C12orf49	0.922333	0.983	1.06578	0.0972792	chr12	-	117160871	117161028	117157567	117157681	117175594	117175866
C_D	C	D	ENSG00000124313	IQSEC2	0.939667	0.813667	0.86591	0.0973138	chrX	-	53308745	53308841	53284981	53285243	53310677	53310776
C_D	C	D	ENSG00000070610	GBA2	0.0763333	0.149	1.95197	0.0973138	chr9	-	35743272	35743323	35741316	35741887	35744293	35744388
C_D	C	D	ENSG00000198858	R3HDM4	0.959	0.909333	0.94821	0.0974671	chr19	-	901421	901546	900828	900952	901975	902067
C_D	C	D	ENSG00000197712	FAM114A1	0.404333	0.611	1.51113	0.0974671	chr4	+	38870018	38870167	38869436	38869455	38879691	38880047
C_D	C	D	ENSG00000072803	FBXW11	0.175	0.0473333	0.270476	0.0979987	chr5	-	171384600	171384702	171337575	171337801	171423893	171424055
C_D	C	D	ENSG00000108773	KAT2A	0.984667	0.961667	0.976642	0.0979987	chr17	-	40269924	40270035	40269695	40269832	40270314	40270421
C_D	C	D	ENSG00000125450	NUP85	0.989333	0.955333	0.965633	0.0979987	chr17	+	73204598	73204715	73201753	73201889	73205917	73206080
C_D	C	D	ENSG00000161692	DBF4B	0.933667	0.979333	1.04891	0.0979987	chr17	+	42786671	42786734	42786065	42786207	42800247	42800390
C_D	C	D	ENSG00000197948	FCHSD1	0.882333	1	1.13336	0.0979987	chr5	-	141027534	141027663	141026964	141027087	141028523	141028587
C_D	C	D	ENSG00000165480	SKA3	0.963333	0.888667	0.922491	0.0979987	chr13	-	21746758	21746820	21746407	21746643	21750513	21750612
C_D	C	D	ENSG00000066926	FECH	0.964	0.988	1.0249	0.0983003	chr18	-	55218546	55218606	55216741	55218078	55221491	55221656
C_D	C	D	ENSG00000254827	SLC22A18AS	0.87	0.933333	1.0728	0.0985234	chr11	-	2923813	2923939	2909326	2909865	2924688	2924970
C_D	C	D	ENSG00000005100	DHX33	0.988	0.957667	0.969298	0.0985902	chr17	-	5352128	5352215	5346808	5347833	5353522	5353726
C_D	C	D	ENSG00000172366	FAM195A	0.974667	0.901333	0.924761	0.0987627	chr16	+	692119	692249	691812	692043	697416	697544
C_D	C	D	ENSG00000125257	ABCC4	0.894	0.972	1.08725	0.0994579	chr13	-	95918365	95918518	95899896	95900007	95921563	95921676
C_D	C	D	ENSG00000155506	LARP1	0.962667	0.915	0.950485	0.0994579	chr5	+	154173359	154173560	154173154	154173283	154173659	154173755
C_D	C	D	ENSG00000125744	RTN2	0.372	0.597667	1.60663	0.0999237	chr19	-	45996417	45996636	45992603	45992811	45997423	45997678
C_D	C	D	ENSG00000122861	PLAU	0.993333	0.968667	0.975168	0.0999237	chr10	+	75671798	75671826	75671282	75671370	75671972	75672080
C_D	C	D	ENSG00000101246	ARFRP1	0.981	0.941333	0.959565	0.0999237	chr20	-	62338350	62338449	62338002	62338090	62339218	62339268
C_D	C	D	ENSG00000165171	WBSCR27	0.551	0.857	1.55535	0.0999237	chr7	-	73254360	73254450	73249244	73249410	73255399	73255528
C_D	C	D	ENSG00000168385	SEPT2	0.0803333	0.0583333	0.726141	0.100483	chr2	+	242256913	242257014	242255358	242255397	242263630	242263656
C_D	C	D	ENSG00000186866	POFUT2	0.126333	0.0676667	0.53562	0.100648	chr21	-	46697147	46697688	46696931	46697057	46698017	46698084
C_D	C	D	ENSG00000102871	TRADD	1	0.916333	0.916333	0.1011	chr16	-	67190412	67190571	67188998	67189197	67193740	67194201
C_D	C	D	ENSG00000074657	ZNF532	0.0583333	0.025	0.428571	0.101176	chr18	+	56598877	56598987	56587565	56587865	56601664	56601810
C_D	C	D	ENSG00000172331	BPGM	0.00966667	0.0276667	2.86207	0.101176	chr7	+	134343099	134343420	134331582	134331689	134346198	134346860
C_D	C	D	ENSG00000052795	FNIP2	0.436	0.168333	0.386086	0.101201	chr4	+	159754952	159755042	159754679	159754780	159756556	159756628
C_D	C	D	ENSG00000163702	IL17RC	0.974333	0.901	0.924735	0.101421	chr3	+	9960183	9960293	9959606	9959759	9962174	9962286
C_D	C	D	ENSG00000147162	OGT	0.935333	0.882	0.942979	0.101421	chrX	+	70775039	70775235	70774362	70774442	70775803	70775944
C_D	C	D	ENSG00000151208	DLG5	0.00533333	0.025	4.6875	0.101421	chr10	-	79604968	79605195	79603204	79603464	79613111	79613295
C_D	C	D	ENSG00000140474	ULK3	0.047	0.0883333	1.87943	0.101421	chr15	-	75134875	75135015	75134620	75134761	75135344	75135465
C_D	C	D	ENSG00000198586	TLK1	0.981	0.929	0.946993	0.101421	chr2	-	171974248	171974367	171939290	171939362	172016799	172017005
C_D	C	D	ENSG00000151632	AKR1C2	0.908	0.962667	1.06021	0.101421	chr10	-	5049598	5049698	5045943	5046206	5060091	5060207
C_D	C	D	ENSG00000133193	FAM104A	0.972667	0.911667	0.937286	0.101644	chr17	-	71223303	71223403	71203491	71205907	71228224	71228506
C_D	C	D	ENSG00000107371	EXOSC3	0.916667	0.868333	0.947273	0.101734	chr9	-	37781982	37782134	37780802	37780877	37783910	37784060
C_D	C	D	ENSG00000231607	DLEU2	0.969333	0.905667	0.934319	0.101804	chr13	-	50649694	50649789	50642232	50642299	50655958	50656127
C_D	C	D	ENSG00000148925	BTBD10	0.418	0.666667	1.5949	0.102207	chr11	-	13484168	13484344	13466570	13466728	13484646	13484728
C_D	C	D	ENSG00000018189	RUFY3	0.808333	0.959	1.18639	0.102477	chr4	+	71660511	71660611	71655211	71655309	71665857	71665922
C_D	C	D	ENSG00000169592	INO80E	0.176333	0.261	1.48015	0.10262	chr16	+	30012532	30015978	30012249	30012361	30016541	30017095
C_D	C	D	ENSG00000171792	RHNO1	0.920333	0.960333	1.04346	0.10265	chr12	+	2994448	2994658	2986364	2986448	2997076	2998437
C_D	C	D	ENSG00000151773	CCDC122	0.146333	0.329667	2.25285	0.102653	chr13	-	44443466	44443625	44433807	44434206	44448977	44449063
C_D	C	D	ENSG00000006837	CDKL3	0.679667	0.295	0.434036	0.102817	chr5	-	133644264	133644418	133643828	133644157	133655048	133655188
C_D	C	D	ENSG00000225241	RP11-640M9.2	0.503333	0.673	1.33709	0.103144	chr1	+	144606937	144607061	144606368	144606510	144614839	144614993
C_D	C	D	ENSG00000120992	LYPLA1	1	0.809	0.809	0.103349	chr8	-	54975887	54975935	54967012	54967693	55013467	55013499
C_D	C	D	ENSG00000139613	SMARCC2	0.988667	0.961	0.972016	0.103556	chr12	-	56571805	56571877	56568434	56568548	56572187	56572318
C_D	C	D	ENSG00000267120	AD000671.6	0.799	0.584	0.730914	0.103556	chr19	-	36236025	36236113	36235526	36235639	36236248	36236333
C_D	C	D	ENSG00000160570	DEDD2	0.482	0.335667	0.696404	0.10368	chr19	-	42720831	42721197	42719284	42719404	42721783	42721868
C_D	C	D	ENSG00000165629	ATP5C1	0.991667	0.983333	0.991597	0.103743	chr10	+	7841734	7841878	7840952	7841157	7841989	7842054
C_D	C	D	ENSG00000118058	KMT2A	0.0896667	0.144	1.60595	0.104173	chr11	+	118309738	118309837	118307476	118307659	118339489	118339559
C_D	C	D	ENSG00000119487	MAPKAP1	0.934667	0.874333	0.935449	0.104173	chr9	-	128432096	128432186	128419929	128420078	128469249	128469491
C_D	C	D	ENSG00000147050	KDM6A	1	0.895	0.895	0.104612	chrX	+	44879854	44879975	44870205	44870264	44894175	44894230
C_D	C	D	ENSG00000241852	C8orf58	0.542333	0.722333	1.3319	0.104687	chr8	+	22460073	22460156	22459712	22459825	22460707	22461646
C_D	C	D	ENSG00000152942	RAD17	0.997	0.946333	0.949181	0.105054	chr5	+	68684860	68684972	68682222	68682292	68687657	68687840
C_D	C	D	ENSG00000258181	RP11-493L12.4	0.778	0.500667	0.64353	0.105054	chr12	+	47643108	47643211	47642918	47643014	47651244	47651322
C_D	C	D	ENSG00000122515	ZMIZ2	0.325	0.190333	0.585641	0.105054	chr7	+	44799749	44799827	44798879	44799059	44800023	44800192
C_D	C	D	ENSG00000249915	PDCD6	0.992333	0.979333	0.9869	0.105054	chr5	+	306716	306875	304291	304336	311407	312526
C_D	C	D	ENSG00000142453	CARM1	0.415333	0.306	0.736758	0.105054	chr19	+	11032050	11032119	11031725	11031803	11032290	11033448
C_D	C	D	ENSG00000092841	MYL6	0.982667	0.987667	1.00509	0.105157	chr12	+	56553370	56553514	56552467	56552495	56553758	56554127
C_D	C	D	ENSG00000196576	PLXNB2	0.985667	0.904333	0.917484	0.105253	chr22	-	50733147	50733207	50727945	50729026	50745981	50746032
C_D	C	D	ENSG00000219200	RNASEK	0.0443333	0.0596667	1.34586	0.105307	chr17	+	6916637	6916854	6915966	6916080	6916984	6917061
C_D	C	D	ENSG00000240771	ARHGEF25	0.967333	0.868667	0.898001	0.105307	chr12	+	58009619	58009800	58009294	58009495	58010066	58010278
C_D	C	D	ENSG00000116001	TIA1	0.128667	0.0696667	0.541451	0.105307	chr2	-	70455475	70455594	70454866	70454954	70456395	70456450
C_D	C	D	ENSG00000165113	GKAP1	0.405667	0.249667	0.615448	0.105307	chr9	-	86383732	86383885	86368172	86368274	86395296	86395319
C_D	C	D	ENSG00000138041	SMEK2	0.622333	0.722333	1.16069	0.105426	chr2	-	55805382	55805478	55804450	55804492	55806814	55806917
C_D	C	D	ENSG00000213865	C8orf44	0.706667	0.890667	1.26038	0.105935	chr8	+	67589876	67590189	67579852	67579936	67591955	67593235
C_D	C	D	ENSG00000126581	BECN1	0.0396667	0.022	0.554622	0.106065	chr17	-	40967688	40967790	40966541	40966691	40967925	40968013
C_D	C	D	ENSG00000088367	EPB41L1	0.848333	0.946	1.11513	0.106065	chr20	+	34802281	34802362	34800193	34800298	34809785	34809866
C_D	C	D	ENSG00000067177	PHKA1	0.749667	0.858667	1.1454	0.106562	chrX	-	71840574	71840751	71839063	71839155	71842958	71843125
C_D	C	D	ENSG00000101246	ARFRP1	0.982	0.945	0.962322	0.106638	chr20	-	62338350	62338444	62338002	62338090	62339218	62339348
C_D	C	D	ENSG00000131374	TBC1D5	0.0926667	0.0376667	0.406475	0.106638	chr3	-	17627844	17628049	17550040	17550097	17665340	17665405
C_D	C	D	ENSG00000172137	CALB2	0.973333	0.903	0.92774	0.106638	chr16	+	71418241	71418281	71417872	71417928	71418685	71418739
C_D	C	D	ENSG00000010404	IDS	0.053	0.0336667	0.63522	0.106638	chrX	-	148583604	148583707	148582479	148582568	148584841	148585019
C_D	C	D	ENSG00000114423	CBLB	0.951	0.838667	0.881879	0.106638	chr3	-	105400322	105400454	105397274	105397415	105400567	105400662
C_D	C	D	ENSG00000078967	UBE2D4	0.0103333	0.0413333	4	0.106638	chr7	+	43986757	43986828	43982552	43982630	43988230	43988336
C_D	C	D	ENSG00000272030	RP1-178F15.4	0.047	0.154333	3.28369	0.106857	chr1	-	153605511	153605633	153604509	153604716	153606433	153606586
C_D	C	D	ENSG00000172890	NADSYN1	0.664333	0.846333	1.27396	0.107305	chr11	+	71171086	71171259	71169473	71169590	71171767	71171993
C_D	C	D	ENSG00000115310	RTN4	0.0383333	0.0226667	0.591304	0.107392	chr2	-	55255299	55255356	55214626	55214834	55276880	55277680
C_D	C	D	ENSG00000178852	EFCAB13	0.216	0.0506667	0.234568	0.107392	chr17	+	45425173	45425317	45422381	45422464	45438743	45438887
C_D	C	D	ENSG00000011021	CLCN6	0.789	0.513333	0.650613	0.107392	chr1	+	11888514	11888681	11888162	11888276	11889252	11889379
C_D	C	D	ENSG00000088992	TESC	0.956333	0.933667	0.976298	0.107392	chr12	-	117494610	117494691	117486823	117486963	117513075	117513145
C_D	C	D	ENSG00000160226	C21orf2	0.989	0.884333	0.894169	0.107792	chr21	-	45755640	45755687	45752915	45753145	45757531	45757550
C_D	C	D	ENSG00000163291	PAQR3	0.977	0.918333	0.939952	0.107989	chr4	-	79845010	79845101	79839095	79841835	79847674	79847872
C_D	C	D	ENSG00000140995	DEF8	0.346667	0.255667	0.7375	0.107989	chr16	+	90015824	90015921	90015202	90015222	90020650	90020784
C_D	C	D	ENSG00000204054	LINC00963	0.614	0.324333	0.52823	0.108156	chr9	+	132264675	132265418	132251385	132251578	132265601	132265951
C_D	C	D	ENSG00000105700	KXD1	0.0353333	0.0526667	1.49057	0.108156	chr19	+	18670909	18671360	18668707	18668724	18672845	18672967
C_D	C	D	ENSG00000169045	HNRNPH1	0.333333	0.666667	2	0.108156	chr5	-	179051097	179051203	179050037	179050165	179051317	179051601
C_D	C	D	ENSG00000185813	PCYT2	0.0856667	0.174	2.03113	0.108232	chr17	-	79865079	79865133	79864635	79864774	79865429	79865474
C_D	C	D	ENSG00000166171	DPCD	0.701667	0.364	0.518765	0.108232	chr10	+	103364896	103364969	103360959	103361093	103369123	103369204
C_D	C	D	ENSG00000230487	PSMG3-AS1	0.717	0.902	1.25802	0.108232	chr7	+	1622797	1622905	1615422	1615524	1624019	1626181
C_D	C	D	ENSG00000166352	C11orf74	0.705667	0.373	0.528578	0.108232	chr11	+	36657600	36657667	36631630	36631789	36680568	36680818
C_D	C	D	ENSG00000167272	POP5	0.984333	0.946667	0.961734	0.108597	chr12	-	121017316	121017400	121016850	121017215	121018917	121019060
C_D	C	D	ENSG00000175634	RPS6KB2	0.988333	0.964667	0.976054	0.108992	chr11	+	67200596	67200687	67200422	67200513	67200810	67200918
C_D	C	D	ENSG00000130158	DOCK6	0.646667	0.311667	0.481959	0.108997	chr19	-	11339973	11340066	11339676	11339711	11343878	11344042
C_D	C	D	ENSG00000218739	CEBPZ-AS1	0.086	0.053	0.616279	0.109082	chr2	+	37425636	37425815	37423647	37423663	37426846	37426962
C_D	C	D	ENSG00000096433	ITPR3	1	0.945667	0.945667	0.109889	chr6	+	33638941	33639083	33638447	33638592	33639805	33640005
C_D	C	D	ENSG00000198363	ASPH	0.854667	0.82	0.959438	0.109889	chr8	-	62559308	62559437	62557158	62557191	62563608	62563683
C_D	C	D	ENSG00000103148	NPRL3	0.114333	0.385667	3.37318	0.109955	chr16	-	173505	173544	169124	169254	174935	175072
C_D	C	D	ENSG00000144935	TRPC1	0.786667	0.910667	1.15763	0.110014	chr3	+	142503545	142503882	142499675	142499871	142521010	142521186
C_D	C	D	ENSG00000174775	HRAS	0.975667	0.891667	0.913905	0.110014	chr11	-	533276	533358	532241	532630	533452	533612
C_D	C	D	ENSG00000108753	HNF1B	0.805333	0.901	1.11879	0.110014	chr17	-	36060987	36061182	36047244	36047395	36064923	36065056
C_D	C	D	ENSG00000121057	AKAP1	0.0233333	0.0493333	2.11429	0.110063	chr17	+	55185306	55185409	55182801	55184539	55187385	55187519
C_D	C	D	ENSG00000102081	FMR1	0.163	0.239	1.46626	0.110178	chrX	+	147019617	147019680	147018984	147019119	147022094	147022181
C_D	C	D	ENSG00000139637	C12orf10	0.986	0.965333	0.97904	0.110276	chr12	+	53699691	53699844	53696817	53696977	53699981	53700104
C_D	C	D	ENSG00000101003	GINS1	0.984	0.943333	0.958672	0.110276	chr20	+	25394425	25394490	25388362	25388531	25422337	25422412
C_D	C	D	ENSG00000122203	KIAA1191	0.982333	0.945667	0.962674	0.110276	chr5	-	175779624	175779751	175775252	175775359	175788604	175788768
C_D	C	D	ENSG00000196247	ZNF107	0.304667	0.114	0.374179	0.110279	chr7	+	64129414	64129556	64126510	64126663	64139554	64139714
C_D	C	D	ENSG00000006194	ZNF263	0.824333	0.944333	1.14557	0.110652	chr16	+	3335058	3335239	3332942	3334205	3335680	3335754
C_D	C	D	ENSG00000122203	KIAA1191	0.985667	0.956	0.969902	0.110724	chr5	-	175782573	175782752	175775252	175775359	175788604	175788800
C_D	C	D	ENSG00000137522	RNF121	0.00933333	0.0293333	3.14286	0.111044	chr11	+	71689131	71689281	71671795	71671937	71693806	71693961
C_D	C	D	ENSG00000108423	TUBD1	0.0263333	0.0723333	2.74684	0.111363	chr17	-	57962021	57962117	57958254	57958471	57963443	57963591
C_D	C	D	ENSG00000168958	MFF	0.347	0.282667	0.814601	0.111363	chr2	+	228211941	228212100	228205007	228205096	228220392	228220477
C_D	C	D	ENSG00000167528	ZNF641	0.785667	0.944333	1.20195	0.111499	chr12	-	48739127	48739257	48738381	48738495	48741034	48741126
C_D	C	D	ENSG00000186807	ANXA8L2	1	0.882333	0.882333	0.111499	chr10	+	47756638	47756732	47756032	47756092	47756971	47757067
C_D	C	D	ENSG00000243452	NBPF15	0.054	0.0153333	0.283951	0.111644	chr1	+	148577071	148577251	148568735	148568877	148577357	148577512
C_D	C	D	ENSG00000099377	HSD3B7	0.986	0.878333	0.890805	0.111644	chr16	+	30996973	30997145	30996518	30996618	30997743	30997852
C_D	C	D	ENSG00000154529	CNTNAP3B	0.807667	0.958667	1.18696	0.111669	chr9	+	43844143	43844315	43828077	43828221	43849744	43849851
C_D	C	D	ENSG00000088298	EDEM2	0.0863333	0.133	1.54054	0.111806	chr20	-	33721907	33721958	33719444	33719586	33722540	33722752
C_D	C	D	ENSG00000177459	C8orf47	0.929	0.985333	1.06064	0.111813	chr8	+	99101303	99102257	99076538	99076955	99105448	99105838
C_D	C	D	ENSG00000165644	COMTD1	0.925667	0.746333	0.806266	0.112244	chr10	-	76995377	76995501	76995024	76995130	76995592	76995683
C_D	C	D	ENSG00000168397	ATG4B	0.961667	0.987667	1.02704	0.112357	chr2	+	242594685	242594758	242593960	242594062	242598522	242598863
C_D	C	D	ENSG00000125450	NUP85	0.99	0.958	0.967677	0.112404	chr17	+	73204631	73204715	73201814	73201889	73205917	73206080
C_D	C	D	ENSG00000116586	LAMTOR2	0.989667	0.963	0.973055	0.112466	chr1	+	156027768	156027858	156025286	156025466	156028105	156028297
C_D	C	D	ENSG00000120805	ARL1	0.238333	0.724	3.03776	0.112542	chr12	-	101796919	101797033	101794839	101794951	101799621	101799759
C_D	C	D	ENSG00000162591	MEGF6	0.165333	0.542667	3.28226	0.112788	chr1	-	3414054	3414185	3413796	3413925	3414934	3415063
C_D	C	D	ENSG00000247774	PCED1B-AS1	1	0.909	0.909	0.113318	chr12	-	47609947	47610047	47604422	47604544	47610166	47610227
C_D	C	D	ENSG00000134490	TMEM241	0.902	0.986667	1.09387	0.113318	chr18	-	21010594	21010641	21001330	21001408	21017744	21017817
C_D	C	D	ENSG00000168958	MFF	0.573333	0.468333	0.81686	0.113318	chr2	+	228207460	228207535	228205007	228205096	228217229	228217289
C_D	C	D	ENSG00000077782	FGFR1	0.0283333	0.0153333	0.541176	0.113535	chr8	-	38286764	38286908	38285869	38285953	38314873	38314964
C_D	C	D	ENSG00000205643	CDPF1	0.021	0.0783333	3.73016	0.113724	chr22	-	46642569	46642692	46639917	46641135	46643006	46643118
C_D	C	D	ENSG00000005108	THSD7A	0.964333	0.910333	0.944003	0.113901	chr7	-	11452282	11452427	11450833	11450949	11457076	11457230
C_D	C	D	ENSG00000144468	RHBDD1	0.853333	0.959333	1.12422	0.114106	chr2	+	227704124	227704343	227702788	227702870	227729319	227729560
C_D	C	D	ENSG00000162976	PQLC3	0.982333	0.938667	0.955548	0.114158	chr2	+	11315093	11315135	11304329	11304387	11317862	11319000
C_D	C	D	ENSG00000068120	COASY	0.981333	0.952333	0.970448	0.114158	chr17	+	40716726	40716916	40716463	40716595	40717244	40717329
C_D	C	D	ENSG00000065600	TMEM206	0.973667	0.916667	0.941458	0.114594	chr1	-	212550903	212551048	212548534	212548642	212553236	212553379
C_D	C	D	ENSG00000213742	ZNF337-AS1	0.101667	0.254333	2.50164	0.114594	chr20	+	25612793	25612924	25604680	25604771	25614684	25614806
C_D	C	D	ENSG00000163138	PACRGL	0.664333	0.895	1.34722	0.114626	chr4	+	20703380	20703507	20702293	20702410	20703763	20703844
C_D	C	D	ENSG00000121578	B4GALT4	0.965333	0.841333	0.871547	0.11465	chr3	-	118953991	118954074	118945655	118945888	118955699	118955917
C_D	C	D	ENSG00000117226	GBP3	0.0543333	0.204333	3.76074	0.11465	chr1	-	89485808	89485894	89480969	89481097	89486214	89486426
C_D	C	D	ENSG00000183048	SLC25A10	0.240667	0.161667	0.671745	0.11465	chr17	+	79680291	79680536	79679293	79679549	79681982	79682102
C_D	C	D	ENSG00000158987	RAPGEF6	0.935333	0.799667	0.854954	0.114908	chr5	-	130928075	130928159	130897670	130897740	130938963	130939020
C_D	C	D	ENSG00000186001	LRCH3	0.557333	0.307333	0.551435	0.114908	chr3	+	197585704	197585776	197581262	197581316	197592293	197592342
C_D	C	D	ENSG00000115307	AUP1	0.989	0.977	0.987867	0.114948	chr2	-	74755877	74756062	74755543	74755616	74756258	74756409
C_D	C	D	ENSG00000013306	SLC25A39	0.969	0.947333	0.97764	0.115214	chr17	-	42400175	42400220	42399786	42399896	42400651	42400711
C_D	C	D	ENSG00000166532	RIMKLB	0.0933333	0.053	0.567857	0.115564	chr12	+	8852380	8853210	8850517	8850893	8866406	8866637
C_D	C	D	ENSG00000122512	PMS2	0.941333	0.983667	1.04497	0.115582	chr7	-	6043320	6043423	6042083	6042267	6043602	6043689
C_D	C	D	ENSG00000177556	ATOX1	0.981333	0.964333	0.982677	0.115582	chr5	-	151131264	151131340	151125839	151126010	151138106	151138210
C_D	C	D	ENSG00000131626	PPFIA1	0.752667	0.949	1.26085	0.115823	chr11	+	70196028	70196145	70194480	70194526	70197099	70197129
C_D	C	D	ENSG00000130731	C16orf13	0.992667	0.939	0.945937	0.115849	chr16	-	685611	685774	684888	684956	686093	686302
C_D	C	D	ENSG00000166833	NAV2	0.648667	1	1.54162	0.115849	chr11	+	20072834	20072879	20070273	20070741	20075625	20075786
C_D	C	D	ENSG00000174652	ZNF266	0.410333	0.711667	1.73436	0.11594	chr19	-	9545473	9545535	9530740	9530894	9545783	9545869
C_D	C	D	ENSG00000251003	RP11-152P17.2	0.947	0.822667	0.868708	0.11594	chr8	-	106939878	106939945	106810554	106810670	107072608	107072695
C_D	C	D	ENSG00000130508	PXDN	1	0.847333	0.847333	0.11594	chr2	-	1691403	1691475	1687851	1687923	1695699	1695771
C_D	C	D	ENSG00000170417	TMEM182	0.139	0.049	0.352518	0.116362	chr2	+	103374847	103374932	103353369	103353472	103379045	103379145
C_D	C	D	ENSG00000109794	FAM149A	0.902333	0.955333	1.05874	0.116362	chr4	+	187070719	187070858	187070326	187070437	187073056	187073199
C_D	C	D	ENSG00000138134	STAMBPL1	0.970667	0.918667	0.946429	0.116603	chr10	+	90676436	90676574	90674290	90674415	90681039	90681152
C_D	C	D	ENSG00000168096	ANKS3	0.0716667	0.203	2.83256	0.116659	chr16	-	4781512	4781580	4779980	4780152	4784156	4784248
C_D	C	D	ENSG00000213722	DDAH2	0.992667	0.954333	0.961383	0.116788	chr6	-	31696641	31697002	31696422	31696522	31697827	31698022
C_D	C	D	ENSG00000000419	DPM1	0.974	0.839667	0.862081	0.116829	chr20	-	49557641	49557746	49557401	49557492	49558567	49558663
C_D	C	D	ENSG00000166484	MAPK7	0.130333	0.0456667	0.350384	0.116878	chr17	+	19283796	19283814	19283094	19283260	19283920	19283936
C_D	C	D	ENSG00000196781	TLE1	0.652333	0.887333	1.36025	0.117123	chr9	-	84267128	84267203	84235355	84235472	84300590	84300635
C_D	C	D	ENSG00000131508	UBE2D2	0.0936667	0.131667	1.40569	0.117415	chr5	+	138941828	138941992	138940750	138941400	138979956	138980020
C_D	C	D	ENSG00000078140	UBE2K	0.986	0.966	0.979716	0.117667	chr4	+	39739039	39739133	39699663	39700010	39747371	39747430
C_D	C	D	ENSG00000178826	TMEM139	0.715333	0.433	0.605312	0.117895	chr7	+	142983033	142983295	142982046	142982067	142983516	142985141
C_D	C	D	ENSG00000164053	ATRIP	0.969	0.894667	0.923289	0.118143	chr3	+	48505980	48506061	48505439	48505531	48506229	48506482
C_D	C	D	ENSG00000005801	ZNF195	0.852667	0.965333	1.13213	0.118478	chr11	-	3382972	3383119	3381549	3381795	3392172	3392300
C_D	C	D	ENSG00000088305	DNMT3B	0.0836667	0.0176667	0.211155	0.118478	chr20	+	31393143	31393213	31390190	31390276	31395567	31397161
C_D	C	D	ENSG00000108753	HNF1B	0.803667	0.897667	1.11696	0.118777	chr17	-	36059081	36059200	36046434	36047395	36064923	36065056
C_D	C	D	ENSG00000124313	IQSEC2	0.139667	0.0156667	0.112172	0.119259	chrX	-	53264964	53265014	53262058	53264366	53265503	53265677
C_D	C	D	ENSG00000040275	SPDL1	0.806667	0.922	1.14298	0.119259	chr5	+	169017759	169017833	169010791	169010893	169018051	169018228
C_D	C	D	ENSG00000230798	RP4-792G4.2	0.826667	0.530667	0.641935	0.119259	chr1	-	63787335	63787751	63787037	63787134	63787986	63788107
C_D	C	D	ENSG00000071462	WBSCR22	0.989	0.968667	0.979441	0.11928	chr7	+	73105245	73105342	73101147	73101230	73106925	73106976
C_D	C	D	ENSG00000125826	RBCK1	0.903	0.941667	1.04282	0.11939	chr20	+	390473	390669	388948	389423	391055	391408
C_D	C	D	ENSG00000088367	EPB41L1	0.844667	0.940333	1.11326	0.119474	chr20	+	34802278	34802362	34800193	34800298	34809785	34809856
C_D	C	D	ENSG00000015479	MATR3	0.0583333	0.12	2.05714	0.120154	chr5	+	138610052	138610118	138609791	138609850	138611809	138611839
C_D	C	D	ENSG00000089685	BIRC5	0.0383333	0.0253333	0.66087	0.120364	chr17	+	76212046	76212147	76210760	76210870	76212744	76212862
C_D	C	D	ENSG00000089063	TMEM230	0.016	0.035	2.1875	0.12037	chr20	-	5092145	5092251	5089977	5090091	5093606	5093733
C_D	C	D	ENSG00000143537	ADAM15	0.737	0.939333	1.27454	0.120828	chr1	+	155034379	155034451	155033890	155033965	155034720	155034845
C_D	C	D	ENSG00000177888	ZBTB41	0.0816667	0.024	0.293878	0.121215	chr1	-	197145060	197145144	197144139	197144245	197145693	197145800
C_D	C	D	ENSG00000048028	USP28	0.666667	0.387333	0.581	0.121215	chr11	-	113678744	113678858	113677210	113677306	113679019	113679159
C_D	C	D	ENSG00000071282	LMCD1	1	0.952	0.952	0.121352	chr3	+	8590253	8590589	8578870	8579126	8607117	8607333
C_D	C	D	ENSG00000256546	AC156455.1	0.563	0.859667	1.52694	0.121581	chr12	+	122502044	122502339	122501254	122501437	122502455	122502564
C_D	C	D	ENSG00000108599	AKAP10	0.975	0.927667	0.951453	0.121852	chr17	-	19844199	19844323	19843025	19843162	19845138	19845223
C_D	C	D	ENSG00000148180	GSN	0.543333	0.111333	0.204908	0.122537	chr9	+	124044716	124044828	124043747	124043840	124062333	124062404
C_D	C	D	ENSG00000161692	DBF4B	0.617333	0.425667	0.689525	0.122644	chr17	+	42809545	42809633	42808332	42808383	42811457	42811531
C_D	C	D	ENSG00000124635	HIST1H2BJ	0.877333	0.695	0.792173	0.122852	chr6	-	27095042	27095180	27094057	27094241	27100145	27100541
C_D	C	D	ENSG00000005339	CREBBP	0.783	0.909333	1.16135	0.122852	chr16	-	3827613	3827658	3824569	3824694	3828011	3828173
C_D	C	D	ENSG00000177728	KIAA0195	0.0353333	0.085	2.40566	0.122852	chr17	+	73488319	73488418	73487779	73487981	73488554	73488823
C_D	C	D	ENSG00000145916	RMND5B	0.666667	0.354	0.531	0.122852	chr5	+	177562173	177562313	177558237	177558377	177569583	177569729
C_D	C	D	ENSG00000137513	NARS2	0.939333	0.986667	1.05039	0.122852	chr11	-	78239887	78239982	78189630	78189729	78270584	78270665
C_D	C	D	ENSG00000067066	SP100	0.907333	0.972667	1.07201	0.1232	chr2	+	231363175	231363250	231359130	231359175	231367780	231367825
C_D	C	D	ENSG00000196459	TRAPPC2	0.021	0.0883333	4.20635	0.123562	chrX	-	13738546	13738616	13737989	13738101	13752162	13752304
C_D	C	D	ENSG00000196295	AC005154.6	0.705667	1	1.4171	0.123982	chr7	-	30624326	30624424	30608448	30608605	30624945	30625095
C_D	C	D	ENSG00000147996	CBWD5	0.124	0.202667	1.63441	0.123982	chr9	-	70488819	70488917	70486792	70486879	70489914	70490187
C_D	C	D	ENSG00000121774	KHDRBS1	0.947667	0.921667	0.972564	0.124316	chr1	+	32497124	32497241	32495898	32496023	32498788	32498935
C_D	C	D	ENSG00000072422	RHOBTB1	0.918333	1	1.08893	0.124369	chr10	-	62701561	62701612	62671108	62671310	62745602	62745703
C_D	C	D	ENSG00000077782	FGFR1	0.883667	0.491333	0.556017	0.12437	chr8	-	38318613	38318773	38314873	38315052	38325189	38325242
C_D	C	D	ENSG00000078618	NRD1	0.981667	0.85	0.865874	0.12459	chr1	-	52303158	52303292	52302040	52302110	52305897	52306186
C_D	C	D	ENSG00000168743	NPNT	0.917667	1	1.08972	0.124735	chr4	+	106888344	106888601	106880184	106880283	106890051	106890604
C_D	C	D	ENSG00000159128	IFNGR2	0.049	0.0123333	0.251701	0.124832	chr21	+	34783141	34783198	34775732	34775922	34787194	34787327
C_D	C	D	ENSG00000088367	EPB41L1	0.967333	0.991	1.02447	0.124832	chr20	+	34807682	34807766	34800193	34800298	34809785	34809866
C_D	C	D	ENSG00000012124	CD22	0.352667	0.786667	2.23062	0.124856	chr19	+	35822921	35822977	35820089	35820133	35823455	35823827
C_D	C	D	ENSG00000116977	LGALS8	0.548	0.682333	1.24513	0.125259	chr1	+	236706214	236706340	236706060	236706087	236706859	236706948
C_D	C	D	ENSG00000128000	ZNF780B	0.706	1	1.41643	0.125259	chr19	-	40561322	40561483	40556230	40556284	40562007	40562082
C_D	C	D	ENSG00000165322	ARHGAP12	0.977667	0.925667	0.946812	0.125498	chr10	-	32141444	32141525	32132388	32132514	32150322	32150586
C_D	C	D	ENSG00000111731	C2CD5	0.952	0.840333	0.882703	0.125739	chr12	-	22611417	22611489	22609904	22610095	22612425	22612476
C_D	C	D	ENSG00000111271	ACAD10	0.972667	0.879333	0.904044	0.125781	chr12	+	112167609	112167760	112165765	112165947	112174634	112174808
C_D	C	D	ENSG00000143774	GUK1	0.927	0.891667	0.961884	0.125884	chr1	+	228336071	228336157	228335315	228335400	228336365	228336581
C_D	C	D	ENSG00000080503	SMARCA2	0.176	0.042	0.238636	0.126317	chr9	+	2161000	2161035	2159813	2159909	2161685	2161903
C_D	C	D	ENSG00000087191	PSMC5	0.00966667	0.017	1.75862	0.126708	chr17	+	61905188	61905283	61904805	61904874	61905497	61905569
C_D	C	D	ENSG00000169696	ASPSCR1	0.0163333	0.0336667	2.06122	0.126708	chr17	+	79972950	79973232	79970106	79970159	79974351	79974403
C_D	C	D	ENSG00000068903	SIRT2	0.0363333	0.154333	4.24771	0.126708	chr19	-	39389433	39389558	39389018	39389065	39390145	39390463
C_D	C	D	ENSG00000143537	ADAM15	0.986333	0.964667	0.978033	0.126708	chr1	+	155025892	155025969	155025116	155025253	155026385	155026464
C_D	C	D	ENSG00000132600	PRMT7	0.98	0.937	0.956122	0.126708	chr16	+	68355328	68355365	68349799	68349977	68358585	68358735
C_D	C	D	ENSG00000168958	MFF	0.953	0.898	0.942288	0.126708	chr2	+	228217229	228217289	228197134	228197304	228220392	228220477
C_D	C	D	ENSG00000124164	VAPB	0.948667	0.985667	1.039	0.126708	chr20	+	57009657	57009761	56993266	56993419	57015962	57016139
C_D	C	D	ENSG00000182534	MXRA7	0.285	0.214667	0.753216	0.126822	chr17	-	74679928	74680009	74675650	74676961	74681153	74681247
C_D	C	D	ENSG00000104870	FCGRT	0.991	0.935	0.943491	0.126822	chr19	+	50017138	50017390	50016651	50016730	50027763	50028033
C_D	C	D	ENSG00000187953	PMS2CL	0.717667	0.435333	0.606595	0.127454	chr7	+	6773029	6773158	6771527	6771586	6774935	6775020
C_D	C	D	ENSG00000122481	RWDD3	0.864333	0.745333	0.862322	0.127469	chr1	+	95709766	95710254	95699710	95699871	95712097	95712213
C_D	C	D	ENSG00000105698	USF2	1	0.720333	0.720333	0.127469	chr19	+	35765984	35766328	35761985	35762044	35769848	35769977
C_D	C	D	ENSG00000140474	ULK3	0.932	0.875333	0.939199	0.127469	chr15	-	75130606	75130685	75130492	75130533	75130780	75130845
C_D	C	D	ENSG00000065809	FAM107B	0.874333	0.949	1.0854	0.127588	chr10	-	14595320	14595386	14572330	14572514	14614227	14614338
C_D	C	D	ENSG00000111731	C2CD5	0.966333	0.869667	0.899966	0.128671	chr12	-	22611417	22611519	22609904	22610095	22612425	22612476
C_D	C	D	ENSG00000220785	MTMR9LP	0.01	0.113667	11.3667	0.128671	chr1	-	32700003	32700224	32697642	32697785	32700304	32700415
C_D	C	D	ENSG00000182796	TMEM198B	0.928667	0.767333	0.826274	0.12935	chr12	+	56226654	56226798	56225040	56225133	56227230	56227325
C_D	C	D	ENSG00000078018	MAP2	0.502333	0.887667	1.76709	0.129478	chr2	+	210588318	210588411	210574637	210574978	210590432	210590514
C_D	C	D	ENSG00000123607	TTC21B	0.970667	0.859333	0.885302	0.129478	chr2	-	166781058	166781188	166775785	166775943	166785644	166785845
C_D	C	D	ENSG00000120896	SORBS3	0.952667	0.833667	0.875087	0.12966	chr8	+	22423338	22423385	22422780	22422867	22424173	22424381
C_D	C	D	ENSG00000111596	CNOT2	0.783667	0.669	0.853679	0.129822	chr12	+	70726546	70726626	70713077	70713144	70729217	70729343
C_D	C	D	ENSG00000188186	LAMTOR4	0.0173333	0.00566667	0.326923	0.129822	chr7	+	99750338	99750380	99746979	99747202	99751022	99751140
C_D	C	D	ENSG00000072110	ACTN1	0.908	0.954	1.05066	0.130449	chr14	-	69345174	69345240	69343798	69343957	69346678	69346825
C_D	C	D	ENSG00000183426	NPIPA1	0.483667	0.115667	0.239145	0.130819	chr16	+	15031421	15031507	15029016	15029254	15035668	15035797
C_D	C	D	ENSG00000011198	ABHD5	0.885333	0.955333	1.07907	0.130966	chr3	+	43759162	43759349	43756438	43756550	43759934	43760541
C_D	C	D	ENSG00000115290	GRB14	0.93	0.870333	0.935842	0.131128	chr2	-	165350940	165351034	165349325	165349692	165353517	165353605
C_D	C	D	ENSG00000152219	ARL14EP	0.772	0.665	0.861399	0.131128	chr11	+	30352432	30352921	30344597	30344749	30354412	30354540
C_D	C	D	ENSG00000130779	CLIP1	0.132333	0.0873333	0.65995	0.13141	chr12	-	122831921	122832026	122825299	122826244	122837272	122837333
C_D	C	D	ENSG00000109685	WHSC1	0.00533333	0.0306667	5.75	0.13141	chr4	+	1956263	1956412	1955050	1955251	1956887	1957067
C_D	C	D	ENSG00000169379	ARL13B	0.399667	0.738667	1.84821	0.131773	chr3	+	93714721	93714788	93699057	93699326	93754174	93754280
C_D	C	D	ENSG00000112039	FANCE	0.766333	0.927	1.20966	0.132747	chr6	+	35425692	35425761	35425332	35425377	35426073	35426217
C_D	C	D	ENSG00000175029	CTBP2	0.963333	0.913333	0.948097	0.132989	chr10	-	126799558	126799662	126727565	126727724	126849395	126849595
C_D	C	D	ENSG00000139116	KIF21A	0.882333	0.959667	1.08765	0.133178	chr12	-	39711874	39712003	39709733	39709772	39713707	39713815
C_D	C	D	ENSG00000146828	SLC12A9	0.992667	0.95	0.957018	0.133415	chr7	+	100456671	100456783	100456456	100456564	100457506	100457664
C_D	C	D	ENSG00000142192	APP	0.987	0.978667	0.991557	0.133494	chr21	-	27277335	27277389	27269884	27269985	27284052	27284274
C_D	C	D	ENSG00000267508	ZNF285	0.426667	0.238333	0.558594	0.133659	chr19	-	44898682	44898703	44896503	44896630	44901363	44901421
C_D	C	D	ENSG00000271147	RP4-769N13.6	0.656333	0.817667	1.24581	0.134266	chrX	+	101856807	101856905	101856391	101856437	101860409	101860581
C_D	C	D	ENSG00000171208	NETO2	0.776333	0.706667	0.910262	0.134266	chr16	-	47120136	47120250	47115544	47117712	47143393	47143622
C_D	C	D	ENSG00000115310	RTN4	0.132667	0.0706667	0.532663	0.134854	chr2	-	55252221	55254621	55214626	55214834	55255299	55255356
C_D	C	D	ENSG00000185515	BRCC3	0.991667	0.945	0.952941	0.13504	chrX	+	154301648	154301706	154299694	154299925	154305444	154305564
C_D	C	D	ENSG00000133961	NUMB	0.307333	0.405333	1.31887	0.13504	chr14	-	73745988	73746132	73741923	73744001	73749066	73749213
C_D	C	D	ENSG00000135917	SLC19A3	0.0766667	0.142333	1.85652	0.13518	chr2	-	228565628	228565824	228563451	228564280	228566884	228567036
C_D	C	D	ENSG00000185418	TARSL2	0.0456667	0.126333	2.76642	0.135496	chr15	-	102239533	102239638	102226098	102226265	102241288	102241387
C_D	C	D	ENSG00000251369	ZNF550	0.565667	0.808333	1.42899	0.135496	chr19	-	58055018	58055951	58053207	58054611	58057824	58059361
C_D	C	D	ENSG00000088305	DNMT3B	0.185667	0.0856667	0.4614	0.135836	chr20	+	31381341	31381401	31380431	31380576	31383214	31383340
C_D	C	D	ENSG00000223508	RPL23AP53	0.830333	0.939333	1.13127	0.13593	chr8	-	180803	180907	180007	180170	182128	182231
C_D	C	D	ENSG00000158483	FAM86C1	0.462	0.264	0.571429	0.135972	chr11	+	71502784	71502865	71500828	71500891	71507062	71507212
C_D	C	D	ENSG00000168397	ATG4B	0.154	0.0983333	0.638528	0.135972	chr2	+	242592721	242592784	242590678	242590750	242592926	242593025
C_D	C	D	ENSG00000042429	MED17	0.956667	0.881333	0.921254	0.136113	chr11	+	93530700	93530885	93529575	93529706	93535000	93535138
C_D	C	D	ENSG00000170266	GLB1	0.034	0.0156667	0.460784	0.136244	chr3	-	33118585	33118729	33114035	33114205	33138502	33138638
C_D	C	D	ENSG00000157191	NECAP2	0.903	0.956667	1.05943	0.136257	chr1	+	16782312	16782388	16778332	16778510	16785336	16785451
C_D	C	D	ENSG00000166169	POLL	0.832667	0.940333	1.1293	0.136257	chr10	-	103345618	103345913	103340004	103340173	103347002	103347178
C_D	C	D	ENSG00000005243	COPZ2	0.946	0.868333	0.9179	0.136257	chr17	-	46105837	46105876	46103536	46103841	46106490	46106542
C_D	C	D	ENSG00000214530	STARD10	0.927	0.973667	1.05034	0.136257	chr11	-	72468811	72468929	72466745	72466798	72469574	72469678
C_D	C	D	ENSG00000251503	APITD1-CORT	0.946	0.898333	0.949612	0.136257	chr1	+	10502321	10502498	10500403	10500470	10511433	10512014
C_D	C	D	ENSG00000104290	FZD3	0.812667	0.611667	0.752666	0.136519	chr8	+	28357449	28357495	28351772	28351860	28360186	28360719
C_D	C	D	ENSG00000205664	RP11-706O15.1	0.886667	0.986667	1.11278	0.13672	chrX	-	3736482	3736541	3735575	3735819	3746546	3746900
C_D	C	D	ENSG00000239779	WBP1	0.0896667	0.129	1.43866	0.137042	chr2	+	74685958	74686244	74685598	74685798	74686769	74686872
C_D	C	D	ENSG00000116833	NR5A2	0.597333	0.843333	1.41183	0.137042	chr1	+	200008785	200008923	199996729	199997039	200012901	200013020
C_D	C	D	ENSG00000166037	CEP57	0.986333	0.943	0.956066	0.137334	chr11	+	95560949	95561191	95551990	95552068	95562350	95562495
C_D	C	D	ENSG00000104218	CSPP1	0.141	0.0576667	0.408983	0.137552	chr8	+	68085003	68085208	68084746	68084790	68087530	68087671
C_D	C	D	ENSG00000116337	AMPD2	0.992667	0.956333	0.963398	0.137886	chr1	+	110173304	110173415	110172854	110173028	110173564	110174163
C_D	C	D	ENSG00000184465	WDR27	0.361333	0.137	0.379151	0.137941	chr6	-	170036466	170036600	170034523	170034621	170038634	170038756
C_D	C	D	ENSG00000111206	FOXM1	0.0763333	0.114333	1.49782	0.138013	chr12	-	2970464	2970578	2966848	2968829	2973485	2973661
C_D	C	D	ENSG00000196247	ZNF107	0.332667	0.113667	0.341683	0.138114	chr7	+	64150776	64150903	64139554	64139714	64151625	64151752
C_D	C	D	ENSG00000145016	KIAA0226	0.942333	0.788333	0.836576	0.138114	chr3	-	197444847	197445001	197431962	197432046	197463525	197463590
C_D	C	D	ENSG00000186812	ZNF397	0.979667	0.897	0.915618	0.138114	chr18	+	32822354	32822848	32821000	32821073	32823115	32823257
C_D	C	D	ENSG00000171792	RHNO1	0.947333	0.973	1.02709	0.138114	chr12	+	2994448	2994700	2986380	2986448	2997076	2998626
C_D	C	D	ENSG00000164418	GRIK2	1	0.902	0.902	0.138588	chr6	+	102513671	102513803	102503204	102503455	102516221	102517958
C_D	C	D	ENSG00000114126	TFDP2	0.911667	0.725667	0.795978	0.138588	chr3	-	141712379	141712427	141697361	141697524	141724282	141724386
C_D	C	D	ENSG00000230109	RP11-275N1.1	0.942333	0.688	0.730103	0.138588	chr10	-	21643599	21643693	21629161	21629242	21661823	21661879
C_D	C	D	ENSG00000090060	PAPOLA	0.873667	0.821667	0.940481	0.138673	chr14	+	97026985	97027048	97022511	97022750	97029155	97029230
C_D	C	D	ENSG00000109794	FAM149A	0.912333	0.965333	1.05809	0.138804	chr4	+	187070746	187070858	187070326	187070437	187073056	187073199
C_D	C	D	ENSG00000203485	INF2	0.191333	0.282667	1.47735	0.139281	chr14	+	105181620	105181677	105180539	105181193	105185131	105185940
C_D	C	D	ENSG00000214827	MTCP1	0.810333	0.536333	0.661868	0.139507	chrX	-	154294180	154294332	154293893	154294064	154298968	154299501
C_D	C	D	ENSG00000089195	TRMT6	0.991	0.969333	0.978137	0.139507	chr20	-	5925450	5925560	5924807	5924899	5927051	5927179
C_D	C	D	ENSG00000114126	TFDP2	0.945	0.818333	0.865961	0.139553	chr3	-	141713861	141713983	141697361	141697524	141724282	141724386
C_D	C	D	ENSG00000050130	JKAMP	0.960333	0.980667	1.02117	0.139876	chr14	+	59967908	59967985	59965444	59965626	59970571	59972128
C_D	C	D	ENSG00000132600	PRMT7	0.439333	0.327333	0.745068	0.140099	chr16	+	68345944	68346079	68344876	68345002	68349799	68349977
C_D	C	D	ENSG00000126583	PRKCG	0.665333	0.275667	0.414329	0.140174	chr19	+	54396241	54396329	54395762	54395897	54396615	54396645
C_D	C	D	ENSG00000124279	FASTKD3	0.889333	0.753333	0.847076	0.140174	chr5	-	7866758	7868309	7866010	7866096	7869091	7869115
C_D	C	D	ENSG00000156467	UQCRB	0.00866667	0.0133333	1.53846	0.14042	chr8	-	97243453	97243743	97242942	97243360	97244001	97244168
C_D	C	D	ENSG00000198858	R3HDM4	0.932333	0.859	0.921344	0.140859	chr19	-	901419	901546	900828	900952	901975	902434
C_D	C	D	ENSG00000124831	LRRFIP1	0.662333	0.302333	0.456467	0.140946	chr2	+	238667371	238667464	238666098	238666191	238668706	238668848
C_D	C	D	ENSG00000143774	GUK1	0.835667	0.768	0.919027	0.141077	chr1	+	228336071	228336240	228335321	228335400	228336365	228336509
C_D	C	D	ENSG00000167671	UBXN6	0.881667	0.780333	0.885066	0.141153	chr19	-	4446279	4446410	4446045	4446194	4446496	4446716
C_D	C	D	ENSG00000230189	GS1-124K5.2	0.769333	0.712333	0.92591	0.141214	chr7	-	65952935	65953025	65950081	65950140	65954924	65955046
C_D	C	D	ENSG00000149532	CPSF7	0.848333	0.727667	0.85776	0.141343	chr11	-	61188018	61188045	61187420	61187566	61188861	61189080
C_D	C	D	ENSG00000132376	INPP5K	0.970667	0.909667	0.937157	0.141343	chr17	-	1416746	1416855	1412976	1413093	1417165	1417273
C_D	C	D	ENSG00000163633	C4orf36	0.245667	0.0673333	0.274084	0.141667	chr4	-	87811200	87811291	87809273	87809428	87812608	87812746
C_D	C	D	ENSG00000114867	EIF4G1	0.897	0.951667	1.06094	0.142034	chr3	+	184033919	184034006	184032355	184032462	184035108	184035285
C_D	C	D	ENSG00000147121	KRBOX4	0.931	0.978667	1.0512	0.14213	chrX	+	46322182	46322309	46309865	46309910	46322632	46322743
C_D	C	D	ENSG00000246273	SBF2-AS1	0.345333	0.207333	0.600386	0.142689	chr11	+	9801922	9802122	9779842	9780050	9829394	9829585
C_D	C	D	ENSG00000126787	DLGAP5	0.182	0.132333	0.727106	0.142822	chr14	-	55615311	55615402	55614829	55615191	55617516	55617566
C_D	C	D	ENSG00000105755	ETHE1	0.986667	0.961667	0.974662	0.143079	chr19	-	44030666	44030811	44015588	44015718	44031248	44031353
C_D	C	D	ENSG00000070501	POLB	0.986667	0.946333	0.959122	0.143079	chr8	+	42206533	42206608	42202470	42202537	42213033	42213085
C_D	C	D	ENSG00000163702	IL17RC	0.976333	0.915	0.93718	0.14314	chr3	+	9972083	9972143	9971711	9971833	9972578	9972627
C_D	C	D	ENSG00000140612	SEC11A	0.972667	0.959667	0.986635	0.14314	chr15	-	85230855	85231005	85223943	85224063	85234765	85234875
C_D	C	D	ENSG00000175634	RPS6KB2	0.0233333	0.0416667	1.78571	0.14314	chr11	+	67199826	67199963	67198838	67198986	67200070	67200128
C_D	C	D	ENSG00000171466	ZNF562	0.858667	0.978333	1.13936	0.14314	chr19	-	9768684	9768811	9767222	9767329	9771395	9771550
C_D	C	D	ENSG00000182472	CAPN12	0.793667	0.873667	1.1008	0.143193	chr19	-	39226009	39226069	39225452	39225510	39226141	39226184
C_D	C	D	ENSG00000140157	NIPA2	0.988333	0.969	0.980438	0.143193	chr15	-	23019799	23019856	23012278	23012439	23021197	23021429
C_D	C	D	ENSG00000181544	FANCB	0.92	0.788	0.856522	0.143225	chrX	-	14887044	14887165	14882681	14883702	14891107	14891174
C_D	C	D	ENSG00000183111	ARHGEF37	1	0.850333	0.850333	0.143248	chr5	+	148999916	149000027	148998500	148998605	149001295	149001625
C_D	C	D	ENSG00000147804	SLC39A4	0.661667	0.537667	0.812594	0.143248	chr8	-	145638620	145638773	145638142	145638330	145638896	145638955
C_D	C	D	ENSG00000198074	AKR1B10	0.988667	0.981	0.992245	0.143248	chr7	+	134223686	134223827	134222945	134223029	134225798	134226160
C_D	C	D	ENSG00000106477	CEP41	0.682	0.835	1.22434	0.143248	chr7	-	130039879	130040095	130037348	130038880	130040547	130040987
C_D	C	D	ENSG00000129103	SUMF2	0.985333	0.961	0.975304	0.143248	chr7	+	56144526	56144582	56141866	56141911	56145794	56145879
C_D	C	D	ENSG00000145293	ENOPH1	0.853333	0.783667	0.918359	0.143248	chr4	+	83372195	83372398	83369072	83369174	83375874	83376007
C_D	C	D	ENSG00000159921	GNE	0.958	0.995667	1.03932	0.143248	chr9	-	36249188	36249394	36246027	36246479	36258317	36258496
C_D	C	D	ENSG00000171204	TMEM126B	0.374333	0.258333	0.690116	0.143489	chr11	+	85340175	85340306	85339636	85339732	85342730	85342852
C_D	C	D	ENSG00000105048	TNNT1	0.994	0.981	0.986922	0.143489	chr19	-	55652553	55652670	55652250	55652328	55653224	55653288
C_D	C	D	ENSG00000188690	UROS	0.143667	0.199667	1.38979	0.143725	chr10	-	127477851	127478097	127477150	127477574	127483448	127483547
C_D	C	D	ENSG00000023445	BIRC3	0.219667	0.109	0.496206	0.143782	chr11	+	102190607	102190737	102188214	102188302	102192567	102192973
C_D	C	D	ENSG00000154640	BTG3	0.0446667	0.0173333	0.38806	0.143926	chr21	-	18983974	18984092	18981324	18981470	18985016	18985263
C_D	C	D	ENSG00000022277	RTFDC1	0.879667	0.711	0.808261	0.144361	chr20	+	55045655	55045807	55043741	55043822	55046669	55046725
C_D	C	D	ENSG00000244687	UBE2V1	1	0.843	0.843	0.144463	chr20	-	48732021	48732158	48713208	48713357	48732235	48732491
C_D	C	D	ENSG00000172766	NAA16	0.874333	0.958333	1.09607	0.144544	chr13	+	41929279	41929352	41905409	41905505	41932439	41932609
C_D	C	D	ENSG00000082781	ITGB5	0.973	0.985	1.01233	0.144677	chr3	-	124536467	124536557	124527868	124528003	124538585	124538681
C_D	C	D	ENSG00000153575	TUBGCP5	0.997667	0.963667	0.96592	0.144677	chr15	+	22848237	22848331	22846862	22846952	22848874	22849121
C_D	C	D	ENSG00000175066	GK5	0.157667	0.263667	1.6723	0.144833	chr3	-	141903552	141904635	141901764	141901891	141904770	141904831
C_D	C	D	ENSG00000139636	LMBR1L	0.953333	0.874	0.916783	0.144913	chr12	-	49491726	49491888	49490924	49491522	49494170	49494237
C_D	C	D	ENSG00000128581	RABL5	0.744333	0.870667	1.16973	0.144913	chr7	-	100961404	100962313	100959620	100959823	100964951	100965071
C_D	C	D	ENSG00000146282	RARS2	0.984333	0.923667	0.938368	0.144913	chr6	-	88251635	88251712	88240501	88240660	88265125	88265223
C_D	C	D	ENSG00000138613	APH1B	0.835	0.709667	0.8499	0.145037	chr15	+	63579622	63579745	63578756	63578827	63594543	63594671
C_D	C	D	ENSG00000103222	ABCC1	0.968667	0.986333	1.01824	0.145759	chr16	+	16162012	16162159	16149948	16150152	16165498	16165586
C_D	C	D	ENSG00000128989	ARPP19	0.118	0.084	0.711864	0.145939	chr15	-	52856386	52856443	52849296	52849419	52861044	52861099
C_D	C	D	ENSG00000149257	SERPINH1	0.0563333	0.027	0.47929	0.146028	chr11	+	75274771	75274815	75273100	75273364	75277360	75278004
C_D	C	D	ENSG00000188002	RP11-43F13.1	0.894333	0.690667	0.77227	0.146028	chr5	-	1632758	1632866	1628869	1629745	1632959	1633021
C_D	C	D	ENSG00000112701	SENP6	0.893333	0.693	0.775746	0.146249	chr6	+	76332466	76332574	76311939	76312292	76333615	76333676
C_D	C	D	ENSG00000100239	PPP6R2	0.953667	0.872	0.914366	0.146249	chr22	+	50857295	50857408	50854520	50854586	50857777	50857891
C_D	C	D	ENSG00000169855	ROBO1	0.988667	0.943667	0.954484	0.146249	chr3	-	78649262	78649459	78646389	78648077	78655882	78656191
C_D	C	D	ENSG00000110721	CHKA	0.846333	0.917333	1.08389	0.146643	chr11	-	67848870	67848924	67842183	67842297	67864485	67864597
C_D	C	D	ENSG00000008382	MPND	0.960333	0.842333	0.877126	0.14673	chr19	+	4358079	4358169	4357511	4357582	4359159	4359252
C_D	C	D	ENSG00000105676	ARMC6	0.371333	0.52	1.40036	0.146759	chr19	+	19144939	19145047	19144422	19144739	19153519	19153686
C_D	C	D	ENSG00000108312	UBTF	0.0226667	0.035	1.54412	0.146759	chr17	-	42285986	42286369	42285231	42285279	42286719	42286790
C_D	C	D	ENSG00000139546	TARBP2	0.759	0.663667	0.874396	0.146809	chr12	+	53898918	53899046	53898481	53898599	53899432	53899634
C_D	C	D	ENSG00000169016	E2F6	0.162333	0.24	1.47844	0.147122	chr2	-	11595467	11595600	11593707	11593924	11597304	11597359
C_D	C	D	ENSG00000064726	BTBD1	0.976333	0.951	0.974053	0.147222	chr15	-	83718824	83718930	83710479	83710677	83725140	83725297
C_D	C	D	ENSG00000185808	PIGP	0.986	0.96	0.973631	0.14724	chr21	-	38441851	38441924	38439561	38439680	38444733	38444837
C_D	C	D	ENSG00000196663	TECPR2	0.964667	0.862333	0.893918	0.14724	chr14	+	102898132	102898465	102894586	102894719	102900571	102901548
C_D	C	D	ENSG00000115756	HPCAL1	0.159667	0.224	1.40292	0.147367	chr2	+	10548687	10548860	10536960	10537046	10559859	10560261
C_D	C	D	ENSG00000166734	CASC4	0.561	0.482333	0.859774	0.147484	chr15	+	44695084	44695252	44673003	44673174	44705533	44707956
C_D	C	D	ENSG00000213024	NUP62	0.0263333	0.0123333	0.468354	0.147484	chr19	-	50414361	50414600	50413111	50413141	50430950	50431072
C_D	C	D	ENSG00000170889	RPS9	0.971667	0.981333	1.00995	0.147709	chr19	+	54710143	54710592	54705354	54705477	54711265	54711512
C_D	C	D	ENSG00000166263	STXBP4	0.962667	0.892	0.926593	0.147779	chr17	+	53062974	53063052	53046125	53046176	53063502	53063627
C_D	C	D	ENSG00000006576	PHTF2	0.958	0.988	1.03132	0.147779	chr7	+	77567026	77567155	77558425	77558644	77569346	77569619
C_D	C	D	ENSG00000100410	PHF5A	0.953	0.990333	1.03917	0.147779	chr22	-	41864023	41864151	41863451	41863618	41864605	41864629
C_D	C	D	ENSG00000197275	RAD54B	0.108333	0.0503333	0.464615	0.148061	chr8	-	95444838	95444884	95423348	95423543	95470495	95470664
C_D	C	D	ENSG00000123595	RAB9A	0.781	0.683	0.87452	0.148335	chrX	+	13721932	13722021	13707243	13707407	13726839	13728625
C_D	C	D	ENSG00000181481	RNF135	0.111	0.0526667	0.474474	0.148335	chr17	+	29320857	29320922	29311634	29311778	29324259	29324349
C_D	C	D	ENSG00000125826	RBCK1	0.026	0.0493333	1.89744	0.148608	chr20	+	397863	397986	390527	390669	398169	398263
C_D	C	D	ENSG00000168487	BMP1	0.972667	0.911333	0.936943	0.14889	chr8	+	22064366	22064494	22059315	22059441	22064815	22065029
C_D	C	D	ENSG00000095794	CREM	0.981667	0.946	0.963667	0.149455	chr10	+	35467799	35467914	35437295	35437419	35468061	35468204
C_D	C	D	ENSG00000088367	EPB41L1	0.934333	0.976333	1.04495	0.149638	chr20	+	34806797	34806884	34800193	34800298	34809785	34809866
C_D	C	D	ENSG00000100897	DCAF11	0.99	0.953	0.962626	0.14987	chr14	+	24586125	24586253	24584751	24584958	24586474	24586558
C_D	C	D	ENSG00000095794	CREM	0.987	0.962	0.974671	0.14987	chr10	+	35467816	35467914	35437295	35437419	35468061	35468204
C_D	C	D	ENSG00000185515	BRCC3	0.992	0.947333	0.954973	0.149934	chrX	+	154301651	154301706	154299705	154299925	154305444	154305564
C_D	C	D	ENSG00000143198	MGST3	0.990333	0.981667	0.991249	0.149934	chr1	+	165623515	165623588	165621214	165621272	165624604	165624857
C_D	C	D	ENSG00000104529	EEF1D	0.071	0.051	0.71831	0.149934	chr8	-	144676044	144676241	144668898	144669019	144679517	144679532
C_D	C	D	ENSG00000100105	PATZ1	0.178333	0.284667	1.59626	0.149965	chr22	-	31724772	31724845	31721794	31723295	31731677	31731849
C_D	C	D	ENSG00000180881	CAPS2	0.452	0.882333	1.95206	0.150584	chr12	-	75716956	75717002	75715179	75715356	75784617	75784681
C_D	C	D	ENSG00000171503	ETFDH	0.952333	0.844333	0.886594	0.150607	chr4	+	159601618	159601759	159593276	159593642	159603346	159603576
C_D	C	D	ENSG00000226312	CFLAR-AS1	0.308	0.666667	2.1645	0.150607	chr2	-	202013456	202013594	202005011	202005168	202014376	202014483
C_D	C	D	ENSG00000137312	FLOT1	0.841667	0.751	0.892277	0.150607	chr6	-	30709568	30709644	30708966	30709110	30709923	30709980
C_D	C	D	ENSG00000135315	KIAA1009	1	0.727667	0.727667	0.1507	chr6	-	84936054	84936170	84930774	84930889	84937297	84937326
C_D	C	D	ENSG00000223414	LINC00473	0.472	0.746667	1.58192	0.150709	chr6	-	166361951	166362096	166360259	166360708	166362742	166363402
C_D	C	D	ENSG00000136811	ODF2	0.227667	0.341667	1.50073	0.150896	chr9	+	131219476	131219716	131218486	131218534	131221845	131221936
C_D	C	D	ENSG00000214135	AC024560.3	0.145667	0.282667	1.9405	0.151425	chr3	-	197351342	197351591	197350982	197351068	197354650	197354713
C_D	C	D	ENSG00000137821	LRRC49	0.058	0.0116667	0.201149	0.151425	chr15	+	71190705	71190794	71188187	71188275	71193260	71193363
C_D	C	D	ENSG00000061273	HDAC7	0.110667	0.2	1.80723	0.15156	chr12	-	48186320	48186452	48185653	48185787	48187151	48187325
C_D	C	D	ENSG00000170364	SETMAR	0.959667	0.874	0.910733	0.15156	chr3	+	4355330	4355445	4345291	4345552	4357895	4358949
C_D	C	D	ENSG00000198363	ASPH	0.965333	0.952	0.986188	0.152004	chr8	-	62550880	62550922	62550505	62550562	62555446	62555479
C_D	C	D	ENSG00000204764	RANBP17	0.955	0.691667	0.724258	0.152587	chr5	+	170341170	170341244	170337972	170338138	170345716	170345863
C_D	C	D	ENSG00000163633	C4orf36	1	0.759333	0.759333	0.152587	chr4	-	87854546	87854694	87847379	87847478	87857139	87857331
C_D	C	D	ENSG00000196498	NCOR2	0.829	0.751667	0.906715	0.152587	chr12	-	124811954	124812179	124810736	124810916	124815390	124815444
C_D	C	D	ENSG00000180481	GLIPR1L2	0.299667	0.0876667	0.292547	0.152587	chr12	+	75796796	75796926	75784880	75785130	75804213	75804459
C_D	C	D	ENSG00000150995	ITPR1	0.961667	0.883667	0.918891	0.152587	chr3	+	4818947	4819058	4816925	4817126	4821233	4821329
C_D	C	D	ENSG00000171792	RHNO1	0.934667	0.966	1.03352	0.152601	chr12	+	2994428	2994700	2986364	2986448	2997076	2997303
C_D	C	D	ENSG00000185842	DNAH14	0.571	1	1.75131	0.153005	chr1	+	225311228	225311316	225284819	225284941	225332098	225332330
C_D	C	D	ENSG00000000419	DPM1	0.888667	0.939667	1.05739	0.153005	chr20	-	49557401	49557492	49552684	49552799	49558567	49558663
C_D	C	D	ENSG00000196182	STK40	0.986	0.89	0.902637	0.153005	chr1	-	36824337	36824423	36823839	36823983	36826821	36826941
C_D	C	D	ENSG00000104866	PPP1R37	0.986	0.952	0.965517	0.153335	chr19	+	45646778	45646891	45645560	45645716	45648111	45648253
C_D	C	D	ENSG00000178773	CPNE7	0.224667	0.454667	2.02374	0.153741	chr16	+	89653963	89653990	89653450	89653510	89655082	89655216
C_D	C	D	ENSG00000163935	SFMBT1	0.017	0.144333	8.4902	0.153741	chr3	-	53077151	53077270	53003116	53003274	53079831	53080073
C_D	C	D	ENSG00000015133	CCDC88C	0.0236667	0.0783333	3.30986	0.153994	chr14	-	91747505	91747652	91745581	91745650	91747800	91747869
C_D	C	D	ENSG00000105983	LMBR1	0.0393333	0.0706667	1.79661	0.153994	chr7	-	156572348	156572426	156556362	156556489	156589082	156589186
C_D	C	D	ENSG00000198125	MB	0.918333	0.762667	0.83049	0.154229	chr22	-	36013209	36013312	36006930	36007153	36018524	36018608
C_D	C	D	ENSG00000148019	CEP78	0.994333	0.961	0.966477	0.154799	chr9	+	80869751	80869880	80868147	80868193	80877822	80877900
C_D	C	D	ENSG00000106290	TAF6	0.0803333	0.118333	1.47303	0.154832	chr7	-	99716018	99716272	99711851	99711891	99716826	99716989
C_D	C	D	ENSG00000197586	ENTPD6	0.868	0.517667	0.59639	0.154832	chr20	+	25176789	25176890	25176427	25176503	25187714	25188033
C_D	C	D	ENSG00000106636	YKT6	0.0403333	0.0253333	0.628099	0.154832	chr7	+	44251152	44251203	44250621	44250723	44251845	44252212
C_D	C	D	ENSG00000197181	PIWIL2	0.641667	0.762	1.18753	0.154859	chr8	+	22211783	22211891	22210471	22210725	22212861	22213029
C_D	C	D	ENSG00000104365	IKBKB	0.780333	0.603	0.772747	0.155228	chr8	+	42146151	42146246	42129600	42129723	42147673	42147791
C_D	C	D	ENSG00000171792	RHNO1	0.917333	0.956333	1.04251	0.155228	chr12	+	2994327	2994700	2986388	2986448	2997076	2997223
C_D	C	D	ENSG00000138028	CGREF1	0.963	0.876667	0.91035	0.155793	chr2	-	27325227	27325298	27324964	27325089	27325393	27325459
C_D	C	D	ENSG00000006837	CDKL3	0.562	0.230333	0.409846	0.155793	chr5	-	133647982	133648071	133643828	133644157	133655048	133655188
C_D	C	D	ENSG00000154040	CABYR	0.989667	0.942333	0.952172	0.155793	chr18	+	21723323	21723377	21723054	21723223	21735664	21736006
C_D	C	D	ENSG00000183458	RP11-958N24.1	1	0.514667	0.514667	0.155793	chr16	+	15013101	15013285	15012814	15012983	15014128	15014244
C_D	C	D	ENSG00000125826	RBCK1	0.940667	0.964	1.02481	0.156086	chr20	+	390524	390669	388693	389423	391055	391408
C_D	C	D	ENSG00000102897	LYRM1	0.0733333	0.0306667	0.418182	0.156086	chr16	+	20922504	20922586	20913807	20914039	20926877	20927036
C_D	C	D	ENSG00000112290	WASF1	0.341333	0.11	0.322266	0.156086	chr6	-	110481837	110481935	110448671	110448832	110499800	110499945
C_D	C	D	ENSG00000168137	SETD5	0.567333	0.739667	1.30376	0.156508	chr3	+	9475053	9475246	9470506	9470693	9475528	9475634
C_D	C	D	ENSG00000065325	GLP2R	0.962	0.826333	0.858974	0.156524	chr17	+	9745811	9745933	9739687	9739792	9757811	9757918
C_D	C	D	ENSG00000114098	ARMC8	0.479667	0.282	0.587908	0.156524	chr3	+	137907242	137907372	137906183	137906441	137940767	137940839
C_D	C	D	ENSG00000182173	TSEN54	0.907	0.746	0.822492	0.156814	chr17	+	73512826	73512991	73512616	73512697	73513089	73513153
C_D	C	D	ENSG00000143207	RFWD2	0.844667	1	1.1839	0.156814	chr1	-	176145045	176145143	176118141	176118210	176175707	176176114
C_D	C	D	ENSG00000106333	PCOLCE	0.981333	0.867	0.883492	0.156814	chr7	+	100203298	100203435	100202713	100202838	100204038	100204253
C_D	C	D	ENSG00000133519	ZDHHC8P1	0.640333	0.936333	1.46226	0.158162	chr22	-	23736112	23736244	23733563	23733911	23741946	23742770
C_D	C	D	ENSG00000172137	CALB2	1	0.924333	0.924333	0.158223	chr16	+	71419479	71419551	71418685	71418739	71423651	71424339
C_D	C	D	ENSG00000017260	ATP2C1	0.785667	0.644333	0.82011	0.158658	chr3	+	130613551	130613619	130612834	130613181	130649259	130649370
C_D	C	D	ENSG00000196535	MYO18A	0.986667	0.946333	0.959122	0.158785	chr17	-	27423778	27423933	27421953	27422077	27424240	27424368
C_D	C	D	ENSG00000001631	KRIT1	0.736333	0.905	1.22906	0.158834	chr7	-	91873315	91873463	91871347	91871451	91874778	91875414
C_D	C	D	ENSG00000100461	RBM23	0.036	0.0193333	0.537037	0.159362	chr14	-	23382932	23383054	23380536	23380612	23388207	23388366
C_D	C	D	ENSG00000048828	FAM120A	0.045	0.0263333	0.585185	0.159493	chr9	+	96285561	96285645	96278264	96278551	96289436	96289524
C_D	C	D	ENSG00000136828	RALGPS1	1	0.833333	0.833333	0.159493	chr9	+	129739973	129740024	129728122	129728230	129796709	129796793
C_D	C	D	ENSG00000094914	AAAS	0.949333	0.916	0.964888	0.159605	chr12	-	53708534	53708633	53708081	53708225	53708877	53708924
C_D	C	D	ENSG00000136731	UGGT1	0.987	0.943333	0.955758	0.15983	chr2	+	128913965	128913989	128913062	128913161	128914825	128914920
C_D	C	D	ENSG00000141994	DUS3L	0.948333	0.854333	0.900879	0.159942	chr19	-	5786759	5786856	5786477	5786553	5787071	5787182
C_D	C	D	ENSG00000151338	MIPOL1	0.961667	0.88	0.915078	0.159942	chr14	+	37969112	37969343	37892059	37892154	38016109	38016692
C_D	C	D	ENSG00000178950	GAK	0.885	0.957	1.08136	0.160024	chr4	-	845537	845762	844723	844872	853393	853510
C_D	C	D	ENSG00000169379	ARL13B	0.921	0.973333	1.05682	0.160101	chr3	+	93722502	93722752	93698982	93699326	93754174	93754280
C_D	C	D	ENSG00000014641	MDH1	0.978333	0.964	0.985349	0.160115	chr2	+	63824532	63824708	63815742	63816180	63826303	63826426
C_D	C	D	ENSG00000102710	SUPT20H	0.486333	0.346333	0.712132	0.160115	chr13	-	37584688	37584792	37583448	37583946	37586328	37586434
C_D	C	D	ENSG00000100445	SDR39U1	0.695333	0.803	1.15484	0.160906	chr14	-	24910883	24911001	24909988	24910132	24911383	24911466
C_D	C	D	ENSG00000122203	KIAA1191	0.989667	0.968	0.978107	0.161088	chr5	-	175777615	175777740	175775252	175775359	175788604	175788971
C_D	C	D	ENSG00000068120	COASY	0.896333	0.948667	1.05839	0.161259	chr17	+	40714313	40714505	40714168	40714237	40714629	40714937
C_D	C	D	ENSG00000114209	PDCD10	0.23	0.165	0.717391	0.161408	chr3	-	167443188	167443261	167437849	167438061	167452593	167452727
C_D	C	D	ENSG00000088930	XRN2	0.333333	0.612	1.836	0.161654	chr20	+	21314574	21314632	21314181	21314256	21319681	21319726
C_D	C	D	ENSG00000111679	PTPN6	0.910667	0.746667	0.819912	0.161737	chr12	+	7060771	7060894	7055736	7055902	7061074	7061340
C_D	C	D	ENSG00000122203	KIAA1191	0.963333	0.894333	0.928374	0.16199	chr5	-	175786483	175786570	175775252	175775359	175788604	175788764
C_D	C	D	ENSG00000176915	ANKLE2	0.0323333	0.059	1.82474	0.16247	chr12	-	133318394	133318477	133318004	133318071	133319739	133319862
C_D	C	D	ENSG00000134444	KIAA1468	0.969667	0.877	0.904435	0.16247	chr18	+	59931961	59932085	59931221	59931378	59933933	59933982
C_D	C	D	ENSG00000120725	SIL1	0.970333	0.937333	0.965991	0.16247	chr5	-	138362489	138362681	138356859	138356981	138378308	138378408
C_D	C	D	ENSG00000111731	C2CD5	0.882	0.539333	0.611489	0.16247	chr12	-	22672048	22672173	22666227	22666313	22676359	22676558
C_D	C	D	ENSG00000137501	SYTL2	0.900667	0.719333	0.798668	0.16247	chr11	-	85422155	85422275	85420373	85420543	85425455	85425550
C_D	C	D	ENSG00000176155	CCDC57	0.962	0.859667	0.893624	0.16247	chr17	-	80109435	80109649	80086368	80086473	80115623	80115824
C_D	C	D	ENSG00000143398	PIP5K1A	0.892333	0.828333	0.928278	0.16247	chr1	+	151214598	151214745	151212430	151212515	151214913	151215043
C_D	C	D	ENSG00000140157	NIPA2	0.991	0.973667	0.982509	0.16247	chr15	-	23014437	23014528	23012278	23012439	23021197	23021429
C_D	C	D	ENSG00000119522	DENND1A	1	0.952	0.952	0.16265	chr9	-	126554865	126554909	126531792	126531842	126641229	126641300
C_D	C	D	ENSG00000133612	AGAP3	0.477	0.732667	1.53599	0.163756	chr7	+	150835229	150835400	150831486	150831655	150838984	150839139
C_D	C	D	ENSG00000004660	CAMKK1	0.0696667	0.233333	3.34928	0.163756	chr17	-	3785550	3785664	3784920	3784942	3785821	3785858
C_D	C	D	ENSG00000139116	KIF21A	0.0956667	0.034	0.355401	0.163756	chr12	-	39709733	39709772	39705218	39705355	39713707	39713815
C_D	C	D	ENSG00000198000	NOL8	0.0436667	0.0946667	2.16794	0.163943	chr9	-	95085517	95085633	95083949	95084028	95085722	95085785
C_D	C	D	ENSG00000111412	C12orf49	0.943667	0.987667	1.04663	0.164738	chr12	-	117158100	117158252	117157567	117157681	117175594	117175874
C_D	C	D	ENSG00000186187	ZNRF1	0.962667	1	1.03878	0.164817	chr16	+	75127469	75127565	75032934	75033993	75138681	75138787
C_D	C	D	ENSG00000143537	ADAM15	0.087	0.0353333	0.40613	0.164817	chr1	+	155033890	155033965	155033238	155033308	155034720	155034845
C_D	C	D	ENSG00000225484	RP11-773D16.1	0.712667	0.514333	0.721703	0.165194	chr10	-	81568518	81568719	81565794	81565878	81574368	81574472
C_D	C	D	ENSG00000065609	SNAP91	0.333333	0.666667	2	0.165194	chr6	-	84311303	84311318	84310989	84311157	84315403	84315522
C_D	C	D	ENSG00000149743	TRPT1	0.976333	0.936333	0.95903	0.165194	chr11	-	63991571	63991682	63991271	63991439	63991756	63992189
C_D	C	D	ENSG00000064012	CASP8	0.972	0.924	0.950617	0.165221	chr2	+	202139611	202139676	202137360	202137499	202141549	202141691
C_D	C	D	ENSG00000133961	NUMB	0.909	0.973333	1.07077	0.165377	chr14	-	73745988	73746132	73741923	73744001	73753817	73754022
C_D	C	D	ENSG00000171604	CXXC5	0.0706667	0.0153333	0.216981	0.165377	chr5	+	139059431	139059525	139028245	139028430	139059948	139060141
C_D	C	D	ENSG00000121067	SPOP	0.707667	0.873333	1.2341	0.165377	chr17	-	47753256	47753378	47745388	47745440	47755294	47755472
C_D	C	D	ENSG00000167535	CACNB3	0.0616667	0.208333	3.37838	0.165377	chr12	+	49213418	49213725	49212691	49212757	49217126	49217249
C_D	C	D	ENSG00000122008	POLK	0.969	0.889333	0.917785	0.165377	chr5	+	74889702	74889874	74886168	74886265	74892046	74893003
C_D	C	D	ENSG00000048991	R3HDM1	0.0936667	0.0556667	0.594306	0.165377	chr2	+	136399105	136399360	136396465	136396692	136402948	136403097
C_D	C	D	ENSG00000100320	RBFOX2	0.160333	0.018	0.112266	0.165377	chr22	-	36148659	36148702	36142519	36142608	36155934	36156067
C_D	C	D	ENSG00000196391	ZNF774	0.152667	0.373667	2.4476	0.165377	chr15	+	90898582	90898648	90897873	90897996	90902082	90902189
C_D	C	D	ENSG00000164162	ANAPC10	0.037	0.0936667	2.53153	0.165377	chr4	-	146018839	146018912	146017136	146017263	146019271	146019332
C_D	C	D	ENSG00000176155	CCDC57	0.958667	0.863667	0.900904	0.165377	chr17	-	80091948	80092070	80086368	80086473	80115623	80115824
C_D	C	D	ENSG00000125648	SLC25A23	0.032	0.193	6.03125	0.165458	chr19	-	6438201	6438323	6436089	6436475	6444161	6444312
C_D	C	D	ENSG00000128487	SPECC1	0.865	0.792	0.915607	0.166034	chr17	+	20107645	20109225	20059301	20059549	20130725	20130933
C_D	C	D	ENSG00000137497	NUMA1	0.327333	0.430667	1.31568	0.166331	chr11	-	71723446	71723488	71721831	71721900	71723940	71727306
C_D	C	D	ENSG00000185684	EP400NL	0.774	0.944	1.21964	0.166599	chr12	+	132588541	132589849	132575393	132575488	132593116	132593227
C_D	C	D	ENSG00000150753	CCT5	0.995667	0.983667	0.987948	0.166639	chr5	+	10254877	10254950	10254256	10254317	10256066	10256265
C_D	C	D	ENSG00000181192	DHTKD1	0.924333	0.976	1.0559	0.166639	chr10	+	12154898	12155063	12149907	12150014	12159671	12159754
C_D	C	D	ENSG00000134419	RPS15A	0.869333	0.746	0.858129	0.166639	chr16	-	18797561	18797658	18796059	18796145	18800302	18800440
C_D	C	D	ENSG00000263711	RP11-169F17.1	0.0133333	0.028	2.1	0.166725	chr18	-	70840072	70840197	70829058	70829208	70867887	70868024
C_D	C	D	ENSG00000110075	PPP6R3	0.951667	0.912	0.958319	0.167089	chr11	+	68305126	68305359	68286968	68287119	68312305	68312492
C_D	C	D	ENSG00000120899	PTK2B	0.783	0.652	0.832695	0.167089	chr8	+	27170721	27170804	27169083	27169226	27179918	27180016
C_D	C	D	ENSG00000143543	JTB	0.977333	0.963667	0.986016	0.167205	chr1	-	153949168	153949251	153948292	153948381	153949451	153949489
C_D	C	D	ENSG00000186104	CYP2R1	0.900333	0.968667	1.0759	0.167205	chr11	-	14901681	14901905	14900659	14900989	14907321	14907463
C_D	C	D	ENSG00000103335	PIEZO1	0.981333	0.919333	0.936821	0.167205	chr16	-	88803046	88803147	88802555	88802816	88803966	88804054
C_D	C	D	ENSG00000082701	GSK3B	0.0916667	0.151667	1.65455	0.167351	chr3	-	119585436	119585475	119582265	119582452	119595259	119595355
C_D	C	D	ENSG00000245694	CRNDE	0.024	0.00966667	0.402778	0.167893	chr16	-	54958512	54958599	54957496	54957562	54959012	54959125
C_D	C	D	ENSG00000164050	PLXNB1	0.904667	0.673333	0.744289	0.167912	chr3	-	48461632	48461666	48460985	48461083	48462073	48462182
C_D	C	D	ENSG00000171853	TRAPPC12	0.573667	0.802667	1.39919	0.168074	chr2	+	3470024	3470164	3469367	3469466	3482616	3482642
C_D	C	D	ENSG00000186104	CYP2R1	0.905667	0.970667	1.07177	0.168074	chr11	-	14901681	14902314	14900659	14900989	14907321	14907463
C_D	C	D	ENSG00000070718	AP3M2	0.139	0.0656667	0.472422	0.168115	chr8	+	42011995	42012054	42010463	42010623	42012133	42012195
C_D	C	D	ENSG00000104312	RIPK2	0.0383333	0	0	0.168206	chr8	+	90771549	90771674	90770044	90770461	90775056	90775086
C_D	C	D	ENSG00000106701	FSD1L	0.716	0.929333	1.29795	0.168206	chr9	+	108246661	108246783	108230473	108230605	108268679	108268889
C_D	C	D	ENSG00000064012	CASP8	0.937333	0.842333	0.898649	0.168284	chr2	+	202137620	202137665	202137360	202137499	202141549	202141691
C_D	C	D	ENSG00000161813	LARP4	0.179667	0.336667	1.87384	0.168381	chr12	+	50796457	50796596	50794671	50794811	50806187	50806236
C_D	C	D	ENSG00000140105	WARS	0.0673333	0.046	0.683168	0.168429	chr14	-	100841619	100841743	100835423	100835595	100842596	100842622
C_D	C	D	ENSG00000262304	SHPK	1	0.869	0.869	0.168697	chr17	-	3491481	3491661	3489061	3489220	3493100	3493399
C_D	C	D	ENSG00000114030	KPNA1	0.844333	0.71	0.8409	0.16876	chr3	-	122178285	122178528	122172716	122172848	122178620	122179504
C_D	C	D	ENSG00000132155	RAF1	0.929667	0.889333	0.956615	0.169015	chr3	-	12647699	12647798	12645634	12645788	12650264	12650422
C_D	C	D	ENSG00000113810	SMC4	0.071	0.103333	1.4554	0.169015	chr3	+	160130317	160130637	160130113	160130241	160131260	160131371
C_D	C	D	ENSG00000104760	FGL1	0.334	0.461667	1.38224	0.169275	chr8	-	17749189	17749316	17743000	17743080	17752955	17753047
C_D	C	D	ENSG00000119801	YPEL5	0.166333	0.118667	0.713427	0.169275	chr2	+	30371110	30371407	30369806	30369928	30379493	30379658
C_D	C	D	ENSG00000250988	RP11-752G15.6	0.561	0.431667	0.769459	0.169275	chr15	+	83425481	83425537	83423380	83423536	83425655	83425691
C_D	C	D	ENSG00000163531	NFASC	0.415667	0.333333	0.801925	0.169287	chr1	+	204919684	204919702	204913378	204913534	204921138	204921244
C_D	C	D	ENSG00000152556	PFKM	0.992333	0.966333	0.973799	0.169287	chr12	+	48535696	48535849	48535522	48535610	48536564	48536729
C_D	C	D	ENSG00000109534	GAR1	0.985	0.955333	0.969882	0.16942	chr4	+	110737308	110737534	110736708	110736960	110739091	110739246
C_D	C	D	ENSG00000213339	QTRT1	0.96	0.912333	0.950347	0.169788	chr19	+	10818175	10818291	10817977	10818056	10822836	10822932
C_D	C	D	ENSG00000083937	CHMP2B	0.975333	0.953333	0.977444	0.169788	chr3	+	87289848	87289940	87276434	87276706	87294863	87295058
C_D	C	D	ENSG00000153914	SREK1	0.0656667	0.091	1.38579	0.170157	chr5	+	65451892	65454760	65449290	65449424	65455046	65455162
C_D	C	D	ENSG00000080823	MOK	0.752667	0.58	0.770593	0.170171	chr14	-	102732159	102732249	102729882	102729953	102749814	102749929
C_D	C	D	ENSG00000163291	PAQR3	0.0803333	0.576333	7.17427	0.170395	chr4	-	79843982	79844137	79843294	79843575	79845010	79845101
C_D	C	D	ENSG00000011485	PPP5C	0.991333	0.978333	0.986886	0.170647	chr19	+	46886667	46886733	46879709	46879831	46887036	46887135
C_D	C	D	ENSG00000088448	ANKRD10	0.232667	0.338	1.45272	0.17075	chr13	-	111546455	111546549	111545044	111545610	111558379	111558471
C_D	C	D	ENSG00000237686	RP5-1120P11.1	0.0966667	0.427	4.41724	0.170819	chr6	-	43968327	43968452	43966954	43967245	43968779	43968853
C_D	C	D	ENSG00000182871	COL18A1	0.976	0.933	0.955943	0.171018	chr21	+	46907360	46907423	46906774	46906906	46908331	46908358
C_D	C	D	ENSG00000141219	C17orf80	0.822	0.703333	0.855637	0.171072	chr17	+	71238382	71238490	71231614	71233134	71239034	71239142
C_D	C	D	ENSG00000259431	THTPA	0.823333	0.696333	0.845749	0.171143	chr14	+	24025951	24026248	24025479	24025552	24027903	24028068
C_D	C	D	ENSG00000184402	SS18L1	0.643333	0.440667	0.684974	0.171675	chr20	+	60729336	60729521	60718850	60718945	60733727	60733998
C_D	C	D	ENSG00000128581	RABL5	0.905333	0.956	1.05596	0.171927	chr7	-	100961404	100961494	100959620	100959823	100964951	100965045
C_D	C	D	ENSG00000129103	SUMF2	0.988	0.968333	0.980094	0.171927	chr7	+	56142278	56142429	56141866	56141911	56145794	56145879
C_D	C	D	ENSG00000102003	SYP	0.966667	0.86	0.889655	0.171974	chrX	-	49050622	49050818	49049728	49049920	49055426	49055492
C_D	C	D	ENSG00000162194	C11orf48	0.753	0.953667	1.26649	0.171974	chr11	-	62438711	62438860	62437353	62437487	62439035	62439105
C_D	C	D	ENSG00000150455	TIRAP	0.0743333	0.169	2.27354	0.172124	chr11	+	126161319	126161464	126160697	126160856	126162371	126162582
C_D	C	D	ENSG00000169118	CSNK1G1	0.100667	0.045	0.44702	0.172124	chr15	-	64480573	64480684	64472546	64472653	64495280	64495388
C_D	C	D	ENSG00000068120	COASY	0.977667	0.947	0.968633	0.172199	chr17	+	40717000	40717065	40716463	40716595	40717244	40717329
C_D	C	D	ENSG00000137492	PRKRIR	0.143667	0.197667	1.37587	0.172263	chr11	-	76075381	76075476	76071999	76072107	76076895	76077016
C_D	C	D	ENSG00000173210	ABLIM3	0.726333	0.305667	0.420835	0.173076	chr5	+	148622053	148622101	148619321	148619451	148624443	148624578
C_D	C	D	ENSG00000122203	KIAA1191	0.988333	0.966667	0.978078	0.173393	chr5	-	175786813	175786921	175775252	175775359	175788604	175788790
C_D	C	D	ENSG00000161960	EIF4A1	0.995	0.984333	0.98928	0.173774	chr17	+	7481544	7481562	7481144	7481234	7481659	7481959
C_D	C	D	ENSG00000188732	FAM221A	0.789667	0.612333	0.775433	0.173789	chr7	+	23724117	23724291	23719748	23719902	23728887	23729078
C_D	C	D	ENSG00000143457	GOLPH3L	0.627667	0.143	0.227828	0.173789	chr1	-	150666583	150666649	150634289	150634404	150667131	150667326
C_D	C	D	ENSG00000187634	SAMD11	0.986	0.942333	0.955713	0.173789	chr1	+	878632	878757	877938	878438	879077	879188
C_D	C	D	ENSG00000184432	COPB2	0.0893333	0.063	0.705224	0.173942	chr3	-	139103845	139104271	139102139	139102277	139108389	139108468
C_D	C	D	ENSG00000122484	RPAP2	0.91	0.984667	1.08205	0.174576	chr1	+	92811402	92811471	92801903	92801984	92846280	92846430
C_D	C	D	ENSG00000140750	ARHGAP17	0.714333	0.544333	0.762016	0.174576	chr16	-	24939004	24939053	24930715	24931581	24942104	24942481
C_D	C	D	ENSG00000091409	ITGA6	0.283667	0.399	1.40658	0.174576	chr2	+	173366499	173366629	173362702	173362828	173368818	173371181
C_D	C	D	ENSG00000244687	UBE2V1	0.976333	0.960333	0.983612	0.174576	chr20	-	48713208	48713357	48700684	48700791	48729643	48729702
C_D	C	D	ENSG00000121310	ECHDC2	0.656333	0.336333	0.512443	0.174576	chr1	-	53372190	53372283	53370317	53370505	53373539	53373626
C_D	C	D	ENSG00000074657	ZNF532	0.926667	0.816333	0.880935	0.174576	chr18	+	56532535	56532617	56530835	56530982	56532701	56532811
C_D	C	D	ENSG00000143353	LYPLAL1	0.939333	0.975667	1.03868	0.174576	chr1	+	219366423	219366593	219352488	219352588	219383873	219383989
C_D	C	D	ENSG00000198960	ARMCX6	0.06	0.0273333	0.455556	0.174975	chrX	-	100872272	100872360	100870115	100871756	100872492	100872574
C_D	C	D	ENSG00000198363	ASPH	0.972	0.986333	1.01475	0.175188	chr8	-	62531536	62531578	62496502	62496588	62546241	62546286
C_D	C	D	ENSG00000196505	GDAP2	0.113333	0.0353333	0.311765	0.175188	chr1	-	118420397	118420463	118412805	118413238	118420630	118420774
C_D	C	D	ENSG00000243406	MRPS31P5	0	0.169333	Inf	0.175188	chr13	-	52767245	52767368	52763767	52764049	52768388	52768547
C_D	C	D	ENSG00000107758	PPP3CB	0.094	0.0376667	0.400709	0.175387	chr10	-	75239607	75239726	75239074	75239275	75255562	75255689
C_D	C	D	ENSG00000170919	TPT1-AS1	0.717667	0.895333	1.24756	0.175797	chr13	+	45964892	45965037	45963869	45963955	45965166	45965292
C_D	C	D	ENSG00000132199	ENOSF1	0.984333	0.945667	0.960718	0.17616	chr18	-	677742	677872	677344	677444	678695	678737
C_D	C	D	ENSG00000206530	WDR52	0.906333	0.749	0.826407	0.176179	chr3	-	113146033	113146186	113135371	113135474	113152411	113152516
C_D	C	D	ENSG00000059145	UNKL	1	0.789333	0.789333	0.176375	chr16	-	1463846	1464010	1453168	1453345	1464615	1464698
C_D	C	D	ENSG00000161249	DMKN	0.079	0.141	1.78481	0.176375	chr19	-	35998359	35998413	35996840	35996888	36000812	36000863
C_D	C	D	ENSG00000131943	C19orf12	0.581333	0.356	0.612385	0.176375	chr19	-	30196180	30196301	30193748	30193884	30206031	30206182
C_D	C	D	ENSG00000070814	TCOF1	0.752667	0.827667	1.09965	0.178597	chr5	+	149751568	149751799	149749091	149749165	149753736	149753949
C_D	C	D	ENSG00000146733	PSPH	0.703333	0.951	1.35213	0.178597	chr7	-	56110840	56110954	56101653	56101847	56119006	56119085
C_D	C	D	ENSG00000168393	DTYMK	0.95	0.923	0.971579	0.178597	chr2	-	242619643	242619734	242617866	242618064	242625183	242625292
C_D	C	D	ENSG00000101974	ATP11C	0.946	0.859	0.908034	0.178598	chrX	-	138869331	138869403	138867384	138867458	138870350	138870502
C_D	C	D	ENSG00000024526	DEPDC1	0.963333	0.986333	1.02388	0.178833	chr1	-	68954056	68954187	68952619	68952667	68954598	68954717
C_D	C	D	ENSG00000177674	AGTRAP	0.0276667	0.0173333	0.626506	0.178833	chr1	+	11805986	11806280	11805859	11805894	11807496	11807602
C_D	C	D	ENSG00000234127	TRIM26	0.937333	0.989	1.05512	0.179511	chr6	-	30168811	30168915	30166442	30166930	30172432	30172542
C_D	C	D	ENSG00000159593	NAE1	0.659	0.479667	0.727871	0.179947	chr16	-	66861882	66861980	66860425	66860486	66864749	66864879
C_D	C	D	ENSG00000099889	ARVCF	0.757667	0.509667	0.672679	0.179947	chr22	-	19958738	19958858	19957420	19958266	19959408	19959494
C_D	C	D	ENSG00000241316	RP11-81N13.1	0.941333	0.816333	0.86721	0.180092	chr3	+	67721305	67721428	67720239	67720333	67797194	67797534
C_D	C	D	ENSG00000259431	THTPA	0.825667	0.702333	0.850626	0.180092	chr14	+	24025951	24026513	24025215	24025552	24027903	24028783
C_D	C	D	ENSG00000112541	PDE10A	0.047	0.128667	2.73759	0.180092	chr6	-	165989899	165989937	165956927	165957056	166075434	166075588
C_D	C	D	ENSG00000111665	CDCA3	0.892333	0.935	1.04781	0.180137	chr12	-	6958486	6958593	6957992	6958362	6958728	6959022
C_D	C	D	ENSG00000117640	MTFR1L	0.023	0.0446667	1.94203	0.180137	chr1	+	26149730	26149930	26149509	26149619	26150134	26150239
C_D	C	D	ENSG00000138119	MYOF	0.181	0.134667	0.744015	0.180137	chr10	-	95101669	95101726	95099909	95099921	95103612	95103689
C_D	C	D	ENSG00000162298	SYVN1	0.983333	0.937	0.952881	0.180229	chr11	-	64897473	64897644	64896034	64896186	64897722	64897851
C_D	C	D	ENSG00000120662	MTRF1	0.072	0.0223333	0.310185	0.180705	chr13	-	41831808	41831933	41828664	41828756	41834628	41835051
C_D	C	D	ENSG00000205981	DNAJC19	0.819667	0.877333	1.07035	0.180705	chr3	-	180704730	180704810	180703197	180703784	180705810	180705884
C_D	C	D	ENSG00000171729	TMEM51	0.827667	0.921	1.11277	0.180705	chr1	+	15536985	15537058	15479061	15479280	15541390	15541927
C_D	C	D	ENSG00000101003	GINS1	0.925	0.797	0.861622	0.180705	chr20	+	25398740	25398831	25388364	25388531	25422337	25422412
C_D	C	D	ENSG00000149292	TTC12	0.895667	0.97	1.08299	0.180758	chr11	+	113200641	113200701	113196245	113196367	113205687	113205759
C_D	C	D	ENSG00000198496	NBR2	0.349	0.598333	1.71442	0.18093	chr17	+	41284972	41285154	41283224	41283287	41290673	41290939
C_D	C	D	ENSG00000069020	MAST4	0.112333	0.0316667	0.281899	0.18093	chr5	+	66445216	66445417	66440971	66441207	66448464	66448694
C_D	C	D	ENSG00000143353	LYPLAL1	0.930333	0.971333	1.04407	0.18093	chr1	+	219366471	219366593	219352488	219352588	219383873	219383989
C_D	C	D	ENSG00000170703	TTLL6	0.782333	1	1.27823	0.18111	chr17	-	46846350	46846616	46839602	46840335	46862284	46862563
C_D	C	D	ENSG00000205726	ITSN1	0.0513333	0.162	3.15584	0.181386	chr21	+	35201271	35201354	35199121	35199167	35201927	35202049
C_D	C	D	ENSG00000146463	ZMYM4	0.904	0.976	1.07965	0.181386	chr1	+	35790960	35791006	35734567	35734686	35824525	35824830
C_D	C	D	ENSG00000163013	FBXO41	0.753667	1	1.32685	0.181613	chr2	-	73493020	73493094	73492409	73492768	73493584	73493810
C_D	C	D	ENSG00000204623	ZNRD1-AS1	0.253333	0.666667	2.63158	0.181613	chr6	-	29970943	29971145	29968787	29970509	29989443	29989538
C_D	C	D	ENSG00000174516	PELI3	0.858333	0.976667	1.13786	0.181774	chr11	+	66238712	66238842	66235598	66235751	66239839	66239941
C_D	C	D	ENSG00000244687	UBE2V1	0.938	0.898667	0.958067	0.182222	chr20	-	48713019	48713357	48700665	48700791	48729643	48729670
C_D	C	D	ENSG00000153827	TRIP12	0.987333	0.963667	0.97603	0.183139	chr2	-	230636234	230636348	230633946	230634041	230638812	230638977
C_D	C	D	ENSG00000250802	ZBED3-AS1	0.249333	0.577	2.31417	0.18317	chr5	+	76385170	76385228	76383311	76383444	76394479	76394572
C_D	C	D	ENSG00000113194	FAF2	0.813667	0.386333	0.474805	0.183932	chr5	+	175880318	175880703	175880139	175880229	175906188	175906257
C_D	C	D	ENSG00000167508	MVD	0.0893333	0.043	0.481343	0.184009	chr16	-	88723553	88723655	88722512	88722712	88723843	88723990
C_D	C	D	ENSG00000109065	NAT9	0.996	0.958	0.961847	0.184389	chr17	-	72771760	72771846	72769132	72769824	72772405	72772506
C_D	C	D	ENSG00000197548	ATG7	0.379333	0.253333	0.667838	0.184461	chr3	+	11323878	11324124	11314088	11314116	11340159	11340329
C_D	C	D	ENSG00000223705	NSUN5P1	0.675333	0.391	0.578973	0.184461	chr7	+	75039888	75040009	75039644	75039743	75042066	75042210
C_D	C	D	ENSG00000177674	AGTRAP	0.033	0.0206667	0.626263	0.18467	chr1	+	11806044	11806280	11805859	11805894	11807496	11807602
C_D	C	D	ENSG00000136717	BIN1	0.043	0.261333	6.07752	0.185765	chr2	-	127811480	127811588	127808729	127808819	127816586	127816731
C_D	C	D	ENSG00000172965	MIR4435-1HG	0.150333	0.03	0.199557	0.185997	chr2	-	112229565	112229674	112227363	112227564	112252461	112252611
[truncated: 275,369+ more rows]
