# Supplementary material for: The X-linked trichothiodystrophy-causing gene RNF113A links the spliceosome to cell survival upon DNA damage
Source: Nat Commun. 2020 Mar 9;11:1270. doi: 10.1038/s41467-020-15003-7 (PMC7062854; doi:10.1038/s41467-020-15003-7)
Supplement: Supplementary file 7 — Supplementary Data 4 [file 41467_2020_15003_MOESM7_ESM.xlsx]

## Sheet: MXE
Comparison	Samples		Ensembl Gene ID	Gene Symbol	Mean Inclusion Level		Ratio Inclusion Level S2:S1	FDR	Splicing event localisation
											upstream exon		downstream exon		first exon		second exon
	S1	S2			S1	S2			chr	strand	start	end	start	end	start	end	start	end
C_D	C	D	ENSG00000198363	ASPH	0.838	0.704	0.840095	0	chr8	-	62496502	62496588	62550505	62550562	62531536	62531578	62546241	62546286
C_D	C	D	ENSG00000180198	RCC1	0.907333	0.973	1.07237	1.39682e-11	chr1	+	28834639	28834672	28856369	28856451	28835341	28835413	28843236	28843365
C_D	C	D	ENSG00000180198	RCC1	0.910667	0.974333	1.06991	1.39682e-11	chr1	+	28834639	28834672	28856369	28856451	28835341	28835417	28843236	28843365
C_D	C	D	ENSG00000180198	RCC1	0.862333	0.945333	1.09625	2.38533e-10	chr1	+	28834639	28834672	28856369	28856451	28835341	28835417	28843236	28843379
C_D	C	D	ENSG00000180198	RCC1	0.858	0.942667	1.09868	2.83661e-10	chr1	+	28834639	28834672	28856369	28856451	28835341	28835413	28843236	28843379
C_D	C	D	ENSG00000101294	HM13	0.978667	0.950667	0.97139	3.1106e-10	chr20	+	30149436	30149539	30156922	30157370	30154012	30154098	30155880	30156083
C_D	C	D	ENSG00000050748	MAPK9	0.069	0.155	2.24638	1.58661e-09	chr5	-	179691780	179691839	179707439	179707608	179696279	179696409	179706795	179707036
C_D	C	D	ENSG00000198363	ASPH	0.967	0.924333	0.955877	2.41817e-09	chr8	-	62519027	62519881	62550505	62550562	62531536	62531578	62546241	62546286
C_D	C	D	ENSG00000117362	APH1A	0.0343333	0.0846667	2.46602	2.96706e-07	chr1	-	150239474	150239602	150241097	150241423	150239755	150239878	150240115	150240189
C_D	C	D	ENSG00000038427	VCAN	0.108667	0.057	0.52454	5.64382e-07	chr5	+	82807921	82808215	82841355	82841469	82815167	82818128	82832825	82838087
C_D	C	D	ENSG00000091129	NRCAM	0.545333	0	0	1.34858e-06	chr7	-	107800805	107800937	107816874	107817051	107807365	107807518	107815766	107815802
C_D	C	D	ENSG00000168393	DTYMK	0.011	0.024	2.18182	2.02959e-06	chr2	-	242617866	242618064	242625183	242625292	242619643	242619734	242621333	242621748
C_D	C	D	ENSG00000079805	DNM2	0.776667	0.878333	1.1309	2.4171e-06	chr19	+	10906047	10906115	10909161	10909248	10906736	10906875	10908055	10908194
C_D	C	D	ENSG00000184047	DIABLO	0.101333	0.183	1.80592	2.50405e-06	chr12	-	122702812	122702944	122710511	122710599	122709058	122709191	122709191	122709295
C_D	C	D	ENSG00000101294	HM13	0.983	0.965	0.981689	5.76085e-06	chr20	+	30149436	30149539	30156922	30157370	30154012	30154098	30155880	30156027
C_D	C	D	ENSG00000198911	SREBF2	0.015	0.0406667	2.71111	5.83177e-06	chr22	+	42294652	42294785	42298973	42299159	42295240	42295557	42296333	42296502
C_D	C	D	ENSG00000130731	C16orf13	0.455333	0.303	0.665447	5.83177e-06	chr16	-	684718	684797	685611	685774	684888	685063	685280	685340
C_D	C	D	ENSG00000188243	COMMD6	0.012	0.0316667	2.63889	1.39565e-05	chr13	-	76100571	76100775	76111799	76111811	76104249	76104402	76104446	76104544
C_D	C	D	ENSG00000188243	COMMD6	0.0136667	0.035	2.56098	1.52127e-05	chr13	-	76100571	76100775	76111799	76111811	76104249	76104402	76104446	76104541
C_D	C	D	ENSG00000198561	CTNND1	0.421667	0.289333	0.686166	2.14734e-05	chr11	+	57529268	57529518	57563048	57563201	57556508	57556627	57561481	57561553
C_D	C	D	ENSG00000116679	IVNS1ABP	0.0816667	0.161	1.97143	3.13057e-05	chr1	-	185270565	185270695	185276145	185276271	185274667	185274775	185275616	185275757
C_D	C	D	ENSG00000183317	EPHA10	0.604667	0	0	0.000100234	chr1	-	38187331	38187517	38188712	38188838	38187677	38187968	38188476	38188603
C_D	C	D	ENSG00000180198	RCC1	0.223	0.113	0.506726	0.00015768	chr1	+	28835341	28835417	28858314	28858502	28843236	28843365	28856369	28856451
C_D	C	D	ENSG00000234741	GAS5	0.873667	0.804333	0.920641	0.000286994	chr1	-	173833394	173833442	173835665	173835705	173834366	173834685	173835314	173835344
C_D	C	D	ENSG00000234741	GAS5	0.873667	0.805	0.921404	0.000331707	chr1	-	173833621	173833644	173835665	173835705	173834366	173834685	173835314	173835344
C_D	C	D	ENSG00000234741	GAS5	0.913333	0.864667	0.946715	0.000348837	chr1	-	173833394	173833442	173836128	173836181	173834366	173834685	173835898	173835934
C_D	C	D	ENSG00000100911	PSME2	0.0323333	0.058	1.79381	0.000379266	chr14	-	24614451	24614482	24615416	24615449	24614587	24614674	24614918	24615105
C_D	C	D	ENSG00000111321	LTBR	0.00933333	0.024	2.57143	0.00040462	chr12	+	6495512	6495610	6497965	6497991	6496963	6497076	6497563	6497671
C_D	C	D	ENSG00000234741	GAS5	0.913667	0.865333	0.9471	0.000409457	chr1	-	173833621	173833644	173836128	173836181	173834366	173834685	173835898	173835934
C_D	C	D	ENSG00000126391	FRMD8	0.639	0.811333	1.26969	0.000442785	chr11	+	65154507	65154592	65161511	65161570	65156831	65156999	65161043	65161145
C_D	C	D	ENSG00000141140	MYO19	0.042	0.07	1.66667	0.000817453	chr17	-	34856908	34857075	34861135	34861243	34858936	34859040	34859789	34861016
C_D	C	D	ENSG00000136754	ABI1	0.698	0.576667	0.82617	0.000898474	chr10	-	27040526	27040712	27054146	27054247	27044583	27044670	27047990	27048164
C_D	C	D	ENSG00000234741	GAS5	0.478667	0.600667	1.25487	0.000991486	chr1	-	173833394	173833442	173834994	173835032	173833621	173833644	173834366	173834685
C_D	C	D	ENSG00000117640	MTFR1L	0.954333	0.594333	0.622773	0.00127574	chr1	+	26149509	26149619	26150134	26150239	26149728	26149814	26149836	26149930
C_D	C	D	ENSG00000130779	CLIP1	0.237	0.0546667	0.230661	0.00144709	chr12	-	122825299	122826244	122837272	122837333	122831921	122832026	122835657	122835690
C_D	C	D	ENSG00000234741	GAS5	0.87	0.804667	0.924904	0.00146389	chr1	-	173833394	173833442	173835314	173835344	173834366	173834685	173834994	173835032
C_D	C	D	ENSG00000234741	GAS5	0.871	0.805333	0.924608	0.00146389	chr1	-	173833038	173833213	173835314	173835344	173834366	173834685	173834994	173835032
C_D	C	D	ENSG00000142541	RPL13A	0.008	0.016	2	0.00146389	chr19	+	49993106	49993179	49994035	49994121	49993383	49993554	49993731	49993857
C_D	C	D	ENSG00000239665	RP11-295P9.3	0.139	0.807667	5.81055	0.00146389	chr10	+	13690084	13690230	13694845	13694882	13690625	13690768	13694407	13694489
C_D	C	D	ENSG00000198561	CTNND1	0.326667	0.222333	0.680612	0.00172185	chr11	+	57529268	57529591	57563048	57563201	57556508	57556627	57561481	57561553
C_D	C	D	ENSG00000234741	GAS5	0.87	0.805667	0.926054	0.00182935	chr1	-	173833621	173833644	173835314	173835344	173834366	173834685	173834994	173835032
C_D	C	D	ENSG00000136754	ABI1	0.732667	0.624667	0.852593	0.00182935	chr10	-	27040526	27040712	27054146	27054247	27044583	27044670	27047990	27048167
C_D	C	D	ENSG00000025293	PHF20	0.766667	0.126333	0.164783	0.00236769	chr20	+	34359947	34360001	34389412	34389527	34370249	34370531	34388015	34388095
C_D	C	D	ENSG00000185024	BRF1	0.330667	0.517	1.56351	0.00236769	chr14	-	105695156	105695250	105722854	105722886	105707601	105707751	105718843	105718916
C_D	C	D	ENSG00000235706	DICER1-AS1	0.0376667	0.289667	7.69027	0.00255268	chr14	+	95624096	95624195	95645840	95646262	95624529	95624571	95625212	95625372
C_D	C	D	ENSG00000071462	WBSCR22	0.00866667	0.0313333	3.61538	0.00255672	chr7	+	73106925	73106976	73111934	73112024	73107953	73107999	73108321	73108380
C_D	C	D	ENSG00000170889	RPS9	0.985	0.977333	0.992217	0.00256589	chr19	+	54705354	54705477	54711265	54711515	54710143	54710330	54710420	54710592
C_D	C	D	ENSG00000196756	SNHG17	0.630333	0.760667	1.20677	0.00268319	chr20	-	37049652	37049745	37055061	37055146	37050738	37050888	37054582	37054700
C_D	C	D	ENSG00000126391	FRMD8	0.489	0.697667	1.42672	0.00296945	chr11	+	65154507	65154592	65161511	65161570	65156855	65156999	65161043	65161145
C_D	C	D	ENSG00000145700	ANKRD31	0.432667	0.926333	2.14099	0.00296945	chr5	-	74444400	74444453	74484317	74484473	74450025	74450170	74464803	74464946
C_D	C	D	ENSG00000071462	WBSCR22	0.133	0.645	4.84962	0.00394856	chr7	+	73106925	73106976	73111795	73111846	73107953	73107999	73108321	73108380
C_D	C	D	ENSG00000100911	PSME2	0.107	0.173333	1.61994	0.00505003	chr14	-	24613608	24613677	24615416	24615449	24614587	24614674	24614918	24615105
C_D	C	D	ENSG00000196576	PLXNB2	0.266	0.405667	1.52506	0.00534045	chr22	-	50724601	50724716	50726365	50726466	50725539	50725693	50726095	50726222
C_D	C	D	ENSG00000137434	C6orf52	0.608667	0.230667	0.37897	0.00598116	chr6	-	10683419	10683465	10694726	10694766	10685081	10685156	10687712	10687794
C_D	C	D	ENSG00000125991	ERGIC3	0.305	0.0283333	0.0928962	0.00614244	chr20	+	34136560	34136618	34142814	34142846	34136916	34136961	34142142	34142157
C_D	C	D	ENSG00000196586	MYO6	0.148333	0.555333	3.74382	0.0069621	chr6	+	76602246	76602407	76617321	76617425	76604947	76604977	76608089	76608128
C_D	C	D	ENSG00000158864	NDUFS2	0.696667	0.977	1.40239	0.00813734	chr1	+	161182140	161182270	161183169	161183265	161182381	161182444	161182879	161182972
C_D	C	D	ENSG00000100526	CDKN3	0.131	0.209	1.59542	0.00844953	chr14	+	54863566	54863795	54878201	54878424	54868241	54868297	54875462	54875507
C_D	C	D	ENSG00000071462	WBSCR22	0.993333	0.974333	0.980872	0.00847989	chr7	+	73106925	73106976	73111934	73112024	73107658	73107744	73107953	73107999
C_D	C	D	ENSG00000141380	SS18	0.958333	0.917	0.95687	0.00847989	chr18	-	23614968	23615091	23619252	23619420	23615794	23615887	23618518	23618623
C_D	C	D	ENSG00000235706	DICER1-AS1	0	0.178333	Inf	0.0101195	chr14	+	95624014	95624195	95645835	95646262	95624529	95624571	95625212	95625372
C_D	C	D	ENSG00000237298	TTN-AS1	0.238667	0.691333	2.89665	0.0103067	chr2	+	179406948	179407088	179462322	179462408	179436026	179436176	179455865	179456041
C_D	C	D	ENSG00000088179	PTPN4	0.339333	0.108333	0.319253	0.0107352	chr2	+	120620111	120620219	120639672	120639725	120635039	120635118	120639361	120639406
C_D	C	D	ENSG00000039650	PNKP	0.144333	0.260667	1.806	0.0123286	chr19	-	50367435	50367493	50370310	50370485	50367580	50367660	50369655	50369785
C_D	C	D	ENSG00000176623	RMDN1	0.908667	0.839667	0.924065	0.012375	chr8	-	87480485	87480936	87489522	87489553	87482446	87482639	87487048	87487182
C_D	C	D	ENSG00000168066	SF1	0.769333	0.69	0.89688	0.0127839	chr11	-	64532077	64532990	64534663	64534723	64533422	64533627	64534371	64534551
C_D	C	D	ENSG00000090554	FLT3LG	0.464	0	0	0.0133076	chr19	+	49979679	49979823	49983808	49983877	49982219	49982304	49983554	49983733
C_D	C	D	ENSG00000136699	SMPD4	0.279667	0.379667	1.35757	0.0133076	chr2	-	130914157	130914248	130921946	130922018	130914823	130914969	130918758	130918845
C_D	C	D	ENSG00000075151	EIF4G3	0.737	0.945333	1.28268	0.0137188	chr1	-	21307540	21307720	21329205	21329301	21324093	21324126	21327691	21327805
C_D	C	D	ENSG00000168958	MFF	0.0343333	0.0543333	1.58252	0.0139566	chr2	+	228193393	228193505	228197134	228197304	228194321	228194499	228195341	228195562
C_D	C	D	ENSG00000113810	SMC4	0.0566667	0.0893333	1.57647	0.0139566	chr3	+	160117456	160117537	160120463	160120655	160118415	160118753	160119702	160119881
C_D	C	D	ENSG00000130731	C16orf13	0.41	0.304667	0.743089	0.0161601	chr16	-	684718	684797	685611	685774	684888	684956	685280	685340
C_D	C	D	ENSG00000090581	GNPTG	0.00666667	0.032	4.8	0.0177752	chr16	+	1402239	1402307	1411872	1411956	1407700	1407833	1411743	1411798
C_D	C	D	ENSG00000198431	TXNRD1	0.741333	0.57	0.768885	0.0178458	chr12	+	104682708	104682818	104705067	104705190	104684770	104684882	104703536	104703728
C_D	C	D	ENSG00000101224	CDC25B	0.55	0.637667	1.15939	0.0178458	chr20	+	3780934	3780976	3781617	3781740	3781108	3781145	3781389	3781512
C_D	C	D	ENSG00000272897	RP1-309K20.6	0.263667	0.341333	1.29456	0.0179777	chr20	-	34220438	34220618	34246851	34246936	34220716	34220845	34243123	34243266
C_D	C	D	ENSG00000031823	RANBP3	0.921667	0.860333	0.933454	0.0205384	chr19	-	5941809	5941846	5978071	5978096	5951403	5951607	5957928	5957984
C_D	C	D	ENSG00000156170	NDUFAF6	0.925667	0.662	0.71516	0.0205384	chr8	+	96060693	96060786	96115203	96115239	96087860	96087980	96113359	96113454
C_D	C	D	ENSG00000068903	SIRT2	0.0566667	0.122333	2.15882	0.0205384	chr19	-	39380742	39380784	39390145	39390351	39384053	39384167	39384458	39384611
C_D	C	D	ENSG00000172113	NME6	0.0226667	0.066	2.91176	0.0222976	chr3	-	48336013	48336293	48338216	48338319	48336564	48336725	48337608	48337726
C_D	C	D	ENSG00000138380	CARF	0.026	0.259667	9.98718	0.0222976	chr2	+	203782599	203782766	203817281	203817402	203789019	203789138	203806582	203806703
C_D	C	D	ENSG00000133816	MICAL2	0.934333	0.980667	1.04959	0.0222976	chr11	+	12260982	12261132	12278331	12278518	12270730	12270793	12277189	12277297
C_D	C	D	ENSG00000178852	EFCAB13	0	0.115667	Inf	0.0229228	chr17	+	45401390	45401465	45405634	45405749	45401819	45401889	45403591	45403753
C_D	C	D	ENSG00000153094	BCL2L11	0.882667	1	1.13293	0.0246016	chr2	+	111907620	111907724	111921709	111921808	111911356	111911481	111918995	111919127
C_D	C	D	ENSG00000244026	FAM86DP	0.178333	0.413667	2.31963	0.0246016	chr3	-	75475600	75475750	75479982	75480065	75476577	75476843	75478286	75478388
C_D	C	D	ENSG00000102125	TAZ	0.764667	0.864	1.1299	0.0259125	chrX	+	153641818	153641904	153648370	153648433	153647881	153647962	153648043	153648085
C_D	C	D	ENSG00000026508	CD44	0.318	0.471	1.48113	0.0270223	chr11	+	35229651	35229753	35236398	35236461	35231511	35231601	35232792	35232996
C_D	C	D	ENSG00000127314	RAP1B	0.088	0.0576667	0.655303	0.0282257	chr12	+	69004687	69004823	69044179	69044248	69018450	69018653	69042485	69042561
C_D	C	D	ENSG00000174099	MSRB3	0.186	0.0916667	0.492832	0.0282858	chr12	+	65672422	65672645	65762777	65762806	65702308	65702435	65720605	65720714
C_D	C	D	ENSG00000243232	PCDHAC2	0.353667	0.201	0.568332	0.0286593	chr5	+	140345819	140348916	140389211	140391936	140358533	140358592	140362059	140362148
C_D	C	D	ENSG00000031823	RANBP3	0.845667	0.727	0.859677	0.0286593	chr19	-	5941809	5941846	5974360	5974442	5951403	5951607	5957928	5957984
C_D	C	D	ENSG00000176623	RMDN1	0.832333	0.704667	0.846616	0.0296708	chr8	-	87480485	87480936	87491151	87491240	87482446	87482639	87489522	87489553
C_D	C	D	ENSG00000151617	EDNRA	0.622333	0.219	0.351901	0.0297507	chr4	+	148406763	148407253	148457028	148457181	148441002	148441130	148453657	148453856
C_D	C	D	ENSG00000102904	TSNAXIP1	0	0.210333	Inf	0.0299014	chr16	+	67848204	67848304	67859039	67859175	67854741	67854854	67858485	67858682
C_D	C	D	ENSG00000234741	GAS5	0.561	0.657667	1.17231	0.0306539	chr1	-	173833394	173833442	173834366	173834420	173833621	173833644	173833812	173833842
C_D	C	D	ENSG00000197614	MFAP5	0.822	0.613	0.745742	0.0333935	chr12	-	8803097	8803185	8808010	8808043	8804257	8804287	8807032	8807077
C_D	C	D	ENSG00000183621	ZNF438	0.816	0.355333	0.435458	0.0361996	chr10	-	31197861	31197944	31230503	31230580	31199288	31199369	31212215	31212344
C_D	C	D	ENSG00000121903	ZSCAN20	0.849	0.378333	0.445622	0.0371807	chr1	+	33954064	33954251	33956624	33957302	33954714	33954791	33955117	33955202
C_D	C	D	ENSG00000113742	CPEB4	0.888	0.976667	1.09985	0.0371807	chr5	+	173337525	173337607	173371969	173372143	173359452	173359503	173370028	173370052
C_D	C	D	ENSG00000112175	BMP5	0.983333	0.876333	0.891186	0.0371807	chr6	-	55619724	55620480	55659076	55659225	55625254	55625331	55638846	55639041
C_D	C	D	ENSG00000028203	VEZT	0.239	0.332667	1.39191	0.0374004	chr12	+	95645742	95645847	95656681	95656857	95650325	95650398	95650925	95651015
C_D	C	D	ENSG00000214765	SEPT7P2	0.940667	0.988333	1.05067	0.0374004	chr7	-	45784595	45784647	45788224	45788313	45786425	45786547	45786813	45786910
C_D	C	D	ENSG00000131508	UBE2D2	0.0486667	0.0876667	1.80137	0.0374004	chr5	+	138941828	138941992	138994281	138994359	138979956	138980020	138994170	138994202
C_D	C	D	ENSG00000130511	SSBP4	0.895	0.820667	0.916946	0.0381927	chr19	+	18538707	18538792	18542456	18542516	18541650	18541740	18542162	18542228
C_D	C	D	ENSG00000072110	ACTN1	0.980667	0.990667	1.0102	0.0381927	chr14	-	69343798	69343957	69346678	69346825	69345174	69345240	69345705	69345786
C_D	C	D	ENSG00000162148	PPP1R32	0.182	0.448667	2.4652	0.038685	chr11	+	61253270	61253383	61254419	61254533	61253815	61253875	61253995	61254082
C_D	C	D	ENSG00000131626	PPFIA1	0.760333	0.963333	1.26699	0.039369	chr11	+	70194294	70194526	70200406	70200558	70196028	70196145	70197099	70197129
C_D	C	D	ENSG00000107758	PPP3CB	0.9	0.957	1.06333	0.039369	chr10	-	75196563	75198178	75206249	75206334	75199629	75199659	75204482	75204580
C_D	C	D	ENSG00000127314	RAP1B	0.064	0.042	0.65625	0.039721	chr12	+	69004704	69004823	69044179	69044248	69018454	69018653	69042478	69042561
C_D	C	D	ENSG00000026508	CD44	0.250667	0.360667	1.43883	0.0423465	chr11	+	35211381	35211612	35236398	35236461	35229651	35229756	35232792	35232996
C_D	C	D	ENSG00000164535	DAGLB	0.972333	0.892667	0.918067	0.0423826	chr7	-	6452596	6452665	6464382	6464466	6456471	6456552	6461357	6461435
C_D	C	D	ENSG00000087085	ACHE	0.215333	0.655667	3.04489	0.0424155	chr7	-	100487831	100487956	100490785	100491854	100488789	100488959	100490328	100490439
C_D	C	D	ENSG00000270011	ZNF559-ZNF177	0.653333	0.890667	1.36327	0.0424155	chr19	+	9435370	9435456	9486991	9487099	9451777	9451860	9475537	9475624
C_D	C	D	ENSG00000140853	NLRC5	0.170667	0	0	0.0433846	chr16	+	57088943	57089006	57092883	57092973	57089347	57089431	57091976	57092060
C_D	C	D	ENSG00000103148	NPRL3	0.884	0.610667	0.690799	0.0433846	chr16	-	169124	169254	180520	180590	173505	173544	174935	175072
C_D	C	D	ENSG00000164418	GRIK2	0.0156667	0.109667	7	0.0433846	chr6	+	102503204	102503455	102516221	102517958	102511836	102511923	102513671	102513803
C_D	C	D	ENSG00000026508	CD44	0.261667	0.371333	1.41911	0.04692	chr11	+	35211381	35211612	35236398	35236461	35229651	35229753	35232792	35232996
C_D	C	D	ENSG00000138380	CARF	0.0266667	0.160667	6.025	0.04692	chr2	+	203782599	203782766	203817281	203817402	203789019	203789138	203807462	203807690
C_D	C	D	ENSG00000198363	ASPH	0.092	0.127	1.38043	0.04692	chr8	-	62538699	62538839	62555446	62555479	62546241	62546286	62550505	62550562
C_D	C	D	ENSG00000234741	GAS5	0.653333	0.731333	1.11939	0.050935	chr1	-	173833394	173833442	173834994	173835032	173833621	173833644	173834608	173834685
C_D	C	D	ENSG00000068903	SIRT2	0.0423333	0.0916667	2.16535	0.0544037	chr19	-	39380742	39380784	39390145	39390285	39384053	39384167	39384458	39384638
C_D	C	D	ENSG00000161011	SQSTM1	0.0496667	0.034	0.684564	0.0572318	chr5	+	179233387	179233591	179250857	179251087	179238573	179238682	179249957	179250053
C_D	C	D	ENSG00000179134	SAMD4B	0.587	0.391	0.666099	0.0572318	chr19	+	39833107	39833216	39844645	39844706	39838927	39839029	39842456	39843014
C_D	C	D	ENSG00000160613	PCSK7	0.0216667	0.086	3.96923	0.0596819	chr11	-	117077396	117077514	117078685	117078780	117077782	117077876	117078369	117078451
C_D	C	D	ENSG00000137871	ZNF280D	0.582	0.816333	1.40263	0.0650946	chr15	-	56935149	56935195	56950621	56950684	56946395	56946432	56946582	56946701
C_D	C	D	ENSG00000143434	SEMA6C	0.179667	0.035	0.194805	0.0658475	chr1	-	151110186	151110275	151111900	151111957	151110461	151110581	151110791	151110882
C_D	C	D	ENSG00000109586	GALNT7	0.172	0.116	0.674419	0.0713083	chr4	+	174216914	174216994	174223197	174223315	174218945	174219128	174219265	174219448
C_D	C	D	ENSG00000136699	SMPD4	0.385	0.875	2.27273	0.0730379	chr2	-	130914823	130914969	130918758	130918845	130915756	130915838	130917085	130917207
C_D	C	D	ENSG00000111652	COPS7A	0.419	0.928	2.2148	0.0776014	chr12	+	6833779	6833984	6837091	6837167	6835030	6835125	6836836	6836966
C_D	C	D	ENSG00000135486	HNRNPA1	0.984667	0.977667	0.992891	0.0787369	chr12	+	54677595	54677751	54680736	54680872	54678041	54678101	54680445	54680516
C_D	C	D	ENSG00000133816	MICAL2	0.896	0.965333	1.07738	0.0787369	chr11	+	12265533	12265659	12278331	12278518	12270730	12270793	12277189	12277297
C_D	C	D	ENSG00000092108	SCFD1	0.00966667	0.0396667	4.10345	0.0816456	chr14	+	31091533	31091668	31103152	31103243	31097414	31097485	31099682	31099771
C_D	C	D	ENSG00000028203	VEZT	0.345	0.456333	1.32271	0.0823467	chr12	+	95645715	95645847	95656681	95656857	95650325	95650398	95650929	95651015
C_D	C	D	ENSG00000138617	PARP16	0.868	0.964667	1.11137	0.0823467	chr15	-	65526797	65527161	65553222	65553345	65540454	65540566	65551801	65551880
C_D	C	D	ENSG00000068366	ACSL4	0.166333	0.087	0.523046	0.0825816	chrX	-	108925947	108926125	108976367	108976632	108926364	108926601	108939372	108939425
C_D	C	D	ENSG00000186638	KIF24	0.539333	0.759667	1.40853	0.0841114	chr9	-	34271806	34271928	34297014	34297112	34286614	34286702	34290171	34290387
C_D	C	D	ENSG00000172965	MIR4435-1HG	0.780667	0.931667	1.19342	0.0844574	chr2	-	111965352	111966238	112101637	112101814	111991204	111991316	112005724	112005818
C_D	C	D	ENSG00000148180	GSN	0.25	0.0623333	0.249333	0.0844574	chr9	+	124043747	124043840	124064240	124064445	124044152	124044231	124062333	124062404
C_D	C	D	ENSG00000176124	DLEU1	0.462	0.666667	1.443	0.0874378	chr13	+	50964333	50964427	51102001	51102200	50989224	50989338	51007548	51007686
C_D	C	D	ENSG00000026508	CD44	0.0973333	0.187	1.92123	0.0874378	chr11	+	35211381	35211612	35236398	35236461	35231511	35231601	35232792	35232996
C_D	C	D	ENSG00000110888	CAPRIN2	0.397	0.234667	0.5911	0.0874378	chr12	-	30869441	30869610	30876192	30876248	30872012	30872159	30873744	30873849
C_D	C	D	ENSG00000012061	ERCC1	0.492333	0.574	1.16588	0.0874378	chr19	-	45910590	45912983	45918118	45918218	45916934	45917003	45917220	45917292
C_D	C	D	ENSG00000182325	FBXL6	0.313333	0.213333	0.680851	0.0890368	chr8	-	145580467	145580575	145581287	145581446	145580649	145580781	145581098	145581162
C_D	C	D	ENSG00000025293	PHF20	0.581667	0.44	0.756447	0.090711	chr20	+	34430494	34430666	34450934	34451322	34435271	34435356	34446223	34446303
C_D	C	D	ENSG00000174233	ADCY6	0.473333	0.36	0.760563	0.0914469	chr12	-	49167251	49167430	49168473	49168561	49167722	49167881	49168184	49168301
C_D	C	D	ENSG00000166925	TSC22D4	0.262333	0.33	1.25794	0.0954592	chr7	-	100065174	100065223	100076416	100076902	100071896	100072063	100074899	100075930
C_D	C	D	ENSG00000213995	CARKD	0.920667	0.815	0.885228	0.0955093	chr13	+	111267937	111267994	111279785	111279894	111274562	111274713	111276580	111276626
C_D	C	D	ENSG00000120049	KCNIP2	0.875667	0.396333	0.452608	0.0955093	chr10	-	103587645	103587750	103588383	103588453	103587907	103588015	103588145	103588216
C_D	C	D	ENSG00000182718	ANXA2	0.694333	0.763333	1.09938	0.0955093	chr15	-	60678226	60678285	60689456	60689537	60682411	60682516	60688478	60688626
C_D	C	D	ENSG00000204120	GIGYF2	0.92	0.975667	1.06051	0.0959159	chr2	+	233562061	233562102	233599864	233599948	233568133	233568199	233595831	233595968
C_D	C	D	ENSG00000214063	TSPAN4	0.0283333	0.0466667	1.64706	0.100132	chr11	+	850287	850367	865693	865825	864436	864511	865512	865614
C_D	C	D	ENSG00000028203	VEZT	0.362667	0.468333	1.29136	0.100157	chr12	+	95645715	95645847	95652020	95652063	95650325	95650398	95650925	95651015
C_D	C	D	ENSG00000141480	ARRB2	0.354	0.185667	0.524482	0.100157	chr17	+	4613987	4614039	4620511	4620571	4618307	4618338	4619706	4619966
C_D	C	D	ENSG00000261832	CLN3	0.659	0.791333	1.20081	0.103738	chr16	-	28495326	28495439	28503034	28503333	28498776	28498862	28500610	28500707
C_D	C	D	ENSG00000234741	GAS5	0.606	0.685333	1.13091	0.104057	chr1	-	173833394	173833442	173834994	173835032	173833621	173833644	173834647	173834685
C_D	C	D	ENSG00000181513	ACBD4	0.636333	0.76	1.19434	0.109948	chr17	+	43214058	43214143	43215126	43215202	43214385	43214506	43214734	43214821
C_D	C	D	ENSG00000234741	GAS5	0.587333	0.669	1.13905	0.110575	chr1	-	173833394	173833442	173835314	173835344	173833621	173833644	173834994	173835032
C_D	C	D	ENSG00000137497	NUMA1	0.443667	0.196333	0.442524	0.110752	chr11	-	71746947	71747021	71780887	71780957	71761707	71761879	71773634	71773732
C_D	C	D	ENSG00000145741	BTF3	0.0296667	0.0216667	0.730337	0.111737	chr5	+	72794273	72794624	72798740	72798942	72794958	72795027	72798312	72798426
C_D	C	D	ENSG00000161040	FBXL13	0.257333	0.752667	2.92487	0.111737	chr7	-	102669797	102669865	102696090	102696194	102687255	102687467	102695534	102695625
C_D	C	D	ENSG00000008441	NFIX	0.445667	0.293333	0.65819	0.111737	chr19	+	13186348	13186485	13201112	13201204	13189426	13189549	13192493	13192669
C_D	C	D	ENSG00000105852	PON3	0.757	0.894667	1.18186	0.115603	chr7	-	94993174	94993375	95025588	95025675	95019465	95019521	95023955	95024048
C_D	C	D	ENSG00000237298	TTN-AS1	0.879667	0.703667	0.799924	0.119403	chr2	+	179393466	179393540	179455865	179456041	179406948	179407088	179436026	179436176
C_D	C	D	ENSG00000171204	TMEM126B	0.375667	0.299667	0.797693	0.1234	chr11	+	85340175	85340306	85345129	85345323	85342188	85342360	85342730	85342852
C_D	C	D	ENSG00000175634	RPS6KB2	0.979	0.960667	0.981273	0.1234	chr11	+	67196997	67197066	67200070	67200128	67198838	67198986	67199823	67199963
C_D	C	D	ENSG00000160948	VPS28	0.873	0.816333	0.93509	0.12698	chr8	-	145650328	145651155	145652291	145652366	145651257	145651446	145651562	145651591
C_D	C	D	ENSG00000182718	ANXA2	0.0613333	0.113	1.84239	0.127745	chr15	-	60678226	60678285	60689456	60689537	60682411	60682516	60686772	60686894
C_D	C	D	ENSG00000161533	ACOX1	0.457667	0.317333	0.693372	0.131075	chr17	-	73953539	73953647	73974614	73974774	73956295	73956456	73969705	73969866
C_D	C	D	ENSG00000026508	CD44	0.621333	0.426333	0.686159	0.134711	chr11	+	35223217	35223334	35229651	35229753	35226058	35226187	35227658	35227790
C_D	C	D	ENSG00000151208	DLG5	0.570333	0.657333	1.15254	0.134711	chr10	-	79579078	79579223	79584141	79584234	79579652	79579776	79580839	79581859
C_D	C	D	ENSG00000181027	FKRP	0.714	0.195333	0.273576	0.134711	chr19	+	47249314	47249347	47251283	47251345	47250490	47250551	47250835	47250989
C_D	C	D	ENSG00000141480	ARRB2	0.158	0.0763333	0.483122	0.134711	chr17	+	4613987	4614039	4620511	4620571	4618307	4618338	4619706	4619903
C_D	C	D	ENSG00000143537	ADAM15	0.192	0.0423333	0.220486	0.134711	chr1	+	155033238	155033308	155034720	155034845	155033893	155033965	155034379	155034451
C_D	C	D	ENSG00000114209	PDCD10	0.158667	0.099	0.62395	0.137754	chr3	-	167414796	167414914	167452593	167452651	167422629	167422683	167443188	167443261
C_D	C	D	ENSG00000084207	GSTP1	0.0226667	0.0323333	1.42647	0.137754	chr11	+	67351212	67351315	67352155	67352243	67351604	67351640	67351934	67352041
C_D	C	D	ENSG00000171570	RAB4B-EGLN2	0.395667	0.517333	1.3075	0.138807	chr19	+	41284175	41284296	41289682	41289745	41285923	41286004	41286289	41286404
C_D	C	D	ENSG00000109586	GALNT7	0.200333	0.138667	0.69218	0.145521	chr4	+	174216546	174216677	174223197	174223315	174218945	174219128	174219265	174219448
C_D	C	D	ENSG00000160948	VPS28	0.909333	0.86	0.945748	0.14745	chr8	-	145650328	145651155	145652291	145652366	145651304	145651446	145651562	145651591
C_D	C	D	ENSG00000135697	BCMO1	0.221333	0.163667	0.739458	0.148989	chr16	+	81303763	81304021	81323952	81324747	81319144	81319239	81320899	81321011
C_D	C	D	ENSG00000234741	GAS5	0.473333	0.547333	1.15634	0.149797	chr1	-	173833394	173833442	173834608	173834685	173833621	173833842	173834366	173834420
C_D	C	D	ENSG00000109685	WHSC1	0.987	0.972	0.984802	0.149797	chr4	+	1902376	1902978	1918597	1918764	1905942	1906105	1913817	1913921
C_D	C	D	ENSG00000178222	RNF212	0.314667	0.647333	2.0572	0.149797	chr4	-	1067386	1067450	1075354	1075407	1073430	1073476	1075206	1075255
C_D	C	D	ENSG00000088179	PTPN4	0.00633333	0.0926667	14.6316	0.149797	chr2	+	120640078	120640199	120689999	120690125	120672754	120672818	120684173	120684242
C_D	C	D	ENSG00000111364	DDX55	0.024	0.0553333	2.30556	0.149797	chr12	+	124086674	124086803	124091978	124092070	124090411	124090528	124090619	124090706
C_D	C	D	ENSG00000105953	OGDH	0.061	0.11	1.80328	0.149797	chr7	+	44684925	44685117	44706334	44706450	44687042	44687133	44687255	44687358
C_D	C	D	ENSG00000146067	FAM193B	0.523667	0.619667	1.18332	0.15049	chr5	-	176951185	176952206	176964873	176965108	176959443	176959642	176963358	176963746
C_D	C	D	ENSG00000104731	KLHDC4	0.137667	0.187	1.35835	0.151495	chr16	-	87760370	87760530	87795554	87795622	87764157	87764250	87788799	87790083
C_D	C	D	ENSG00000115310	RTN4	0.843333	0.909667	1.07866	0.152806	chr2	-	55214626	55214834	55276880	55277680	55252221	55254621	55255299	55255356
C_D	C	D	ENSG00000139116	KIF21A	0.894333	0.965667	1.07976	0.160763	chr12	-	39705218	39705355	39713707	39713815	39709733	39709772	39711874	39712003
C_D	C	D	ENSG00000025434	NR1H3	0.464	0.357667	0.770833	0.16128	chr11	+	47281341	47281530	47289463	47289577	47281959	47282226	47283469	47283569
C_D	C	D	ENSG00000168958	MFF	0.211667	0.168	0.793701	0.162803	chr2	+	228205007	228205096	228221701	228222549	228211941	228212100	228220392	228220477
C_D	C	D	ENSG00000151376	ME3	0.184	0.266	1.44565	0.164496	chr11	-	86161006	86161044	86176132	86176242	86161342	86161440	86168407	86168801
C_D	C	D	ENSG00000174842	GLMN	0.0226667	0.0856667	3.77941	0.164687	chr1	-	92729179	92729289	92732256	92732298	92731975	92732049	92732096	92732150
C_D	C	D	ENSG00000185324	CDK10	0.128	0.189	1.47656	0.164687	chr16	+	89753097	89753205	89756960	89757032	89753996	89754223	89755659	89755732
C_D	C	D	ENSG00000132003	ZSWIM4	0.704	0.474	0.673295	0.165973	chr19	+	13930170	13930306	13939458	13939540	13934159	13934314	13936363	13936527
C_D	C	D	ENSG00000118495	PLAGL1	0.145333	0.226667	1.55963	0.169034	chr6	-	144269121	144269597	144290043	144290115	144281605	144281679	144285923	144287367
C_D	C	D	ENSG00000143322	ABL2	0.133667	0.045	0.336658	0.169034	chr1	-	179095511	179095807	179198375	179198532	179100445	179100616	179102446	179102509
C_D	C	D	ENSG00000214087	ARL16	0.862333	0.803	0.931194	0.173075	chr17	-	79649063	79649179	79650622	79650698	79649520	79649705	79650042	79650156
C_D	C	D	ENSG00000169180	XPO6	0.054	0.028	0.518519	0.175293	chr16	-	28181070	28181230	28222686	28222871	28187218	28187416	28220307	28220443
C_D	C	D	ENSG00000185238	PRMT3	0.069	0.123333	1.78744	0.178123	chr11	+	20409103	20409320	20417348	20417508	20411289	20411372	20414442	20414545
C_D	C	D	ENSG00000267120	AD000671.6	0.384333	0.277667	0.722463	0.183559	chr19	-	36235223	36235322	36236248	36236333	36235526	36235639	36236025	36236113
C_D	C	D	ENSG00000143537	ADAM15	0.176	0.0396667	0.225379	0.186627	chr1	+	155033238	155033308	155034720	155034845	155033893	155033965	155034379	155034593
C_D	C	D	ENSG00000165521	EML5	0.301333	0	0	0.187928	chr14	-	89093181	89093390	89105152	89105251	89093989	89094163	89100812	89100833
C_D	C	D	ENSG00000041357	PSMA4	0.941	0.911	0.968119	0.187928	chr15	+	78832768	78832881	78836531	78836609	78834246	78834272	78834518	78834561
C_D	C	D	ENSG00000026508	CD44	0.931	0.816333	0.876835	0.189292	chr11	+	35211381	35211612	35223214	35223334	35219667	35219793	35222628	35222742
C_D	C	D	ENSG00000249859	PVT1	0.983	0.93	0.946083	0.19026	chr8	+	129022563	129022690	129108763	129108902	129082405	129082607	129094998	129095094
C_D	C	D	ENSG00000156110	ADK	0.282333	0.367	1.29988	0.193639	chr10	+	75910986	75911101	76074424	76074503	75960521	75960596	75984295	75984349
C_D	C	D	ENSG00000148950	IMMP1L	0.0166667	0.0473333	2.84	0.193639	chr11	-	31455006	31455117	31531065	31531139	31484718	31484852	31499047	31499306
C_D	C	D	ENSG00000160688	FLAD1	0.04	0.0706667	1.76667	0.193639	chr1	+	154962814	154963004	154965377	154965587	154965040	154965149	154965188	154965262
C_D	C	D	ENSG00000221887	HMSD	0.478	0.343333	0.718271	0.19397	chr18	+	61621641	61621791	61647034	61647172	61627391	61627509	61645532	61645710
C_D	C	D	ENSG00000204536	CCHCR1	0.325333	0.444333	1.36578	0.19397	chr6	-	31110872	31110911	31112661	31112892	31111038	31111190	31112405	31112565
C_D	C	D	ENSG00000143537	ADAM15	0.351	0.142	0.404558	0.19397	chr1	+	155033238	155033308	155034720	155034845	155033890	155033965	155034379	155034451
C_D	C	D	ENSG00000117262	GPR89A	0	0.742667	Inf	0.198658	chr1	-	145818766	145818826	145826887	145827015	145822813	145822859	145826387	145826715
C_D	C	D	ENSG00000105048	TNNT1	0.913333	0.812	0.889051	0.203791	chr19	-	55652250	55652328	55658048	55658317	55653224	55653288	55657801	55657834
C_D	C	D	ENSG00000116698	SMG7	0.048	0.023	0.479167	0.2095	chr1	+	183515100	183515472	183518898	183519058	183516237	183516387	183518342	183518423
C_D	C	D	ENSG00000161249	DMKN	0.937333	0.880333	0.939189	0.2095	chr19	-	35996840	35996888	36001085	36001154	35998359	35998413	36000812	36000863
C_D	C	D	ENSG00000160949	TONSL	0.498	0.404667	0.812584	0.210318	chr8	-	145665733	145665859	145667419	145667534	145666100	145666253	145666348	145666494
C_D	C	D	ENSG00000221968	FADS3	0.469	0.361333	0.770434	0.212914	chr11	-	61643582	61643662	61644982	61645059	61643830	61643927	61644337	61644435
C_D	C	D	ENSG00000118162	KPTN	0.386	0.482667	1.25043	0.220893	chr19	-	47986417	47986472	47987191	47987342	47986551	47986636	47986758	47986841
C_D	C	D	ENSG00000214063	TSPAN4	0.157	0.198333	1.26327	0.230886	chr11	+	842823	842915	864436	864511	847200	847300	862549	862741
C_D	C	D	ENSG00000234741	GAS5	0.374	0.44	1.17647	0.24549	chr1	-	173833038	173833213	173834994	173835032	173833394	173833442	173834366	173834685
C_D	C	D	ENSG00000152117	AC093838.4	0.608333	0.479667	0.788493	0.246069	chr2	+	132258753	132258806	132266109	132266181	132258930	132259081	132263884	132264015
C_D	C	D	ENSG00000143537	ADAM15	0.306333	0.134667	0.439608	0.246069	chr1	+	155033238	155033308	155034720	155034845	155033890	155033965	155034379	155034593
C_D	C	D	ENSG00000167969	ECI1	0.994	0.978667	0.984574	0.248809	chr16	-	2289895	2290146	2296859	2296987	2293369	2293440	2294406	2294553
C_D	C	D	ENSG00000228315	GUSBP11	0.354667	0.12	0.338346	0.248809	chr22	-	24025911	24026054	24047615	24047728	24037359	24037704	24042912	24043032
C_D	C	D	ENSG00000182718	ANXA2	0.710667	0.768	1.08068	0.248809	chr15	-	60678226	60678285	60689456	60689537	60682411	60682516	60688349	60688626
C_D	C	D	ENSG00000026508	CD44	0.564667	0.376333	0.66647	0.250429	chr11	+	35219667	35219793	35229651	35229753	35226058	35226187	35227658	35227790
C_D	C	D	ENSG00000102125	TAZ	0.758667	0.839333	1.10633	0.250429	chrX	+	153642437	153642527	153648370	153648433	153647881	153647962	153648043	153648085
C_D	C	D	ENSG00000198363	ASPH	0.0316667	0.013	0.410526	0.25545	chr8	-	62496502	62496588	62555446	62555479	62531536	62531578	62546241	62546286
C_D	C	D	ENSG00000206560	ANKRD28	0.695	0.816333	1.17458	0.256086	chr3	-	15762421	15762634	15807740	15807819	15776916	15777004	15793256	15793327
C_D	C	D	ENSG00000168385	SEPT2	0.178667	0.119	0.666045	0.261112	chr2	+	242255358	242255397	242274540	242274627	242256913	242257014	242263630	242263656
C_D	C	D	ENSG00000153066	TXNDC11	0.666667	0.480333	0.7205	0.262668	chr16	-	11794307	11794420	11815432	11815526	11797525	11797606	11815169	11815291
C_D	C	D	ENSG00000001631	KRIT1	0.712333	0.802333	1.12635	0.263121	chr7	-	91871347	91871451	91875219	91875257	91873315	91873463	91874215	91874485
C_D	C	D	ENSG00000239665	RP11-295P9.3	0.333333	0.781333	2.344	0.263121	chr10	+	13690084	13690230	13696352	13696427	13690619	13690768	13694845	13694882
C_D	C	D	ENSG00000173818	ENDOV	0.138667	0.258	1.86058	0.263121	chr17	+	78389449	78389621	78397319	78397432	78391580	78391745	78395939	78396045
C_D	C	D	ENSG00000165609	NUDT5	0.143	0.560333	3.91841	0.263121	chr10	-	12221081	12221131	12226887	12226955	12222393	12222488	12226492	12226531
C_D	C	D	ENSG00000162601	MYSM1	0.949	0.889667	0.937478	0.263121	chr1	-	59133518	59133593	59134655	59134710	59134101	59134238	59134303	59134354
C_D	C	D	ENSG00000109113	RAB34	0.538333	0.613333	1.13932	0.263121	chr17	-	27043070	27043079	27045139	27045185	27043920	27044012	27044230	27044665
C_D	C	D	ENSG00000135447	PPP1R1A	0.520667	0.152	0.291933	0.264031	chr12	-	54974727	54974834	54976994	54977032	54975759	54975915	54976515	54976579
C_D	C	D	ENSG00000148840	PPRC1	0.0636667	0.018	0.282723	0.264548	chr10	+	103898856	103901761	103906428	103907149	103904006	103904064	103904776	103904847
C_D	C	D	ENSG00000117143	UAP1	0.850667	0.772667	0.908307	0.266692	chr1	+	162558482	162558623	162567581	162567648	162560112	162560301	162562524	162562572
C_D	C	D	ENSG00000041357	PSMA4	0.0233333	0.0346667	1.48571	0.266692	chr15	+	78832754	78832881	78836531	78836609	78834518	78834561	78834824	78834987
C_D	C	D	ENSG00000137261	KIAA0319	0.751333	0.903667	1.20275	0.267397	chr6	-	24544331	24547571	24559240	24559383	24554768	24554859	24556834	24556957
C_D	C	D	ENSG00000137807	KIF23	0.130333	0.102	0.782609	0.27408	chr15	+	69732646	69732826	69738347	69738430	69733106	69733418	69737128	69737380
C_D	C	D	ENSG00000173818	ENDOV	0.104667	0.185	1.76752	0.27408	chr17	+	78389449	78389621	78397319	78397432	78391580	78391745	78396005	78396045
C_D	C	D	ENSG00000115290	GRB14	0.543667	0.454667	0.836297	0.275625	chr2	-	165378489	165378627	165404169	165404326	165381513	165381588	165383523	165383645
C_D	C	D	ENSG00000183077	AFMID	0.0846667	0.340333	4.01969	0.280466	chr17	+	76187050	76187141	76201683	76201819	76198783	76198832	76201520	76201599
C_D	C	D	ENSG00000163964	PIGX	0.688667	0.905667	1.3151	0.280522	chr3	+	196443728	196443792	196449285	196449427	196444679	196444825	196448047	196448227
C_D	C	D	ENSG00000163840	DTX3L	0.502333	0.383	0.762442	0.28095	chr3	+	122283084	122283460	122290524	122294050	122284705	122284917	122289301	122289519
C_D	C	D	ENSG00000163138	PACRGL	0.741333	0.838667	1.13129	0.281157	chr4	+	20706282	20706437	20728907	20729020	20715054	20715162	20726430	20726511
C_D	C	D	ENSG00000108264	TADA2A	0.039	0.113	2.89744	0.281157	chr17	+	35800605	35800763	35822181	35822225	35804797	35804870	35818625	35818689
C_D	C	D	ENSG00000111247	RAD51AP1	0.135333	0.0553333	0.408867	0.294503	chr12	+	4652928	4653070	4655474	4655584	4654384	4654478	4654947	4654998
C_D	C	D	ENSG00000121274	PAPD5	0.467667	0.375	0.801853	0.298431	chr16	+	50249985	50250106	50257084	50257298	50251466	50251574	50256216	50256345
C_D	C	D	ENSG00000114956	DGUOK	0.627	0.686	1.0941	0.301874	chr2	+	74166036	74166149	74185272	74185372	74173845	74174033	74184251	74184367
C_D	C	D	ENSG00000263711	RP11-169F17.1	0.993	0.979	0.985901	0.302186	chr18	-	70829058	70829208	70923047	70923153	70840072	70840197	70867887	70868024
C_D	C	D	ENSG00000120992	LYPLA1	0.0106667	0.0243333	2.28125	0.303787	chr8	-	54965214	54965316	54978307	54978373	54967619	54967693	54974813	54974884
C_D	C	D	ENSG00000182718	ANXA2	0.97	0.977	1.00722	0.303787	chr15	-	60678226	60678285	60690141	60690185	60682411	60682516	60689456	60689537
C_D	C	D	ENSG00000111321	LTBR	0.725667	0.664667	0.915939	0.305216	chr12	+	6495512	6495610	6499277	6499506	6497563	6497671	6497965	6497991
C_D	C	D	ENSG00000106976	DNM1	0.973333	0.949667	0.975685	0.306722	chr9	+	130985071	130985139	130996299	130996386	130986529	130986668	130988313	130988452
C_D	C	D	ENSG00000128512	DOCK4	0.407667	0.673	1.65086	0.319521	chr7	-	111409584	111409733	111423912	111424008	111418331	111418425	111422919	111422980
C_D	C	D	ENSG00000105197	TIMM50	0.988667	0.969667	0.980782	0.319969	chr19	+	39972522	39972673	39976327	39976447	39973524	39973556	39973774	39973796
C_D	C	D	ENSG00000148180	GSN	0.288	0.103	0.357639	0.319969	chr9	+	124043747	124043840	124064240	124064445	124044152	124044231	124062342	124062404
C_D	C	D	ENSG00000214063	TSPAN4	0.053	0.074	1.39623	0.319969	chr11	+	842811	842915	864436	864511	850287	850367	862549	862741
C_D	C	D	ENSG00000214063	TSPAN4	0.133	0.168333	1.26566	0.319969	chr11	+	844080	844186	864436	864511	847200	847300	862549	862741
C_D	C	D	ENSG00000135124	P2RX4	0.958667	0.910667	0.94993	0.319969	chr12	+	121647931	121648101	121666335	121666416	121654936	121655084	121659715	121659787
C_D	C	D	ENSG00000112964	GHR	0.339	0.666667	1.96657	0.324682	chr5	+	42565965	42566046	42695018	42695191	42629139	42629205	42688991	42689121
C_D	C	D	ENSG00000205822	TPTE2P6	1	0.751333	0.751333	0.324682	chr13	+	25155798	25155860	25168408	25168501	25157639	25157720	25163393	25163485
C_D	C	D	ENSG00000161249	DMKN	0.586333	0.768667	1.31097	0.324682	chr19	-	35996840	35996888	36001085	36001154	35997027	35997087	35998359	35998413
C_D	C	D	ENSG00000162929	KIAA1841	0.666	0.776333	1.16567	0.325459	chr2	+	61372265	61372331	61389976	61390090	61384996	61385147	61386452	61386574
C_D	C	D	ENSG00000104872	PIH1D1	0.061	0.0866667	1.42077	0.325459	chr19	-	49951257	49951319	49954741	49955074	49952731	49952911	49954038	49954196
C_D	C	D	ENSG00000214063	TSPAN4	0.049	0.069	1.40816	0.331755	chr11	+	844116	844186	864436	864511	850287	850367	862549	862741
C_D	C	D	ENSG00000077782	FGFR1	0.621333	0.680667	1.09549	0.332715	chr8	-	38285438	38285611	38325498	38325826	38285863	38285953	38314873	38315052
C_D	C	D	ENSG00000225484	RP11-773D16.1	0.169	0.119	0.704142	0.332715	chr10	-	81564240	81564283	81574368	81574472	81565794	81565878	81568518	81568719
C_D	C	D	ENSG00000123965	PMS2P5	0.732333	0.914	1.24807	0.338874	chr7	+	74312262	74312349	74366192	74366314	74313767	74313951	74317003	74317092
C_D	C	D	ENSG00000120992	LYPLA1	0.98	0.956	0.97551	0.338874	chr8	-	54965214	54965316	54978307	54978373	54974813	54974884	54975887	54975935
C_D	C	D	ENSG00000166024	R3HCC1L	0.529333	0.422667	0.798489	0.348308	chr10	+	99967857	99969656	99995181	99995277	99991268	99991444	99994202	99994273
C_D	C	D	ENSG00000113810	SMC4	0.22	0.286333	1.30152	0.34963	chr3	+	160118609	160118753	160122115	160122292	160119777	160119881	160120463	160120655
C_D	C	D	ENSG00000075413	MARK3	0.886333	0.935	1.05491	0.351205	chr14	+	103928741	103928798	103966492	103966537	103958113	103958371	103964838	103964865
C_D	C	D	ENSG00000006837	CDKL3	0.65	0.848333	1.30513	0.352509	chr5	-	133643828	133644157	133657481	133657594	133644264	133644418	133655048	133655188
C_D	C	D	ENSG00000154582	TCEB1	0.066	0.0483333	0.732323	0.355262	chr8	-	74858768	74859055	74876721	74876860	74868145	74868289	74871999	74872053
C_D	C	D	ENSG00000166348	USP54	0.774	0.861667	1.11326	0.358033	chr10	-	75290461	75290593	75299201	75299351	75294357	75294528	75296026	75296195
C_D	C	D	ENSG00000198920	KIAA0753	0.00766667	0.0646667	8.43478	0.358033	chr17	-	6524107	6524318	6531436	6532061	6526201	6526417	6526828	6526891
C_D	C	D	ENSG00000163870	TPRA1	0.625333	0.720667	1.15245	0.365196	chr3	-	127294245	127294348	127295459	127295539	127294591	127294652	127294782	127294893
C_D	C	D	ENSG00000125676	THOC2	0.982667	0.960333	0.977273	0.373736	chrX	-	122745350	122745367	122753251	122753287	122747489	122747559	122747902	122748040
C_D	C	D	ENSG00000182979	MTA1	0.853	0.901667	1.05705	0.374623	chr14	+	105905008	105905076	105916394	105916521	105911754	105911848	105915695	105915746
C_D	C	D	ENSG00000049759	NEDD4L	0.201	0.272333	1.35489	0.374623	chr18	+	56001049	56001124	56016768	56016846	56008909	56009029	56010137	56010335
C_D	C	D	ENSG00000106829	TLE4	0.96	1	1.04167	0.374623	chr9	+	82320803	82320857	82323032	82323165	82321661	82321814	82322037	82322133
C_D	C	D	ENSG00000183323	CCDC125	0.493333	0.367667	0.74527	0.374623	chr5	-	68578303	68578861	68590619	68590727	68581163	68581294	68588014	68588189
C_D	C	D	ENSG00000115107	STEAP3	0.781667	0.566333	0.72452	0.374623	chr2	+	119981406	119981464	120003064	120003564	119988195	119988610	119996938	119997006
C_D	C	D	ENSG00000135747	ZNF670	0.616667	0.818	1.32649	0.377191	chr1	-	247108848	247109129	247162649	247162742	247130996	247131094	247151422	247151557
C_D	C	D	ENSG00000168958	MFF	0.218	0.178	0.816514	0.381113	chr2	+	228207460	228207535	228221701	228222549	228211941	228212100	228220392	228220477
C_D	C	D	ENSG00000116171	SCP2	0.403667	0.485333	1.20231	0.381113	chr1	+	53407467	53407525	53420411	53420476	53413680	53413752	53416426	53416558
C_D	C	D	ENSG00000110717	NDUFS8	0.183333	0.227333	1.24	0.381113	chr11	+	67798150	67798200	67800577	67800750	67799618	67799676	67800389	67800479
C_D	C	D	ENSG00000174851	YIF1A	0.778667	0.708333	0.909675	0.381113	chr11	-	66052386	66052437	66056425	66056599	66053171	66053229	66055282	66055387
C_D	C	D	ENSG00000166578	IQCD	0.516667	0.689667	1.33484	0.382957	chr12	-	113635345	113635417	113658801	113658899	113638384	113638618	113645242	113646064
C_D	C	D	ENSG00000189068	VSTM1	0.643667	0.283667	0.440704	0.382957	chr19	-	54545169	54545207	54554663	54554702	54545422	54545450	54545480	54545623
C_D	C	D	ENSG00000174233	ADCY6	0.309	0.223667	0.72384	0.38397	chr12	-	49167251	49167430	49169085	49169233	49167722	49167881	49168184	49168301
C_D	C	D	ENSG00000123179	EBPL	0.0143333	0.034	2.37209	0.387737	chr13	-	50234858	50235344	50265389	50265599	50243912	50243982	50260610	50260731
C_D	C	D	ENSG00000266173	STRADA	0.112667	0.063	0.559172	0.387737	chr17	-	61790765	61790887	61805693	61805773	61791365	61791468	61803997	61804055
C_D	C	D	ENSG00000021762	OSBPL5	0.894667	0.953333	1.06557	0.388373	chr11	-	3140776	3140861	3143577	3143658	3141773	3141854	3143226	3143328
C_D	C	D	ENSG00000166169	POLL	0.383333	0.473667	1.23565	0.388373	chr10	-	103340004	103340173	103345618	103345913	103342519	103342648	103345072	103345235
C_D	C	D	ENSG00000185480	PARPBP	0.409333	0.555667	1.35749	0.388373	chr12	+	102569260	102569444	102589728	102591139	102576326	102576405	102589089	102589225
C_D	C	D	ENSG00000008710	PKD1	0.430333	0.553333	1.28582	0.388373	chr16	-	2142047	2142189	2143544	2143739	2142480	2142593	2142954	2143094
C_D	C	D	ENSG00000119684	MLH3	0.647333	0.773333	1.19464	0.392975	chr14	-	75489516	75489595	75498770	75498882	75489697	75489721	75497245	75497405
C_D	C	D	ENSG00000172932	ANKRD13D	0.691333	0.777333	1.1244	0.393892	chr11	+	67059073	67059217	67067000	67067082	67059461	67059651	67066528	67066595
C_D	C	D	ENSG00000101901	ALG13	0.141	0.335	2.37589	0.393892	chrX	+	110928192	110928331	110954902	110954953	110932314	110932425	110951254	110951621
C_D	C	D	ENSG00000125257	ABCC4	0.231	0.096	0.415584	0.393892	chr13	-	95899896	95900007	95953494	95953589	95918365	95918518	95921563	95921676
C_D	C	D	ENSG00000160191	PDE9A	0.290667	0.659333	2.26835	0.394388	chr21	+	44073888	44073993	44153465	44153536	44108026	44108104	44119077	44119121
C_D	C	D	ENSG00000120992	LYPLA1	0.081	0.192333	2.37449	0.394388	chr8	-	54963571	54963748	54978307	54978373	54967619	54967693	54974813	54974884
C_D	C	D	ENSG00000242612	DECR2	0.829333	0.766	0.923633	0.394388	chr16	+	454955	455024	457424	457560	456345	456397	456684	456952
C_D	C	D	ENSG00000177311	ZBTB38	0.586667	0.697	1.18807	0.394388	chr3	+	141088713	141088788	141122768	141122873	141100266	141100329	141105713	141105779
C_D	C	D	ENSG00000156795	WDYHV1	0.387	0.489667	1.26529	0.394388	chr8	+	124428994	124429096	124448692	124448841	124440163	124440263	124442222	124442273
C_D	C	D	ENSG00000172660	TAF15	0.972	0.871	0.896091	0.394388	chr17	+	34136487	34136580	34144719	34144759	34136975	34137067	34144243	34144321
C_D	C	D	ENSG00000111321	LTBR	0.274667	0.224333	0.816748	0.394388	chr12	+	6497563	6497671	6499825	6500390	6497965	6497991	6499277	6499506
C_D	C	D	ENSG00000118495	PLAGL1	0.329	0.099	0.300912	0.398109	chr6	-	144281605	144281679	144290043	144290115	144285923	144285955	144287294	144287367
C_D	C	D	ENSG00000075413	MARK3	0.914667	0.951	1.03972	0.400772	chr14	+	103946723	103946827	103966492	103966537	103958113	103958371	103964838	103964865
C_D	C	D	ENSG00000117360	PRPF3	0.943333	0.911667	0.966431	0.404749	chr1	+	150297352	150297545	150300778	150300925	150298208	150298339	150300015	150300111
C_D	C	D	ENSG00000105429	MEGF8	0.62	0.713667	1.15108	0.409619	chr19	+	42848821	42848985	42854299	42854536	42852423	42852624	42853650	42853851
C_D	C	D	ENSG00000079819	EPB41L2	0.712	0.864	1.21348	0.412313	chr6	-	131190798	131191266	131199243	131199390	131191467	131191521	131197813	131197915
C_D	C	D	ENSG00000251664	PCDHA12	0.163667	0.242333	1.48065	0.412662	chr5	+	140255057	140257424	140389211	140391929	140358533	140358592	140362059	140362148
C_D	C	D	ENSG00000198925	ATG9A	0.701333	0.582667	0.830798	0.418874	chr2	-	220092491	220092535	220094256	220094340	220093155	220093207	220093731	220093896
C_D	C	D	ENSG00000133265	HSPBP1	0.325667	0.382667	1.17503	0.418874	chr19	-	55776645	55776757	55789009	55789214	55777253	55777350	55785765	55785990
C_D	C	D	ENSG00000172046	USP19	0.446667	0.530333	1.18731	0.418874	chr3	-	49149343	49149481	49151424	49151526	49149716	49149835	49149921	49150062
C_D	C	D	ENSG00000102125	TAZ	0.289	0.217667	0.753172	0.418874	chrX	+	153641818	153641904	153648370	153648433	153642437	153642527	153647881	153647962
C_D	C	D	ENSG00000105048	TNNT1	0.0776667	0.108333	1.39485	0.418874	chr19	-	55652553	55652670	55657801	55657834	55653224	55653288	55656911	55656933
C_D	C	D	ENSG00000166024	R3HCC1L	0.138	0.0786667	0.570048	0.426169	chr10	+	99894386	99894463	99991268	99991444	99923049	99923154	99967857	99969656
C_D	C	D	ENSG00000167196	FBXO22	0.799667	0.741333	0.927053	0.426169	chr15	+	76196218	76196444	76209570	76209735	76196831	76196970	76205543	76205631
C_D	C	D	ENSG00000138459	SLC35A5	0.611333	0.530333	0.867503	0.430093	chr3	+	112292735	112292803	112301517	112303003	112299392	112299553	112300025	112300173
C_D	C	D	ENSG00000144283	PKP4	0.538667	0.444667	0.825495	0.430628	chr2	+	159389691	159389828	159477501	159477633	159433782	159433895	159459581	159459616
C_D	C	D	ENSG00000181481	RNF135	0.925667	0.962667	1.03997	0.436067	chr17	+	29298077	29298463	29324259	29324349	29311634	29311778	29320857	29320922
C_D	C	D	ENSG00000108389	MTMR4	0.408667	0.517667	1.26672	0.436923	chr17	-	56581663	56581849	56584103	56584232	56582139	56582335	56582832	56582944
C_D	C	D	ENSG00000104731	KLHDC4	0.158	0.223667	1.41561	0.439834	chr16	-	87760370	87760530	87795554	87795646	87764157	87764250	87788799	87788898
C_D	C	D	ENSG00000156876	SASS6	0.379667	0.515667	1.35821	0.446689	chr1	-	100586933	100587105	100591437	100591498	100587935	100588040	100588765	100588845
C_D	C	D	ENSG00000152601	MBNL1	0.262	0.328667	1.25445	0.446689	chr3	+	152165408	152165562	152177059	152177134	152173330	152173366	152174055	152174150
C_D	C	D	ENSG00000126249	PDCD2L	0.092	0.116667	1.26812	0.448266	chr19	+	34895329	34895443	34904641	34904752	34895553	34895895	34900065	34900415
C_D	C	D	ENSG00000250802	ZBED3-AS1	0.536667	0.926	1.72547	0.450089	chr5	+	76383311	76383444	76394479	76394572	76385170	76385228	76388316	76388358
C_D	C	D	ENSG00000183291	SEP15	0.822	0.781	0.950122	0.450089	chr1	-	87328407	87329288	87379710	87379817	87346344	87346408	87368963	87369131
C_D	C	D	ENSG00000068885	IFT80	0.564333	0.484667	0.85883	0.452048	chr3	-	160021702	160021777	160073800	160073938	160025450	160025569	160037547	160037727
C_D	C	D	ENSG00000176124	DLEU1	0.431333	0.666667	1.5456	0.453383	chr13	+	50964333	50964427	51066786	51066897	50989224	50989338	51007548	51007686
C_D	C	D	ENSG00000118495	PLAGL1	0.598667	0.813	1.35802	0.460374	chr6	-	144262560	144263800	144287294	144287349	144281605	144281679	144285923	144285955
C_D	C	D	ENSG00000013306	SLC25A39	0.951333	0.923667	0.970918	0.460374	chr17	-	42399786	42399896	42402078	42402238	42400651	42400711	42400845	42400945
C_D	C	D	ENSG00000072121	ZFYVE26	0.451667	0.659	1.45904	0.464281	chr14	-	68264730	68265339	68272170	68272335	68270817	68270981	68271933	68272022
C_D	C	D	ENSG00000186807	ANXA8L2	0.932667	0.835667	0.895997	0.465147	chr10	+	47756032	47756092	47758845	47758904	47756638	47756732	47756971	47757067
C_D	C	D	ENSG00000213742	ZNF337-AS1	0.491333	0.314	0.639077	0.465589	chr20	+	25604792	25605082	25654487	25654544	25614684	25614806	25626166	25626284
C_D	C	D	ENSG00000165475	CRYL1	0.428667	0.333333	0.777605	0.474886	chr13	-	20987420	20987526	21063508	21063635	21006240	21006435	21013731	21013893
C_D	C	D	ENSG00000165138	ANKS6	0.726333	0.632333	0.870583	0.47697	chr9	-	101542470	101542619	101547113	101547158	101544748	101544855	101546234	101546439
C_D	C	D	ENSG00000051180	RAD51	0.306	0.231	0.754902	0.478101	chr15	+	40994003	40994124	41011002	41011097	40998374	40998492	41001222	41001314
C_D	C	D	ENSG00000164258	NDUFS4	0.0233333	0.0156667	0.671429	0.478101	chr5	+	52899281	52899360	52978947	52979168	52900553	52900725	52942062	52942235
C_D	C	D	ENSG00000203697	CAPN8	0.858	0.635333	0.740482	0.479152	chr1	-	223813506	223813590	223853111	223853436	223816363	223816482	223842031	223842101
C_D	C	D	ENSG00000148985	PGAP2	0.872333	0.804667	0.92243	0.479152	chr11	+	3829523	3829545	3844842	3844970	3832479	3832654	3844138	3844223
C_D	C	D	ENSG00000268434	AC011530.4	0.684667	0.544333	0.795034	0.479734	chr19	-	46283035	46283127	46288851	46288971	46283471	46283639	46287898	46287973
C_D	C	D	ENSG00000122481	RWDD3	0.544667	0.464	0.851897	0.479734	chr1	+	95699710	95699871	95712311	95712781	95709766	95710254	95712097	95712213
C_D	C	D	ENSG00000220804	AC093642.5	0.596667	0.343333	0.575419	0.479734	chr2	+	243030843	243030952	243061115	243061208	243037037	243037178	243056789	243056892
C_D	C	D	ENSG00000130702	LAMA5	0.351	0.414333	1.18044	0.482658	chr20	-	60889359	60889496	60890083	60890263	60889610	60889781	60889854	60890003
C_D	C	D	ENSG00000214826	DDX12P	0.184333	0.293333	1.59132	0.482658	chr12	-	9571370	9571525	9572576	9572677	9571707	9571786	9572084	9572169
C_D	C	D	ENSG00000112290	WASF1	0.768	0.901333	1.17361	0.482658	chr6	-	110448671	110448832	110500641	110501207	110481837	110481935	110499800	110499945
C_D	C	D	ENSG00000111358	GTF2H3	0.027	0.0523333	1.93827	0.482658	chr12	+	124140317	124140371	124144341	124144477	124143976	124144022	124144062	124144131
C_D	C	D	ENSG00000132549	VPS13B	0.906667	0.789667	0.870956	0.482658	chr8	+	100515063	100515178	100523331	100523740	100519364	100519431	100519997	100520139
C_D	C	D	ENSG00000107719	PALD1	0.748667	0.628	0.838825	0.483368	chr10	+	72291045	72291210	72293677	72293829	72292376	72292537	72292750	72292826
C_D	C	D	ENSG00000166435	XRRA1	0.58	0.423	0.72931	0.483368	chr11	-	74618189	74618318	74647928	74648113	74632258	74632392	74644845	74644917
C_D	C	D	ENSG00000144815	NXPE3	0.688667	0.762333	1.10697	0.483368	chr3	+	101504245	101504533	101535638	101535845	101520078	101520833	101525896	101525970
C_D	C	D	ENSG00000168026	TTC21A	0.367333	0.169	0.460073	0.483368	chr3	+	39171569	39171642	39172482	39172586	39171738	39171849	39172191	39172330
C_D	C	D	ENSG00000116191	RALGPS2	0.525	0.414	0.788571	0.483368	chr1	+	178777179	178777263	178802558	178802685	178780449	178780539	178790746	178790839
C_D	C	D	ENSG00000185345	PARK2	0.412333	0.666667	1.61681	0.48595	chr6	-	162475122	162475206	162864341	162864505	162622162	162622284	162683556	162683797
C_D	C	D	ENSG00000203711	C6orf99	0.0163333	0.155667	9.53061	0.48595	chr6	+	159291222	159291342	159330998	159331384	159294557	159294653	159316252	159316398
C_D	C	D	ENSG00000148985	PGAP2	0.903	0.842667	0.933186	0.48595	chr11	+	3829523	3829545	3845499	3845606	3832479	3832654	3844138	3844223
C_D	C	D	ENSG00000185480	PARPBP	0.835333	0.764333	0.915004	0.48595	chr12	+	102547646	102547754	102589728	102591139	102559506	102559661	102576326	102576405
C_D	C	D	ENSG00000136717	BIN1	0.602333	0.704667	1.16989	0.488372	chr2	-	127808377	127808488	127816586	127816731	127808729	127808819	127815048	127815177
C_D	C	D	ENSG00000204120	GIGYF2	0.930333	0.846667	0.910068	0.489014	chr2	+	233562040	233562102	233599864	233599948	233568133	233568199	233589283	233589401
C_D	C	D	ENSG00000078269	SYNJ2	0.549	0.394667	0.718883	0.489636	chr6	+	158454486	158454712	158480288	158480385	158464347	158464431	158475998	158476060
C_D	C	D	ENSG00000110274	CEP164	0.508	0.389667	0.76706	0.489636	chr11	+	117265635	117265719	117266769	117266896	117265838	117265907	117266262	117266438
C_D	C	D	ENSG00000185480	PARPBP	0.646667	0.735667	1.13763	0.489636	chr12	+	102572369	102572548	102589728	102591139	102576326	102576405	102589089	102589225
C_D	C	D	ENSG00000188603	CLN3	0.84	0.893667	1.06389	0.489636	chr16	-	28495326	28495439	28502802	28502881	28498776	28498862	28500610	28500707
C_D	C	D	ENSG00000127419	TMEM175	0.098	0.225333	2.29932	0.489636	chr4	+	944994	945046	946977	947142	945433	945505	946154	946238
C_D	C	D	ENSG00000105048	TNNT1	0.936667	0.887333	0.947331	0.489636	chr19	-	55649343	55649442	55658048	55658075	55653224	55653288	55656911	55656933
C_D	C	D	ENSG00000182718	ANXA2	0.876	0.797333	0.910198	0.491199	chr15	-	60678226	60678285	60690141	60690185	60686772	60686894	60688571	60688626
C_D	C	D	ENSG00000059378	PARP12	0.962333	0.851667	0.885002	0.497553	chr7	-	139725996	139726148	139754461	139754563	139728412	139728488	139734034	139734131
C_D	C	D	ENSG00000160796	NBEAL2	0.375333	0.464667	1.23801	0.498428	chr3	+	47047822	47047939	47049014	47049187	47048555	47048645	47048730	47048840
C_D	C	D	ENSG00000060762	MPC1	0.640333	0.317	0.495055	0.500157	chr6	-	166780282	166780379	166783705	166783709	166780456	166780672	166782220	166782449
C_D	C	D	ENSG00000156398	SFXN2	0.919333	0.492667	0.535896	0.506296	chr10	+	104474392	104474438	104486368	104486554	104476370	104476468	104484692	104484753
C_D	C	D	ENSG00000196151	WDSUB1	0.274333	0.415	1.51276	0.50869	chr2	-	160092344	160092701	160132056	160132149	160112706	160112886	160128212	160128306
C_D	C	D	ENSG00000196295	AC005154.6	0.639333	0.518667	0.811262	0.508859	chr7	-	30591715	30591795	30608448	30608605	30601081	30601744	30603346	30603614
C_D	C	D	ENSG00000161249	DMKN	0.590667	0.756667	1.28104	0.514362	chr19	-	35996840	35996888	36000812	36000863	35997027	35997087	35998359	35998413
C_D	C	D	ENSG00000114062	UBE3A	0.179	0.290667	1.62384	0.515184	chr15	-	25650607	25650649	25683635	25683688	25654234	25654354	25657054	25657118
C_D	C	D	ENSG00000137522	RNF121	0.813333	0.621667	0.764344	0.517975	chr11	+	71671795	71671937	71693806	71693961	71673197	71673335	71689131	71689281
C_D	C	D	ENSG00000231925	TAPBP	0.609333	0.693333	1.13786	0.518531	chr6	-	33269461	33269548	33272073	33272415	33271731	33271766	33271904	33271994
C_D	C	D	ENSG00000109113	RAB34	0.294333	0.36	1.2231	0.518531	chr17	-	27043010	27043076	27045139	27045240	27043920	27044012	27044230	27044611
C_D	C	D	ENSG00000092036	HAUS4	0.85	0.806333	0.948627	0.519279	chr14	-	23416809	23416940	23421536	23421668	23419522	23419619	23420763	23420898
C_D	C	D	ENSG00000106686	SPATA6L	0.280333	0.232333	0.828775	0.520434	chr9	-	4625326	4625566	4629090	4629168	4626425	4626555	4627752	4627856
C_D	C	D	ENSG00000111247	RAD51AP1	0.222667	0.077	0.345808	0.520434	chr12	+	4652928	4653077	4655474	4655584	4654384	4654478	4654947	4654998
C_D	C	D	ENSG00000143537	ADAM15	0.244333	0.087	0.356071	0.520434	chr1	+	155032680	155032819	155034720	155034845	155033893	155033965	155034379	155034451
C_D	C	D	ENSG00000110717	NDUFS8	0.265333	0.320333	1.20729	0.520439	chr11	+	67798093	67798200	67800389	67800479	67799618	67799676	67799752	67799803
C_D	C	D	ENSG00000158201	ABHD3	0.457333	0.383333	0.838192	0.520439	chr18	-	19237064	19237113	19263880	19263926	19239130	19239304	19244078	19244191
C_D	C	D	ENSG00000188677	PARVB	0.378667	0.447667	1.18222	0.520439	chr22	+	44543740	44543802	44559737	44559810	44547362	44547431	44553861	44553963
C_D	C	D	ENSG00000109113	RAB34	0.540667	0.608667	1.12577	0.520439	chr17	-	27042817	27042919	27045139	27045240	27043920	27044012	27044230	27044611
C_D	C	D	ENSG00000228315	GUSBP11	0.183333	0.0773333	0.421818	0.521524	chr22	-	24025911	24026054	24047615	24047728	24036305	24037704	24042912	24043032
C_D	C	D	ENSG00000225241	RP11-640M9.2	0.652333	0.464333	0.711804	0.522696	chr1	+	144614839	144614993	144618081	144618296	144615095	144615303	144617149	144617252
C_D	C	D	ENSG00000168137	SETD5	0.889333	0.838333	0.942654	0.522696	chr3	+	9495422	9495552	9512142	9512613	9506108	9506356	9510202	9510259
C_D	C	D	ENSG00000006015	C19orf60	0.225667	0.275	1.21861	0.525562	chr19	+	18699618	18699710	18702917	18703137	18699804	18700493	18701663	18701743
C_D	C	D	ENSG00000187607	ZNF286A	0.378667	0.237	0.62588	0.525562	chr17	+	15603053	15603091	15611468	15611561	15604465	15604554	15609790	15609815
C_D	C	D	ENSG00000185596	WASH3P	0.942667	0.897333	0.951909	0.527463	chr15	+	102501819	102501844	102513103	102513250	102506272	102506426	102512785	102512897
C_D	C	D	ENSG00000160948	VPS28	0.101667	0.135667	1.33443	0.527463	chr8	-	145651408	145651446	145653871	145653927	145651562	145651591	145652291	145652674
C_D	C	D	ENSG00000182718	ANXA2	0.0566667	0.0913333	1.61176	0.527463	chr15	-	60678226	60678285	60690141	60690185	60682411	60682516	60686772	60686894
C_D	C	D	ENSG00000125863	MKKS	0.787	0.819667	1.04151	0.531066	chr20	-	10389275	10389451	10414755	10414870	10393177	10394579	10401175	10401406
C_D	C	D	ENSG00000229117	RPL41	0.0276667	0.0346667	1.25301	0.53144	chr12	+	56510416	56510443	56511265	56511610	56510558	56510714	56510972	56510995
C_D	C	D	ENSG00000125386	FAM193A	0.512	0.415333	0.811198	0.531768	chr4	+	2695312	2695601	2701406	2702271	2696672	2696856	2698089	2698320
C_D	C	D	ENSG00000087053	MTMR2	0.29	0.453	1.56207	0.534227	chr11	-	95598764	95598840	95621319	95621425	95615537	95615660	95620775	95620848
C_D	C	D	ENSG00000250802	ZBED3-AS1	0.182	0.407	2.23626	0.534227	chr5	+	76383311	76383444	76401480	76401514	76385170	76385228	76394479	76394572
C_D	C	D	ENSG00000078674	PCM1	0.763667	0.817667	1.07071	0.536321	chr8	+	17796248	17796518	17804694	17804872	17797199	17797370	17797550	17797667
C_D	C	D	ENSG00000092199	HNRNPC	0.648	0.765667	1.18158	0.538172	chr14	-	21702111	21702388	21731469	21731495	21704531	21704619	21730759	21730927
C_D	C	D	ENSG00000187790	FANCM	0.443333	0.569	1.28346	0.538878	chr14	+	45609834	45609912	45623122	45623255	45618039	45618198	45620599	45620731
C_D	C	D	ENSG00000161203	AP2M1	0.605	0.552333	0.912948	0.538878	chr3	+	183892476	183892747	183898636	183898772	183896644	183896910	183897956	183898039
C_D	C	D	ENSG00000164542	KIAA0895	0.386333	0.481	1.24504	0.54314	chr7	-	36373464	36373770	36406524	36406850	36374654	36374787	36396510	36397199
C_D	C	D	ENSG00000108423	TUBD1	0.019	0.0483333	2.54386	0.548844	chr17	-	57955463	57955695	57963443	57963591	57958254	57958471	57962021	57962117
C_D	C	D	ENSG00000188428	BLOC1S5	0.966667	0.991	1.02517	0.55034	chr6	-	8026599	8026658	8062766	8062849	8027439	8027632	8041371	8041501
C_D	C	D	ENSG00000175582	RAB6A	0.601667	0.658667	1.09474	0.556413	chr11	-	73427295	73427407	73431890	73431944	73429657	73429763	73429829	73429935
C_D	C	D	ENSG00000196975	ANXA4	0.0246667	0.0306667	1.24324	0.556547	chr2	+	70031664	70031759	70043232	70043326	70035037	70037805	70039784	70039841
C_D	C	D	ENSG00000197323	TRIM33	0.457	0.569333	1.24581	0.558668	chr1	-	114970369	114970516	115005725	115005858	114973419	114973534	114976238	114976355
C_D	C	D	ENSG00000140474	ULK3	0.297	0.236667	0.796857	0.559496	chr15	-	75131608	75131714	75132838	75132982	75131898	75132054	75132574	75132657
C_D	C	D	ENSG00000126883	NUP214	0.0726667	0.145	1.99541	0.563101	chr9	+	134053697	134053797	134070619	134070681	134064439	134064518	134067594	134067679
C_D	C	D	ENSG00000239665	RP11-295P9.3	0.333333	0.752667	2.258	0.563554	chr10	+	13690084	13690230	13696352	13696427	13690619	13690768	13694407	13694489
C_D	C	D	ENSG00000100387	RBX1	0.014	0.024	1.71429	0.565627	chr22	+	41347362	41347480	41368479	41369313	41360050	41360121	41363802	41363888
C_D	C	D	ENSG00000109861	CTSC	0.801333	0.752333	0.938852	0.565627	chr11	-	88053978	88059611	88070668	88070929	88061279	88061364	88068104	88068250
C_D	C	D	ENSG00000186654	PRR5	0.612333	0.491667	0.80294	0.566649	chr22	+	45122456	45122514	45132651	45132789	45127609	45127701	45130906	45131042
C_D	C	D	ENSG00000150093	ITGB1	0.0566667	0.0453333	0.8	0.566649	chr10	-	33218856	33218972	33247072	33247155	33221442	33221528	33242520	33242737
C_D	C	D	ENSG00000183780	SLC35F3	0.381333	0.475667	1.24738	0.567744	chr1	+	234041274	234041504	234452347	234452473	234367162	234367487	234444846	234445066
C_D	C	D	ENSG00000150093	ITGB1	0.132667	0.108333	0.816583	0.571481	chr10	-	33218856	33218972	33247072	33247155	33224419	33224486	33242520	33242737
C_D	C	D	ENSG00000111271	ACAD10	0.251333	0.534333	2.12599	0.574089	chr12	+	112125861	112126022	112130500	112130553	112128255	112128357	112128862	112128972
C_D	C	D	ENSG00000159314	ARHGAP27	0.38	0.224333	0.590351	0.577006	chr17	-	43473348	43473483	43474033	43474156	43473572	43473650	43473852	43473951
C_D	C	D	ENSG00000080823	MOK	0.639	0.737333	1.15389	0.578874	chr14	-	102718253	102718332	102771298	102771484	102729882	102729953	102749814	102749929
C_D	C	D	ENSG00000168002	POLR2G	0.044	0.0346667	0.787879	0.585039	chr11	+	62529266	62529376	62532653	62532704	62530013	62530338	62530338	62530498
C_D	C	D	ENSG00000164933	SLC25A32	0.830333	0.774333	0.932557	0.585039	chr8	-	104410862	104412774	104419861	104420012	104414168	104414282	104417003	104417089
C_D	C	D	ENSG00000213995	CARKD	0.442	0.348667	0.788839	0.587097	chr13	+	111276580	111276626	111286891	111286942	111277536	111277625	111279785	111279894
C_D	C	D	ENSG00000063244	U2AF2	0.389333	0.467333	1.20034	0.587097	chr19	+	56165511	56166519	56171881	56171985	56170575	56170711	56171542	56171587
C_D	C	D	ENSG00000179818	PCBP1-AS1	0.897333	0.776667	0.865527	0.587097	chr2	-	70280862	70280924	70312678	70312756	70282845	70283042	70310638	70310819
C_D	C	D	ENSG00000103047	TANGO6	0.547	0.452667	0.827544	0.591075	chr16	+	68893786	68894427	68909056	68909193	68896847	68896964	68900981	68901123
C_D	C	D	ENSG00000149100	EIF3M	0.0903333	0.109	1.20664	0.591075	chr11	+	32605377	32605475	32622234	32623047	32615411	32616559	32617511	32617593
C_D	C	D	ENSG00000048392	RRM2B	0.379	0.307	0.810026	0.591075	chr8	-	103225003	103225117	103251054	103251102	103226281	103226386	103244458	103244532
C_D	C	D	ENSG00000118007	STAG1	0.427	0.343667	0.80484	0.59238	chr3	-	136221469	136221621	136287606	136287703	136240054	136240259	136260960	136261037
C_D	C	D	ENSG00000149150	SLC43A1	0.453333	0.254	0.560294	0.59238	chr11	-	57256723	57256865	57259188	57259335	57258696	57258835	57259063	57259099
C_D	C	D	ENSG00000102890	ELMO3	0.094	0.381	4.05319	0.592525	chr16	+	67233586	67233659	67234353	67234453	67233853	67233904	67234094	67234264
C_D	C	D	ENSG00000105053	VRK3	0.164667	0.229	1.39069	0.597247	chr19	-	50496116	50496209	50504046	50504111	50498070	50498176	50498447	50498532
C_D	C	D	ENSG00000160055	TMEM234	0.151	0.267333	1.77042	0.597247	chr1	-	32681696	32681882	32682859	32682952	32681984	32682118	32682489	32682725
C_D	C	D	ENSG00000182979	MTA1	0.213333	0.307333	1.44063	0.597247	chr14	+	105931010	105931200	105935803	105935835	105931430	105931520	105932762	105932915
C_D	C	D	ENSG00000161249	DMKN	0.705333	0.818667	1.16068	0.597247	chr19	-	35996840	35996888	35999106	35999142	35997027	35997087	35998359	35998413
C_D	C	D	ENSG00000123472	ATPAF1	0.545	0.476667	0.874618	0.597247	chr1	-	47100997	47101642	47118252	47118300	47108865	47108973	47110832	47110928
C_D	C	D	ENSG00000139116	KIF21A	0.424	0.350333	0.826258	0.600044	chr12	-	39751049	39751239	39760151	39760319	39751979	39752175	39756899	39757015
C_D	C	D	ENSG00000181481	RNF135	0.897667	0.940333	1.04753	0.600044	chr17	+	29311634	29311778	29324259	29324349	29314961	29315124	29320857	29320922
C_D	C	D	ENSG00000145833	DDX46	0.307	0.0873333	0.284473	0.601219	chr5	+	134124202	134124281	134126159	134126242	134124905	134124954	134125795	134125912
C_D	C	D	ENSG00000165219	GAPVD1	0.284	0.555667	1.95657	0.601219	chr9	+	128024189	128024238	128061168	128061385	128031214	128031263	128057736	128057853
C_D	C	D	ENSG00000189050	RNFT1	0.424667	0.553333	1.30298	0.601219	chr17	-	58034584	58034743	58040187	58040645	58035651	58035805	58039900	58039977
C_D	C	D	ENSG00000170485	NPAS2	0.516667	0.581	1.12452	0.601219	chr2	+	101541607	101541756	101564696	101564817	101549371	101549463	101554214	101554304
C_D	C	D	ENSG00000068885	IFT80	0.0286667	0.003	0.104651	0.603767	chr3	-	160095217	160095328	160116933	160116997	160099290	160099506	160109333	160109431
C_D	C	D	ENSG00000080839	RBL1	0.638	0.702667	1.10136	0.603767	chr20	-	35646681	35646772	35663644	35663911	35651052	35651229	35661067	35661279
C_D	C	D	ENSG00000168904	LRRC28	0.566333	0.498333	0.879929	0.604784	chr15	+	99828018	99828156	99901540	99901716	99874127	99874334	99892573	99892676
C_D	C	D	ENSG00000065427	KARS	0.138667	0.166	1.19712	0.606783	chr16	-	75670351	75670445	75681475	75681563	75674081	75674247	75678180	75678360
C_D	C	D	ENSG00000188002	RP11-43F13.1	0.629333	0.490667	0.779661	0.612033	chr5	-	1628869	1629745	1632959	1633021	1630523	1630681	1632758	1632866
C_D	C	D	ENSG00000132003	ZSWIM4	0.306	0.493667	1.61329	0.612033	chr19	+	13928535	13928790	13936363	13936527	13930170	13930306	13934159	13934314
C_D	C	D	ENSG00000160688	FLAD1	0.063	0.101333	1.60847	0.613528	chr1	+	154962634	154962733	154965377	154965587	154965040	154965149	154965188	154965262
C_D	C	D	ENSG00000273189	CTD-3148I10.15	0.346667	0.157	0.452885	0.615762	chr19	+	49979679	49979823	49983808	49983877	49982165	49982304	49983554	49983733
C_D	C	D	ENSG00000126391	FRMD8	0.232	0.324667	1.39943	0.615762	chr11	+	65154507	65154592	65167206	65167330	65161729	65161896	65164269	65164491
C_D	C	D	ENSG00000005302	MSL3	0.0656667	0.114333	1.74112	0.615762	chrX	+	11777746	11777831	11778955	11779056	11777911	11777994	11778521	11778617
C_D	C	D	ENSG00000079337	RAPGEF3	0.613333	0.624667	1.01848	0.615762	chr12	-	48134697	48134823	48137769	48137851	48135287	48135385	48137312	48137459
C_D	C	D	ENSG00000173575	CHD2	0.452	0.532667	1.17847	0.615762	chr15	+	93498652	93498742	93514994	93515157	93499688	93499879	93510554	93510743
C_D	C	D	ENSG00000064692	SNCAIP	0.630667	0.187667	0.297569	0.616272	chr5	+	121739487	121739560	121767663	121767777	121758562	121759434	121761046	121761226
C_D	C	D	ENSG00000185324	CDK10	0.137333	0.184667	1.34466	0.616272	chr16	+	89753077	89753167	89756960	89757032	89753996	89754223	89755659	89755732
C_D	C	D	ENSG00000132470	ITGB4	0.072	0.0473333	0.657407	0.620934	chr17	+	73750656	73750896	73752509	73752698	73751135	73751294	73751781	73751931
C_D	C	D	ENSG00000026508	CD44	0.726	0.59	0.812672	0.623776	chr11	+	35223217	35223334	35236398	35236461	35226058	35226187	35227658	35227790
C_D	C	D	ENSG00000137878	GCOM1	0.0306667	0.015	0.48913	0.623776	chr15	+	57953647	57953731	58006733	58006943	57967165	57967266	58004181	58004386
C_D	C	D	ENSG00000177565	TBL1XR1	0.05	0.0226667	0.453333	0.624036	chr3	-	176782707	176782810	176914908	176915013	176816253	176816329	176878658	176878776
C_D	C	D	ENSG00000159214	CCDC24	0.108	0.232333	2.15123	0.624036	chr1	+	44457883	44458059	44461272	44461342	44459558	44459636	44460779	44460834
C_D	C	D	ENSG00000113924	HGD	0.704667	0.798667	1.1334	0.624036	chr3	-	120351993	120352175	120365819	120365899	120360435	120360540	120365113	120365213
C_D	C	D	ENSG00000159720	ATP6V0D1	0.783333	0.863	1.1017	0.624036	chr16	-	67478430	67478609	67487446	67487618	67479714	67479868	67486140	67486263
C_D	C	D	ENSG00000167280	ENGASE	0.444333	0.346333	0.779445	0.624036	chr17	+	77077979	77078145	77079842	77080033	77079101	77079205	77079563	77079672
C_D	C	D	ENSG00000048028	USP28	0.204333	0.124667	0.610114	0.624036	chr11	-	113712384	113712490	113746166	113746250	113723222	113723355	113724979	113725057
C_D	C	D	ENSG00000166169	POLL	0.454667	0.528	1.16129	0.624036	chr10	-	103340004	103340173	103345072	103345235	103342519	103342648	103344358	103344676
C_D	C	D	ENSG00000142856	ITGB3BP	0.0336667	0.0186667	0.554455	0.624036	chr1	-	63906443	63906774	63919588	63919645	63912476	63912527	63913235	63913285
C_D	C	D	ENSG00000141002	TCF25	0.761	0.862667	1.1336	0.624644	chr16	+	89954059	89954089	89961490	89961545	89958600	89958683	89960196	89960266
C_D	C	D	ENSG00000168385	SEPT2	0.0223333	0.0156667	0.701493	0.624644	chr2	+	242255360	242255397	242265407	242265528	242256913	242257014	242263630	242263656
C_D	C	D	ENSG00000223705	NSUN5P1	0.0203333	0.047	2.31148	0.624644	chr7	+	75039888	75040009	75042066	75042210	75040690	75040857	75040937	75041042
C_D	C	D	ENSG00000166473	PKD1L2	0.565333	0.391333	0.692217	0.625547	chr16	-	81209209	81209355	81214755	81214932	81211411	81211588	81213249	81213391
C_D	C	D	ENSG00000113924	HGD	0.698	0.794333	1.13801	0.625547	chr3	-	120352179	120352437	120365819	120365899	120360435	120360540	120365113	120365213
C_D	C	D	ENSG00000082701	GSK3B	0.967333	0.940667	0.972433	0.625547	chr3	-	119582265	119582452	119624601	119624699	119585436	119585475	119595259	119595355
C_D	C	D	ENSG00000114867	EIF4G1	0.903	0.862333	0.954965	0.625547	chr3	+	184032356	184032462	184035504	184035604	184033276	184033333	184033919	184034006
C_D	C	D	ENSG00000158402	CDC25C	0.554333	0.458	0.826218	0.625547	chr5	-	137622857	137622956	137627658	137627805	137625189	137625252	137626327	137626429
C_D	C	D	ENSG00000137497	NUMA1	0.829	0.982	1.18456	0.625547	chr11	-	71746947	71747021	71780887	71780957	71773634	71773732	71779124	71779277
C_D	C	D	ENSG00000077157	PPP1R12B	0.123333	0.275333	2.23243	0.625547	chr1	+	202411653	202411700	202418116	202418225	202412214	202412255	202414173	202414356
C_D	C	D	ENSG00000146828	SLC12A9	0.296667	0.217	0.731461	0.625547	chr7	+	100451777	100452000	100456456	100456564	100453327	100453459	100454489	100454798
C_D	C	D	ENSG00000121578	B4GALT4	0.0546667	0.0403333	0.737805	0.625547	chr3	-	118945655	118945888	118955699	118955917	118948693	118949091	118953991	118954074
C_D	C	D	ENSG00000197312	DDI2	0.500667	0.594333	1.18708	0.625547	chr1	+	15959933	15960060	15976214	15976318	15964801	15964929	15970016	15970145
C_D	C	D	ENSG00000169764	UGP2	0.092	0	0	0.626953	chr2	+	64083439	64083567	64084962	64085070	64083921	64084016	64084683	64084852
C_D	C	D	ENSG00000122033	MTIF3	0.0336667	0.0623333	1.85149	0.626953	chr13	-	28011252	28011410	28019224	28019293	28014125	28014586	28015153	28015214
C_D	C	D	ENSG00000178927	C17orf62	0.457333	0.526	1.15015	0.628438	chr17	-	80403739	80403836	80408575	80408705	80404498	80404572	80407045	80407168
C_D	C	D	ENSG00000122884	P4HA1	0.362667	0.293	0.807904	0.628438	chr10	-	74790024	74790128	74806682	74806859	74803644	74803715	74804738	74804809
C_D	C	D	ENSG00000114867	EIF4G1	0.037	0.054	1.45946	0.628798	chr3	+	184033276	184033333	184037476	184037589	184033919	184034006	184035504	184035604
C_D	C	D	ENSG00000131778	CHD1L	0.0456667	0.025	0.547445	0.628798	chr1	+	146714333	146714480	146747016	146747131	146742592	146742666	146743831	146743942
C_D	C	D	ENSG00000185379	RAD51D	0.787667	0.674	0.855692	0.628798	chr17	-	33434384	33434466	33446129	33446191	33443877	33444056	33445519	33445638
C_D	C	D	ENSG00000185480	PARPBP	0.538667	0.599	1.112	0.628798	chr12	+	102517663	102517819	102559506	102559661	102542007	102542241	102558215	102558386
C_D	C	D	ENSG00000143224	PPOX	0.0503333	0.0203333	0.403974	0.629617	chr1	+	161136889	161137024	161140409	161140559	161139449	161139510	161140198	161140309
C_D	C	D	ENSG00000164077	MON1A	0.498667	0.569667	1.14238	0.631867	chr3	-	49946685	49946833	49950652	49950792	49947551	49948317	49948958	49949444
C_D	C	D	ENSG00000029153	ARNTL2	0.636	0.399667	0.628407	0.631867	chr12	+	27521194	27521345	27533179	27533337	27523061	27523163	27529278	27529320
C_D	C	D	ENSG00000114982	KANSL3	0.427	0.359667	0.842311	0.635407	chr2	-	97267379	97267513	97269986	97270117	97267852	97268075	97268489	97268599
C_D	C	D	ENSG00000160781	PAQR6	0.513333	0.334	0.650649	0.635407	chr1	-	156213206	156214194	156215572	156215778	156214480	156214702	156215325	156215452
C_D	C	D	ENSG00000163913	IFT122	0.499	0.611333	1.22512	0.636404	chr3	+	129168713	129168780	129180070	129180147	129170756	129170841	129177441	129177520
C_D	C	D	ENSG00000213204	C6orf165	0.346667	0.448667	1.29423	0.636404	chr6	+	88210875	88211028	88218758	88218893	88216099	88216166	88218137	88218314
C_D	C	D	ENSG00000240344	PPIL3	0.082	0.119	1.45122	0.636404	chr2	-	201746143	201746211	201750420	201750495	201747064	201747158	201749984	201750090
C_D	C	D	ENSG00000137500	CCDC90B	0.98	0.962333	0.981973	0.636404	chr11	-	82972771	82973008	82984993	82985035	82984689	82984743	82984835	82984907
C_D	C	D	ENSG00000186638	KIF24	0.524333	0.375333	0.71583	0.636404	chr9	-	34271806	34271928	34329103	34329198	34290171	34290387	34306249	34306439
C_D	C	D	ENSG00000082781	ITGB5	0.863	0.833667	0.96601	0.638376	chr3	-	124515234	124515664	124540159	124540321	124536467	124536557	124538585	124538681
C_D	C	D	ENSG00000062716	VMP1	0.249333	0.211667	0.84893	0.63982	chr17	+	57889030	57889147	57917128	57917364	57895072	57895134	57915655	57915758
C_D	C	D	ENSG00000131584	ACAP3	0.668	0.801	1.1991	0.64043	chr1	-	1233946	1234059	1235352	1235448	1234724	1234736	1235210	1235285
C_D	C	D	ENSG00000183354	KIAA2026	0.723333	0.592333	0.818894	0.640858	chr9	-	5929043	5929159	5968018	5969436	5944870	5944960	5954015	5954095
C_D	C	D	ENSG00000031823	RANBP3	0.936667	0.543333	0.580071	0.64332	chr19	-	5957928	5957984	5978071	5978104	5965743	5965933	5974360	5974442
C_D	C	D	ENSG00000144426	NBEAL1	0.757	0.589	0.778071	0.64332	chr2	+	203906487	203906579	203922048	203922176	203914536	203914698	203921149	203921231
C_D	C	D	ENSG00000213722	DDAH2	0.790333	0.721333	0.912695	0.645658	chr6	-	31695319	31695420	31696422	31696522	31695949	31696069	31696227	31696301
C_D	C	D	ENSG00000156398	SFXN2	0.809333	0.548333	0.677512	0.645658	chr10	+	104474392	104474438	104486368	104486554	104474979	104475085	104484692	104484753
C_D	C	D	ENSG00000188603	CLN3	0.712333	0.639667	0.897988	0.646011	chr16	-	28498776	28498862	28503034	28503156	28500610	28500707	28502802	28502881
C_D	C	D	ENSG00000108010	GLRX3	0.853	0.822667	0.964439	0.649754	chr10	+	131973130	131973170	131978376	131978585	131973260	131973353	131977605	131977684
C_D	C	D	ENSG00000178149	DALRD3	0.770333	0.876	1.13717	0.649754	chr3	-	49052920	49053140	49053590	49053773	49053251	49053305	49053405	49053493
C_D	C	D	ENSG00000144554	FANCD2	0.592667	0.678333	1.14454	0.649754	chr3	+	10103834	10103895	10106412	10106559	10105475	10105595	10106039	10106113
C_D	C	D	ENSG00000112584	FAM120B	0.363333	0.270333	0.744037	0.651241	chr6	+	170657238	170657411	170704574	170704667	170667313	170667406	170700100	170700209
C_D	C	D	ENSG00000153294	GPR115	0.360333	0.520667	1.44496	0.651241	chr6	+	47675959	47676014	47681533	47682913	47678470	47678622	47680092	47680344
C_D	C	D	ENSG00000234741	GAS5	0.526	0.579333	1.10139	0.651241	chr1	-	173833394	173833442	173835665	173835705	173833621	173833842	173835314	173835344
C_D	C	D	ENSG00000250802	ZBED3-AS1	0.792667	0.578	0.729184	0.651241	chr5	+	76385170	76385228	76414144	76414346	76394479	76394572	76401480	76401514
C_D	C	D	ENSG00000148985	PGAP2	0.051	0.082	1.60784	0.651241	chr11	+	3829523	3829545	3845499	3845606	3844138	3844223	3845112	3845365
C_D	C	D	ENSG00000273345	CTD-2410N18.4	0.370667	0.542333	1.46313	0.652602	chr5	-	133640095	133640258	133657481	133657594	133643828	133644157	133655048	133655188
C_D	C	D	ENSG00000143207	RFWD2	0.983667	0.956333	0.972213	0.652602	chr1	-	176054911	176055026	176132950	176133027	176118141	176118210	176132004	176132124
C_D	C	D	ENSG00000150165	ANXA8L1	0.354333	0.333333	0.940734	0.653716	chr10	-	47162121	47162180	47164933	47164993	47163958	47164054	47164293	47164387
C_D	C	D	ENSG00000138050	THUMPD2	0.924667	0.885333	0.957462	0.653872	chr2	-	39995563	39995641	39998644	39998780	39996040	39996233	39996849	39997259
C_D	C	D	ENSG00000263711	RP11-169F17.1	0.992	0.978	0.985887	0.653872	chr18	-	70837081	70837270	70923047	70923153	70840072	70840197	70867887	70868024
C_D	C	D	ENSG00000174989	FBXW8	0.181667	0.284667	1.56697	0.653872	chr12	+	117348769	117348962	117387422	117387511	117365827	117365932	117383168	117383333
C_D	C	D	ENSG00000140264	SERF2	0.017	0.00933333	0.54902	0.653872	chr15	+	44069297	44069700	44085172	44085281	44077607	44077732	44084173	44084581
C_D	C	D	ENSG00000168066	SF1	0.00633333	0.0226667	3.57895	0.653872	chr11	-	64532761	64532990	64535042	64535316	64534371	64534551	64534663	64534747
C_D	C	D	ENSG00000111596	CNOT2	0.436	0.612333	1.40443	0.653872	chr12	+	70671911	70672054	70704674	70704797	70679179	70679366	70687850	70688074
C_D	C	D	ENSG00000060237	WNK1	0.289333	0.357333	1.23502	0.653872	chr12	+	987377	987527	990857	990955	988738	989197	989886	990165
C_D	C	D	ENSG00000105953	OGDH	0.051	0.0986667	1.93464	0.653872	chr7	+	44684925	44685117	44695916	44695961	44687042	44687133	44687255	44687358
C_D	C	D	ENSG00000183426	NPIPA1	0.524333	0.790333	1.50731	0.654147	chr16	+	15029016	15029133	15035668	15035797	15029201	15029254	15031421	15031507
C_D	C	D	ENSG00000204634	TBC1D8	0.430333	0.502	1.16654	0.654575	chr2	-	101654922	101655117	101706715	101706826	101656639	101656847	101675882	101676001
C_D	C	D	ENSG00000064687	ABCA7	0.646	0.506667	0.784314	0.65554	chr19	+	1043723	1043840	1046228	1046405	1044575	1044743	1045000	1045230
C_D	C	D	ENSG00000138160	KIF11	0.196667	0.154333	0.784746	0.65554	chr10	+	94376493	94376589	94392242	94392450	94388564	94388652	94389932	94390121
C_D	C	D	ENSG00000170906	NDUFA3	0.988	0.982333	0.994265	0.655997	chr19	+	54606162	54606196	54609240	54609318	54606421	54606496	54608903	54609010
C_D	C	D	ENSG00000123552	USP45	0.142	0.0623333	0.438967	0.656233	chr6	-	99912955	99913012	99916412	99916494	99914547	99914639	99915975	99916046
C_D	C	D	ENSG00000205726	ITSN1	0.655	0.769	1.17405	0.663506	chr21	+	35191544	35191627	35201927	35202049	35195790	35195957	35199121	35199167
C_D	C	D	ENSG00000114867	EIF4G1	0.902667	0.863333	0.956425	0.663506	chr3	+	184032355	184032462	184037476	184037589	184033276	184033333	184033919	184034006
C_D	C	D	ENSG00000182973	CNOT10	0.509	0.441333	0.86706	0.66632	chr3	+	32754718	32754861	32761605	32761723	32757716	32757803	32758645	32758729
C_D	C	D	ENSG00000186297	GABRA5	0.547667	0.605667	1.1059	0.670218	chr15	+	27182331	27182475	27193080	27193899	27185071	27185224	27188361	27188573
C_D	C	D	ENSG00000244026	FAM86DP	0.376	0.593	1.57713	0.670218	chr3	-	75475600	75475750	75479982	75480065	75476925	75477059	75478286	75478388
C_D	C	D	ENSG00000003400	CASP10	0.544667	0.391667	0.719094	0.678155	chr2	+	202047914	202048031	202060564	202060671	202050493	202050847	202057706	202057842
C_D	C	D	ENSG00000255717	SNHG1	0.605333	0.661333	1.09251	0.680026	chr11	-	62621990	62622023	62622895	62622960	62622359	62622410	62622604	62622688
C_D	C	D	ENSG00000107669	ATE1	0.181333	0.236667	1.30515	0.680026	chr10	-	123629520	123629553	123661905	123662135	123658355	123658484	123659380	123659509
C_D	C	D	ENSG00000111596	CNOT2	0.885	0.836	0.944633	0.680026	chr12	+	70671911	70672054	70729217	70729343	70704674	70704797	70713077	70713144
C_D	C	D	ENSG00000172575	RASGRP1	0.407333	0.589	1.44599	0.680026	chr15	-	38782754	38782889	38792303	38792340	38786582	38786968	38790994	38791147
C_D	C	D	ENSG00000268975	MIA-RAB4B	0.546667	0.640333	1.17134	0.680026	chr19	+	41285923	41286004	41289825	41289980	41286289	41286404	41289682	41289745
C_D	C	D	ENSG00000185480	PARPBP	0.558333	0.654333	1.17194	0.680026	chr12	+	102559506	102559661	102589728	102591139	102576326	102576405	102589089	102589225
C_D	C	D	ENSG00000205581	HMGN1	0.876333	0.949333	1.0833	0.680026	chr21	-	40717755	40717884	40720217	40720265	40719172	40719218	40719304	40719404
C_D	C	D	ENSG00000188603	CLN3	0.714	0.643667	0.901494	0.680026	chr16	-	28495326	28495439	28503034	28503156	28500610	28500707	28502802	28502881
C_D	C	D	ENSG00000164535	DAGLB	0.918333	0.858667	0.935027	0.680889	chr7	-	6456471	6456552	6470110	6470238	6464382	6464466	6465618	6465745
C_D	C	D	ENSG00000158201	ABHD3	0.346667	0.269667	0.777885	0.681138	chr18	-	19237064	19237113	19282276	19282459	19239130	19239304	19263880	19263926
C_D	C	D	ENSG00000105699	LSR	0.572667	0.626	1.09313	0.681138	chr19	+	35741227	35741562	35757261	35757435	35749847	35749967	35753448	35753595
C_D	C	D	ENSG00000082781	ITGB5	0.887667	0.863667	0.972963	0.681981	chr3	-	124515234	124515664	124560229	124560398	124536467	124536557	124540159	124540321
C_D	C	D	ENSG00000198431	TXNRD1	0.321667	0.198333	0.61658	0.682511	chr12	+	104682708	104682818	104705067	104705190	104683243	104683320	104703536	104703728
C_D	C	D	ENSG00000085721	RRN3	0.531	0.602667	1.13497	0.682691	chr16	-	15179985	15180115	15186365	15186471	15180221	15180311	15185171	15185228
C_D	C	D	ENSG00000160191	PDE9A	0.356333	0.12	0.336763	0.682691	chr21	+	44073888	44073993	44153465	44153536	44119077	44119121	44152179	44152234
C_D	C	D	ENSG00000152952	PLOD2	0.285333	0.331667	1.16238	0.682691	chr3	-	145791073	145791139	145796902	145797044	145794568	145794682	145795648	145795711
C_D	C	D	ENSG00000096093	EFHC1	0.322	0.408667	1.26915	0.682691	chr6	+	52303101	52303389	52343834	52344048	52317485	52319085	52334130	52334271
C_D	C	D	ENSG00000159459	UBR1	0.477667	0.356	0.74529	0.682691	chr15	-	43335412	43335593	43346939	43347097	43339358	43339487	43340589	43340689
C_D	C	D	ENSG00000214548	MEG3	0.745	0.358667	0.481432	0.682691	chr14	+	101297757	101297871	101302503	101302637	101298848	101298978	101302072	101302216
C_D	C	D	ENSG00000154529	CNTNAP3B	0.083	0.116	1.39759	0.682691	chr9	+	43828077	43828221	43884944	43885072	43861002	43861206	43875988	43876145
C_D	C	D	ENSG00000218739	CEBPZ-AS1	0.0486667	0.032	0.657534	0.68354	chr2	+	37424396	37424493	37428190	37428235	37425636	37425815	37426846	37426962
C_D	C	D	ENSG00000205560	CPT1B	0.565667	0.464333	0.82086	0.691234	chr22	-	51014964	51015066	51016203	51016449	51015285	51015463	51015752	51015892
C_D	C	D	ENSG00000188223	AC002398.9	0.065	0.114333	1.75897	0.691234	chr19	+	36243704	36243734	36244917	36245058	36243814	36243900	36243987	36244154
C_D	C	D	ENSG00000152380	FAM151B	0.580667	0.792	1.36395	0.691234	chr5	+	79797610	79797736	79809422	79809588	79801761	79801895	79806532	79806905
C_D	C	D	ENSG00000152683	SLC30A6	0.035	0.0786667	2.24762	0.692696	chr2	+	32396355	32396442	32417986	32418022	32409341	32409407	32417404	32417485
C_D	C	D	ENSG00000115307	AUP1	0.983667	0.975333	0.991528	0.693791	chr2	-	74755066	74755133	74756258	74756409	74755543	74755616	74755877	74756062
C_D	C	D	ENSG00000077782	FGFR1	0.196667	0.164	0.833898	0.693791	chr8	-	38283639	38283763	38314873	38315052	38285438	38285611	38287199	38287466
C_D	C	D	ENSG00000168385	SEPT2	0.885667	0.795667	0.898382	0.693791	chr2	+	242255360	242255397	242265407	242265528	242256913	242257014	242263823	242264077
C_D	C	D	ENSG00000112200	ZNF451	0.434667	0.529667	1.21856	0.693844	chr6	+	57011887	57013491	57018658	57018845	57015516	57015660	57017018	57017149
C_D	C	D	ENSG00000089022	MAPKAPK5	0.354	0.424667	1.19962	0.695546	chr12	+	112280429	112280573	112305375	112305473	112303053	112303127	112303959	112304035
C_D	C	D	ENSG00000179818	PCBP1-AS1	0.924667	0.786333	0.850397	0.69784	chr2	-	70278334	70278437	70312678	70312756	70280862	70280924	70310669	70310819
C_D	C	D	ENSG00000105655	ISYNA1	0.108333	0.290667	2.68308	0.698012	chr19	-	18547139	18547289	18548669	18548798	18547493	18547687	18548408	18548570
C_D	C	D	ENSG00000270011	ZNF559-ZNF177	0.0633333	0.0186667	0.294737	0.698012	chr19	+	9435370	9435456	9451777	9451860	9443690	9443789	9449868	9449995
C_D	C	D	ENSG00000138036	DYNC2LI1	0.371	0.480667	1.2956	0.698012	chr2	+	44021595	44021782	44027979	44028056	44023028	44023097	44023856	44023934
C_D	C	D	ENSG00000006451	RALA	0.311667	0.364333	1.16898	0.699027	chr7	+	39663081	39663424	39736283	39736458	39726229	39726380	39729980	39730189
C_D	C	D	ENSG00000169902	TPST1	0.556	0.712333	1.28118	0.700638	chr7	+	65751497	65751696	65824881	65825430	65817491	65817542	65821811	65821858
C_D	C	D	ENSG00000269190	FBXO17	0.205667	0.243667	1.18476	0.701404	chr19	-	39437111	39437207	39466225	39466550	39439206	39439318	39440610	39440976
C_D	C	D	ENSG00000102984	ZNF821	0.527333	0.664	1.25917	0.704528	chr16	-	71898040	71898145	71913809	71913926	71898805	71898951	71901814	71901940
C_D	C	D	ENSG00000145198	VWA5B2	0.801	0.554333	0.692052	0.706407	chr3	+	183957181	183957371	183958811	183958895	183957476	183957824	183958578	183958716
C_D	C	D	ENSG00000136205	TNS3	0.625667	0.560667	0.896111	0.706407	chr7	-	47520700	47520739	47622024	47622156	47546504	47546542	47568633	47568745
C_D	C	D	ENSG00000143537	ADAM15	0.935333	0.904333	0.966857	0.707018	chr1	+	155025146	155025253	155026789	155026982	155025892	155025969	155026385	155026464
C_D	C	D	ENSG00000109586	GALNT7	0.794333	0.842667	1.06085	0.708744	chr4	+	174216546	174216677	174223197	174223315	174216914	174216994	174218945	174219128
C_D	C	D	ENSG00000137714	FDX1	0.229333	0.272	1.18605	0.710316	chr11	+	110300606	110301029	110333077	110335605	110306557	110306682	110327641	110327771
C_D	C	D	ENSG00000123159	GIPC1	0.0403333	0.0223333	0.553719	0.710316	chr19	-	14591404	14591590	14606848	14606944	14593500	14593818	14603668	14603724
C_D	C	D	ENSG00000143452	HORMAD1	0.236667	0.137333	0.580282	0.712455	chr1	-	150681369	150681437	150686560	150686597	150684020	150684047	150684308	150684329
C_D	C	D	ENSG00000213722	DDAH2	0.187667	0.241	1.28419	0.715585	chr6	-	31694814	31695130	31696422	31696522	31695319	31695469	31695949	31696069
C_D	C	D	ENSG00000120860	CCDC53	0.104333	0.219	2.09904	0.715585	chr12	-	102439831	102439897	102455025	102455124	102443966	102444069	102444295	102444417
C_D	C	D	ENSG00000161203	AP2M1	0.659333	0.614333	0.931749	0.715585	chr3	+	183894738	183894855	183898636	183898772	183896644	183896910	183897956	183898039
C_D	C	D	ENSG00000104863	LIN7B	0.166333	0.245333	1.47495	0.715585	chr19	+	49618105	49618224	49621111	49621275	49618516	49618588	49619519	49619729
C_D	C	D	ENSG00000198157	HMGN5	0.322333	0.206	0.63909	0.715585	chrX	-	80371702	80371840	80375286	80375316	80373930	80373984	80374228	80374258
C_D	C	D	ENSG00000100479	POLE2	0.798333	0.921333	1.15407	0.715585	chr14	-	50110281	50110388	50114010	50114078	50113287	50113412	50113711	50113810
C_D	C	D	ENSG00000013306	SLC25A39	0.902333	0.859	0.951976	0.720729	chr17	-	42399786	42399896	42402078	42402177	42400651	42400711	42400845	42400958
C_D	C	D	ENSG00000160201	U2AF1	0.313333	0.358333	1.14362	0.720729	chr21	-	44515803	44515853	44524424	44524512	44520562	44520629	44521475	44521542
C_D	C	D	ENSG00000168385	SEPT2	0.0216667	0.0136667	0.630769	0.720729	chr2	+	242255417	242255955	242265407	242265466	242256913	242257014	242263630	242263656
C_D	C	D	ENSG00000116237	ICMT	0.0963333	0.123	1.27682	0.720729	chr1	-	6291961	6292179	6294945	6295034	6293533	6293703	6294464	6294571
C_D	C	D	ENSG00000141349	G6PC3	0.292333	0.341667	1.16876	0.730076	chr17	+	42148118	42148610	42152336	42152455	42151527	42151634	42152047	42152138
C_D	C	D	ENSG00000166797	FAM96A	0.29	0.248333	0.856322	0.730076	chr15	-	64365179	64365227	64380885	64381050	64367690	64367736	64373300	64373350
C_D	C	D	ENSG00000051180	RAD51	0.490333	0.424	0.864718	0.730076	chr15	+	40993261	40993399	41011002	41011097	40998374	40998492	41001222	41001314
C_D	C	D	ENSG00000107643	MAPK8	0.0563333	0.0313333	0.556213	0.730076	chr10	+	49628197	49628363	49633930	49634113	49632130	49632202	49632556	49632628
C_D	C	D	ENSG00000145819	ARHGAP26	0.949667	0.972667	1.02422	0.730076	chr5	+	142526795	142526946	142593561	142593653	142586762	142586873	142586947	142587038
C_D	C	D	ENSG00000164078	MST1R	0.488667	0.570667	1.1678	0.730076	chr3	-	49935950	49936121	49939812	49941070	49936299	49936428	49936507	49936696
C_D	C	D	ENSG00000043143	JADE2	0.704333	0.633	0.898722	0.730076	chr5	+	133900183	133900300	133914183	133915504	133901805	133902270	133909334	133909452
C_D	C	D	ENSG00000023909	GCLM	0.310333	0.361	1.16327	0.730076	chr1	-	94363394	94363454	94374593	94374966	94367140	94367225	94370078	94370144
C_D	C	D	ENSG00000101782	RIOK3	0.117	0.167	1.42735	0.731336	chr18	+	21046096	21046240	21061135	21062492	21056969	21057232	21059280	21059388
C_D	C	D	ENSG00000124198	ARFGEF2	0.482333	0.548	1.13614	0.731336	chr20	+	47641849	47642018	47649559	47653230	47645066	47645205	47648585	47648703
C_D	C	D	ENSG00000181027	FKRP	0.49	0.170333	0.347619	0.731336	chr19	+	47249314	47249347	47251283	47251345	47250490	47250562	47250835	47250989
C_D	C	D	ENSG00000198755	RPL10A	0.913667	0.897667	0.982488	0.731336	chr6	+	35436196	35436216	35437157	35437306	35436575	35436650	35436723	35437062
C_D	C	D	ENSG00000107290	SETX	0.952	0.886333	0.931022	0.731336	chr9	-	135136742	135140372	135145001	135145089	135141513	135141636	135144789	135144876
C_D	C	D	ENSG00000139631	CSAD	0.762333	0.480333	0.630083	0.731336	chr12	-	53567128	53567260	53574384	53574430	53567511	53567551	53573556	53573796
C_D	C	D	ENSG00000138698	RAP1GDS1	0.346333	0.280333	0.809432	0.731336	chr4	+	99273626	99273752	99337895	99338039	99313102	99313231	99325627	99325753
C_D	C	D	ENSG00000204305	AGER	0.720333	0.876	1.2161	0.731965	chr6	-	32149127	32149254	32150344	32150475	32149382	32149409	32150023	32150165
C_D	C	D	ENSG00000131323	TRAF3	0.0596667	0.03	0.502793	0.732779	chr14	+	103342694	103342862	103363597	103363738	103355896	103355971	103357661	103357754
C_D	C	D	ENSG00000078053	AMPH	0.803333	0.666667	0.829876	0.732779	chr7	-	38466553	38466586	38471788	38471812	38468655	38469177	38469441	38469465
C_D	C	D	ENSG00000122490	PQLC1	0.800333	0.875333	1.09371	0.734436	chr18	-	77679183	77679400	77710723	77711025	77693968	77694022	77703328	77703462
C_D	C	D	ENSG00000108443	RPS6KB1	0.498667	0.563	1.12901	0.734436	chr17	+	58008982	58009083	58012553	58012661	58011530	58011621	58011794	58011885
C_D	C	D	ENSG00000178149	DALRD3	0.892333	0.938333	1.05155	0.736651	chr3	-	49052920	49053140	49053590	49053773	49053251	49053305	49053405	49053519
C_D	C	D	ENSG00000143748	NVL	0.147667	0.246667	1.67043	0.736651	chr1	-	224495692	224495965	224517772	224517872	224499501	224499559	224505579	224505632
C_D	C	D	ENSG00000188603	CLN3	0.708	0.640667	0.904896	0.737182	chr16	-	28498982	28499062	28503034	28503080	28500610	28500707	28502802	28502881
C_D	C	D	ENSG00000198833	UBE2J1	0.234	0.289333	1.23647	0.737537	chr6	-	90048177	90048262	90062257	90062567	90052042	90052174	90053401	90053475
C_D	C	D	ENSG00000141644	MBD1	0.553333	0.653667	1.18133	0.737537	chr18	-	47799933	47800233	47801498	47801615	47800555	47800723	47801346	47801415
C_D	C	D	ENSG00000173264	GPR137	0.412667	0.471667	1.14297	0.738691	chr11	+	64054436	64054486	64055811	64055940	64055192	64055418	64055536	64055686
C_D	C	D	ENSG00000168502	SOGA2	0.270333	0.205	0.758323	0.742487	chr18	+	8819044	8819257	8831604	8832775	8821464	8821496	8824696	8826230
C_D	C	D	ENSG00000104529	EEF1D	0.958333	0.967333	1.00939	0.742487	chr8	-	144663223	144663324	144679517	144679567	144663455	144663498	144668898	144669019
C_D	C	D	ENSG00000070814	TCOF1	0.0433333	0.0283333	0.653846	0.742487	chr5	+	149759094	149759295	149769449	149769586	149762624	149762735	149767464	149767651
C_D	C	D	ENSG00000109255	NMU	0.547	0.334667	0.611822	0.742487	chr4	-	56466688	56466742	56473603	56473633	56471441	56471516	56473464	56473515
C_D	C	D	ENSG00000076685	NT5C2	0.951	0.968	1.01788	0.746749	chr10	-	104866345	104866463	104934614	104934739	104871501	104871562	104899162	104899236
C_D	C	D	ENSG00000158089	GALNT14	0.789667	0.393	0.497678	0.750545	chr2	-	31215703	31215873	31360823	31360887	31301799	31301932	31348019	31348119
C_D	C	D	ENSG00000128739	SNRPN	0.0183333	0.028	1.52727	0.753855	chr15	+	25213078	25213229	25221451	25221563	25219544	25219603	25220504	25220656
C_D	C	D	ENSG00000092036	HAUS4	0.340667	0.408667	1.19961	0.754231	chr14	-	23415444	23415917	23421536	23421668	23416809	23416940	23419522	23419619
C_D	C	D	ENSG00000026508	CD44	0.523667	0.403	0.769574	0.754884	chr11	+	35211381	35211612	35236398	35236461	35219667	35219793	35229651	35229756
C_D	C	D	ENSG00000001460	STPG1	0.519667	0.392	0.75433	0.754884	chr1	-	24687340	24687531	24706142	24706313	24696163	24696329	24700191	24700300
C_D	C	D	ENSG00000234741	GAS5	0.575	0.629667	1.09507	0.755321	chr1	-	173833621	173833644	173834608	173834685	173833812	173833842	173834366	173834420
C_D	C	D	ENSG00000179818	PCBP1-AS1	0.922333	0.789	0.855439	0.756936	chr2	-	70278334	70278437	70312678	70312756	70280862	70280924	70310638	70310819
C_D	C	D	ENSG00000214548	MEG3	0.742667	0.356667	0.480251	0.757733	chr14	+	101297757	101297871	101302503	101302637	101298848	101298978	101302075	101302216
C_D	C	D	ENSG00000165914	TTC7B	0.725	0.819	1.12966	0.757733	chr14	-	91146815	91146879	91211135	91211266	91161843	91161922	91196418	91196540
C_D	C	D	ENSG00000198920	KIAA0753	0.01	0.0526667	5.26667	0.757733	chr17	-	6526201	6526417	6528074	6528181	6526828	6526891	6526926	6527008
C_D	C	D	ENSG00000121289	CEP89	0.533333	0.626	1.17375	0.758443	chr19	-	33372749	33372919	33392150	33392318	33378657	33378747	33390762	33390904
C_D	C	D	ENSG00000070814	TCOF1	0.057	0.0376667	0.660819	0.758443	chr5	+	149759094	149759295	149769449	149769586	149762624	149762735	149767505	149767651
C_D	C	D	ENSG00000078674	PCM1	0.226333	0.178	0.786451	0.758443	chr8	+	17797199	17797370	17810478	17810695	17797550	17797667	17808123	17808233
C_D	C	D	ENSG00000104529	EEF1D	0.977	0.982	1.00512	0.759605	chr8	-	144663223	144663324	144679517	144679583	144663455	144663498	144668898	144669022
C_D	C	D	ENSG00000198125	MB	0.291667	0.203333	0.697143	0.761278	chr22	-	36002810	36003490	36019237	36019401	36006930	36007153	36013209	36013312
C_D	C	D	ENSG00000168389	MFSD2A	0.642667	0.477667	0.743257	0.761278	chr1	+	40432482	40432604	40433475	40433588	40432757	40432841	40433299	40433383
C_D	C	D	ENSG00000154529	CNTNAP3B	0.469667	0.605	1.28815	0.761596	chr9	+	43828077	43828221	43853496	43853616	43844143	43844315	43849744	43849851
C_D	C	D	ENSG00000163913	IFT122	0.447	0.570333	1.27591	0.766105	chr3	+	129168713	129168780	129180070	129180147	129170756	129170815	129177441	129177520
C_D	C	D	ENSG00000109861	CTSC	0.933667	0.909333	0.973938	0.766621	chr11	-	88059284	88059567	88070668	88070901	88061279	88061364	88068104	88068250
C_D	C	D	ENSG00000026508	CD44	0.509	0.392333	0.770792	0.767222	chr11	+	35211381	35211612	35236398	35236461	35219667	35219793	35229651	35229753
C_D	C	D	ENSG00000132199	ENOSF1	0.651667	0.718333	1.1023	0.767222	chr18	-	677742	677872	685920	686008	678695	678737	683245	683380
C_D	C	D	ENSG00000103174	NAGPA	0.0233333	0.0483333	2.07143	0.767222	chr16	-	5077278	5077380	5078880	5079009	5077980	5078186	5078297	5078399
C_D	C	D	ENSG00000148950	IMMP1L	0.107667	0.25	2.32198	0.767222	chr11	-	31455006	31455117	31531065	31531139	31482172	31482261	31499047	31499306
C_D	C	D	ENSG00000179818	PCBP1-AS1	0.908	0.81	0.89207	0.767222	chr2	-	70278334	70278437	70312678	70312756	70282845	70283042	70310669	70310819
C_D	C	D	ENSG00000149531	FRG1B	0.463333	0.536333	1.15755	0.767222	chr20	+	29625872	29625984	29632610	29632721	29628226	29628331	29631537	29631629
C_D	C	D	ENSG00000122481	RWDD3	0.562333	0.488667	0.868998	0.774193	chr1	+	95705332	95705465	95712311	95712773	95709766	95710254	95712097	95712213
C_D	C	D	ENSG00000234741	GAS5	0.983	0.972333	0.989149	0.77719	chr1	-	173833394	173833442	173835665	173835934	173834608	173834685	173835314	173835344
C_D	C	D	ENSG00000185596	WASH3P	0.936	0.894333	0.955484	0.77719	chr15	+	102501820	102501844	102513103	102513250	102506272	102506426	102512798	102512897
C_D	C	D	ENSG00000164733	CTSB	0.893	0.951333	1.06532	0.77719	chr8	-	11710837	11710988	11725509	11725615	11715366	11715449	11721884	11721972
C_D	C	D	ENSG00000159023	EPB41	0.560667	0.658	1.1736	0.77719	chr1	+	29424318	29424447	29442210	29442315	29435847	29435949	29438879	29438960
C_D	C	D	ENSG00000185813	PCYT2	0.533333	0.433	0.811875	0.77719	chr17	-	79863257	79863323	79864339	79864422	79863545	79863611	79863975	79864053
C_D	C	D	ENSG00000172785	CBWD1	0.104667	0.21	2.00637	0.77719	chr9	-	134978	135030	156480	156527	146101	146158	152033	152078
C_D	C	D	ENSG00000125319	C17orf53	0.277333	0.169333	0.610577	0.77719	chr17	+	42219389	42219513	42231923	42232032	42222570	42222621	42225225	42226395
C_D	C	D	ENSG00000122008	POLK	0.385333	0.290333	0.75346	0.77719	chr5	+	74880584	74880751	74892046	74893003	74882850	74882883	74889702	74889874
C_D	C	D	ENSG00000123352	SPATS2	0.308333	0.694667	2.25297	0.77719	chr12	+	49765010	49765073	49854552	49854820	49780836	49780920	49800255	49800348
C_D	C	D	ENSG00000248487	ABHD14A	0.560667	0.499333	0.890606	0.784418	chr3	+	52011886	52012098	52014851	52015212	52012274	52012390	52014408	52014644
C_D	C	D	ENSG00000166012	TAF1D	0.00733333	0.0283333	3.86364	0.784519	chr11	-	93466252	93466287	93469455	93469470	93466515	93466563	93467790	93467826
C_D	C	D	ENSG00000206560	ANKRD28	0.354667	0.447667	1.26222	0.784519	chr3	-	15765888	15766031	15807740	15807819	15776916	15777004	15793256	15793327
C_D	C	D	ENSG00000100403	ZC3H7B	0.508333	0.419667	0.825574	0.785553	chr22	+	41726026	41726107	41735004	41735195	41728174	41728231	41734316	41734359
C_D	C	D	ENSG00000137776	SLTM	0.975	0.955667	0.980171	0.785553	chr15	-	59193458	59193486	59225602	59225775	59209133	59209198	59224554	59224642
C_D	C	D	ENSG00000119912	IDE	0.0143333	0.0286667	2	0.785553	chr10	-	94238401	94238546	94243011	94243094	94239033	94239178	94240549	94240673
C_D	C	D	ENSG00000156795	WDYHV1	0.388667	0.471	1.21184	0.785553	chr8	+	124428964	124429172	124448692	124448841	124440163	124440263	124442222	124442273
C_D	C	D	ENSG00000163517	HDAC11	0.355333	0.259	0.728893	0.785553	chr3	+	13524963	13525064	13545593	13545772	13538235	13538352	13544383	13544480
C_D	C	D	ENSG00000089123	TASP1	0.0973333	0.167333	1.71918	0.785741	chr20	-	13514668	13514788	13604092	13604161	13539654	13539761	13561543	13561628
C_D	C	D	ENSG00000124224	PPP4R1L	0.416	0.625	1.5024	0.785741	chr20	-	56811209	56811330	56814715	56814901	56813266	56813367	56814296	56814458
C_D	C	D	ENSG00000149743	TRPT1	0.16	0.0973333	0.608333	0.786427	chr11	-	63991348	63992189	63993662	63993705	63992272	63993052	63993257	63993341
C_D	C	D	ENSG00000114120	SLC25A36	0.234	0.388667	1.66097	0.78825	chr3	+	140681968	140682069	140689768	140689835	140685189	140685276	140685775	140685878
C_D	C	D	ENSG00000241878	PISD	0.223	0.159	0.713004	0.790927	chr22	-	32016981	32017458	32026789	32026848	32017634	32017871	32019669	32019835
C_D	C	D	ENSG00000119912	IDE	0.959	0.973333	1.01495	0.792308	chr10	-	94235640	94235751	94243011	94243094	94238401	94238546	94239033	94239178
C_D	C	D	ENSG00000177479	ARIH2	0.0146667	0.03	2.04545	0.795125	chr3	+	48964894	48965246	49002351	49002415	48982568	48982614	48999044	48999112
C_D	C	D	ENSG00000205581	HMGN1	0.912333	0.957667	1.04969	0.799305	chr21	-	40717755	40717884	40720217	40720265	40719172	40719218	40719304	40719409
C_D	C	D	ENSG00000172888	ZNF621	0.93	0.851333	0.915412	0.799923	chr3	+	40567269	40567355	40571699	40571807	40570809	40570936	40570985	40571066
C_D	C	D	ENSG00000122705	CLTA	0.119	0.142333	1.19608	0.799923	chr9	+	36190919	36191270	36204064	36204176	36197547	36197585	36198975	36199093
C_D	C	D	ENSG00000108423	TUBD1	0.372	0.438	1.17742	0.803553	chr17	-	57937677	57937785	57970057	57970254	57941024	57941208	57955463	57955695
C_D	C	D	ENSG00000090565	RAB11FIP3	0.505	0.421	0.833663	0.81084	chr16	+	538850	539000	553003	553097	541133	541268	546823	546859
C_D	C	D	ENSG00000165525	NEMF	0.266	0.370667	1.39348	0.81084	chr14	-	50262508	50262662	50266192	50266242	50262950	50263046	50264090	50264183
C_D	C	D	ENSG00000188917	TRMT2B	0.0586667	0.1	1.70455	0.81239	chrX	-	100291962	100292062	100306239	100306722	100292905	100293040	100296305	100296360
C_D	C	D	ENSG00000117419	ERI3	0.945667	1	1.05746	0.81239	chr1	-	44750506	44750579	44820563	44820880	44778840	44778900	44818521	44818597
C_D	C	D	ENSG00000161249	DMKN	0.721333	0.569	0.788817	0.81239	chr19	-	35996840	35996888	36000812	36000863	35998359	35998413	35999106	35999142
C_D	C	D	ENSG00000263711	RP11-169F17.1	0.566667	0.616667	1.08824	0.814107	chr18	-	70826058	70829208	70931474	70931689	70867887	70868024	70923047	70923153
C_D	C	D	ENSG00000178607	ERN1	0.526667	0.417667	0.793038	0.814107	chr17	-	62142568	62142647	62149340	62149463	62144030	62144292	62145549	62145651
C_D	C	D	ENSG00000169087	HSPBAP1	0.441667	0.535	1.21132	0.814107	chr3	-	122478070	122478207	122512463	122512606	122487547	122487729	122496567	122496753
C_D	C	D	ENSG00000092439	TRPM7	0.479333	0.573667	1.1968	0.814107	chr15	-	50867920	50867986	50873070	50873105	50868065	50868116	50870835	50870861
C_D	C	D	ENSG00000161203	AP2M1	0.516	0.468667	0.908269	0.814675	chr3	+	183892476	183892747	183898636	183898772	183894738	183894855	183897956	183898039
C_D	C	D	ENSG00000136295	TTYH3	0.622667	0.566	0.908994	0.816029	chr7	+	2691820	2691876	2696031	2696168	2692551	2692644	2695725	2695818
C_D	C	D	ENSG00000148950	IMMP1L	0.0793333	0.172667	2.17647	0.816029	chr11	-	31477859	31477933	31495270	31495333	31484718	31484852	31491304	31491344
C_D	C	D	ENSG00000182899	RPL35A	0.0293333	0.109667	3.73864	0.821641	chr3	+	197678029	197678182	197680873	197681018	197679410	197679496	197680358	197680531
C_D	C	D	ENSG00000164535	DAGLB	0.862667	0.781667	0.906105	0.823057	chr7	-	6456471	6456552	6472467	6472590	6464382	6464466	6465618	6465745
C_D	C	D	ENSG00000197498	RPF2	0.782667	0.825667	1.05494	0.823057	chr6	+	111303217	111303332	111312949	111312989	111306208	111306341	111310230	111310268
C_D	C	D	ENSG00000120697	ALG5	0.975333	0.957667	0.981887	0.823081	chr13	-	37526650	37526736	37563620	37563713	37546113	37546173	37559763	37559877
C_D	C	D	ENSG00000054654	SYNE2	0.594667	0.5	0.840807	0.823081	chr14	+	64655267	64655426	64675475	64675663	64656788	64656955	64669518	64669681
C_D	C	D	ENSG00000234741	GAS5	0.989	0.982333	0.993259	0.823214	chr1	-	173833394	173833442	173836128	173836181	173834608	173834685	173835898	173835934
C_D	C	D	ENSG00000140367	UBE2Q2	0.456333	0.512	1.12199	0.825189	chr15	+	76135625	76136187	76161291	76161351	76146726	76146828	76152218	76152323
C_D	C	D	ENSG00000148180	GSN	0.202	0.0953333	0.471947	0.825189	chr9	+	124043747	124043840	124064240	124064445	124044716	124044828	124062333	124062404
C_D	C	D	ENSG00000243137	PSG4	0.193333	0.469667	2.42931	0.825413	chr19	-	43698491	43698746	43708037	43708403	43699146	43699425	43702148	43702427
C_D	C	D	ENSG00000113810	SMC4	0.417667	0.479667	1.14844	0.827371	chr3	+	160118415	160118753	160122115	160122292	160119702	160119881	160120463	160120655
C_D	C	D	ENSG00000251432	RP11-420A23.1	0.603	0.439333	0.728579	0.827371	chr4	+	129402827	129402905	129437011	129437153	129404483	129404642	129432565	129432800
C_D	C	D	ENSG00000204147	ASAH2B	0.711	0.833	1.17159	0.828562	chr10	+	52499695	52499743	52509102	52509162	52502674	52502770	52504887	52505034
C_D	C	D	ENSG00000141140	MYO19	0.349333	0.296333	0.848282	0.828562	chr17	-	34856908	34857075	34861135	34861243	34858936	34859040	34859789	34859860
C_D	C	D	ENSG00000187790	FANCM	0.332667	0.448667	1.3487	0.82891	chr14	+	45606271	45606444	45623122	45623255	45618039	45618198	45620599	45620731
C_D	C	D	ENSG00000075413	MARK3	0.593333	0.650333	1.09607	0.828916	chr14	+	103852366	103852417	103915255	103915304	103871412	103871604	103894723	103894777
C_D	C	D	ENSG00000105699	LSR	0.758333	0.816333	1.07648	0.828916	chr19	+	35749847	35749967	35757741	35757870	35757261	35757435	35757581	35757641
C_D	C	D	ENSG00000100211	CBY1	0.404333	0.537667	1.32976	0.828916	chr22	+	39052680	39052755	39064021	39064137	39052960	39053148	39061550	39061690
C_D	C	D	ENSG00000166169	POLL	0.418667	0.484	1.15605	0.829336	chr10	-	103340004	103340173	103347002	103347178	103342519	103342648	103345618	103345913
C_D	C	D	ENSG00000129197	RPAIN	0.214333	0.266	1.24106	0.830693	chr17	+	5326088	5326149	5335861	5336196	5329555	5329619	5331390	5331531
C_D	C	D	ENSG00000185480	PARPBP	0.468333	0.524667	1.12028	0.830693	chr12	+	102517663	102517819	102559506	102559661	102542012	102542241	102558215	102558386
C_D	C	D	ENSG00000132670	PTPRA	0.222667	0.083	0.372754	0.830758	chr20	+	2928627	2928670	2967410	2967495	2936254	2936344	2955860	2955887
C_D	C	D	ENSG00000196352	CD55	1	0.804667	0.804667	0.830758	chr1	+	207512741	207512762	207532890	207533221	207520791	207520906	207527351	207527444
C_D	C	D	ENSG00000127328	RAB3IP	0.111333	0.157	1.41018	0.830758	chr12	+	70149161	70149258	70178499	70178595	70149350	70149439	70150184	70150443
C_D	C	D	ENSG00000075651	PLD1	0.544667	0.461333	0.847001	0.830758	chr3	-	171395355	171395484	171410121	171410232	171405160	171405374	171406465	171406666
C_D	C	D	ENSG00000068654	POLR1A	0.464	0.544333	1.17313	0.830758	chr2	-	86307938	86308101	86315688	86315792	86308723	86308829	86310204	86310291
C_D	C	D	ENSG00000115020	PIKFYVE	0.417333	0.332	0.795527	0.832348	chr2	+	209141435	209141554	209153452	209153542	209142260	209142432	209150449	209150657
C_D	C	D	ENSG00000133943	C14orf159	0.231333	0.165333	0.714697	0.83633	chr14	+	91580406	91580627	91626609	91626741	91611564	91611657	91623982	91624034
C_D	C	D	ENSG00000103034	NDRG4	0.922333	0.694333	0.752801	0.839319	chr16	+	58534048	58534173	58537701	58537807	58534891	58534981	58535851	58536051
C_D	C	D	ENSG00000100600	LGMN	0.217667	0.074	0.339969	0.84393	chr14	-	93198993	93199160	93214833	93214972	93207406	93207524	93208049	93208204
C_D	C	D	ENSG00000214063	TSPAN4	0.293333	0.333	1.13523	0.849591	chr11	+	847200	847300	864436	864511	850287	850367	862549	862741
C_D	C	D	ENSG00000134215	VAV3	0.368	0.300333	0.816123	0.851097	chr1	-	108160188	108160254	108231002	108231126	108185240	108185377	108226109	108226155
C_D	C	D	ENSG00000114867	EIF4G1	0.885	0.840667	0.949906	0.854067	chr3	+	184033276	184033333	184035504	184035604	184033550	184033644	184033919	184034006
C_D	C	D	ENSG00000166169	POLL	0.360333	0.424	1.17669	0.855719	chr10	-	103340008	103340173	103347960	103347985	103342519	103342648	103345618	103345913
C_D	C	D	ENSG00000120798	NR2C1	0.566333	0.64	1.13008	0.855719	chr12	-	95422162	95422300	95445537	95445719	95425124	95425264	95442843	95443009
C_D	C	D	ENSG00000269190	FBXO17	0.507333	0.559	1.10184	0.855785	chr19	-	39435608	39435744	39440610	39440976	39437111	39437207	39439206	39439318
C_D	C	D	ENSG00000112584	FAM120B	0.548333	0.463333	0.844985	0.856206	chr6	+	170667313	170667406	170704574	170704667	170697374	170697581	170700100	170700209
C_D	C	D	ENSG00000164828	SUN1	0.0966667	0.138667	1.43448	0.856206	chr7	+	882977	883157	891586	891680	889156	889240	891020	891119
C_D	C	D	ENSG00000156171	DRAM2	0.5	0.562667	1.12533	0.856206	chr1	-	111663137	111663315	111674045	111674190	111667363	111667503	111668848	111668916
C_D	C	D	ENSG00000233184	RP11-421L21.3	0.448667	0.583333	1.30015	0.856206	chr1	+	101491474	101491617	101549016	101549130	101540950	101541272	101542918	101543064
C_D	C	D	ENSG00000111325	OGFOD2	0.894667	0.841	0.940015	0.856206	chr12	+	123459126	123459668	123461200	123461314	123460357	123460414	123460799	123460948
C_D	C	D	ENSG00000087191	PSMC5	0.534	0.578	1.0824	0.856206	chr17	+	61906853	61906923	61907630	61907861	61907211	61907309	61907492	61907549
C_D	C	D	ENSG00000136238	RAC1	0.0483333	0.0593333	1.22759	0.856206	chr7	+	6414169	6414401	6441498	6441658	6431554	6431672	6439756	6439819
C_D	C	D	ENSG00000185864	NPIPB4	0.788	0.646667	0.820643	0.856206	chr16	-	21858733	21858862	21868579	21868737	21863090	21863176	21863235	21863367
C_D	C	D	ENSG00000105048	TNNT1	0.0623333	0.081	1.29947	0.856206	chr19	-	55649328	55649442	55657801	55657822	55652250	55652328	55656911	55656933
C_D	C	D	ENSG00000109919	MTCH2	0.0456667	0.033	0.722628	0.858601	chr11	-	47644262	47644328	47660250	47660357	47647225	47647293	47656223	47656286
C_D	C	D	ENSG00000058056	USP13	0.380333	0.297333	0.78177	0.85933	chr3	+	179399665	179399791	179426560	179426745	179408028	179408089	179424721	179424864
C_D	C	D	ENSG00000157500	APPL1	0.501	0.429	0.856287	0.85963	chr3	+	57294655	57294802	57303568	57307496	57301769	57301820	57302425	57302515
C_D	C	D	ENSG00000131508	UBE2D2	0.0433333	0.0556667	1.28462	0.85963	chr5	+	138940750	138941400	138994170	138994202	138941828	138941992	138979956	138980020
C_D	C	D	ENSG00000110717	NDUFS8	0.890333	0.865667	0.972295	0.860702	chr11	+	67798150	67798200	67800389	67800479	67799618	67799676	67799752	67799990
C_D	C	D	ENSG00000168394	TAP1	0.537333	0.592333	1.10236	0.862191	chr6	-	32816428	32816617	32818720	32818926	32816766	32816895	32818096	32818294
C_D	C	D	ENSG00000111859	NEDD9	0.780667	0.819	1.0491	0.862191	chr6	-	11190196	11191438	11232736	11232915	11193823	11193925	11213513	11213960
C_D	C	D	ENSG00000083642	PDS5B	0.563	0.486667	0.864417	0.862191	chr13	+	33315217	33315286	33327469	33327674	33316728	33316865	33320114	33320238
C_D	C	D	ENSG00000223705	NSUN5P1	0.0443333	0.0766667	1.72932	0.862191	chr7	+	75039644	75039743	75044162	75044301	75039888	75040009	75042066	75042210
C_D	C	D	ENSG00000143164	DCAF6	0.0983333	0.0733333	0.745763	0.862191	chr1	+	167973770	167974031	168012262	168012378	167992225	167992285	168007608	168007726
C_D	C	D	ENSG00000225484	RP11-773D16.1	0.380667	0.321667	0.845009	0.862191	chr10	-	81564240	81564283	81574368	81574472	81565794	81565878	81568514	81568588
C_D	C	D	ENSG00000128739	SNRPN	0.011	0.0163333	1.48485	0.864089	chr15	+	25213078	25213229	25221451	25221563	25219788	25220104	25220504	25220656
C_D	C	D	ENSG00000248751	RP1-130H16.18	0.457333	0.569	1.24417	0.865921	chr22	-	30683361	30683549	30689639	30689794	30684694	30684765	30688761	30688840
C_D	C	D	ENSG00000131196	NFATC1	0.908333	0.880667	0.969541	0.865921	chr18	+	77221310	77221366	77287527	77287577	77227449	77227582	77246247	77246937
C_D	C	D	ENSG00000169180	XPO6	0.695333	0.647333	0.930968	0.865921	chr16	-	28118842	28118998	28132990	28133083	28124224	28124371	28128638	28128783
C_D	C	D	ENSG00000119397	CNTRL	0.514	0.628667	1.22309	0.86857	chr9	+	123886208	123886362	123900822	123900957	123887993	123888214	123898083	123898260
C_D	C	D	ENSG00000096401	CDC5L	0.379333	0.428333	1.12917	0.86857	chr6	+	44392155	44392320	44413391	44413604	44394218	44394461	44397449	44397647
C_D	C	D	ENSG00000129103	SUMF2	0.984667	0.974333	0.989506	0.86857	chr7	+	56136174	56136331	56144526	56144582	56140689	56140804	56141866	56141911
C_D	C	D	ENSG00000102312	PORCN	0.0443333	0.0183333	0.413534	0.869692	chrX	+	48370976	48371107	48372912	48373013	48371222	48371240	48372627	48372753
C_D	C	D	ENSG00000107551	RASSF4	0.694333	0.394667	0.568411	0.869692	chr10	+	45465612	45467296	45480260	45480418	45477968	45478111	45479469	45479561
C_D	C	D	ENSG00000132122	SPATA6	0.356333	0.586	1.64453	0.869692	chr1	-	48877135	48877260	48918665	48918803	48878781	48878823	48917223	48917272
C_D	C	D	ENSG00000170632	ARMC10	0.528	0	0	0.870905	chr7	+	102715396	102715858	102724128	102724509	102722328	102722355	102723512	102723579
C_D	C	D	ENSG00000009950	MLXIPL	0.703	0.789333	1.12281	0.872112	chr7	-	73020239	73020441	73021919	73022002	73021303	73021348	73021465	73021750
C_D	C	D	ENSG00000204130	RUFY2	0.473	0.367333	0.776603	0.872112	chr10	-	70143807	70143909	70153831	70153893	70145815	70145885	70152894	70152960
C_D	C	D	ENSG00000121716	PILRB	0.614667	0.552667	0.899132	0.872112	chr7	+	99950995	99951635	99955842	99955989	99952765	99952863	99954372	99954561
C_D	C	D	ENSG00000104517	UBR5	0.536	0.471	0.878731	0.872112	chr8	-	103266425	103266742	103273373	103273487	103269859	103269945	103271212	103271357
C_D	C	D	ENSG00000164542	KIAA0895	0.561333	0.661	1.17755	0.872112	chr7	-	36370590	36370688	36406524	36406850	36374654	36374787	36396510	36397199
C_D	C	D	ENSG00000101901	ALG13	0.136333	0.362	2.65526	0.872112	chrX	+	110928192	110928331	110954902	110954953	110932314	110932425	110952192	110952276
C_D	C	D	ENSG00000115211	EIF2B4	0.91	0.881333	0.968498	0.872112	chr2	-	27589940	27590068	27591520	27591600	27590891	27590980	27591238	27591330
C_D	C	D	ENSG00000109944	C11orf63	0.58	0.374333	0.645402	0.872869	chr11	+	122795604	122795718	122828070	122828199	122817205	122817500	122827203	122827284
C_D	C	D	ENSG00000169032	MAP2K1	0.533667	0.586667	1.09931	0.873435	chr15	+	66777327	66777529	66782055	66782101	66779565	66779630	66781552	66781614
C_D	C	D	ENSG00000105048	TNNT1	0.016	0.0246667	1.54167	0.875047	chr19	-	55649328	55649442	55656911	55656933	55652553	55652670	55653224	55653425
C_D	C	D	ENSG00000099994	SUSD2	0.342333	0.387333	1.13145	0.87518	chr22	+	24577226	24577563	24580103	24580271	24579024	24579235	24579462	24579614
C_D	C	D	ENSG00000187630	DHRS4L2	0.683333	0.798333	1.16829	0.87518	chr14	+	24459390	24459568	24475094	24475610	24464240	24464342	24473545	24473601
C_D	C	D	ENSG00000050426	LETMD1	0.508333	0.585667	1.15213	0.875185	chr12	+	51442109	51442154	51450132	51450285	51442816	51442968	51449926	51450028
C_D	C	D	ENSG00000067208	EVI5	0.620333	0.474333	0.764643	0.875529	chr1	-	93029198	93029294	93089732	93089891	93070863	93070959	93073137	93073284
C_D	C	D	ENSG00000111358	GTF2H3	0.022	0.045	2.04545	0.875529	chr12	+	124137253	124137282	124144341	124144477	124143976	124144022	124144062	124144131
C_D	C	D	ENSG00000213722	DDAH2	0.415	0.471	1.13494	0.877063	chr6	-	31694814	31695130	31696227	31696301	31695319	31695469	31695949	31696069
C_D	C	D	ENSG00000160917	CPSF4	0.496	0.557	1.12298	0.877063	chr7	+	99042411	99042462	99048324	99048418	99045743	99045896	99047898	99047994
C_D	C	D	ENSG00000163517	HDAC11	0.436667	0.334	0.764885	0.878397	chr3	+	13522745	13522894	13545593	13545772	13524963	13525064	13544383	13544480
C_D	C	D	ENSG00000090487	SPG21	0.797667	0.827	1.03677	0.879814	chr15	-	65257660	65257801	65268812	65268893	65262451	65262560	65266939	65267085
C_D	C	D	ENSG00000116604	MEF2D	0.973667	0.956	0.981856	0.879971	chr1	-	156449377	156449588	156452228	156452432	156450434	156450569	156450625	156450763
C_D	C	D	ENSG00000151665	PIGF	0.652	0.720667	1.10532	0.879971	chr2	-	46808423	46808730	46819613	46819722	46815213	46815318	46818941	46819064
C_D	C	D	ENSG00000169398	PTK2	0.473667	0.419667	0.885996	0.885407	chr8	-	141856697	141856777	141900641	141900868	141874410	141874498	141889569	141889736
C_D	C	D	ENSG00000165533	TTC8	0.153667	0.194	1.26247	0.885407	chr14	+	89307380	89307540	89319314	89319400	89307768	89307901	89310149	89310194
C_D	C	D	ENSG00000142230	SAE1	0.0153333	0.0103333	0.673913	0.885407	chr19	+	47673074	47673180	47712415	47713448	47683402	47683560	47700489	47700634
C_D	C	D	ENSG00000122085	MTERFD2	0.434667	0.340667	0.783742	0.885407	chr2	-	242011583	242015097	242041667	242041747	242028602	242028780	242033691	242033847
C_D	C	D	ENSG00000138592	USP8	0.521333	0.471	0.903453	0.885936	chr15	+	50754476	50754519	50769045	50769190	50757243	50757388	50763829	50763992
C_D	C	D	ENSG00000154719	MRPL39	0.718667	0.670667	0.93321	0.889609	chr21	-	26957967	26958066	26966204	26966270	26961146	26961194	26965123	26965277
C_D	C	D	ENSG00000088298	EDEM2	0.582	0.629	1.08076	0.889609	chr20	-	33714053	33714178	33730175	33730281	33722540	33722752	33725682	33725808
C_D	C	D	ENSG00000101391	CDK5RAP1	0.346667	0.293667	0.847115	0.890498	chr20	-	31954664	31954814	31961920	31962018	31958304	31958435	31960447	31960503
C_D	C	D	ENSG00000028203	VEZT	0.242	0.292667	1.20937	0.891563	chr12	+	95650325	95650398	95660132	95660408	95650925	95651015	95656681	95656857
C_D	C	D	ENSG00000115648	MLPH	0.653667	0.700667	1.0719	0.891563	chr2	+	238427181	238427291	238448990	238449176	238434243	238434448	238443206	238443290
C_D	C	D	ENSG00000136682	CBWD2	0.829333	0.776	0.935691	0.895766	chr2	+	114218249	114218296	114239753	114239805	114219984	114220071	114228609	114228666
C_D	C	D	ENSG00000134077	THUMPD3	0.557667	0.61	1.09384	0.895766	chr3	+	9416199	9416330	9424882	9424993	9419502	9419572	9422186	9422302
C_D	C	D	ENSG00000088727	KIF9	0.502	0.255	0.507968	0.895766	chr3	-	47308669	47308753	47316814	47316980	47312726	47312951	47315041	47315148
C_D	C	D	ENSG00000198369	SPRED2	0.568333	0.621667	1.09384	0.895766	chr2	-	65559120	65559185	65659095	65659311	65561738	65561907	65571852	65572030
C_D	C	D	ENSG00000005801	ZNF195	0.612667	0.800667	1.30686	0.895766	chr11	-	3382972	3383119	3392204	3392300	3383205	3383262	3383775	3383832
C_D	C	D	ENSG00000114857	NKTR	0.189333	0.0953333	0.503521	0.895766	chr3	+	42661155	42661200	42672662	42672808	42661507	42661535	42662920	42663008
C_D	C	D	ENSG00000247828	TMEM161B-AS1	0.82	0.935333	1.14065	0.895766	chr5	+	87577858	87577923	87581557	87581668	87578531	87578683	87578826	87578903
C_D	C	D	ENSG00000143537	ADAM15	0.0106667	0.0206667	1.9375	0.895766	chr1	+	155026789	155026982	155028861	155028946	155028407	155028476	155028555	155028725
C_D	C	D	ENSG00000120697	ALG5	0.522667	0.472333	0.903699	0.897507	chr13	-	37523911	37524194	37546113	37546173	37526650	37526736	37539711	37539863
C_D	C	D	ENSG00000164465	DCBLD1	0.200333	0.27	1.34775	0.897507	chr6	+	117842687	117842739	117862080	117862188	117860417	117860542	117861830	117861978
C_D	C	D	ENSG00000179818	PCBP1-AS1	0.901333	0.811667	0.900518	0.897753	chr2	-	70278334	70278437	70312678	70312756	70282845	70283042	70310638	70310819
C_D	C	D	ENSG00000119688	ABCD4	0.627	0.713667	1.13822	0.897753	chr14	-	74759856	74759951	74763035	74763152	74761850	74761901	74762556	74762682
C_D	C	D	ENSG00000104863	LIN7B	0.255	0.407667	1.59869	0.897753	chr19	+	49617617	49617698	49619519	49619729	49618105	49618224	49618516	49618588
C_D	C	D	ENSG00000154839	SKA1	0.452	0.390667	0.864307	0.899188	chr18	+	47902189	47902288	47911585	47911723	47906495	47906620	47908498	47908596
C_D	C	D	ENSG00000137261	KIAA0319	0.443667	0.591	1.33208	0.901959	chr6	-	24551661	24551753	24559240	24559383	24554768	24554859	24556834	24556957
C_D	C	D	ENSG00000119640	ACYP1	0.932667	0.897667	0.962473	0.901959	chr14	-	75526550	75526964	75530656	75530710	75528386	75528465	75530172	75530264
C_D	C	D	ENSG00000155329	ZCCHC10	0.524667	0.449333	0.856417	0.902846	chr5	-	132335823	132335865	132362188	132362241	132342450	132342612	132358532	132358598
C_D	C	D	ENSG00000136717	BIN1	0.5	0.625	1.25	0.902846	chr2	-	127808729	127808819	127815048	127815177	127809830	127809938	127811480	127811588
C_D	C	D	ENSG00000111670	GNPTAB	0.694667	0.623667	0.897793	0.902846	chr12	-	102179789	102179995	102190454	102190540	102182325	102182367	102183715	102183835
C_D	C	D	ENSG00000124831	LRRFIP1	0.691667	0.814333	1.17735	0.902846	chr2	+	238664737	238664830	238668706	238668848	238666098	238666191	238667371	238667464
C_D	C	D	ENSG00000074935	TUBE1	0.595333	0.496	0.833147	0.902846	chr6	-	112397524	112397712	112408435	112408509	112402294	112402410	112407758	112407811
C_D	C	D	ENSG00000105662	CRTC1	0.203667	0.309	1.51718	0.902846	chr19	+	18879294	18879603	18886450	18886631	18882251	18882356	18885709	18885796
C_D	C	D	ENSG00000128908	INO80	0.561667	0.449333	0.8	0.902846	chr15	-	41347444	41347562	41361767	41361863	41350836	41350979	41352064	41352124
C_D	C	D	ENSG00000185596	WASH3P	0.841667	0.761	0.904158	0.904858	chr15	+	102501806	102501844	102513103	102513250	102506155	102506426	102512798	102512897
C_D	C	D	ENSG00000071889	FAM3A	0.894333	0.86	0.96161	0.906394	chrX	-	153740180	153740204	153744083	153744489	153740637	153740735	153741146	153741260
C_D	C	D	ENSG00000176720	BOK	0.27	0.363667	1.34691	0.906909	chr2	+	242498135	242498408	242511711	242513546	242501762	242501891	242509539	242509703
C_D	C	D	ENSG00000188917	TRMT2B	0.186333	0.223	1.19678	0.906909	chrX	-	100296305	100296360	100306805	100307072	100297030	100297301	100306239	100306722
C_D	C	D	ENSG00000196781	TLE1	0.778	0.725	0.931877	0.906909	chr9	-	84249011	84249216	84300590	84300635	84267098	84267203	84268888	84268951
C_D	C	D	ENSG00000204120	GIGYF2	0.485333	0.736333	1.51717	0.90853	chr2	+	233562040	233562102	233599864	233599948	233589283	233589401	233595831	233595944
C_D	C	D	ENSG00000114268	PFKFB4	0.54	0.428333	0.79321	0.90853	chr3	-	48561133	48561263	48573688	48573896	48562997	48563102	48572944	48573091
C_D	C	D	ENSG00000234741	GAS5	0.582	0.627333	1.07789	0.908572	chr1	-	173833038	173833213	173834608	173834685	173833621	173833842	173834366	173834420
C_D	C	D	ENSG00000183354	KIAA2026	0.853	0.757333	0.887847	0.911112	chr9	-	5933750	5933881	5968018	5968081	5944870	5944960	5954015	5954095
C_D	C	D	ENSG00000011405	PIK3C2A	0.5	0.43	0.86	0.911112	chr11	-	17139037	17139218	17141332	17141521	17140191	17140286	17140766	17140860
C_D	C	D	ENSG00000256061	DYX1C1	0.706333	0.640333	0.90656	0.911112	chr15	-	55742419	55742565	55789909	55790057	55759127	55759359	55783320	55783454
C_D	C	D	ENSG00000104760	FGL1	0.163333	0.217667	1.33265	0.911112	chr8	-	17739507	17739688	17752733	17752913	17743000	17743080	17749189	17749316
C_D	C	D	ENSG00000197776	KLHDC1	0.574	0.75	1.30662	0.911112	chr14	+	50190591	50190670	50196207	50196266	50192403	50192487	50195643	50195727
C_D	C	D	ENSG00000176406	RIMS2	0.356333	0.585	1.64172	0.911219	chr8	+	104897525	104898451	104924280	104924400	104922361	104922429	104922548	104922757
C_D	C	D	ENSG00000183048	SLC25A10	0.0716667	0.0473333	0.660465	0.911219	chr17	+	79684428	79684521	79687005	79688042	79684786	79684891	79686860	79686917
C_D	C	D	ENSG00000105662	CRTC1	0.152667	0.241667	1.58297	0.911219	chr19	+	18876213	18876338	18886450	18886631	18882251	18882356	18885709	18885796
C_D	C	D	ENSG00000106714	CNTNAP3	0.478333	0.565333	1.18188	0.915059	chr9	-	39132928	39133132	39165929	39166073	39140515	39140635	39149802	39149974
C_D	C	D	ENSG00000134470	IL15RA	0.213667	0.397	1.85803	0.915059	chr10	-	6001716	6001749	6008107	6008302	6002329	6002530	6005705	6005804
C_D	C	D	ENSG00000157399	ARSE	0.492333	0.543333	1.10359	0.915199	chrX	-	2864038	2864175	2873456	2873578	2867344	2867768	2871183	2871306
C_D	C	D	ENSG00000159214	CCDC24	0.299667	0.425333	1.41935	0.915199	chr1	+	44457518	44458059	44461272	44461342	44459511	44459636	44460779	44460834
C_D	C	D	ENSG00000122512	PMS2	0.614333	0.547	0.890396	0.915199	chr7	-	6035164	6035264	6042083	6042267	6036956	6037054	6038738	6038906
C_D	C	D	ENSG00000257950	P2RX5-TAX1BP3	0.622667	0.494333	0.793897	0.91569	chr17	-	3585189	3585272	3593363	3593444	3591305	3591399	3592785	3592924
C_D	C	D	ENSG00000171163	ZNF692	0.145667	0.085	0.583524	0.915816	chr1	-	249149756	249150145	249152329	249152520	249151432	249151696	249152026	249152058
C_D	C	D	ENSG00000234741	GAS5	0.717333	0.678333	0.945632	0.915816	chr1	-	173834647	173834685	173835898	173835934	173834994	173835344	173835665	173835705
C_D	C	D	ENSG00000105197	TIMM50	0.013	0.023	1.76923	0.915816	chr19	+	39973524	39973603	39976327	39976447	39973774	39973796	39976183	39976242
C_D	C	D	ENSG00000134815	DHX34	0.601333	0.540667	0.899113	0.915816	chr19	+	47858295	47858607	47865732	47865950	47861122	47861377	47863224	47863327
C_D	C	D	ENSG00000122126	OCRL	0.545	0.609333	1.11804	0.915816	chrX	+	128682539	128682578	128692609	128692730	128691301	128691412	128691837	128691927
C_D	C	D	ENSG00000114126	TFDP2	0.0556667	0.027	0.48503	0.915816	chr3	-	141713861	141713983	141811902	141811969	141724282	141724386	141772956	141772991
C_D	C	D	ENSG00000105173	CCNE1	0.111333	0.207333	1.86228	0.915816	chr19	+	30302910	30303059	30303884	30303944	30303438	30303485	30303595	30303683
C_D	C	D	ENSG00000140367	UBE2Q2	0.199333	0.244667	1.22742	0.916367	chr15	+	76146726	76146828	76168527	76168612	76161291	76161351	76165768	76165909
C_D	C	D	ENSG00000172828	CES3	0.453667	0.27	0.595151	0.916367	chr16	+	67000627	67000768	67006258	67006408	67003581	67003662	67005074	67005222
C_D	C	D	ENSG00000026508	CD44	0.041	0.106333	2.5935	0.917876	chr11	+	35219667	35219793	35227658	35227790	35223217	35223334	35226058	35226187
C_D	C	D	ENSG00000172785	CBWD1	0.972667	0.945	0.971556	0.918974	chr9	-	134978	135030	156480	156527	152033	152078	154708	154795
C_D	C	D	ENSG00000127329	PTPRB	0.4	0.577667	1.44417	0.921414	chr12	-	70980786	70981047	70988246	70988504	70983743	70984013	70986061	70986325
C_D	C	D	ENSG00000007341	ST7L	0.523333	0.709333	1.35541	0.921414	chr1	-	113084572	113084712	113119607	113119710	113093222	113093315	113098489	113098640
C_D	C	D	ENSG00000140367	UBE2Q2	0.0256667	0.00766667	0.298701	0.921414	chr15	+	76165768	76165909	76175706	76175765	76170301	76170362	76171438	76171529
C_D	C	D	ENSG00000083290	ULK2	0.600667	0.680333	1.13263	0.921414	chr17	-	19729451	19729499	19748616	19748690	19741813	19741896	19746433	19746535
C_D	C	D	ENSG00000113716	HMGXB3	0.556	0.612333	1.10132	0.921414	chr5	+	149386035	149386210	149398128	149398260	149389673	149390171	149391817	149391916
C_D	C	D	ENSG00000163702	IL17RC	0.484333	0.398667	0.823125	0.921414	chr3	+	9959606	9959759	9962174	9962286	9960018	9960093	9960183	9960293
C_D	C	D	ENSG00000165782	TMEM55B	0.993667	0.976667	0.982892	0.92827	chr14	-	20926016	20926861	20928350	20928457	20927546	20927599	20927786	20927892
C_D	C	D	ENSG00000084207	GSTP1	0.019	0.024	1.26316	0.92827	chr11	+	67351212	67351315	67352608	67352712	67351604	67351640	67352155	67352243
C_D	C	D	ENSG00000142207	URB1	0.600667	0.525333	0.874584	0.92827	chr21	-	33723012	33723231	33727167	33727306	33725018	33725215	33726241	33726412
C_D	C	D	ENSG00000101361	NOP56	0.974333	0.969	0.994526	0.92827	chr20	+	2637419	2637541	2638574	2639039	2637726	2637864	2638018	2638134
C_D	C	D	ENSG00000138777	PPA2	0.367333	0.322	0.876588	0.930192	chr4	-	106345352	106345479	106377837	106377902	106359106	106359193	106367539	106367659
C_D	C	D	ENSG00000120733	KDM3B	0.086	0.0586667	0.682171	0.930192	chr5	+	137713408	137713514	137726701	137727950	137717204	137717279	137721710	137722310
C_D	C	D	ENSG00000169180	XPO6	0.107667	0.0806667	0.749226	0.930192	chr16	-	28181070	28181230	28220307	28220443	28187218	28187416	28192261	28192352
C_D	C	D	ENSG00000183077	AFMID	0.365333	0.216333	0.592153	0.931267	chr17	+	76198783	76198832	76202026	76202131	76201520	76201599	76201683	76201834
C_D	C	D	ENSG00000124783	SSR1	0.986333	0.977333	0.990875	0.934018	chr6	-	7268538	7269387	7298155	7298234	7290100	7290164	7295624	7295718
C_D	C	D	ENSG00000109919	MTCH2	0.6	0.471667	0.786111	0.934018	chr11	-	47644262	47644328	47660250	47660357	47648631	47648679	47656223	47656286
C_D	C	D	ENSG00000138750	NUP54	0.516333	0.589667	1.14203	0.934018	chr4	-	77051808	77051902	77069460	77069668	77052382	77052437	77065542	77065626
C_D	C	D	ENSG00000188917	TRMT2B	0.809	0.704	0.87021	0.934018	chrX	-	100291962	100292062	100306772	100307071	100296305	100296360	100297221	100297301
C_D	C	D	ENSG00000163138	PACRGL	0.730667	0.804333	1.10082	0.934018	chr4	+	20706282	20706437	20728907	20729408	20709425	20709493	20726430	20726511
C_D	C	D	ENSG00000160746	ANO10	0.353	0.415	1.17564	0.934018	chr3	-	43618183	43618753	43647205	43647355	43621844	43621964	43640023	43640158
C_D	C	D	ENSG00000188452	CERKL	0.647	0.743	1.14838	0.934018	chr2	-	182414360	182414435	182468563	182468806	182423292	182423435	182438479	182438611
C_D	C	D	ENSG00000126883	NUP214	0.0993333	0.165	1.66107	0.934018	chr9	+	134053697	134053797	134072602	134072717	134064439	134064518	134070619	134070681
C_D	C	D	ENSG00000128989	ARPP19	0.876667	0.904333	1.03156	0.934018	chr15	-	52849296	52849419	52861312	52861364	52856386	52856443	52861044	52861097
C_D	C	D	ENSG00000106868	SUSD1	0.705333	0.785667	1.11389	0.934018	chr9	-	114814678	114814718	114842353	114842445	114825216	114825313	114840817	114841004
C_D	C	D	ENSG00000106868	SUSD1	0.289667	0.369333	1.27503	0.934018	chr9	-	114842353	114842445	114873933	114874120	114860749	114860942	114864455	114864565
C_D	C	D	ENSG00000145041	VPRBP	0.889333	0.837667	0.941904	0.934018	chr3	-	51433297	51434555	51449832	51449934	51436165	51436258	51440576	51440829
C_D	C	D	ENSG00000032444	PNPLA6	0.297667	0.223333	0.75028	0.934018	chr19	+	7605515	7605596	7606407	7606518	7605817	7605937	7606239	7606320
C_D	C	D	ENSG00000177628	GBA	0.124333	0.093	0.747989	0.934018	chr1	-	155209676	155209868	155214296	155214413	155210420	155210508	155213885	155214021
C_D	C	D	ENSG00000111652	COPS7A	0.503333	0.551	1.0947	0.934018	chr12	+	6833276	6833345	6837388	6837477	6833779	6833984	6837091	6837167
C_D	C	D	ENSG00000073417	PDE8A	0.699667	0.776667	1.11005	0.934018	chr15	+	85610244	85610435	85641178	85641267	85626786	85626875	85632568	85632647
C_D	C	D	ENSG00000163975	MFI2	0.689	0.760667	1.10402	0.934018	chr3	-	196743973	196744161	196753530	196753630	196748274	196748342	196751173	196751356
C_D	C	D	ENSG00000165637	VDAC2	0.986333	0.982333	0.995945	0.934018	chr10	+	76971987	76972056	76978820	76978973	76973778	76973828	76977645	76977749
C_D	C	D	ENSG00000113597	TRAPPC13	0.246667	0.175333	0.710811	0.934018	chr5	+	64948327	64948372	64960330	64962060	64951462	64951480	64960063	64960211
C_D	C	D	ENSG00000154582	TCEB1	0.0433333	0.0336667	0.776923	0.934018	chr8	-	74857353	74859055	74884479	74884522	74868145	74868289	74871999	74872053
C_D	C	D	ENSG00000242612	DECR2	0.616	0.508333	0.825216	0.934018	chr16	+	454955	455024	457424	457560	456345	456361	456684	456952
C_D	C	D	ENSG00000148187	MRRF	0.802667	0.757333	0.943522	0.934018	chr9	+	125042721	125042877	125084818	125085740	125047447	125047566	125054027	125054119
C_D	C	D	ENSG00000140521	POLG	0.079	0.105667	1.33755	0.934018	chr15	-	89859569	89860058	89861771	89861980	89860606	89860767	89861169	89861268
C_D	C	D	ENSG00000140416	TPM1	0.925667	0.938667	1.01404	0.934018	chr15	+	63353067	63353138	63354413	63354476	63353396	63353472	63353911	63353987
C_D	C	D	ENSG00000137497	NUMA1	0.247333	0.345333	1.39623	0.934018	chr11	-	71746947	71747021	71780887	71780957	71760464	71760585	71779124	71779277
C_D	C	D	ENSG00000138802	SEC24B	0.606333	0.673	1.10995	0.934018	chr4	+	110384056	110384800	110415770	110416012	110394159	110394342	110412482	110412563
C_D	C	D	ENSG00000148481	FAM188A	0.676	0.748667	1.1075	0.934018	chr10	-	15858833	15858914	15876541	15876615	15863654	15863725	15875628	15875708
C_D	C	D	ENSG00000240344	PPIL3	0.175667	0.238667	1.35863	0.934018	chr2	-	201746143	201746211	201750420	201750495	201747064	201747105	201749984	201750090
C_D	C	D	ENSG00000174851	YIF1A	0.755333	0.709	0.938658	0.934018	chr11	-	66052386	66052437	66056425	66056599	66055068	66055147	66055282	66055387
C_D	C	D	ENSG00000165675	ENOX2	0.908333	0.947333	1.04294	0.934018	chrX	-	129837093	129837228	130035657	130035705	129843216	129843305	129917520	129917664
C_D	C	D	ENSG00000043143	JADE2	0.651333	0.591	0.907369	0.934018	chr5	+	133900183	133900300	133912457	133912586	133901805	133902270	133909334	133909452
C_D	C	D	ENSG00000196208	GREB1	0.555667	0.444333	0.79964	0.934018	chr2	+	11732901	11733252	11737906	11738104	11735376	11735505	11736236	11736365
C_D	C	D	ENSG00000133961	NUMB	0.653	0.607	0.929556	0.934018	chr14	-	73745988	73746132	73759441	73759582	73749066	73749213	73753817	73754022
C_D	C	D	ENSG00000204120	GIGYF2	0.947333	0.844667	0.891626	0.934018	chr2	+	233562014	233562102	233589283	233589401	233568133	233568199	233587263	233587368
C_D	C	D	ENSG00000078124	ACER3	0.331667	0.642	1.93568	0.934018	chr11	+	76687332	76687385	76722373	76722419	76701582	76701618	76709806	76709865
C_D	C	D	ENSG00000186868	MAPT	0.260667	0.389333	1.49361	0.934018	chr17	+	44039686	44039836	44064405	44064461	44049224	44049311	44055740	44055806
C_D	C	D	ENSG00000124596	OARD1	0.257333	0.194	0.753886	0.934018	chr6	-	41034884	41035176	41040073	41040273	41038870	41039015	41039334	41039414
C_D	C	D	ENSG00000100813	ACIN1	0.678	0.723667	1.06735	0.934018	chr14	-	23533563	23533697	23547359	23547475	23535174	23535217	23538684	23538826
C_D	C	D	ENSG00000173889	PHC3	0.386667	0.449333	1.16207	0.934018	chr3	-	169840378	169840532	169863210	169863309	169846471	169847340	169854206	169854453
C_D	C	D	ENSG00000138698	RAP1GDS1	0.501667	0.558667	1.11362	0.934018	chr4	+	99273626	99273752	99325627	99325753	99300167	99300314	99313102	99313231
C_D	C	D	ENSG00000137343	ATAT1	0.301333	0.481	1.59624	0.934018	chr6	+	30609952	30610024	30613843	30613886	30610544	30610788	30613671	30613751
C_D	C	D	ENSG00000112851	ERBB2IP	0.431667	0.485	1.12355	0.934018	chr5	+	65349233	65350779	65372702	65372777	65370851	65371058	65372143	65372236
C_D	C	D	ENSG00000078674	PCM1	0.301667	0.247667	0.820994	0.934018	chr8	+	17797199	17797370	17810478	17810695	17797550	17797667	17804694	17804872
C_D	C	D	ENSG00000123352	SPATS2	0.948333	0.901667	0.950791	0.934018	chr12	+	49761247	49761370	49854552	49854820	49765010	49765073	49780836	49780920
C_D	C	D	ENSG00000112234	FBXL4	0.635667	0.579667	0.911904	0.934018	chr6	-	99316419	99322317	99353301	99353546	99323290	99323603	99347143	99347357
C_D	C	D	ENSG00000061987	MON2	0.512	0.441667	0.86263	0.937499	chr12	+	62932194	62932285	62940676	62940852	62936876	62936978	62938677	62938788
C_D	C	D	ENSG00000135451	TROAP	0.849	0.821333	0.967413	0.937716	chr12	+	49717386	49717535	49719529	49719667	49717627	49717729	49719283	49719441
C_D	C	D	ENSG00000142892	PIGK	0.388667	0.447	1.15009	0.937716	chr1	-	77632403	77632515	77684994	77685111	77634944	77635080	77676120	77676174
C_D	C	D	ENSG00000131374	TBC1D5	0.755	0.903	1.19603	0.937716	chr3	-	17549965	17550097	17665340	17665405	17560393	17560487	17664139	17664257
C_D	C	D	ENSG00000157399	ARSE	0.538	0.585	1.08736	0.938176	chrX	-	2861105	2861240	2873456	2873578	2867344	2867768	2871183	2871306
C_D	C	D	ENSG00000182718	ANXA2	0.666333	0.707667	1.06203	0.938176	chr15	-	60678226	60678285	60690141	60690185	60682411	60682516	60688349	60688626
C_D	C	D	ENSG00000240344	PPIL3	0.0416667	0.0643333	1.544	0.939579	chr2	-	201746143	201746211	201750420	201750495	201747064	201747158	201749984	201750066
C_D	C	D	ENSG00000074603	DPP8	0.234333	0.278	1.18634	0.939579	chr15	-	65743076	65743448	65747991	65748029	65744297	65744440	65746600	65746753
C_D	C	D	ENSG00000006015	C19orf60	0.0916667	0.118333	1.29091	0.94308	chr19	+	18699804	18699887	18702917	18703146	18700288	18700493	18701663	18701743
C_D	C	D	ENSG00000006534	ALDH3B1	0.435	0.493333	1.1341	0.94308	chr11	+	67777821	67777862	67786241	67786362	67782766	67782929	67785996	67786106
C_D	C	D	ENSG00000204634	TBC1D8	0.400333	0.455667	1.13822	0.943243	chr2	-	101666862	101667103	101706715	101706826	101670569	101670798	101675882	101676001
C_D	C	D	ENSG00000204314	PRRT1	0.744333	0.841333	1.13032	0.943749	chr6	-	32118144	32118360	32120748	32120860	32119585	32119676	32119871	32119952
C_D	C	D	ENSG00000124789	NUP153	0.619667	0.565667	0.912856	0.943749	chr6	-	17640169	17640295	17649393	17649531	17646297	17646385	17648037	17648136
C_D	C	D	ENSG00000065308	TRAM2	0.379667	0.303333	0.798946	0.943749	chr6	-	52380803	52380920	52441593	52441713	52381425	52381535	52400580	52400644
C_D	C	D	ENSG00000143537	ADAM15	0.155667	0.0443333	0.284797	0.943749	chr1	+	155032680	155032819	155034720	155034845	155033893	155033965	155034379	155034593
C_D	C	D	ENSG00000125247	TMTC4	0.637333	0.705	1.10617	0.943749	chr13	-	101294464	101294565	101316474	101316590	101308634	101308722	101315217	101315434
C_D	C	D	ENSG00000186638	KIF24	0.627667	0.722333	1.15082	0.943749	chr9	-	34290171	34290387	34329103	34329198	34306249	34306439	34310721	34311369
C_D	C	D	ENSG00000071282	LMCD1	0.461333	0.408	0.884393	0.943749	chr3	+	8543392	8543666	8607117	8607333	8574422	8574511	8590253	8590589
C_D	C	D	ENSG00000109323	MANBA	0.461333	0.563	1.22038	0.943749	chr4	-	103611752	103611928	103645018	103645124	103635594	103635718	103644027	103644198
C_D	C	D	ENSG00000074603	DPP8	0.228333	0.272333	1.1927	0.943749	chr15	-	65743336	65743448	65756098	65756244	65744297	65744440	65746600	65746753
C_D	C	D	ENSG00000196104	SPOCK3	0.408667	0.537667	1.31566	0.943749	chr4	-	167713320	167713440	168155135	168155324	167810280	167810395	167983642	167983688
C_D	C	D	ENSG00000106868	SUSD1	0.456333	0.552	1.20964	0.949607	chr9	-	114814678	114814718	114842353	114842445	114820707	114820966	114840817	114841004
C_D	C	D	ENSG00000070778	PTPN21	0.478667	0.582	1.21588	0.949607	chr14	-	88962756	88962836	88967624	88967712	88963546	88963634	88967126	88967215
C_D	C	D	ENSG00000105173	CCNE1	0.0526667	0.0846667	1.60759	0.953303	chr19	+	30302804	30303059	30303875	30303944	30303438	30303485	30303595	30303683
C_D	C	D	ENSG00000165669	FAM204A	0.307	0.265	0.863192	0.955686	chr10	-	120085665	120085755	120101781	120101827	120095693	120095935	120101238	120101439
C_D	C	D	ENSG00000148341	SH3GLB2	0.963333	0.933333	0.968858	0.955686	chr9	-	131772398	131772488	131777049	131777183	131774514	131774577	131776689	131776782
C_D	C	D	ENSG00000198089	SFI1	0.0923333	0.148333	1.6065	0.955686	chr22	+	32007751	32007826	32010774	32010846	32009127	32009202	32009587	32009841
C_D	C	D	ENSG00000102024	PLS3	0.207	0.163333	0.78905	0.955686	chrX	+	114844554	114844635	114856557	114856721	114845114	114845233	114848464	114848846
C_D	C	D	ENSG00000234741	GAS5	0.432333	0.478667	1.10717	0.955686	chr1	-	173833038	173833213	173834608	173834685	173833394	173833442	173834366	173834420
C_D	C	D	ENSG00000109180	OCIAD1	0.841667	0.892333	1.0602	0.955686	chr4	+	48833025	48833069	48844652	48844706	48833243	48833513	48834636	48834699
C_D	C	D	ENSG00000102452	NALCN	0.685667	0.560667	0.817696	0.955686	chr13	-	102029267	102029407	102051369	102051516	102030920	102031004	102047533	102047716
C_D	C	D	ENSG00000136205	TNS3	0.950667	0.972333	1.02279	0.955686	chr7	-	47481600	47481653	47621648	47621742	47546504	47546542	47568633	47568745
C_D	C	D	ENSG00000005810	MYCBP2	0.457667	0.378667	0.827385	0.955686	chr13	-	77657166	77657327	77664240	77664398	77661618	77661768	77662966	77663166
C_D	C	D	ENSG00000060982	BCAT1	0.401333	0.539333	1.34385	0.955686	chr12	-	25002719	25002883	25054747	25054819	25031463	25031583	25047208	25047409
C_D	C	D	ENSG00000217555	CKLF	0.382	0.424	1.10995	0.955686	chr16	+	66586471	66586696	66599788	66599975	66592092	66592251	66597024	66597120
C_D	C	D	ENSG00000198270	TMEM116	0.196333	0.304333	1.55008	0.955686	chr12	-	112381068	112381173	112443060	112443107	112429561	112429693	112441603	112441667
C_D	C	D	ENSG00000157216	SSBP3	0.0823333	0.134	1.62753	0.955686	chr1	-	54717466	54717533	54747110	54747200	54722799	54722859	54723741	54723822
C_D	C	D	ENSG00000198125	MB	0.299333	0.214333	0.716036	0.955686	chr22	-	36003318	36003490	36018524	36018608	36006930	36007153	36013209	36013312
C_D	C	D	ENSG00000009830	POMT2	0.525667	0.460667	0.876347	0.955686	chr14	-	77765031	77765114	77769177	77769286	77765797	77765904	77767432	77767592
C_D	C	D	ENSG00000153310	FAM49B	0.142333	0.0826667	0.580796	0.955686	chr8	-	130891634	130891717	130915557	130915596	130892621	130892704	130908917	130909100
C_D	C	D	ENSG00000123159	GIPC1	0.128333	0.0786667	0.612987	0.955686	chr19	-	14591404	14591590	14606848	14606944	14602467	14602555	14603668	14603724
C_D	C	D	ENSG00000166169	POLL	0.375	0.434	1.15733	0.955686	chr10	-	103340004	103340173	103346878	103346957	103342519	103342648	103345618	103345913
C_D	C	D	ENSG00000129197	RPAIN	0.327333	0.370333	1.13136	0.955686	chr17	+	5326088	5326149	5335861	5336196	5329290	5329619	5331390	5331531
C_D	C	D	ENSG00000012660	ELOVL5	0.415667	0.288667	0.694467	0.955686	chr6	-	53140976	53141054	53156573	53156761	53152659	53152740	53155198	53155333
C_D	C	D	ENSG00000182718	ANXA2	0.974667	0.963333	0.988372	0.955686	chr15	-	60678226	60678285	60689456	60689537	60686772	60686894	60688349	60688626
C_D	C	D	ENSG00000183323	CCDC125	0.363667	0.468667	1.28873	0.955686	chr5	-	68595838	68595954	68603777	68603855	68599673	68599756	68602643	68602729
C_D	C	D	ENSG00000126749	EMG1	0.988	0.983	0.994939	0.955686	chr12	+	7084251	7084310	7095873	7095930	7084390	7084540	7092162	7092367
C_D	C	D	ENSG00000142784	WDTC1	0.407333	0.328	0.805237	0.955686	chr1	+	27627716	27627952	27632676	27635110	27630111	27630286	27631491	27631684
C_D	C	D	ENSG00000149923	PPP4C	0.06	0.079	1.31667	0.955686	chr16	+	30087635	30087796	30094714	30094888	30093804	30093855	30094066	30094168
C_D	C	D	ENSG00000105197	TIMM50	0.00666667	0.0183333	2.75	0.957085	chr19	+	39972522	39972673	39976327	39976447	39973774	39973796	39976183	39976242
C_D	C	D	ENSG00000003509	NDUFAF7	0.202	0.323	1.59901	0.962088	chr2	+	37464899	37464978	37471005	37471116	37468720	37468780	37469777	37469836
C_D	C	D	ENSG00000248101	AC002116.8	0.348667	0.409667	1.17495	0.962088	chr19	-	36502305	36502366	36505076	36505137	36503922	36503991	36504245	36504324
C_D	C	D	ENSG00000104320	NBN	0.780333	0.736667	0.944041	0.962088	chr8	-	90976637	90976735	90993602	90993751	90990447	90990551	90992961	90993121
C_D	C	D	ENSG00000198270	TMEM116	0.203333	0.0523333	0.257377	0.962088	chr12	-	112381068	112381173	112429561	112429693	112403398	112403563	112416539	112416591
C_D	C	D	ENSG00000111596	CNOT2	0.495333	0.547	1.10431	0.962088	chr12	+	70736037	70736087	70747608	70747693	70737907	70738008	70739959	70740104
C_D	C	D	ENSG00000152117	AC093838.4	0.642	0.518	0.806854	0.962088	chr2	+	132250648	132250713	132257776	132257919	132254782	132254866	132256439	132256526
C_D	C	D	ENSG00000264324	RP11-287D1.3	0.441667	0.153333	0.34717	0.962088	chr2	-	74565981	74566030	74588539	74588763	74569584	74569664	74588130	74588283
C_D	C	D	ENSG00000188603	CLN3	1	0.658667	0.658667	0.962088	chr16	-	28489057	28489198	28493425	28493519	28490782	28490907	28490964	28491086
C_D	C	D	ENSG00000196141	SPATS2L	0.583	0.529667	0.908519	0.962088	chr2	+	201283972	201284219	201332012	201332122	201305371	201305507	201324491	201324550
C_D	C	D	ENSG00000164162	ANAPC10	0.416	0.48	1.15385	0.965538	chr4	-	145985723	145985844	146019282	146019316	146002811	146002902	146017136	146017263
C_D	C	D	ENSG00000214063	TSPAN4	0.239	0.276333	1.15621	0.965538	chr11	+	842940	843050	862549	862741	847200	847300	850287	850367
C_D	C	D	ENSG00000103319	EEF2K	0.526333	0.453	0.860671	0.965851	chr16	+	22269814	22270016	22276138	22276201	22271782	22271850	22274430	22274508
C_D	C	D	ENSG00000108439	PNPO	0.267	0.319	1.19476	0.965851	chr17	+	46021981	46022081	46023688	46023759	46022924	46022978	46023226	46023355
C_D	C	D	ENSG00000141580	WDR45B	0.0323333	0.048	1.48454	0.965851	chr17	-	80574399	80574521	80579484	80579675	80575171	80575273	80576918	80576970
C_D	C	D	ENSG00000130734	ATG4D	0.353333	0.276333	0.782075	0.966939	chr19	+	10657514	10657791	10662572	10662651	10657864	10657929	10659579	10659710
C_D	C	D	ENSG00000133265	HSPBP1	0.252667	0.289333	1.14512	0.966939	chr19	-	55777253	55777350	55789009	55789214	55777498	55777654	55785765	55785990
C_D	C	D	ENSG00000111859	NEDD9	0.535	0.579333	1.08287	0.966939	chr6	-	11192577	11192679	11232736	11232915	11193823	11193925	11213513	11213960
C_D	C	D	ENSG00000168385	SEPT2	0.0156667	0.0106667	0.680851	0.966939	chr2	+	242256913	242257014	242274540	242274627	242263630	242263656	242265407	242265528
C_D	C	D	ENSG00000173226	IQCB1	0.679333	0.608333	0.895486	0.968541	chr3	-	121508919	121509062	121526190	121526290	121515964	121516074	121518042	121518221
C_D	C	D	ENSG00000179152	TCAIM	0.355	0.433667	1.2216	0.968971	chr3	+	44379610	44379811	44402856	44403010	44396230	44396303	44399232	44399368
C_D	C	D	ENSG00000143398	PIP5K1A	0.45	0.501	1.11333	0.969017	chr1	+	151211605	151211654	151214913	151215043	151212430	151212515	151214598	151214745
C_D	C	D	ENSG00000163808	KIF15	0.338333	0.444	1.31232	0.969017	chr3	+	44819606	44819683	44827886	44828066	44822376	44822414	44826336	44826434
C_D	C	D	ENSG00000103121	CMC2	0.928667	0.820333	0.883345	0.969017	chr16	-	81015410	81015482	81030918	81031034	81022144	81022201	81025358	81025562
C_D	C	D	ENSG00000131374	TBC1D5	0.857667	0.929333	1.08356	0.969017	chr3	-	17549965	17550097	17665340	17665405	17560393	17560487	17603510	17603634
C_D	C	D	ENSG00000132600	PRMT7	0.134	0.101667	0.758706	0.969017	chr16	+	68345034	68345648	68355328	68355365	68345944	68346079	68349799	68349977
C_D	C	D	ENSG00000166946	CCNDBP1	0.333	0.269667	0.80981	0.970271	chr15	+	43477636	43477805	43481396	43481478	43478017	43478077	43478351	43478431
C_D	C	D	ENSG00000204580	DDR1	0.00833333	0.0546667	6.56	0.970271	chr6	+	30851040	30851103	30853401	30853457	30851834	30851922	30852314	30852487
C_D	C	D	ENSG00000143127	ITGA10	0.682	0.480667	0.70479	0.970271	chr1	+	145538217	145538307	145539364	145539445	145538723	145538808	145538979	145539093
C_D	C	D	ENSG00000176986	SEC24C	0.567	0.611333	1.07819	0.970271	chr10	+	75504141	75504195	75519379	75519552	75506562	75506762	75510865	75511001
C_D	C	D	ENSG00000164089	ETNPPL	0.437	0.649	1.48513	0.970271	chr4	-	109675775	109675866	109681343	109681462	109677573	109677648	109680904	109681064
C_D	C	D	ENSG00000151917	BEND6	0.560667	0.715667	1.27646	0.970271	chr6	+	56819923	56820258	56872978	56875742	56846508	56846728	56857175	56857353
C_D	C	D	ENSG00000153558	FBXL2	0.0526667	0.117667	2.23418	0.970271	chr3	+	33339155	33339217	33414583	33414652	33339360	33339454	33406116	33406211
C_D	C	D	ENSG00000141252	VPS53	0.325667	0.217333	0.667349	0.970271	chr17	-	559077	559193	613772	613853	565048	565135	600657	600724
C_D	C	D	ENSG00000203943	SAMD13	0.0836667	0.137333	1.64143	0.970271	chr1	+	84765240	84765327	84815313	84815753	84768885	84768970	84791319	84791431
C_D	C	D	ENSG00000148291	SURF2	0.410667	0.469333	1.14286	0.970271	chr9	+	136223789	136223944	136227140	136227310	136224586	136224690	136226825	136227005
C_D	C	D	ENSG00000005108	THSD7A	0.5	0.416	0.832	0.970271	chr7	-	11409983	11415505	11422147	11422243	11416196	11416284	11419256	11419339
C_D	C	D	ENSG00000105483	CARD8	0.577	0.633	1.09705	0.970271	chr19	-	48744218	48744320	48759048	48759155	48752779	48752890	48753007	48753104
C_D	C	D	ENSG00000088876	ZNF343	0.309667	0.237333	0.766416	0.975694	chr20	-	2473344	2473471	2489526	2489561	2474423	2474690	2481301	2481388
C_D	C	D	ENSG00000133265	HSPBP1	0.0283333	0.041	1.44706	0.97583	chr19	-	55789009	55789214	55791585	55791728	55790766	55791070	55791402	55791476
C_D	C	D	ENSG00000156931	VPS8	0.952	0.974	1.02311	0.976399	chr3	+	184588503	184588593	184612490	184612713	184603897	184603944	184611021	184611200
C_D	C	D	ENSG00000188603	CLN3	0.825667	0.874	1.05854	0.976399	chr16	-	28495326	28495439	28503034	28503156	28498776	28498862	28502802	28502881
C_D	C	D	ENSG00000154529	CNTNAP3B	0.0683333	0.0876667	1.28293	0.977278	chr9	+	43828077	43828221	43890295	43890466	43861002	43861206	43884944	43885072
C_D	C	D	ENSG00000058272	PPP1R12A	0.259333	0.217667	0.839332	0.980621	chr12	-	80192273	80192364	80201005	80201110	80199371	80199548	80199945	80200113
C_D	C	D	ENSG00000161513	FDXR	0.326667	0.281	0.860204	0.983079	chr17	-	72862252	72862366	72868160	72868258	72862567	72862690	72862905	72863001
C_D	C	D	ENSG00000123815	ADCK4	0.092	0.137	1.48913	0.985102	chr19	-	41211000	41211086	41220182	41220302	41211229	41211352	41215963	41216041
C_D	C	D	ENSG00000088727	KIF9	0.358	0.662667	1.85102	0.986506	chr3	-	47277932	47278109	47286280	47286414	47282290	47282505	47284540	47284735
C_D	C	D	ENSG00000115091	ACTR3	0.211333	0.242333	1.14669	0.986506	chr2	+	114647639	114647900	114688877	114688946	114674460	114674585	114684921	114685032
C_D	C	D	ENSG00000174851	YIF1A	0.898	0.877333	0.976986	0.986506	chr11	-	66052343	66052437	66055282	66055387	66053171	66053229	66055068	66055147
C_D	C	D	ENSG00000175224	ATG13	0.028	0.007	0.25	0.986506	chr11	+	46639874	46639925	46665828	46665910	46642609	46642707	46651594	46651650
C_D	C	D	ENSG00000188917	TRMT2B	0.407333	0.326667	0.801964	0.986753	chrX	-	100292905	100293040	100306772	100307071	100296305	100296360	100297221	100297301
C_D	C	D	ENSG00000140987	ZSCAN32	0.287333	0.225	0.783063	0.987003	chr16	-	3432084	3433711	3440422	3440517	3434458	3434941	3440009	3440133
C_D	C	D	ENSG00000110768	GTF2H1	0.503333	0.553	1.09868	0.991901	chr11	+	18357300	18357493	18362807	18362957	18359655	18359821	18361110	18361204
C_D	C	D	ENSG00000104808	DHDH	0.822	0.596	0.725061	0.991901	chr19	+	49438256	49438368	49447613	49447764	49442705	49442958	49445696	49445821
C_D	C	D	ENSG00000004534	RBM6	0.169667	0.233333	1.37525	0.993341	chr3	+	50000008	50000118	50095160	50095436	50085677	50085752	50091767	50091828
C_D	C	D	ENSG00000138434	SSFA2	0.412	0.353	0.856796	0.993341	chr2	+	182757341	182757387	182763606	182763646	182760756	182760806	182761634	182761691
C_D	C	D	ENSG00000003147	ICA1	0.768333	0.687333	0.894577	0.993341	chr7	-	8167502	8167772	8257934	8258133	8183504	8183602	8198156	8198282
C_D	C	D	ENSG00000155363	MOV10	0.291667	0.345	1.18286	0.993341	chr1	+	113217330	113217351	113232036	113232063	113217469	113217671	113231556	113231760
C_D	C	D	ENSG00000153044	CENPH	0.354333	0.311333	0.878645	0.993341	chr5	+	68498332	68498396	68505533	68505756	68498745	68498797	68504022	68504186
C_D	C	D	ENSG00000048740	CELF2	0.831333	0.591333	0.711307	0.993341	chr10	+	11207446	11207645	11299700	11299835	11259387	11259470	11291115	11291164
C_D	C	D	ENSG00000178104	PDE4DIP	0.450667	0.556667	1.23521	0.993341	chr1	-	144906058	144906196	144911881	144911963	144906420	144906537	144909868	144909960
C_D	C	D	ENSG00000133703	KRAS	0.245	0.205667	0.839456	0.993341	chr12	-	25378547	25378707	25403684	25403865	25380167	25380346	25398207	25398329
C_D	C	D	ENSG00000112305	SMAP1	0.287333	0.346667	1.2065	0.993341	chr6	+	71483052	71483128	71562242	71562367	71508359	71508440	71546643	71546731
C_D	C	D	ENSG00000106829	TLE4	0.523667	0.697667	1.33227	0.993341	chr9	+	82189787	82189851	82242288	82242363	82191047	82191092	82227570	82227633
C_D	C	D	ENSG00000133597	ADCK2	0.187667	0.142	0.756661	0.993341	chr7	+	140374410	140374557	140389396	140389525	140380841	140380937	140386789	140387041
C_D	C	D	ENSG00000174718	KIAA1551	0.17	0.212333	1.24902	0.993341	chr12	+	32112352	32112425	32140172	32140256	32123122	32123290	32133811	32138891
C_D	C	D	ENSG00000111731	C2CD5	0.0246667	0.013	0.527027	0.993341	chr12	-	22666227	22666313	22676359	22676558	22670919	22671071	22672048	22672173
C_D	C	D	ENSG00000100526	CDKN3	0.405667	0.358667	0.884141	0.993341	chr14	+	54866611	54866694	54878201	54878424	54868241	54868297	54875462	54875507
C_D	C	D	ENSG00000187741	FANCA	0.599333	0.542333	0.904894	0.998151	chr16	-	89866012	89866046	89874701	89874775	89869666	89869749	89871687	89871800
C_D	C	D	ENSG00000182718	ANXA2	0.987667	0.991	1.00337	0.998151	chr15	-	60678226	60678285	60690141	60690185	60688571	60688626	60689456	60689537
C_D	C	D	ENSG00000100325	ASCC2	0.157333	0.200667	1.27542	0.998151	chr22	-	30221075	30221246	30234166	30234263	30221610	30221769	30228233	30228331
C_D	C	D	ENSG00000197971	MBP	0.571667	0.780333	1.36501	0.998151	chr18	-	74778253	74778341	74817166	74817242	74807323	74807506	74809206	74809430
C_D	C	D	ENSG00000186654	PRR5	0.161667	0.279333	1.72784	0.999142	chr22	+	45072860	45073120	45122456	45122514	45110470	45110551	45121123	45121172
C_D	C	D	ENSG00000114786	ABHD14A-ACY1	0.335	0.409	1.2209	0.999142	chr3	+	52012274	52012390	52019376	52019481	52018062	52018174	52019222	52019287
C_D	C	D	ENSG00000075711	DLG1	0.763333	0.817667	1.07118	0.999142	chr3	-	196802707	196802741	196812450	196812627	196803456	196803556	196807921	196807988
C_D	C	D	ENSG00000163870	TPRA1	0.447	0.501	1.12081	0.999142	chr3	-	127294027	127294108	127295459	127295539	127294245	127294348	127294782	127294893
C_D	C	D	ENSG00000135424	ITGA7	0.161667	0.442	2.73402	0.999142	chr12	-	56092493	56092701	56094682	56094938	56093653	56093773	56094045	56094177
C_D	C	D	ENSG00000251022	THAP9-AS1	0.331	0.432667	1.30715	0.999142	chr4	-	83814161	83816000	83821229	83821376	83816844	83816927	83819141	83819215
C_D	C	D	ENSG00000196498	NCOR2	0.65	0.605667	0.931795	0.999142	chr12	-	124838638	124838742	124839977	124840117	124839023	124839128	124839382	124839485
C_D	C	D	ENSG00000029153	ARNTL2	0.347333	0.415333	1.19578	0.999142	chr12	+	27538413	27538493	27543028	27543172	27540160	27540253	27542111	27542229
C_D	C	D	ENSG00000078487	ZCWPW1	0.635	0.519	0.817323	0.999263	chr7	-	100007050	100007167	100018244	100018301	100013597	100013720	100017252	100017506
C_D	C	D	ENSG00000105483	CARD8	0.478	0.476	0.995816	1	chr19	-	48741639	48741789	48753007	48753090	48744218	48744320	48752779	48752890
C_D	C	D	ENSG00000105483	CARD8	0.660667	0.635333	0.961655	1	chr19	-	48737659	48737800	48753007	48753104	48744218	48744320	48752779	48752890
C_D	C	D	ENSG00000082269	FAM135A	0.442667	0.484	1.09337	1	chr6	+	71124993	71125079	71162194	71162274	71136141	71136235	71138006	71138122
C_D	C	D	ENSG00000082269	FAM135A	0.869	0.823667	0.947833	1	chr6	+	71124993	71125079	71138006	71138122	71136141	71136235	71136272	71136412
C_D	C	D	ENSG00000082269	FAM135A	0.526667	0.558333	1.06013	1	chr6	+	71138088	71138122	71185365	71185436	71162194	71162274	71185112	71185252
C_D	C	D	ENSG00000082269	FAM135A	0.524667	0.563333	1.0737	1	chr6	+	71138006	71138122	71185365	71185436	71162194	71162274	71185161	71185252
C_D	C	D	ENSG00000082269	FAM135A	0.495333	0.479667	0.968371	1	chr6	+	71136230	71136235	71185112	71185252	71138006	71138122	71162194	71162274
C_D	C	D	ENSG00000082269	FAM135A	0.273667	0.258333	0.943971	1	chr6	+	71124993	71125079	71185112	71185252	71138006	71138122	71162194	71162274
C_D	C	D	ENSG00000160712	IL6R	0.990333	0.973667	0.983171	1	chr1	+	154407465	154407632	154420600	154420647	154408444	154408586	154417522	154417570
C_D	C	D	ENSG00000112186	CAP2	0.163	0.16	0.981595	1	chr6	+	17507399	17507543	17541203	17541379	17514079	17514185	17539499	17539689
C_D	C	D	ENSG00000112186	CAP2	0.568	0.570333	1.00411	1	chr6	+	17421785	17421907	17507399	17507543	17426820	17426921	17463226	17463304
C_D	C	D	ENSG00000112186	CAP2	0.527667	0.528	1.00063	1	chr6	+	17393942	17393977	17463226	17463304	17421785	17421907	17426820	17426921
C_D	C	D	ENSG00000164181	ELOVL7	0.317	0.374	1.17981	1	chr5	-	60063649	60063730	60095006	60095057	60067729	60067920	60083160	60083258
C_D	C	D	ENSG00000164181	ELOVL7	0.102667	0.124333	1.21104	1	chr5	-	60063649	60063730	60139986	60140037	60067729	60067920	60083160	60083258
C_D	C	D	ENSG00000164181	ELOVL7	0.0786667	0.0793333	1.00847	1	chr5	-	60063649	60063730	60139986	60140101	60067729	60067920	60083160	60083302
C_D	C	D	ENSG00000166278	C2	0.150333	NA	NA	1	chr6	+	31901386	31901560	31905095	31905236	31901643	31901742	31903699	31903838
C_D	C	D	ENSG00000183354	KIAA2026	0.792	0.725667	0.916246	1	chr9	-	5929043	5929159	5988344	5988545	5944870	5944960	5968018	5969436
C_D	C	D	ENSG00000113532	ST8SIA4	0.437	0.465333	1.06484	1	chr5	-	100191806	100192100	100238546	100238970	100222046	100222304	100231357	100231489
C_D	C	D	ENSG00000151575	TEX9	0.712667	0.739	1.03695	1	chr15	+	56665638	56665702	56737868	56738072	56704499	56704634	56720564	56720671
C_D	C	D	ENSG00000151575	TEX9	0.432333	0.506	1.17039	1	chr15	+	56657776	56657868	56719802	56719937	56665638	56665702	56704499	56704634
C_D	C	D	ENSG00000090621	PABPC4	0.591333	0.583	0.985908	1	chr1	-	40026487	40026794	40029285	40029413	40027744	40027875	40027994	40028088
C_D	C	D	ENSG00000071189	SNX13	0.432333	0.450667	1.04241	1	chr7	-	17890448	17890587	17915102	17915204	17908029	17908113	17913150	17913239
C_D	C	D	ENSG00000071189	SNX13	0.545	0.514333	0.943731	1	chr7	-	17907904	17908113	17915291	17915413	17913150	17913239	17915102	17915204
C_D	C	D	ENSG00000196323	ZBTB44	0.848667	0.815	0.96033	1	chr11	-	130106904	130106988	130184269	130184581	130109706	130109791	130130750	130131824
C_D	C	D	ENSG00000100485	SOS2	0.603333	0.583	0.966298	1	chr14	-	50628199	50628327	50649180	50649324	50641171	50641270	50647289	50647400
C_D	C	D	ENSG00000100485	SOS2	0.441667	0.442333	1.00151	1	chr14	-	50641171	50641270	50655214	50655418	50647289	50647400	50649180	50649324
C_D	C	D	ENSG00000183354	KIAA2026	0.289	0.181667	0.628604	1	chr9	-	5929043	5929159	5988344	5988545	5944870	5944960	5954015	5954095
C_D	C	D	ENSG00000137288	UQCC2	0.497333	0.504	1.0134	1	chr6	-	33664537	33665527	33679325	33679504	33668220	33668290	33669122	33669197
C_D	C	D	ENSG00000137288	UQCC2	0.795333	0.795667	1.00042	1	chr6	-	33663125	33663225	33669122	33669197	33665399	33665527	33668220	33668290
C_D	C	D	ENSG00000116670	MAD2L2	0.506	0.497667	0.983531	1	chr1	-	11736865	11737005	11740618	11740670	11737599	11737671	11740409	11740528
C_D	C	D	ENSG00000144635	DYNC1LI1	0.548	0.540667	0.986618	1	chr3	-	32571775	32571820	32576002	32576138	32571952	32572012	32574477	32574589
C_D	C	D	ENSG00000089123	TASP1	0.5	0.440667	0.881333	1	chr20	-	13509079	13509158	13550153	13550233	13514668	13514788	13539654	13539761
C_D	C	D	ENSG00000089123	TASP1	0.373333	0.442333	1.18482	1	chr20	-	13514668	13514788	13567896	13568017	13539654	13539761	13561543	13561628
C_D	C	D	ENSG00000089123	TASP1	0.382	0.42	1.09948	1	chr20	-	13514668	13514788	13561543	13561628	13539654	13539761	13550153	13550233
C_D	C	D	ENSG00000089123	TASP1	0.551667	0.570667	1.03444	1	chr20	-	13539654	13539761	13604092	13604161	13550153	13550233	13567896	13568017
C_D	C	D	ENSG00000089123	TASP1	0.479667	0.579667	1.20848	1	chr20	-	13514668	13514788	13604092	13604161	13550153	13550233	13561543	13561628
C_D	C	D	ENSG00000089123	TASP1	0.662	0.699333	1.05639	1	chr20	-	13567896	13568017	13604092	13604161	13581189	13581264	13597503	13597770
C_D	C	D	ENSG00000089123	TASP1	0.89	0.839333	0.943071	1	chr20	-	13539654	13539761	13604092	13604161	13561543	13561628	13567896	13568017
C_D	C	D	ENSG00000089123	TASP1	0.660667	0.635667	0.962159	1	chr20	-	13539654	13539761	13605831	13605899	13567896	13568017	13604092	13604161
C_D	C	D	ENSG00000089123	TASP1	0.482333	0.444	0.920525	1	chr20	-	13561543	13561628	13605831	13605899	13567896	13568017	13604092	13604161
C_D	C	D	ENSG00000256028	RP11-197N18.2	0.107667	0.118	1.09598	1	chr12	+	123459866	123459930	123461417	123463116	123460357	123460414	123461200	123461314
C_D	C	D	ENSG00000171163	ZNF692	0.508667	0.486	0.955439	1	chr1	-	249149923	249150145	249151432	249151696	249150486	249150621	249150712	249150761
C_D	C	D	ENSG00000171163	ZNF692	0.598667	0.563333	0.94098	1	chr1	-	249149923	249150142	249151432	249151635	249150486	249150621	249150712	249150761
C_D	C	D	ENSG00000171163	ZNF692	0.270333	0.297333	1.09988	1	chr1	-	249149926	249150145	249152329	249152520	249151432	249151696	249152026	249152216
C_D	C	D	ENSG00000183354	KIAA2026	0.706	0.678333	0.960812	1	chr9	-	5944870	5944960	5988344	5988545	5954015	5954095	5968018	5969436
C_D	C	D	ENSG00000171163	ZNF692	0.453	0.552333	1.21928	1	chr1	-	249151432	249151696	249153116	249153140	249152026	249152058	249152329	249152520
C_D	C	D	ENSG00000171163	ZNF692	0.443	0.51	1.15124	1	chr1	-	249151511	249151696	249153116	249153266	249152026	249152058	249152329	249152618
C_D	C	D	ENSG00000171163	ZNF692	0.165	0.103	0.624242	1	chr1	-	249149756	249150145	249152329	249152520	249151432	249151635	249152026	249152058
C_D	C	D	ENSG00000166012	TAF1D	0.220333	0.213333	0.96823	1	chr11	-	93466252	93466287	93469306	93469455	93466515	93466563	93467790	93467826
C_D	C	D	ENSG00000166012	TAF1D	NA	0.819667	NA	1	chr11	-	93465409	93465457	93469455	93469470	93466515	93466563	93467790	93467826
C_D	C	D	ENSG00000166012	TAF1D	0.958667	0.953667	0.994784	1	chr11	-	93465409	93465457	93469306	93469470	93466515	93466563	93467790	93467826
C_D	C	D	ENSG00000166012	TAF1D	0.276	0.304333	1.10266	1	chr11	-	93465409	93465457	93467790	93467826	93466252	93466287	93466515	93466563
C_D	C	D	ENSG00000166012	TAF1D	0.141	0.175	1.24113	1	chr11	-	93465409	93465457	93467790	93467826	93466252	93466287	93466515	93466585
C_D	C	D	ENSG00000166012	TAF1D	0.358667	0.358333	0.999071	1	chr11	-	93465409	93465457	93467790	93467826	93466252	93466287	93466515	93466671
C_D	C	D	ENSG00000183354	KIAA2026	0.904	0.924333	1.02249	1	chr9	-	5929043	5929159	5988344	5988545	5954015	5954095	5968018	5969436
C_D	C	D	ENSG00000032742	IFT88	0.432333	0.513667	1.18813	1	chr13	+	21237636	21237743	21265192	21265356	21245111	21245178	21264843	21264954
C_D	C	D	ENSG00000032742	IFT88	0.457	0.491	1.0744	1	chr13	+	21179173	21179244	21205154	21205241	21189931	21190018	21199888	21199988
C_D	C	D	ENSG00000032742	IFT88	0.520667	0.607667	1.16709	1	chr13	+	21230503	21230569	21264843	21264954	21237636	21237743	21245111	21245178
C_D	C	D	ENSG00000105576	TNPO2	0.424333	0.444333	1.04713	1	chr19	-	12825634	12825753	12826218	12826352	12825860	12825983	12826056	12826138
C_D	C	D	ENSG00000035115	SH3YL1	NA	0.922667	NA	1	chr2	-	234159	234272	247537	247602	242797	242871	243502	243562
C_D	C	D	ENSG00000035115	SH3YL1	NA	0.0643333	NA	1	chr2	-	242797	242871	247537	247602	243502	243562	244626	244738
C_D	C	D	ENSG00000035115	SH3YL1	0.662333	0.475333	0.717665	1	chr2	-	260803	260897	264781	264810	262630	262786	263210	263372
C_D	C	D	ENSG00000135912	TTLL4	0.554	0.550667	0.993983	1	chr2	+	219610877	219610954	219612319	219612448	219611725	219611917	219612012	219612095
C_D	C	D	ENSG00000241549	GUSBP2	0.309333	0.189667	0.613147	1	chr6	-	26839902	26840029	26853137	26853222	26846478	26846614	26851121	26851296
C_D	C	D	ENSG00000183354	KIAA2026	0.876333	0.869	0.991632	1	chr9	-	5929043	5929159	5954015	5954095	5933750	5933881	5944870	5944960
C_D	C	D	ENSG00000101751	POLI	0.519	0.455667	0.87797	1	chr18	+	51800295	51800460	51809206	51809385	51804072	51804225	51807036	51807273
C_D	C	D	ENSG00000050393	MCUR1	0.491	0.489	0.995927	1	chr6	-	13800572	13800614	13807156	13807276	13801519	13801621	13802474	13802578
C_D	C	D	ENSG00000050393	MCUR1	0.760667	0.715667	0.940841	1	chr6	-	13788877	13788936	13799064	13799136	13792109	13792224	13794125	13794179
C_D	C	D	ENSG00000050393	MCUR1	0.564667	0.530667	0.939787	1	chr6	-	13786788	13791096	13799064	13799136	13792109	13792224	13794125	13794179
C_D	C	D	ENSG00000050393	MCUR1	0.576	0.603	1.04688	1	chr6	-	13792109	13792224	13800572	13800614	13794125	13794179	13799064	13799136
C_D	C	D	ENSG00000157399	ARSE	0.434667	0.457667	1.05291	1	chrX	-	2861105	2861240	2878418	2878461	2867344	2867768	2873456	2873578
C_D	C	D	ENSG00000157399	ARSE	0.358667	0.374	1.04275	1	chrX	-	2852851	2853231	2861105	2861240	2854782	2854904	2856135	2856298
C_D	C	D	ENSG00000157399	ARSE	0.618333	0.647667	1.04744	1	chrX	-	2861105	2861240	2871183	2871306	2864038	2864175	2867344	2867768
C_D	C	D	ENSG00000117020	AKT3	0.502	0.484333	0.964807	1	chr1	-	243727021	243727150	243778397	243778463	243736227	243736350	243776972	243777041
C_D	C	D	ENSG00000158545	ZC3H18	0.354	0.342333	0.967043	1	chr16	+	88691009	88691153	88697508	88697806	88695165	88695262	88696892	88696989
C_D	C	D	ENSG00000158545	ZC3H18	0.698667	0.68	0.973282	1	chr16	+	88666198	88666356	88688604	88688796	88675341	88675459	88677675	88677944
C_D	C	D	ENSG00000204428	LY6G5C	NA	0.598667	NA	1	chr6	-	31646877	31647045	31651764	31651817	31649006	31649178	31650826	31651118
C_D	C	D	ENSG00000143409	FAM63A	0.435333	0.414333	0.951761	1	chr1	-	150972337	150972440	150974200	150974258	150972932	150973091	150973725	150973790
C_D	C	D	ENSG00000143409	FAM63A	0.507	0.530333	1.04602	1	chr1	-	150971844	150971987	150973725	150973790	150972337	150972440	150972932	150973091
C_D	C	D	ENSG00000155903	RASA2	0.425667	0.426333	1.00157	1	chr3	+	141248549	141248644	141274681	141274754	141259374	141259451	141272698	141272782
C_D	C	D	ENSG00000099364	FBXL19	0.761	0.684	0.898817	1	chr16	+	30938893	30938980	30941393	30941905	30939065	30939284	30939787	30939820
C_D	C	D	ENSG00000117020	AKT3	0.471333	0.512333	1.08699	1	chr1	-	243800912	243801044	243858892	243859018	243809194	243809339	243828073	243828185
C_D	C	D	ENSG00000081791	KIAA0141	0.550333	0.517	0.939431	1	chr5	+	141313804	141313963	141319118	141319685	141314058	141314151	141318085	141318325
C_D	C	D	ENSG00000271147	RP4-769N13.6	0.319	0.385667	1.20899	1	chrX	+	101855847	101855960	101894327	101895435	101856391	101856437	101860409	101860581
C_D	C	D	ENSG00000271147	RP4-769N13.6	0.697	0.698667	1.00239	1	chrX	+	101856807	101856905	101904881	101905073	101860409	101860581	101894327	101894461
C_D	C	D	ENSG00000271147	RP4-769N13.6	0.699333	0.693	0.990944	1	chrX	+	101854453	101854775	101904881	101905073	101860409	101860581	101894327	101894461
C_D	C	D	ENSG00000271147	RP4-769N13.6	0.733667	0.709	0.966379	1	chrX	+	101856391	101856437	101904881	101905073	101860409	101860581	101894327	101894461
C_D	C	D	ENSG00000105185	PDCD5	0.216	0.224667	1.04012	1	chr19	+	33073100	33073138	33078158	33078320	33076721	33076813	33077763	33077835
C_D	C	D	ENSG00000105185	PDCD5	0.396333	0.417	1.05214	1	chr19	+	33073100	33073138	33077763	33077835	33075855	33075917	33076721	33076813
C_D	C	D	ENSG00000089351	GRAMD1A	0.525333	0.531667	1.01206	1	chr19	+	35505092	35505291	35510294	35510437	35506727	35506871	35510094	35510213
C_D	C	D	ENSG00000089351	GRAMD1A	0.529	0.518	0.979206	1	chr19	+	35504444	35504595	35510094	35510213	35505092	35505291	35506727	35506871
C_D	C	D	ENSG00000160447	PKN3	0.385333	0.362333	0.940311	1	chr9	+	131477450	131477514	131480603	131480666	131477647	131477739	131479025	131479202
C_D	C	D	ENSG00000117020	AKT3	0.385333	0.387333	1.00519	1	chr1	-	243809206	243809339	244006426	244006584	243828073	243828185	243858892	243859018
C_D	C	D	ENSG00000070367	EXOC5	0.586667	0.556333	0.948295	1	chr14	-	57704055	57704084	57714335	57714430	57706312	57706377	57713428	57713576
C_D	C	D	ENSG00000146556	WASH2P	0.886333	0.785333	0.886047	1	chr2	+	114352945	114353092	114353957	114354159	114353269	114353406	114353644	114353780
C_D	C	D	ENSG00000183066	WBP2NL	0.569333	0.671667	1.17974	1	chr22	+	42394796	42394884	42398663	42399467	42397103	42397341	42397524	42397703
C_D	C	D	ENSG00000270106	TSNAX-DISC1	0.999333	0.998	0.998666	1	chr1	+	231678226	231678357	231829571	231830551	231696873	231697001	231752389	231752652
C_D	C	D	ENSG00000270106	TSNAX-DISC1	0.695333	0.711333	1.02301	1	chr1	+	231672958	231673073	231752389	231752652	231678226	231678357	231696873	231697001
C_D	C	D	ENSG00000173039	RELA	0.402333	0.431	1.07125	1	chr11	-	65427594	65427686	65429649	65429676	65429157	65429306	65429407	65429559
C_D	C	D	ENSG00000173039	RELA	0.517333	0.539667	1.04317	1	chr11	-	65427136	65427268	65429649	65429676	65429157	65429306	65429407	65429559
C_D	C	D	ENSG00000173039	RELA	0.496333	0.479667	0.96642	1	chr11	-	65423325	65423406	65427136	65427268	65425757	65425970	65426188	65426293
C_D	C	D	ENSG00000173039	RELA	0.534667	0.546	1.0212	1	chr11	-	65427136	65427268	65429407	65429559	65427594	65427686	65429157	65429306
C_D	C	D	ENSG00000109944	C11orf63	0.439	0.531333	1.21033	1	chr11	+	122774632	122775152	122817205	122817500	122795604	122795718	122805127	122805783
C_D	C	D	ENSG00000030419	IKZF2	0.605667	0.767333	1.26692	1	chr2	-	213872083	213872808	213914436	213914604	213878514	213878658	213886716	213886854
C_D	C	D	ENSG00000117408	IPO13	0.462333	0.395	0.854362	1	chr1	+	44422481	44422648	44423648	44423830	44422866	44422987	44423073	44423221
C_D	C	D	ENSG00000117408	IPO13	0.013	0.0233333	1.79487	1	chr1	+	44413241	44413356	44422231	44422373	44415757	44415825	44421991	44422132
C_D	C	D	ENSG00000117408	IPO13	0.526667	0.504667	0.958228	1	chr1	+	44412610	44413356	44422231	44422373	44415088	44415825	44421991	44422132
C_D	C	D	ENSG00000111906	HDDC2	0.496	0.489333	0.986559	1	chr6	-	125598247	125598386	125622994	125623104	125613986	125614055	125621683	125621805
C_D	C	D	ENSG00000111906	HDDC2	0.340333	0.323667	0.951028	1	chr6	-	125598247	125598386	125621683	125621805	125613986	125614055	125619795	125619962
C_D	C	D	ENSG00000149532	CPSF7	0.626667	0.565667	0.90266	1	chr11	-	61187941	61188045	61188861	61189080	61188525	61188602	61188663	61188729
C_D	C	D	ENSG00000149532	CPSF7	0.644667	0.652333	1.01189	1	chr11	-	61187941	61188045	61188861	61189080	61188525	61188599	61188663	61188729
C_D	C	D	ENSG00000204371	EHMT2	0.502333	0.464	0.923689	1	chr6	-	31854357	31854459	31855353	31855436	31854551	31854674	31854771	31854878
C_D	C	D	ENSG00000155465	SLC7A7	0.464667	0.433667	0.933286	1	chr14	-	23242524	23242925	23244652	23244749	23243141	23243325	23243562	23243712
C_D	C	D	ENSG00000155465	SLC7A7	0.397333	0.423	1.0646	1	chr14	-	23245403	23245527	23282108	23282649	23248001	23248146	23249134	23249260
C_D	C	D	ENSG00000155465	SLC7A7	0.704333	0.698	0.991008	1	chr14	-	23242430	23242925	23284528	23284660	23248001	23248146	23282108	23282649
C_D	C	D	ENSG00000155465	SLC7A7	0.610333	NA	NA	1	chr14	-	23284528	23284660	23292232	23292281	23288846	23288965	23290330	23290441
C_D	C	D	ENSG00000155465	SLC7A7	0.0143333	0.034	2.37209	1	chr14	-	23282612	23282649	23292232	23292281	23284528	23284660	23290330	23290441
C_D	C	D	ENSG00000155465	SLC7A7	0.764	0.724333	0.94808	1	chr14	-	23243141	23243325	23245403	23245527	23244652	23244749	23245041	23245145
C_D	C	D	ENSG00000155465	SLC7A7	0.616667	0.612333	0.992973	1	chr14	-	23248001	23248146	23284528	23284660	23249134	23249260	23282108	23282649
C_D	C	D	ENSG00000160208	RRP1B	0.417	0.431667	1.03517	1	chr21	+	45089764	45089847	45094516	45094578	45092188	45092246	45093750	45093836
C_D	C	D	ENSG00000160208	RRP1B	0.374333	0.412333	1.10151	1	chr21	+	45079428	45079675	45093750	45093836	45089764	45089847	45092188	45092246
C_D	C	D	ENSG00000162695	SLC30A7	0.519	0.559667	1.07836	1	chr1	+	101383632	101383683	101431324	101431474	101387261	101387397	101427383	101427474
C_D	C	D	ENSG00000186470	BTN3A2	0.649667	0.709	1.09133	1	chr6	+	26365458	26365580	26368792	26369140	26368217	26368278	26368405	26368495
C_D	C	D	ENSG00000157107	FCHO2	0.841667	0.852333	1.01267	1	chr5	+	72286304	72286446	72313038	72313135	72286538	72286691	72302271	72302376
C_D	C	D	ENSG00000186470	BTN3A2	0.555667	0.539	0.970006	1	chr6	+	26368948	26369140	26373503	26373524	26370549	26370831	26373124	26373325
C_D	C	D	ENSG00000196204	RNF216P1	0.415333	0.469333	1.13002	1	chr7	+	5015931	5016067	5035105	5035153	5024540	5024706	5028693	5028808
C_D	C	D	ENSG00000196204	RNF216P1	0.389333	0.439	1.12757	1	chr7	+	5015995	5016067	5035105	5035213	5024592	5024706	5028693	5028808
C_D	C	D	ENSG00000170906	NDUFA3	0.388667	0.376667	0.969125	1	chr19	+	54606162	54606196	54610117	54610268	54606421	54606496	54609240	54609318
C_D	C	D	ENSG00000198793	MTOR	0.656	0.628	0.957317	1	chr1	-	11217208	11217348	11259597	11259760	11227498	11227574	11259314	11259460
C_D	C	D	ENSG00000131469	RPL27	0.32	0.330667	1.03333	1	chr17	+	41150450	41150488	41154689	41154800	41150765	41150848	41151949	41152119
C_D	C	D	ENSG00000115919	KYNU	0.407667	0.412667	1.01226	1	chr2	+	143712378	143712440	143718192	143718339	143713771	143713843	143715209	143715284
C_D	C	D	ENSG00000115919	KYNU	0.0463333	0.042	0.906475	1	chr2	+	143712378	143712440	143742652	143742751	143715209	143715284	143718192	143718339
C_D	C	D	ENSG00000115919	KYNU	0.434333	0.430333	0.99079	1	chr2	+	143713771	143713843	143742652	143742751	143715209	143715284	143718192	143718339
C_D	C	D	ENSG00000157107	FCHO2	0.670667	0.662	0.987078	1	chr5	+	72286304	72286446	72311452	72311551	72286538	72286691	72302271	72302376
C_D	C	D	ENSG00000115919	KYNU	0.472333	0.467333	0.989414	1	chr2	+	143743516	143743590	143797996	143798227	143787195	143787248	143790804	143790890
C_D	C	D	ENSG00000115919	KYNU	0.513333	0.527667	1.02792	1	chr2	+	143635234	143635305	143685227	143685310	143642917	143643105	143676177	143676298
C_D	C	D	ENSG00000115919	KYNU	0.552	0.554333	1.00423	1	chr2	+	143635225	143635305	143712378	143712440	143642917	143643105	143685227	143685310
C_D	C	D	ENSG00000135476	ESPL1	0.503	0.507667	1.00928	1	chr12	+	53683187	53683378	53684624	53684780	53683868	53683996	53684130	53684253
C_D	C	D	ENSG00000135476	ESPL1	0.534333	0.532667	0.996881	1	chr12	+	53664461	53664582	53670403	53670643	53666504	53666641	53668600	53668794
C_D	C	D	ENSG00000100983	GSS	0.501	0.483333	0.964737	1	chr20	-	33524745	33524826	33530733	33530809	33529515	33529632	33530290	33530430
C_D	C	D	ENSG00000100983	GSS	0.316	0.317333	1.00422	1	chr20	-	33516235	33516754	33519741	33519936	33517203	33517393	33519138	33519220
C_D	C	D	ENSG00000100983	GSS	0.534667	0.534333	0.999377	1	chr20	-	33519741	33519936	33524745	33524826	33523378	33523445	33524565	33524643
C_D	C	D	ENSG00000156482	RPL30	0.612333	0.609667	0.995645	1	chr8	-	99053948	99054078	99057574	99057627	99054872	99055003	99057170	99057316
C_D	C	D	ENSG00000156482	RPL30	0.727	0.727333	1.00046	1	chr8	-	99053948	99054078	99057574	99057627	99054872	99054946	99057170	99057316
C_D	C	D	ENSG00000157107	FCHO2	0.503333	0.531667	1.05629	1	chr5	+	72286538	72286691	72313038	72313135	72302271	72302376	72311452	72311551
C_D	C	D	ENSG00000139644	TMBIM6	0.36	0.213333	0.592593	1	chr12	+	50135739	50135898	50146246	50146332	50136220	50136390	50138195	50138325
C_D	C	D	ENSG00000139644	TMBIM6	0.893	0.690667	0.773423	1	chr12	+	50135739	50135898	50146246	50146332	50136220	50136390	50143400	50143639
C_D	C	D	ENSG00000139644	TMBIM6	0.943333	0.895333	0.949117	1	chr12	+	50135739	50135898	50146246	50146332	50138195	50138325	50143400	50143639
C_D	C	D	ENSG00000139644	TMBIM6	0.941667	0.887333	0.942301	1	chr12	+	50135339	50135394	50146246	50146332	50135739	50136063	50137199	50137348
C_D	C	D	ENSG00000139644	TMBIM6	0.946333	0.969667	1.02466	1	chr12	+	50135353	50135394	50146246	50146332	50135739	50135898	50136220	50136390
C_D	C	D	ENSG00000233016	SNHG7	0.926	0.921333	0.99496	1	chr9	-	139619109	139619391	139621497	139621538	139619506	139619562	139620762	139620868
C_D	C	D	ENSG00000214160	ALG3	0.739	0.727	0.983762	1	chr3	-	183961341	183961418	183963255	183963403	183962388	183962509	183962985	183963146
C_D	C	D	ENSG00000104853	CLPTM1	0.501667	0.495667	0.98804	1	chr19	+	45493652	45493843	45495490	45495658	45494107	45494203	45494495	45494631
C_D	C	D	ENSG00000198231	DDX42	0.00233333	0.00633333	2.71429	1	chr17	+	61875397	61875459	61877827	61877977	61876839	61876883	61876948	61876985
C_D	C	D	ENSG00000245750	RP11-279F6.1	NA	0.333333	NA	1	chr15	+	69755445	69755464	69760511	69760732	69757171	69757230	69759768	69759959
C_D	C	D	ENSG00000168528	SERINC2	0.449667	0.468333	1.04151	1	chr1	+	31896539	31896701	31898622	31898760	31897529	31897720	31898176	31898256
C_D	C	D	ENSG00000137817	PARP6	0.62	0.668333	1.07796	1	chr15	-	72545777	72545845	72549688	72549781	72546795	72546861	72548805	72548931
C_D	C	D	ENSG00000261130	RP11-1021N1.1	0.035	0.0393333	1.12381	1	chr16	+	15489806	15490064	15609161	15609190	15494643	15494714	15528251	15528616
C_D	C	D	ENSG00000165269	AQP7	0.383	0.353333	0.922541	1	chr9	-	33386401	33386539	33401234	33401285	33386966	33387090	33395075	33395193
C_D	C	D	ENSG00000122643	NT5C3A	0.0343333	0.0356667	1.03883	1	chr7	-	33063650	33063720	33080483	33080767	33066428	33066527	33075545	33075600
C_D	C	D	ENSG00000141349	G6PC3	0.273667	0.241667	0.883069	1	chr17	+	42151527	42151634	42153047	42153672	42152336	42152455	42152677	42152819
C_D	C	D	ENSG00000122643	NT5C3A	0.125	0.109667	0.877333	1	chr7	-	33061664	33061711	33080483	33080767	33066428	33066527	33075545	33075600
C_D	C	D	ENSG00000122643	NT5C3A	0.395	0.372667	0.94346	1	chr7	-	33061664	33061711	33075545	33075600	33063650	33063720	33066428	33066527
C_D	C	D	ENSG00000122643	NT5C3A	0.461667	0.483333	1.04693	1	chr7	-	33061664	33061711	33102179	33102391	33063650	33063720	33066428	33066527
C_D	C	D	ENSG00000122643	NT5C3A	0.0956667	0.0686667	0.71777	1	chr7	-	33061664	33061711	33102179	33102408	33063650	33063720	33075545	33075600
C_D	C	D	ENSG00000100320	RBFOX2	0.986667	0.997333	1.01081	1	chr22	-	36142519	36142608	36155934	36156067	36148659	36148702	36152151	36152191
C_D	C	D	ENSG00000100320	RBFOX2	0.491667	0.504	1.02508	1	chr22	-	36161469	36161530	36177646	36177790	36164303	36164396	36174071	36174125
C_D	C	D	ENSG00000103599	IQCH	NA	0.918	NA	1	chr15	+	67571732	67571850	67636400	67636529	67596676	67596793	67629312	67629433
C_D	C	D	ENSG00000169682	SPNS1	0.495	0.499667	1.00943	1	chr16	+	28990725	28990792	28993676	28993866	28992790	28992936	28993221	28993377
C_D	C	D	ENSG00000006282	SPATA20	0.505667	0.512	1.01252	1	chr17	+	48627896	48627971	48629329	48629541	48628068	48628278	48628871	48629040
C_D	C	D	ENSG00000006282	SPATA20	0.374	0.367667	0.983066	1	chr17	+	48628358	48628583	48631611	48631811	48628871	48629040	48629329	48629541
C_D	C	D	ENSG00000006282	SPATA20	0.508	0.482333	0.949475	1	chr17	+	48628358	48628551	48631611	48631811	48628871	48629040	48629329	48629541
C_D	C	D	ENSG00000006282	SPATA20	0.373	0.368333	0.987489	1	chr17	+	48628068	48628278	48631611	48631811	48628871	48629040	48629329	48629541
C_D	C	D	ENSG00000241962	C2orf15	0.429333	0.449333	1.04658	1	chr2	+	99797577	99797712	99811213	99811360	99802639	99802717	99804639	99804720
C_D	C	D	ENSG00000113108	APBB3	0.502667	0.496333	0.987401	1	chr5	-	139937978	139938406	139940602	139940686	139939897	139940089	139940223	139940339
C_D	C	D	ENSG00000113108	APBB3	0.624667	0.652333	1.04429	1	chr5	-	139941937	139942084	139943336	139944181	139942247	139942308	139943178	139943255
C_D	C	D	ENSG00000113108	APBB3	0.535667	0.600667	1.12134	1	chr5	-	139941171	139941286	139941937	139942084	139941428	139941631	139941684	139941812
C_D	C	D	ENSG00000029364	SLC39A9	0.652	0.634667	0.973415	1	chr14	+	69890810	69890919	69921528	69921614	69908785	69908983	69919957	69920026
C_D	C	D	ENSG00000029364	SLC39A9	0.606	0.576333	0.951045	1	chr14	+	69865406	69866182	69921528	69921614	69908785	69908983	69919957	69920026
C_D	C	D	ENSG00000029364	SLC39A9	0.312	0.331667	1.06303	1	chr14	+	69865102	69865320	69919957	69920026	69890810	69890919	69908785	69908983
C_D	C	D	ENSG00000029364	SLC39A9	0.665333	0.654667	0.983968	1	chr14	+	69865454	69866182	69921528	69921614	69890810	69890919	69919957	69920026
C_D	C	D	ENSG00000141349	G6PC3	0.484333	0.489667	1.01101	1	chr17	+	42148102	42148551	42152336	42152455	42151527	42151634	42152047	42152138
C_D	C	D	ENSG00000070367	EXOC5	0.354333	0.331667	0.93603	1	chr14	-	57704055	57704084	57714335	57714430	57706312	57706377	57713428	57713545
C_D	C	D	ENSG00000029364	SLC39A9	0.501	0.516667	1.03127	1	chr14	+	69865454	69866182	69919957	69920026	69890810	69890919	69908785	69908983
C_D	C	D	ENSG00000029364	SLC39A9	0.563333	0.583	1.03491	1	chr14	+	69866086	69866182	69921528	69921614	69890810	69890919	69908785	69908983
C_D	C	D	ENSG00000035681	NSMAF	0.525333	0.529333	1.00761	1	chr8	-	59498210	59498320	59500176	59500260	59498456	59498559	59499016	59499167
C_D	C	D	ENSG00000035681	NSMAF	0.496333	0.465	0.93687	1	chr8	-	59536305	59536339	59547863	59547931	59544054	59544105	59547747	59547784
C_D	C	D	ENSG00000035681	NSMAF	0.072	0	0	1	chr8	-	59548026	59548105	59555542	59555632	59549792	59549948	59552526	59552661
C_D	C	D	ENSG00000164715	LMTK2	0.434	0.415333	0.956989	1	chr7	+	97816188	97816310	97832885	97833018	97820039	97820189	97820925	97823884
C_D	C	D	ENSG00000172869	DMXL1	0.491333	0.506667	1.03121	1	chr5	+	118450169	118450236	118456665	118456834	118451852	118452031	118454509	118454699
C_D	C	D	ENSG00000172869	DMXL1	0.547667	0.556667	1.01643	1	chr5	+	118437629	118437701	118450169	118450236	118440874	118440953	118445845	118445978
C_D	C	D	ENSG00000172869	DMXL1	0.591333	0.622667	1.05299	1	chr5	+	118505884	118506975	118513051	118513179	118507472	118507664	118510955	118511032
C_D	C	D	ENSG00000143569	UBAP2L	0.468667	0.476667	1.01707	1	chr1	+	154199757	154199835	154207671	154207770	154201090	154201201	154207066	154207235
C_D	C	D	ENSG00000143569	UBAP2L	0.605333	0.617667	1.02037	1	chr1	+	154199757	154199835	154207671	154207767	154201090	154201201	154207066	154207214
C_D	C	D	ENSG00000143569	UBAP2L	0.563667	0.566333	1.00473	1	chr1	+	154199757	154199835	154207671	154207767	154201090	154201201	154207066	154207268
C_D	C	D	ENSG00000181458	TMEM45A	0.315667	0.233	0.73812	1	chr3	+	100211494	100211772	100287665	100287811	100238305	100238452	100277248	100277433
C_D	C	D	ENSG00000123636	BAZ2B	0.504667	0.500333	0.991413	1	chr2	-	160303292	160303486	160335085	160335232	160304752	160304920	160310123	160310312
C_D	C	D	ENSG00000123636	BAZ2B	0.542	0.441333	0.814268	1	chr2	-	160253855	160253900	160261359	160261421	160255339	160255405	160257109	160257175
C_D	C	D	ENSG00000115317	HTRA2	0.670333	0.686	1.02337	1	chr2	+	74757743	74757948	74758723	74758829	74758037	74758232	74758465	74758498
C_D	C	D	ENSG00000136492	BRIP1	0.240667	0.217	0.901662	1	chr17	-	59934588	59934592	59939270	59939436	59937156	59937268	59938807	59938930
C_D	C	D	ENSG00000196235	SUPT5H	0.476	0.480333	1.0091	1	chr19	+	39963048	39963133	39963842	39963970	39963449	39963569	39963651	39963754
C_D	C	D	ENSG00000114030	KPNA1	0.389667	0.361333	0.927288	1	chr3	-	122172716	122172848	122178620	122179504	122176572	122176695	122178285	122178528
C_D	C	D	ENSG00000054523	KIF1B	0.4	0.408333	1.02083	1	chr1	+	10292307	10292492	10321962	10322028	10316304	10316381	10318550	10318730
C_D	C	D	ENSG00000108963	DPH1	0.355	0.390333	1.09953	1	chr17	+	1936686	1936951	1939822	1939980	1937072	1937136	1939263	1939385
C_D	C	D	ENSG00000099999	RNF215	0.450667	0.446	0.989645	1	chr22	-	30780327	30780484	30783017	30783377	30781892	30781978	30782604	30782748
C_D	C	D	ENSG00000123562	MORF4L2	0.128	0.126	0.984375	1	chrX	-	102931424	102931979	102940098	102940188	102933426	102933528	102939608	102939657
C_D	C	D	ENSG00000123562	MORF4L2	0.158	0.159333	1.00844	1	chrX	-	102931753	102931979	102940098	102940188	102933426	102933548	102939608	102939657
C_D	C	D	ENSG00000123562	MORF4L2	0.145	0.151	1.04138	1	chrX	-	102931422	102931979	102940098	102940188	102933426	102933579	102939608	102939657
C_D	C	D	ENSG00000235162	C12orf75	0.149	0.148	0.993289	1	chr12	+	105724413	105724715	105760394	105760474	105742379	105742404	105759584	105759620
C_D	C	D	ENSG00000119661	DNAL1	0.608	0.665	1.09375	1	chr14	+	74125549	74125659	74153961	74154088	74128689	74128745	74138244	74138300
C_D	C	D	ENSG00000166979	EVA1C	0.928667	0.939	1.01113	1	chr21	+	33840003	33840156	33887123	33887699	33867336	33867480	33873724	33873805
C_D	C	D	ENSG00000166979	EVA1C	0.417333	0.418667	1.00319	1	chr21	+	33829904	33830028	33873724	33873805	33840003	33840156	33867336	33867480
C_D	C	D	ENSG00000166979	EVA1C	0.32	0.317333	0.991667	1	chr21	+	33825619	33825816	33867336	33867480	33829904	33830028	33840003	33840156
C_D	C	D	ENSG00000187514	PTMA	0.503	0.492	0.978131	1	chr2	+	232576057	232576129	232577513	232578251	232576599	232576693	232577152	232577226
C_D	C	D	ENSG00000187514	PTMA	0.503	0.505	1.00398	1	chr2	+	232573423	232573461	232577152	232577226	232576057	232576129	232576599	232576693
C_D	C	D	ENSG00000187514	PTMA	0.212333	0.200667	0.945055	1	chr2	+	232576057	232576129	232577513	232578246	232576596	232576693	232577152	232577226
C_D	C	D	ENSG00000102181	CD99L2	0.248667	0.286667	1.15282	1	chrX	-	149984479	149984551	149999703	149999766	149984751	149984928	149996778	149998077
C_D	C	D	ENSG00000102181	CD99L2	0.002	0.002	1	1	chrX	-	149963890	149963959	149999703	149999766	149983334	149983409	149996778	149998077
C_D	C	D	ENSG00000119661	DNAL1	0.023	0.0386667	1.68116	1	chr14	+	74121549	74121588	74153961	74154088	74128689	74128745	74138244	74138300
C_D	C	D	ENSG00000100722	ZC3H14	0.561333	0.555	0.988717	1	chr14	+	89029994	89030037	89038373	89038569	89034382	89034497	89037427	89037468
C_D	C	D	ENSG00000100722	ZC3H14	0.559333	0.56	1.00119	1	chr14	+	89063077	89063152	89073586	89073707	89068267	89068427	89069171	89069389
C_D	C	D	ENSG00000100722	ZC3H14	0.474333	0.470333	0.991567	1	chr14	+	89063077	89063152	89073586	89073707	89068267	89068427	89069171	89069404
C_D	C	D	ENSG00000100722	ZC3H14	0.348	0.369333	1.0613	1	chr14	+	89044328	89044484	89073586	89073707	89068267	89068427	89069171	89069404
C_D	C	D	ENSG00000100722	ZC3H14	0.429333	0.456667	1.06366	1	chr14	+	89044328	89044484	89073586	89073707	89068267	89068427	89069171	89069389
C_D	C	D	ENSG00000100722	ZC3H14	0.858333	0.841333	0.980194	1	chr14	+	89042183	89042284	89073586	89073707	89044328	89044484	89063077	89063152
C_D	C	D	ENSG00000100722	ZC3H14	0.707	0.728333	1.03017	1	chr14	+	89042183	89042284	89068267	89068427	89044328	89044484	89063077	89063152
C_D	C	D	ENSG00000100722	ZC3H14	0.513667	0.498667	0.970798	1	chr14	+	89044328	89044484	89073586	89073707	89063077	89063152	89069171	89069404
C_D	C	D	ENSG00000100722	ZC3H14	0.598	0.588667	0.984392	1	chr14	+	89044328	89044484	89073586	89073707	89063077	89063152	89069171	89069389
C_D	C	D	ENSG00000119661	DNAL1	0.0103333	0	0	1	chr14	+	74111577	74111745	74153961	74154088	74128689	74128745	74138244	74138300
C_D	C	D	ENSG00000100722	ZC3H14	0.663667	0.629667	0.948769	1	chr14	+	89044328	89044484	89073586	89073707	89063077	89063152	89068267	89068427
C_D	C	D	ENSG00000100722	ZC3H14	0.476667	0.427667	0.897203	1	chr14	+	89044328	89044484	89069171	89069404	89063077	89063152	89068267	89068427
C_D	C	D	ENSG00000145979	TBC1D7	0.594333	0.565667	0.951767	1	chr6	-	13306629	13306759	13321139	13321327	13307831	13307977	13316802	13316940
C_D	C	D	ENSG00000145979	TBC1D7	0.415	0.554	1.33494	1	chr6	-	13275080	13275780	13316802	13316940	13281660	13281785	13295027	13295130
C_D	C	D	ENSG00000122870	BICC1	0.742	0.708667	0.955076	1	chr10	+	60544760	60544840	60549021	60549216	60546682	60546841	60548129	60548183
C_D	C	D	ENSG00000122870	BICC1	0.347667	0.322	0.926174	1	chr10	+	60546682	60546841	60549441	60549693	60548129	60548183	60549021	60549216
C_D	C	D	ENSG00000115241	PPM1G	0.245667	0.272667	1.10991	1	chr2	-	27608613	27608746	27632169	27632554	27609060	27609146	27609955	27610025
C_D	C	D	ENSG00000115241	PPM1G	0.621	0.621667	1.00107	1	chr2	-	27604992	27605095	27606818	27606959	27605342	27605472	27606232	27606467
C_D	C	D	ENSG00000113569	NUP155	0.446333	0.445667	0.998506	1	chr5	-	37337919	37338020	37348606	37348698	37341191	37341344	37342650	37342748
C_D	C	D	ENSG00000113569	NUP155	0.481667	0.476333	0.988927	1	chr5	-	37318089	37318187	37327730	37327878	37324093	37324209	37326002	37326069
C_D	C	D	ENSG00000119661	DNAL1	0.487667	0.511333	1.04853	1	chr14	+	74121549	74121588	74138244	74138300	74125549	74125659	74128689	74128745
C_D	C	D	ENSG00000113569	NUP155	0.32	0.345667	1.08021	1	chr5	-	37305158	37305312	37314299	37314430	37307398	37307534	37309230	37309369
C_D	C	D	ENSG00000113569	NUP155	0.584	0.554	0.94863	1	chr5	-	37291939	37292140	37298969	37299080	37292980	37293087	37294430	37294567
C_D	C	D	ENSG00000113569	NUP155	0.59	0.576333	0.976836	1	chr5	-	37324093	37324209	37328459	37328522	37326002	37326069	37327730	37327878
C_D	C	D	ENSG00000113569	NUP155	0.993667	0.981333	0.987588	1	chr5	-	37318089	37318187	37328459	37328522	37326002	37326069	37327730	37327878
C_D	C	D	ENSG00000129158	SERGEF	0.452	0.478333	1.05826	1	chr11	-	17899754	17899791	18017342	18017456	18010143	18010302	18014477	18014540
C_D	C	D	ENSG00000129158	SERGEF	0.597333	0.583667	0.977121	1	chr11	-	18017342	18017456	18028137	18028293	18022043	18022104	18025987	18026082
C_D	C	D	ENSG00000129158	SERGEF	0.973333	0.980667	1.00753	1	chr11	-	18021092	18021119	18028137	18028293	18022043	18022104	18025987	18026082
C_D	C	D	ENSG00000129158	SERGEF	0.0173333	0.0143333	0.826923	1	chr11	-	18014477	18014540	18022043	18022104	18017342	18017456	18021040	18021119
C_D	C	D	ENSG00000129158	SERGEF	0.504333	0.486667	0.96497	1	chr11	-	18014477	18014540	18025987	18026082	18017342	18017456	18022043	18022104
C_D	C	D	ENSG00000129158	SERGEF	0.012	0.0106667	0.888889	1	chr11	-	18014534	18014540	18028137	18028293	18017342	18017456	18022043	18022104
C_D	C	D	ENSG00000129158	SERGEF	0.482333	0.532667	1.10435	1	chr11	-	18010143	18010302	18022043	18022104	18014477	18014540	18017342	18017456
C_D	C	D	ENSG00000129158	SERGEF	0.280667	0.310667	1.10689	1	chr11	-	18010143	18010302	18021040	18021119	18014477	18014540	18017342	18017456
C_D	C	D	ENSG00000129158	SERGEF	1	0.996667	0.996667	1	chr11	-	17899754	17899791	18010143	18010302	17948284	17948393	17981016	17981183
C_D	C	D	ENSG00000129158	SERGEF	0.976333	0.988667	1.01263	1	chr11	-	18017342	18017456	18025987	18026082	18021040	18021119	18022043	18022104
C_D	C	D	ENSG00000129158	SERGEF	0.997333	0.992667	0.995321	1	chr11	-	18014477	18014540	18025987	18026082	18021040	18021119	18022043	18022104
C_D	C	D	ENSG00000129158	SERGEF	0.569333	0.563	0.988876	1	chr11	-	17899754	17899791	18017342	18017456	17981016	17981183	18010143	18010302
C_D	C	D	ENSG00000129158	SERGEF	0.521667	0.542	1.03898	1	chr11	-	17899754	17899791	18017342	18017456	17981016	17981183	18014477	18014540
C_D	C	D	ENSG00000129158	SERGEF	0.997	0.983333	0.986292	1	chr11	-	17899754	17899791	18010143	18010302	17940241	17940326	17981016	17981183
C_D	C	D	ENSG00000129158	SERGEF	NA	0.333333	NA	1	chr11	-	17899754	17899791	18010143	18010302	17940241	17940326	17948284	17948393
C_D	C	D	ENSG00000197226	TBC1D9B	0.591667	0.586333	0.990986	1	chr5	-	179306046	179306197	179318378	179318586	179306627	179306789	179315102	179315312
C_D	C	D	ENSG00000148290	SURF1	0.0183333	0.00266667	0.145455	1	chr9	-	136221513	136221596	136223275	136223361	136221678	136221812	136223123	136223175
C_D	C	D	ENSG00000197226	TBC1D9B	0.529	0.549	1.03781	1	chr5	-	179305308	179305523	179315102	179315312	179306046	179306197	179306627	179306789
C_D	C	D	ENSG00000152270	PDE3B	0.564667	0.561	0.993506	1	chr11	+	14856527	14856641	14882750	14882912	14865372	14865572	14880588	14880792
C_D	C	D	ENSG00000152270	PDE3B	0.328667	0.359667	1.09432	1	chr11	+	14793482	14793533	14839728	14839939	14810651	14810788	14825489	14825596
C_D	C	D	ENSG00000152270	PDE3B	0.35	0.383	1.09429	1	chr11	+	14854267	14854379	14880588	14880792	14856527	14856641	14865372	14865572
C_D	C	D	ENSG00000129691	ASH2L	0.514333	0.529333	1.02916	1	chr8	+	37986275	37986469	37996333	37996393	37990971	37991064	37993185	37993284
C_D	C	D	ENSG00000101266	CSNK2A1	0.386	0.388667	1.00691	1	chr20	-	469321	469422	476362	476446	470423	470525	472897	473008
C_D	C	D	ENSG00000101266	CSNK2A1	0.00166667	0.00166667	1	1	chr20	-	478364	478424	480476	480578	479898	479949	480168	480274
C_D	C	D	ENSG00000084073	ZMPSTE24	0.555333	0.565	1.01741	1	chr1	+	40737565	40737707	40756525	40756669	40747014	40747199	40751596	40751701
C_D	C	D	ENSG00000101266	CSNK2A1	0.0536667	0.0543333	1.01242	1	chr20	-	485761	485873	524315	524465	489094	489304	508576	508693
C_D	C	D	ENSG00000101266	CSNK2A1	0.439333	0.457	1.04021	1	chr20	-	480476	480578	508576	508693	485761	485873	489094	489304
C_D	C	D	ENSG00000101266	CSNK2A1	0.538	0.558667	1.03841	1	chr20	-	480369	480578	524315	524373	485761	485873	489094	489304
C_D	C	D	ENSG00000132334	PTPRE	0.745333	0.535333	0.718247	1	chr10	+	129847793	129847930	129859942	129859979	129854386	129854477	129859202	129859279
C_D	C	D	ENSG00000167325	RRM1	0.310667	0.279667	0.900215	1	chr11	+	4123222	4123311	4132830	4132870	4128664	4128765	4130873	4130933
C_D	C	D	ENSG00000115762	PLEKHB2	0.751333	0.761	1.01287	1	chr2	+	131883325	131883478	131897739	131897848	131884256	131884359	131890474	131890588
C_D	C	D	ENSG00000115762	PLEKHB2	0.643667	0.625333	0.971517	1	chr2	+	131883325	131883478	131897739	131897848	131884256	131884359	131890474	131890564
C_D	C	D	ENSG00000115762	PLEKHB2	0.812	0.815333	1.00411	1	chr2	+	131883325	131883478	131897742	131897848	131884256	131884359	131890474	131890564
C_D	C	D	ENSG00000115762	PLEKHB2	0.435333	0.449333	1.03216	1	chr2	+	131884256	131884359	131904209	131905370	131888293	131888333	131897739	131897848
C_D	C	D	ENSG00000115762	PLEKHB2	0.658333	0.664667	1.00962	1	chr2	+	131884256	131884359	131897739	131897848	131888293	131888333	131890474	131890588
C_D	C	D	ENSG00000084073	ZMPSTE24	0.550667	0.558667	1.01453	1	chr1	+	40747014	40747199	40758116	40759856	40751596	40751701	40756525	40756669
C_D	C	D	ENSG00000070367	EXOC5	0.569667	0.606	1.06378	1	chr14	-	57700460	57700601	57704055	57704224	57700705	57700750	57702428	57702538
C_D	C	D	ENSG00000115762	PLEKHB2	0.535333	0.509667	0.952055	1	chr2	+	131884256	131884359	131897739	131897848	131888293	131888333	131890474	131890564
C_D	C	D	ENSG00000115762	PLEKHB2	0.778333	0.778	0.999572	1	chr2	+	131884256	131884359	131904209	131905175	131888293	131888333	131890474	131890564
C_D	C	D	ENSG00000115762	PLEKHB2	0.734	0.733	0.998638	1	chr2	+	131884256	131884359	131897742	131897848	131888293	131888333	131890474	131890564
C_D	C	D	ENSG00000114999	TTL	0.673667	0.653667	0.970312	1	chr2	+	113258782	113258918	113286257	113299316	113260488	113260758	113277858	113278002
C_D	C	D	ENSG00000198130	HIBCH	0.545667	0.559333	1.02505	1	chr2	-	191152311	191152364	191161538	191161679	191155130	191155211	191159271	191159356
C_D	C	D	ENSG00000115657	ABCB6	0.320333	0.328667	1.02601	1	chr2	-	220078889	220078908	220081085	220081187	220079110	220079220	220079682	220079804
C_D	C	D	ENSG00000101353	MROH8	0.276667	0.471667	1.70482	1	chr20	-	35757434	35757570	35772119	35772244	35766212	35766373	35769564	35769717
C_D	C	D	ENSG00000101353	MROH8	0.368	0.402667	1.0942	1	chr20	-	35788499	35788579	35802397	35802519	35796523	35796646	35800314	35800460
C_D	C	D	ENSG00000101353	MROH8	0.113	0.122667	1.08555	1	chr20	-	35796523	35796646	35807201	35807369	35800314	35800460	35802397	35802519
C_D	C	D	ENSG00000101353	MROH8	0.894667	0.898	1.00373	1	chr20	-	35786262	35786358	35800314	35800460	35788499	35788579	35796523	35796646
C_D	C	D	ENSG00000171428	NAT1	0.824333	0.814333	0.987869	1	chr8	+	18068701	18068851	18076919	18076998	18069899	18070283	18074385	18074503
C_D	C	D	ENSG00000187720	THSD4	0.741667	0.732	0.986966	1	chr15	+	71433787	71433895	71534987	71535435	71447201	71447271	71507373	71507738
C_D	C	D	ENSG00000121897	LIAS	0.054	0.066	1.22222	1	chr4	+	39465144	39465225	39471638	39471784	39466904	39466962	39469137	39469266
C_D	C	D	ENSG00000121897	LIAS	0.673333	0.654667	0.972277	1	chr4	+	39460691	39460782	39466665	39466822	39462409	39462582	39465144	39465225
C_D	C	D	ENSG00000259522	RP11-468E2.2	0.379	0.385	1.01583	1	chr14	-	24656290	24656356	24657421	24657463	24656605	24656785	24656872	24657002
C_D	C	D	ENSG00000259522	RP11-468E2.2	0.604333	0.590333	0.976834	1	chr14	-	24656083	24656185	24656872	24657002	24656290	24656356	24656605	24656785
C_D	C	D	ENSG00000259522	RP11-468E2.2	0.427667	0.408667	0.955573	1	chr14	-	24651160	24651369	24652181	24652375	24651483	24651609	24651997	24652048
C_D	C	D	ENSG00000155508	CNOT8	0.431333	0.439	1.01777	1	chr5	+	154238248	154238376	154251289	154251434	154244751	154244945	154250220	154250382
C_D	C	D	ENSG00000155508	CNOT8	0.529	0.537333	1.01575	1	chr5	+	154242766	154242955	154251289	154251434	154244751	154244945	154250220	154250382
C_D	C	D	ENSG00000155508	CNOT8	0.331333	0.331667	1.00101	1	chr5	+	154238076	154238376	154250220	154250382	154242766	154242955	154244751	154244945
C_D	C	D	ENSG00000173660	UQCRH	0.347	0.363333	1.04707	1	chr1	+	46769380	46769492	46782223	46782448	46774772	46774799	46775826	46775988
C_D	C	D	ENSG00000171428	NAT1	0.594667	0.462667	0.778027	1	chr8	+	18067617	18067689	18076919	18076998	18068701	18068851	18074385	18074503
C_D	C	D	ENSG00000181555	SETD2	0.586667	0.637667	1.08693	1	chr3	-	47084050	47084190	47103652	47103836	47087976	47088111	47098310	47098980
C_D	C	D	ENSG00000181555	SETD2	0.964333	0.946333	0.981334	1	chr3	-	47139444	47139571	47155365	47155494	47144835	47144913	47147486	47147610
C_D	C	D	ENSG00000181555	SETD2	0.426333	0.449667	1.05473	1	chr3	-	47129602	47129737	47155365	47155494	47139444	47139571	47147486	47147610
C_D	C	D	ENSG00000181555	SETD2	0.392	0.356	0.908163	1	chr3	-	47108559	47108608	47129602	47129737	47125209	47125872	47127684	47127804
C_D	C	D	ENSG00000181555	SETD2	0.536	0.516667	0.96393	1	chr3	-	47125209	47125872	47139444	47139571	47127684	47127804	47129602	47129737
C_D	C	D	ENSG00000166411	IDH3A	0.222	0.444	2	1	chr15	+	78441718	78441772	78447554	78447617	78443145	78443302	78446776	78447161
C_D	C	D	ENSG00000166411	IDH3A	0.369667	0.397667	1.07574	1	chr15	+	78441662	78441772	78453922	78454110	78447554	78447617	78452433	78452548
C_D	C	D	ENSG00000166411	IDH3A	0.377333	0.389667	1.03269	1	chr15	+	78441662	78441772	78452433	78452548	78447554	78447617	78449889	78449973
C_D	C	D	ENSG00000166411	IDH3A	0.400333	0.409	1.02165	1	chr15	+	78441714	78441772	78452433	78452548	78447554	78447617	78449914	78449973
C_D	C	D	ENSG00000166411	IDH3A	0.81	0.820333	1.01276	1	chr15	+	78441721	78441772	78453922	78454110	78447554	78447617	78449889	78449973
C_D	C	D	ENSG00000110318	KIAA1377	0.506667	0.488667	0.964474	1	chr11	+	101828898	101829097	101852619	101852695	101832471	101834611	101849077	101849190
C_D	C	D	ENSG00000166411	IDH3A	0.293	0.318333	1.08646	1	chr15	+	78441709	78441772	78453922	78454110	78447554	78447593	78452433	78452548
C_D	C	D	ENSG00000166411	IDH3A	0.0776667	0.082	1.05579	1	chr15	+	78441718	78441772	78454575	78454709	78449889	78449973	78453922	78454110
C_D	C	D	ENSG00000166411	IDH3A	0.122333	0.123333	1.00817	1	chr15	+	78441718	78441772	78453922	78454110	78449889	78449973	78452433	78452548
C_D	C	D	ENSG00000166411	IDH3A	0.351333	0.376333	1.07116	1	chr15	+	78447554	78447617	78454575	78454709	78449889	78449973	78453922	78454110
C_D	C	D	ENSG00000166411	IDH3A	0.449	0.473667	1.05494	1	chr15	+	78447554	78447617	78453922	78454110	78449889	78449973	78452433	78452548
C_D	C	D	ENSG00000196911	KPNA5	0.551333	0.575	1.04293	1	chr6	+	117010482	117010616	117019866	117019961	117013217	117013319	117013455	117013555
C_D	C	D	ENSG00000196911	KPNA5	0.0433333	0.0496667	1.14615	1	chr6	+	117002349	117002501	117019866	117019961	117002609	117002715	117010482	117010616
C_D	C	D	ENSG00000010318	PHF7	0.624667	0.689333	1.10352	1	chr3	+	52454326	52454451	52456775	52456897	52454918	52455078	52455663	52455770
C_D	C	D	ENSG00000010318	PHF7	0.519	0.661333	1.27425	1	chr3	+	52444905	52445355	52448511	52448860	52446826	52446936	52448011	52448064
C_D	C	D	ENSG00000010318	PHF7	0.493	0.572	1.16024	1	chr3	+	52453848	52453950	52455663	52455770	52454326	52454451	52454918	52455078
C_D	C	D	ENSG00000110318	KIAA1377	0.044	0.0536667	1.2197	1	chr11	+	101832471	101834611	101863508	101863573	101852619	101852695	101857562	101857772
C_D	C	D	ENSG00000161960	EIF4A1	0	0	NaN	1	chr17	+	7476145	7476182	7478436	7478576	7477583	7477626	7477863	7477996
C_D	C	D	ENSG00000161265	U2AF1L4	0.48	0.411333	0.856944	1	chr19	-	36235223	36235322	36236248	36236306	36235526	36235593	36236025	36236113
C_D	C	D	ENSG00000137996	RTCA	0.0553333	0.0176667	0.319277	1	chr1	+	100732079	100732180	100733707	100733851	100732721	100732801	100733055	100733094
C_D	C	D	ENSG00000259768	RP5-991G20.1	0.069	0.0656667	0.951691	1	chr16	+	72779303	72779365	72821061	72821143	72781019	72781081	72815626	72815718
C_D	C	D	ENSG00000163466	ARPC2	0.415	0.405	0.975904	1	chr2	+	219093460	219093573	219110142	219110269	219099074	219099120	219104113	219104207
C_D	C	D	ENSG00000163466	ARPC2	0.367333	0.339333	0.923775	1	chr2	+	219093460	219093573	219114086	219114187	219099074	219099120	219110142	219110269
C_D	C	D	ENSG00000163466	ARPC2	0.339	0.333667	0.984267	1	chr2	+	219093460	219093573	219104113	219104207	219099074	219099120	219103386	219103573
C_D	C	D	ENSG00000163466	ARPC2	0.148	0.136333	0.921171	1	chr2	+	219097722	219099120	219114086	219114187	219104113	219104207	219110142	219110269
C_D	C	D	ENSG00000163466	ARPC2	0.147667	0.136333	0.923251	1	chr2	+	219093460	219093573	219114086	219114187	219104113	219104207	219110142	219110269
C_D	C	D	ENSG00000163466	ARPC2	0.355333	0.355333	1	1	chr2	+	219090642	219090677	219104113	219104207	219093460	219093573	219103386	219103573
C_D	C	D	ENSG00000164252	AGGF1	0.557333	0.570667	1.02392	1	chr5	+	76342171	76342502	76348530	76348632	76343985	76344097	76344760	76344812
C_D	C	D	ENSG00000198911	SREBF2	0.564	0.539	0.955674	1	chr22	+	42289120	42289289	42296333	42296502	42290823	42290941	42294652	42294785
C_D	C	D	ENSG00000198911	SREBF2	0.562	0.716333	1.27461	1	chr22	+	42294652	42294785	42296333	42296502	42295240	42295557	42296023	42296126
C_D	C	D	ENSG00000198911	SREBF2	0.350333	0.360667	1.0295	1	chr22	+	42290823	42290941	42298973	42299159	42294652	42294785	42296333	42296502
C_D	C	D	ENSG00000198911	SREBF2	0.622333	0.587333	0.94376	1	chr22	+	42294652	42294785	42300866	42300978	42296333	42296502	42298973	42299159
C_D	C	D	ENSG00000198911	SREBF2	0.441333	0.404667	0.916918	1	chr22	+	42295240	42295557	42300866	42300978	42296333	42296502	42298973	42299159
C_D	C	D	ENSG00000069509	FUNDC1	0.421667	0.416667	0.988142	1	chrX	-	44383017	44383521	44401190	44401550	44386482	44386611	44397712	44397788
C_D	C	D	ENSG00000135404	CD63	0.394333	0.401333	1.01775	1	chr12	-	56119602	56119680	56120673	56120748	56119904	56120045	56120483	56120579
C_D	C	D	ENSG00000166037	CEP57	0.591	0.53	0.896785	1	chr11	+	95551990	95552068	95560949	95561191	95555034	95555142	95555662	95555740
C_D	C	D	ENSG00000164252	AGGF1	0.375667	0.354333	0.943212	1	chr5	+	76343985	76344097	76349789	76349955	76344760	76344812	76348530	76348632
C_D	C	D	ENSG00000166037	CEP57	0.304	0.302333	0.994518	1	chr11	+	95555034	95555142	95562350	95562495	95555662	95555740	95560949	95561191
C_D	C	D	ENSG00000101782	RIOK3	0.458	0.502	1.09607	1	chr18	+	21056969	21057050	21061135	21063104	21057142	21057232	21059280	21059388
C_D	C	D	ENSG00000105700	KXD1	0.362333	0.360333	0.99448	1	chr19	+	18668701	18668724	18677941	18677988	18672845	18672967	18675678	18675831
C_D	C	D	ENSG00000100442	FKBP3	0.393333	0.401333	1.02034	1	chr14	-	45590687	45590823	45603551	45604009	45598996	45599104	45599901	45600003
C_D	C	D	ENSG00000006704	GTF2IRD1	0.399	0.378333	0.948204	1	chr7	+	74005153	74005346	74016691	74016928	74009340	74009378	74015370	74015507
C_D	C	D	ENSG00000120438	TCP1	0.277	0.269	0.971119	1	chr6	-	160201474	160201598	160210436	160210617	160201966	160202142	160204972	160205099
C_D	C	D	ENSG00000120438	TCP1	0.394333	0.382333	0.969569	1	chr6	-	160200947	160201119	160210436	160210617	160201966	160202142	160204972	160205099
C_D	C	D	ENSG00000120438	TCP1	0.429667	0.432333	1.00621	1	chr6	-	160201966	160202142	160208774	160208903	160204972	160205099	160206931	160207029
C_D	C	D	ENSG00000120438	TCP1	0.515333	0.52	1.00906	1	chr6	-	160200926	160201119	160204972	160205099	160201474	160201598	160201966	160202142
C_D	C	D	ENSG00000120438	TCP1	0.564	0.555667	0.985225	1	chr6	-	160200658	160200822	160201966	160202142	160200926	160201119	160201474	160201598
C_D	C	D	ENSG00000120438	TCP1	0.684667	0.677333	0.989289	1	chr6	-	160200016	160200293	160201966	160202142	160200926	160201119	160201474	160201598
C_D	C	D	ENSG00000197535	MYO5A	0.460333	0.479667	1.042	1	chr15	-	52697483	52697590	52702529	52702673	52699488	52699596	52700255	52700337
C_D	C	D	ENSG00000197535	MYO5A	0.484667	0.448333	0.925034	1	chr15	-	52708341	52708498	52725371	52725482	52718026	52718171	52720594	52720766
C_D	C	D	ENSG00000142082	SIRT3	0.456667	0.470667	1.03066	1	chr11	-	215457	216718	230451	230552	218831	219041	224077	224239
C_D	C	D	ENSG00000113712	CSNK1A1	0.548	0.554667	1.01217	1	chr5	-	148892632	148892772	148929637	148929862	148899852	148899951	148904607	148904734
C_D	C	D	ENSG00000113712	CSNK1A1	0.503	0.489667	0.973492	1	chr5	-	148899852	148899951	148930404	148931007	148904607	148904734	148929637	148929744
C_D	C	D	ENSG00000113712	CSNK1A1	0.701333	0.689667	0.983365	1	chr5	-	148892632	148892772	148930404	148931007	148904607	148904734	148929637	148929744
C_D	C	D	ENSG00000143337	TOR1AIP1	0.500333	0.492667	0.984677	1	chr1	+	179858447	179858504	179873100	179873157	179869260	179869302	179870436	179870523
C_D	C	D	ENSG00000273003	RP11-399J13.3	0.716333	0.731	1.02047	1	chr11	+	64799902	64800023	64802991	64803135	64802318	64802434	64802530	64802678
C_D	C	D	ENSG00000163463	KRTCAP2	0.329333	0.328667	0.997976	1	chr1	-	155141884	155142036	155145696	155145727	155142266	155142333	155145040	155145368
C_D	C	D	ENSG00000013364	MVP	0.443667	0.430333	0.969947	1	chr16	+	29845255	29845387	29851498	29851780	29847024	29847119	29848042	29848279
C_D	C	D	ENSG00000013364	MVP	0.177333	0.183333	1.03383	1	chr16	+	29845506	29845758	29851498	29851588	29847024	29847119	29848042	29848279
C_D	C	D	ENSG00000013364	MVP	0.682	0.708667	1.0391	1	chr16	+	29841835	29841995	29848042	29848279	29842198	29842394	29847080	29847119
C_D	C	D	ENSG00000164162	ANAPC10	0.71	0.707667	0.996714	1	chr4	-	145954196	145954523	146017136	146017263	145985723	145985844	146002811	146002902
C_D	C	D	ENSG00000111684	LPCAT3	0.293667	0.311	1.05902	1	chr12	-	7088632	7088741	7090971	7091065	7090165	7090344	7090755	7090793
C_D	C	D	ENSG00000111684	LPCAT3	0.423	0.442333	1.04571	1	chr12	-	7087764	7087851	7090971	7091065	7090165	7090344	7090755	7090793
C_D	C	D	ENSG00000111684	LPCAT3	0.503333	0.503	0.999338	1	chr12	-	7087764	7087851	7090755	7090793	7088632	7088741	7090165	7090344
C_D	C	D	ENSG00000143337	TOR1AIP1	0.325667	0.338333	1.03889	1	chr1	+	179853826	179853904	179870436	179870523	179858447	179858504	179869260	179869302
C_D	C	D	ENSG00000110906	KCTD10	0.481667	0.501333	1.04083	1	chr12	-	109895434	109895487	109907319	109907533	109895796	109895883	109898440	109898610
C_D	C	D	ENSG00000090006	LTBP4	0.696	0.664667	0.954981	1	chr19	+	41120220	41120352	41125251	41125398	41122794	41122926	41123005	41123130
C_D	C	D	ENSG00000184060	ADAP2	0.459333	0.375667	0.817852	1	chr17	+	29249957	29250088	29261202	29261315	29253844	29253936	29258906	29258986
C_D	C	D	ENSG00000184060	ADAP2	0.647	0.632333	0.977331	1	chr17	+	29271924	29272071	29281495	29281573	29276304	29276388	29280305	29280368
C_D	C	D	ENSG00000028203	VEZT	0.514333	0.489667	0.952041	1	chr12	+	95681439	95681633	95693940	95694410	95688047	95688148	95689826	95690034
C_D	C	D	ENSG00000028203	VEZT	0.285	0.261333	0.916959	1	chr12	+	95660132	95660408	95693940	95694410	95688047	95688148	95689826	95690034
C_D	C	D	ENSG00000028203	VEZT	0.358	0.327333	0.914339	1	chr12	+	95611587	95611662	95645715	95645847	95617955	95618012	95635939	95636040
C_D	C	D	ENSG00000143337	TOR1AIP1	0.538	0.55	1.0223	1	chr1	+	179869260	179869302	179876957	179876999	179870436	179870523	179873100	179873157
C_D	C	D	ENSG00000070367	EXOC5	0.506667	0.492333	0.971711	1	chr14	-	57706312	57706377	57714335	57714430	57710882	57711077	57713428	57713576
C_D	C	D	ENSG00000028203	VEZT	0.554667	0.546	0.984375	1	chr12	+	95676088	95676420	95689826	95690034	95681439	95681633	95688047	95688148
C_D	C	D	ENSG00000028203	VEZT	0.476333	0.467	0.980406	1	chr12	+	95660132	95660408	95689826	95690034	95681439	95681633	95688047	95688148
C_D	C	D	ENSG00000028203	VEZT	0.056	0.0633333	1.13095	1	chr12	+	95650325	95650398	95660132	95660408	95650929	95651015	95656681	95656857
C_D	C	D	ENSG00000028203	VEZT	0.518333	0.518333	1	1	chr12	+	95668517	95668665	95688047	95688148	95676088	95676420	95681439	95681633
C_D	C	D	ENSG00000028203	VEZT	0.473	0.469	0.991543	1	chr12	+	95660132	95660408	95688047	95688148	95676088	95676420	95681439	95681633
C_D	C	D	ENSG00000143740	SNAP47	0.598	0.581333	0.972129	1	chr1	+	227916357	227916487	227968227	227968927	227946695	227947186	227954659	227954784
C_D	C	D	ENSG00000115307	AUP1	0.465667	0.469	1.00716	1	chr2	-	74754067	74754186	74754862	74754965	74754374	74754490	74754597	74754717
C_D	C	D	ENSG00000198721	ECI2	0.241333	0.212333	0.879834	1	chr6	-	4117541	4117685	4127995	4128065	4119419	4119509	4125483	4126471
C_D	C	D	ENSG00000115307	AUP1	0.439	0.436667	0.994685	1	chr2	-	74754862	74754965	74756488	74756626	74755066	74755133	74755877	74756409
C_D	C	D	ENSG00000115307	AUP1	0.524333	0.507667	0.968214	1	chr2	-	74754862	74754965	74756488	74756626	74755066	74755133	74756258	74756409
C_D	C	D	ENSG00000115307	AUP1	0.547	0.527667	0.964656	1	chr2	-	74754862	74754965	74756258	74756409	74755066	74755133	74755877	74756062
C_D	C	D	ENSG00000115307	AUP1	0.480333	0.476333	0.991672	1	chr2	-	74755543	74755616	74756488	74756626	74755877	74756062	74756258	74756409
C_D	C	D	ENSG00000115307	AUP1	0.595	0.591	0.993277	1	chr2	-	74755066	74755133	74756488	74756626	74755877	74756062	74756258	74756409
C_D	C	D	ENSG00000115307	AUP1	0.595	0.591	0.993277	1	chr2	-	74754862	74754965	74756488	74756626	74755877	74756062	74756258	74756409
C_D	C	D	ENSG00000115307	AUP1	0.986333	0.987	1.00068	1	chr2	-	74755066	74755133	74756488	74756626	74755543	74755616	74755877	74756409
C_D	C	D	ENSG00000115307	AUP1	0.990333	0.99	0.999663	1	chr2	-	74755066	74755133	74756488	74756626	74755543	74755616	74756258	74756409
C_D	C	D	ENSG00000115307	AUP1	0.481667	0.478	0.992388	1	chr2	-	74755374	74755448	74756488	74756626	74755543	74755616	74756258	74756409
C_D	C	D	ENSG00000198721	ECI2	0.617333	0.568	0.920086	1	chr6	-	4115939	4116263	4127995	4128065	4119419	4119509	4125483	4126471
C_D	C	D	ENSG00000115307	AUP1	0.376667	0.39	1.0354	1	chr2	-	74755877	74756062	74756706	74757066	74756258	74756409	74756488	74756626
C_D	C	D	ENSG00000115307	AUP1	0.521333	0.524	1.00512	1	chr2	-	74755066	74755133	74756706	74757066	74756258	74756409	74756488	74756626
C_D	C	D	ENSG00000115307	AUP1	0.519	0.519667	1.00128	1	chr2	-	74755543	74755616	74756706	74757066	74756258	74756409	74756488	74756626
C_D	C	D	ENSG00000115307	AUP1	0.515667	0.506333	0.9819	1	chr2	-	74755066	74755133	74756258	74756409	74755374	74755448	74755877	74756062
C_D	C	D	ENSG00000115307	AUP1	0.469	0.465333	0.992182	1	chr2	-	74755543	74755616	74756706	74756824	74755877	74756409	74756488	74756626
C_D	C	D	ENSG00000115307	AUP1	0.536	0.529667	0.988184	1	chr2	-	74755066	74755133	74756706	74756824	74755877	74756409	74756488	74756626
C_D	C	D	ENSG00000163558	PRKCI	0.480667	0.513	1.06727	1	chr3	+	169940152	169940558	169981166	169981217	169953017	169953139	169977756	169977846
C_D	C	D	ENSG00000158985	CDC42SE2	0.597667	0.570667	0.954824	1	chr5	+	130651668	130651837	130726685	130730360	130694901	130695240	130721235	130721337
C_D	C	D	ENSG00000005238	FAM214B	0.454	0.404	0.889868	1	chr9	-	35104117	35105371	35106248	35106407	35105678	35105854	35105937	35106006
C_D	C	D	ENSG00000135622	SEMA4F	0.532	0.442	0.830827	1	chr2	+	74884979	74885078	74901624	74901803	74889858	74889952	74900583	74900703
C_D	C	D	ENSG00000198721	ECI2	0.424333	0.444	1.04635	1	chr6	-	4115933	4116263	4125483	4125604	4117541	4117685	4119419	4119509
C_D	C	D	ENSG00000178904	DPY19L3	0.443333	0.467333	1.05414	1	chr19	+	32954774	32954886	32968427	32968560	32955633	32955690	32959636	32959719
C_D	C	D	ENSG00000143643	TTC13	0.588333	0.562	0.955241	1	chr1	-	231069524	231069607	231090078	231090149	231076185	231076302	231081134	231081200
C_D	C	D	ENSG00000143643	TTC13	0.927	0.908667	0.980223	1	chr1	-	231069524	231069607	231076185	231076302	231071903	231072010	231075131	231075242
C_D	C	D	ENSG00000139372	TDG	0.504333	0.499	0.989425	1	chr12	+	104376576	104376712	104378526	104378698	104376913	104376996	104377072	104377167
C_D	C	D	ENSG00000002822	MAD1L1	0.316	0.313333	0.991561	1	chr7	-	1997263	1997354	2054136	2054277	2020087	2020176	2041699	2041756
C_D	C	D	ENSG00000085511	MAP3K4	0.981333	0.986	1.00476	1	chr6	+	161455290	161455481	161491639	161491882	161469647	161471011	161488230	161488328
C_D	C	D	ENSG00000085511	MAP3K4	0.538667	0.515667	0.957302	1	chr6	+	161455290	161455481	161494497	161494644	161469647	161471011	161491639	161491882
C_D	C	D	ENSG00000166402	TUB	0.522	0.548	1.04981	1	chr11	+	8111615	8111778	8118231	8118353	8115592	8115736	8117044	8117212
C_D	C	D	ENSG00000168724	DNAJC21	0.477	0.481333	1.00908	1	chr5	+	34938962	34939114	34945865	34945908	34941200	34941288	34944971	34945130
C_D	C	D	ENSG00000198721	ECI2	0.187333	0.177667	0.948399	1	chr6	-	4115939	4116263	4127995	4128065	4117541	4117685	4125483	4126471
C_D	C	D	ENSG00000124783	SSR1	0.776333	0.794	1.02276	1	chr6	-	7289908	7290164	7298979	7299056	7295617	7295718	7298155	7298234
C_D	C	D	ENSG00000124783	SSR1	0.831333	0.844667	1.01604	1	chr6	-	7289908	7290164	7301542	7301805	7295617	7295718	7298979	7299056
C_D	C	D	ENSG00000124783	SSR1	0.438333	0.46	1.04943	1	chr6	-	7287803	7290164	7298979	7299056	7295624	7295718	7298155	7298234
C_D	C	D	ENSG00000124783	SSR1	0.521667	0.542667	1.04026	1	chr6	-	7287803	7290164	7301542	7301805	7295624	7295718	7298979	7299056
C_D	C	D	ENSG00000012174	MBTPS2	0.543333	0.537667	0.989571	1	chrX	+	21871493	21871621	21896614	21896810	21887615	21887796	21896159	21896254
C_D	C	D	ENSG00000012174	MBTPS2	0.453667	0.488333	1.07641	1	chrX	+	21887615	21887796	21900550	21903542	21896614	21896810	21899014	21899090
C_D	C	D	ENSG00000183856	IQGAP3	0.567667	0.578333	1.01879	1	chr1	-	156513943	156514015	156518139	156518279	156514180	156514264	156517864	156518035
C_D	C	D	ENSG00000183856	IQGAP3	0.479333	0.485	1.01182	1	chr1	-	156521765	156521887	156530725	156530813	156524026	156524184	156526324	156526485
C_D	C	D	ENSG00000198721	ECI2	0.125667	0.141333	1.12467	1	chr6	-	4115939	4116263	4127995	4128065	4117541	4117685	4119419	4119509
C_D	C	D	ENSG00000133943	C14orf159	0.530667	0.500333	0.942839	1	chr14	+	91666100	91666249	91691027	91691699	91671049	91671169	91681748	91681900
C_D	C	D	ENSG00000164066	INTU	0.434667	0.559	1.28604	1	chr4	+	128584535	128584739	128605563	128605641	128590190	128590309	128595278	128595368
C_D	C	D	ENSG00000149091	DGKZ	0.592333	0.618	1.04333	1	chr11	+	46397877	46397947	46399747	46399779	46398073	46398114	46398622	46398762
C_D	C	D	ENSG00000149091	DGKZ	0.500667	0.498333	0.99534	1	chr11	+	46391490	46391559	46393253	46393325	46392862	46392934	46393036	46393153
C_D	C	D	ENSG00000149091	DGKZ	0.363333	0.365333	1.0055	1	chr11	+	46399747	46399779	46400752	46400786	46400006	46400050	46400540	46400661
C_D	C	D	ENSG00000149091	DGKZ	0.767667	0.792667	1.03257	1	chr11	+	46398073	46398114	46400006	46400630	46398622	46398762	46399747	46399779
C_D	C	D	ENSG00000105738	SIPA1L3	0.613667	0.6	0.977729	1	chr19	+	38600866	38601024	38631823	38632075	38609945	38610522	38621137	38621412
C_D	C	D	ENSG00000149091	DGKZ	0.213667	0.18	0.842434	1	chr11	+	46398622	46398762	46400540	46400661	46399747	46399779	46400006	46400050
C_D	C	D	ENSG00000149091	DGKZ	0.678667	0.687333	1.01277	1	chr11	+	46391043	46391100	46393036	46393153	46391490	46391559	46392862	46392934
C_D	C	D	ENSG00000149091	DGKZ	0.445667	0.498	1.11743	1	chr11	+	46388840	46388949	46391043	46391100	46389201	46389297	46389551	46389629
C_D	C	D	ENSG00000149091	DGKZ	0.445	0.5	1.1236	1	chr11	+	46388840	46388949	46391043	46391100	46389201	46389297	46389554	46389629
C_D	C	D	ENSG00000170275	CRTAP	0.515667	0.517	1.00259	1	chr3	+	33171430	33171559	33183886	33189265	33174046	33174192	33175673	33175757
C_D	C	D	ENSG00000170275	CRTAP	0.451667	0.449667	0.995572	1	chr3	+	33165899	33166071	33175673	33175757	33171430	33171559	33174046	33174192
C_D	C	D	ENSG00000064115	TM7SF3	0.313	0.286333	0.914803	1	chr12	-	27149674	27149795	27167241	27167307	27152458	27152581	27156168	27156323
C_D	C	D	ENSG00000064115	TM7SF3	0.373333	0.374	1.00179	1	chr12	-	27127086	27127160	27132716	27132869	27128428	27128591	27129192	27129290
C_D	C	D	ENSG00000064115	TM7SF3	0.943333	0.938333	0.9947	1	chr12	-	27129194	27129290	27148169	27148341	27133498	27133579	27143382	27143560
C_D	C	D	ENSG00000064115	TM7SF3	0.413	0.409333	0.991122	1	chr12	-	27133498	27133579	27167010	27167280	27135705	27135792	27148169	27148341
C_D	C	D	ENSG00000163781	TOPBP1	0.571	0.564333	0.988325	1	chr3	-	133336003	133336170	133374133	133374330	133338998	133339191	133372188	133372368
C_D	C	D	ENSG00000064115	TM7SF3	0.412	0.408333	0.9911	1	chr12	-	27133498	27133579	27156168	27156218	27135705	27135792	27148169	27148341
C_D	C	D	ENSG00000064115	TM7SF3	0.577	0.558	0.967071	1	chr12	-	27128428	27128591	27135705	27135792	27132716	27132869	27133498	27133579
C_D	C	D	ENSG00000064115	TM7SF3	0.292667	0.271333	0.927107	1	chr12	-	27149674	27149795	27167241	27167367	27152458	27152609	27156168	27156323
C_D	C	D	ENSG00000064115	TM7SF3	0.203	0.192667	0.949097	1	chr12	-	27127086	27127160	27143382	27143479	27129192	27129290	27133498	27133579
C_D	C	D	ENSG00000204084	INPP5B	0.582667	0.497667	0.854119	1	chr1	-	38345756	38345866	38352559	38352676	38348478	38348590	38351309	38351497
C_D	C	D	ENSG00000186185	KIF18B	0.447	0.415333	0.929157	1	chr17	-	43011600	43011798	43012626	43012784	43011874	43011985	43012198	43012303
C_D	C	D	ENSG00000186185	KIF18B	0.501667	0.544667	1.08571	1	chr17	-	43011874	43011985	43013399	43013739	43012198	43012303	43012626	43012784
C_D	C	D	ENSG00000186185	KIF18B	0.739667	0.749667	1.01352	1	chr17	-	43011600	43011798	43013399	43013739	43012198	43012303	43012626	43012784
C_D	C	D	ENSG00000063854	HAGH	0.418333	0.422	1.00876	1	chr16	-	1866893	1866995	1869897	1870015	1867168	1867272	1869115	1869224
C_D	C	D	ENSG00000063854	HAGH	0.406333	0.414	1.01887	1	chr16	-	1859754	1859834	1869897	1870015	1866893	1866995	1869115	1869224
C_D	C	D	ENSG00000163781	TOPBP1	0.508667	0.543667	1.06881	1	chr3	-	133368623	133368787	133374133	133374330	133371306	133371473	133372188	133372368
C_D	C	D	ENSG00000127184	COX7C	0.999	0.998	0.998999	1	chr5	+	85913757	85913870	85916484	85916583	85915169	85915313	85915555	85915695
C_D	C	D	ENSG00000132773	TOE1	0.490333	0.448	0.913664	1	chr1	+	45806974	45807015	45808055	45808315	45807144	45807241	45807620	45807779
C_D	C	D	ENSG00000213145	CRIP1	0.165	0.163	0.987879	1	chr14	+	105953203	105953309	105954667	105954725	105953549	105953636	105954502	105954597
C_D	C	D	ENSG00000213145	CRIP1	0.544	0.548333	1.00797	1	chr14	+	105953549	105953636	105954807	105954853	105954502	105954597	105954667	105954725
C_D	C	D	ENSG00000213145	CRIP1	0.210333	0.216333	1.02853	1	chr14	+	105953253	105953309	105954667	105954725	105953535	105953636	105954502	105954597
C_D	C	D	ENSG00000182670	TTC3	0.48	0.516333	1.07569	1	chr21	+	38524192	38524329	38532000	38532047	38525250	38525577	38528956	38529208
C_D	C	D	ENSG00000182670	TTC3	0.819333	0.752667	0.918633	1	chr21	+	38528956	38529208	38532000	38532047	38529462	38529516	38530432	38530505
C_D	C	D	ENSG00000182670	TTC3	0.328333	0.282	0.858883	1	chr21	+	38459546	38459701	38461098	38461186	38460132	38460175	38460495	38460646
C_D	C	D	ENSG00000113971	NPHP3	0.446667	0.492	1.10149	1	chr3	-	132401546	132401662	132405103	132405231	132402242	132402368	132403397	132403638
C_D	C	D	ENSG00000110237	ARHGEF17	0.518333	0.520667	1.0045	1	chr11	+	73019333	73022875	73066577	73066694	73057927	73058005	73063874	73064057
C_D	C	D	ENSG00000054611	TBC1D22A	0.0513333	0.0546667	1.06494	1	chr22	+	47307969	47308084	47507403	47507499	47393529	47393605	47432966	47433094
C_D	C	D	ENSG00000004534	RBM6	0.209667	0.142667	0.680445	1	chr3	+	50000008	50000118	50085677	50085752	50012755	50012825	50036872	50036946
C_D	C	D	ENSG00000004534	RBM6	0.475333	0.493667	1.03857	1	chr3	+	50127814	50127884	50137414	50137478	50129475	50129641	50131152	50131308
C_D	C	D	ENSG00000157106	SMG1	0.481	0.512	1.06445	1	chr16	-	18847681	18847854	18849678	18849788	18848574	18848765	18849335	18849554
C_D	C	D	ENSG00000148824	MTG1	0.991	0.988667	0.997645	1	chr10	+	135209666	135209771	135215652	135215749	135211938	135212019	135212673	135212730
C_D	C	D	ENSG00000108010	GLRX3	0.433333	0.429	0.99	1	chr10	+	131934662	131934776	131969847	131969900	131943474	131943583	131967696	131967754
C_D	C	D	ENSG00000128833	MYO5C	0.45	0.464333	1.03185	1	chr15	-	52500750	52500840	52506799	52506887	52503926	52504081	52505384	52505483
C_D	C	D	ENSG00000128833	MYO5C	0.451333	0.444667	0.985229	1	chr15	-	52529678	52529843	52536552	52536764	52531929	52532076	52534244	52534410
C_D	C	D	ENSG00000128833	MYO5C	0.571667	0.502333	0.878717	1	chr15	-	52498012	52498163	52505384	52505725	52500750	52500840	52503926	52504081
C_D	C	D	ENSG00000054611	TBC1D22A	0.486667	0.502	1.03151	1	chr22	+	47189397	47189738	47287161	47287290	47193340	47193517	47274548	47274619
C_D	C	D	ENSG00000137822	TUBGCP4	0.031	0.0503333	1.62366	1	chr15	+	43690235	43690377	43693913	43694048	43691309	43691372	43692241	43692419
C_D	C	D	ENSG00000128833	MYO5C	0.512667	0.484333	0.944733	1	chr15	-	52517635	52517729	52527866	52527960	52521329	52521510	52524818	52524882
C_D	C	D	ENSG00000262879	RP11-156P1.3	1	0.964333	0.964333	1	chr17	-	45110643	45110747	45133825	45134119	45112409	45112492	45131483	45131579
C_D	C	D	ENSG00000104365	IKBKB	0.512333	0.591667	1.15485	1	chr8	+	42128835	42128987	42147673	42147791	42129600	42129723	42146151	42146246
C_D	C	D	ENSG00000104365	IKBKB	0.35	0.359333	1.02667	1	chr8	+	42129600	42129723	42162704	42162793	42147673	42147791	42150960	42151030
C_D	C	D	ENSG00000104365	IKBKB	0.883333	0.908333	1.0283	1	chr8	+	42129600	42129723	42162704	42162793	42147673	42147791	42150960	42151086
C_D	C	D	ENSG00000104365	IKBKB	0.408333	0.445	1.0898	1	chr8	+	42162704	42162793	42171839	42171947	42163860	42163950	42166418	42166543
C_D	C	D	ENSG00000172661	FAM21C	0.683667	0.727333	1.06387	1	chr10	+	46280268	46280349	46284318	46284939	46280956	46281079	46282482	46282695
C_D	C	D	ENSG00000172661	FAM21C	0.970333	0.978333	1.00824	1	chr10	+	46222864	46222987	46238837	46238931	46224309	46224474	46233430	46233493
C_D	C	D	ENSG00000172661	FAM21C	0.619333	0.59	0.952637	1	chr10	+	46280012	46280141	46282482	46282695	46280268	46280349	46280956	46281079
C_D	C	D	ENSG00000165092	ALDH1A1	0.522	0.519	0.994253	1	chr9	-	75543807	75543937	75567850	75567930	75545794	75545935	75555063	75555168
C_D	C	D	ENSG00000054611	TBC1D22A	0.002	0.00233333	1.16667	1	chr22	+	47307969	47308084	47393529	47393605	47309229	47309342	47370185	47370295
C_D	C	D	ENSG00000165092	ALDH1A1	0.465	0.466	1.00215	1	chr9	-	75533635	75533738	75542031	75542093	75538934	75539048	75540399	75540528
C_D	C	D	ENSG00000165092	ALDH1A1	0.703333	0.705	1.00237	1	chr9	-	75526873	75527038	75542031	75542093	75538934	75539048	75540399	75540528
C_D	C	D	ENSG00000165092	ALDH1A1	0.496333	0.494333	0.99597	1	chr9	-	75520873	75520948	75531835	75532020	75524517	75524675	75526873	75527038
C_D	C	D	ENSG00000165092	ALDH1A1	0.64	0.637333	0.995833	1	chr9	-	75520873	75520948	75540399	75540528	75526873	75527038	75538934	75539048
C_D	C	D	ENSG00000165092	ALDH1A1	0.409333	0.401333	0.980456	1	chr9	-	75515577	75516196	75543807	75543937	75520873	75520948	75542031	75542093
C_D	C	D	ENSG00000165092	ALDH1A1	0.535667	0.534	0.996889	1	chr9	-	75515577	75516196	75526873	75527038	75520873	75520948	75524517	75524675
C_D	C	D	ENSG00000165092	ALDH1A1	0.330667	0.324333	0.980847	1	chr9	-	75526873	75527038	75543807	75543937	75531835	75532020	75542031	75542093
C_D	C	D	ENSG00000165092	ALDH1A1	0.457	0.451	0.986871	1	chr9	-	75520873	75520948	75543807	75543937	75531835	75532020	75542031	75542093
C_D	C	D	ENSG00000165092	ALDH1A1	0.457	0.451	0.986871	1	chr9	-	75515577	75516196	75543807	75543937	75531835	75532020	75542031	75542093
C_D	C	D	ENSG00000165092	ALDH1A1	0.661667	0.668333	1.01008	1	chr9	-	75515577	75516196	75555063	75555168	75543807	75543937	75545794	75545935
C_D	C	D	ENSG00000100316	RPL3	0.541	0.536667	0.99199	1	chr22	-	39708888	39708989	39710111	39710213	39709195	39709315	39709638	39709734
C_D	C	D	ENSG00000184863	RBM33	0.744333	0.714	0.959248	1	chr7	+	155473283	155473602	155503896	155504149	155493466	155493638	155499553	155499762
C_D	C	D	ENSG00000184863	RBM33	0.777	0.742333	0.955384	1	chr7	+	155473362	155473602	155503866	155504149	155493466	155493638	155499553	155499762
C_D	C	D	ENSG00000184863	RBM33	0.648333	0.607	0.936247	1	chr7	+	155457868	155457947	155503896	155504149	155493466	155493638	155499553	155499762
C_D	C	D	ENSG00000141934	PPAP2C	0.357333	0.363333	1.01679	1	chr19	-	282751	282809	291284	291386	287473	287751	288019	288171
C_D	C	D	ENSG00000141934	PPAP2C	0.285333	0.288	1.00935	1	chr19	-	282751	282809	291325	291393	287473	287751	288019	288171
C_D	C	D	ENSG00000213722	DDAH2	0.532333	0.468	0.879148	1	chr6	-	31695319	31695469	31696422	31696522	31695949	31696069	31696227	31696301
C_D	C	D	ENSG00000213722	DDAH2	0.459	0.511	1.11329	1	chr6	-	31694814	31695130	31696227	31696301	31695319	31695420	31695949	31696069
C_D	C	D	ENSG00000138592	USP8	0.506	0.527	1.0415	1	chr15	+	50741596	50741682	50763829	50763992	50751196	50751359	50757243	50757388
C_D	C	D	ENSG00000132330	SCLY	0.0203333	0.0116667	0.57377	1	chr2	+	238972997	238973110	238990685	238990850	238982423	238982488	238990349	238990477
C_D	C	D	ENSG00000132330	SCLY	0.0403333	0.0523333	1.29752	1	chr2	+	238977937	238978118	238990685	238990850	238982423	238982488	238990349	238990477
C_D	C	D	ENSG00000132330	SCLY	0.00433333	0.0113333	2.61538	1	chr2	+	238976705	238976806	238990685	238990850	238982423	238982488	238990349	238990477
C_D	C	D	ENSG00000132330	SCLY	0.892667	0.925	1.03622	1	chr2	+	238972997	238973110	238990349	238990477	238976705	238976806	238982423	238982488
C_D	C	D	ENSG00000132330	SCLY	0.955	0.957	1.00209	1	chr2	+	238976705	238976806	238990349	238990477	238977937	238978118	238982423	238982488
C_D	C	D	ENSG00000263711	RP11-169F17.1	0.536667	0.630333	1.17453	1	chr18	-	70829058	70829208	70867887	70868024	70837081	70837270	70840072	70840197
C_D	C	D	ENSG00000263711	RP11-169F17.1	0.748333	0.779333	1.04143	1	chr18	-	70840072	70840197	70931474	70931538	70867887	70868024	70923047	70923153
C_D	C	D	ENSG00000138592	USP8	0.994667	0.982	0.987265	1	chr15	+	50741596	50741682	50763829	50763992	50751196	50751359	50754476	50754519
C_D	C	D	ENSG00000183624	HMCES	0.504333	0.504	0.999339	1	chr3	+	128998552	128998758	129017196	129017378	129007696	129007840	129009521	129009647
C_D	C	D	ENSG00000055208	TAB2	0.249	0.264333	1.06158	1	chr6	+	149663820	149663969	149718739	149718900	149691044	149691235	149699153	149700654
C_D	C	D	ENSG00000172725	CORO1B	0.450667	0.453	1.00518	1	chr11	-	67207588	67207734	67208803	67208985	67207805	67207910	67208595	67208715
C_D	C	D	ENSG00000172725	CORO1B	0.0103333	0.0166667	1.6129	1	chr11	-	67207588	67207734	67208595	67208715	67207805	67207910	67208172	67208307
C_D	C	D	ENSG00000134247	PTGFRN	0.637333	0.665667	1.04446	1	chr1	+	117503864	117504290	117527301	117527607	117509532	117509952	117516837	117516945
C_D	C	D	ENSG00000003436	TFPI	0.636667	0.517	0.812042	1	chr2	-	188368374	188368497	188418926	188419219	188378342	188378373	188394090	188394212
C_D	C	D	ENSG00000113163	COL4A3BP	0.469667	0.487333	1.03762	1	chr5	-	74696029	74696122	74712700	74712858	74698796	74698883	74706835	74706928
C_D	C	D	ENSG00000113163	COL4A3BP	0.519333	0.491	0.945443	1	chr5	-	74675161	74675298	74680466	74680537	74676896	74677026	74677773	74677902
C_D	C	D	ENSG00000113163	COL4A3BP	0.602333	0.640667	1.06364	1	chr5	-	74669982	74670016	74677773	74677902	74675161	74675298	74676896	74677026
C_D	C	D	ENSG00000113163	COL4A3BP	0.708	0.752333	1.06262	1	chr5	-	74664310	74664483	74677773	74677902	74675161	74675298	74676896	74677026
C_D	C	D	ENSG00000138592	USP8	0.311667	0.269	0.863102	1	chr15	+	50751196	50751359	50769045	50769190	50754476	50754519	50763829	50763992
C_D	C	D	ENSG00000115594	IL1R1	0.547333	0.519	0.948234	1	chr2	+	102781233	102781468	102785057	102785123	102781574	102781764	102782572	102782741
C_D	C	D	ENSG00000175215	CTDSP2	0.417667	0.407333	0.975259	1	chr12	-	58217243	58217510	58220128	58220185	58217686	58217872	58218009	58218102
C_D	C	D	ENSG00000175215	CTDSP2	0.472667	0.457	0.966855	1	chr12	-	58218009	58218102	58221334	58221373	58220128	58220185	58220778	58220880
C_D	C	D	ENSG00000175215	CTDSP2	0.173	0.162667	0.94027	1	chr12	-	58218009	58218102	58221334	58221373	58220128	58220185	58220778	58220906
C_D	C	D	ENSG00000175215	CTDSP2	0.246	0.231333	0.940379	1	chr12	-	58218009	58218102	58221316	58221373	58220128	58220185	58220778	58220880
C_D	C	D	ENSG00000175215	CTDSP2	0.435667	0.427667	0.981637	1	chr12	-	58217740	58217872	58220778	58220880	58218009	58218102	58220128	58220185
C_D	C	D	ENSG00000243989	ACY1	0.374333	0.368333	0.983972	1	chr3	+	52020620	52020677	52021571	52021640	52021003	52021077	52021324	52021469
C_D	C	D	ENSG00000243989	ACY1	0.00766667	0.0153333	2	1	chr3	+	52018062	52018174	52020270	52020347	52019416	52019481	52019867	52019962
C_D	C	D	ENSG00000243989	ACY1	0.462	0.454	0.982684	1	chr3	+	52020620	52020677	52022539	52022619	52021324	52021469	52021571	52021640
C_D	C	D	ENSG00000138592	USP8	0.00533333	0.02	3.75	1	chr15	+	50741596	50741682	50763829	50763992	50754476	50754519	50757243	50757388
C_D	C	D	ENSG00000243989	ACY1	0.456333	0.455	0.997078	1	chr3	+	52021003	52021077	52022539	52022619	52021324	52021469	52021571	52021640
C_D	C	D	ENSG00000243989	ACY1	0.293	0.288333	0.984073	1	chr3	+	52018062	52018174	52020270	52020347	52019376	52019481	52019867	52019962
C_D	C	D	ENSG00000243989	ACY1	0.505	0.498	0.986139	1	chr3	+	52021324	52021469	52022781	52022842	52021571	52021640	52022539	52022619
C_D	C	D	ENSG00000243989	ACY1	0.400667	0.414	1.03328	1	chr3	+	52017550	52017605	52019867	52019962	52018062	52018174	52019376	52019481
C_D	C	D	ENSG00000257103	LSM14A	0.469667	0.461333	0.982257	1	chr19	+	34706500	34706566	34718269	34720184	34710610	34710782	34712411	34712643
C_D	C	D	ENSG00000257103	LSM14A	0.484667	0.481	0.992435	1	chr19	+	34706500	34706566	34717312	34717369	34710610	34710782	34712411	34712643
C_D	C	D	ENSG00000257103	LSM14A	0.232	0.22	0.948276	1	chr19	+	34699833	34699956	34710610	34710782	34706500	34706566	34710295	34710478
C_D	C	D	ENSG00000257103	LSM14A	0.661333	0.678	1.0252	1	chr19	+	34685382	34685546	34706500	34706566	34687538	34687668	34699833	34699956
C_D	C	D	ENSG00000257103	LSM14A	0.533333	0.534667	1.0025	1	chr19	+	34685382	34685546	34706028	34706205	34687538	34687668	34699833	34699956
C_D	C	D	ENSG00000257103	LSM14A	0.802	0.801667	0.999584	1	chr19	+	34687538	34687668	34710295	34710478	34699833	34699956	34706500	34706566
C_D	C	D	ENSG00000138592	USP8	0.121333	0.140333	1.15659	1	chr15	+	50731205	50731374	50754476	50754519	50741596	50741682	50751196	50751359
C_D	C	D	ENSG00000257103	LSM14A	0.579	0.566	0.977547	1	chr19	+	34687538	34687668	34706500	34706566	34699833	34699956	34706028	34706205
C_D	C	D	ENSG00000129810	SGOL1	0.449	0.494	1.10022	1	chr3	-	20218092	20218151	20227439	20227784	20219762	20219839	20225377	20225526
C_D	C	D	ENSG00000129810	SGOL1	0.337	0.329	0.976261	1	chr3	-	20219762	20219839	20227550	20227683	20225099	20225296	20225377	20225526
C_D	C	D	ENSG00000116514	RNF19B	0.643667	0.605667	0.940963	1	chr1	-	33402054	33402910	33409619	33409760	33403997	33404129	33407852	33408060
C_D	C	D	ENSG00000116514	RNF19B	0.528	0.505	0.956439	1	chr1	-	33402045	33402860	33409619	33409760	33403997	33404129	33407852	33408060
C_D	C	D	ENSG00000146587	RBAK	0.177667	0.185	1.04128	1	chr7	+	5085451	5085589	5096925	5097052	5085885	5086027	5087663	5087722
C_D	C	D	ENSG00000008517	IL32	0.630667	0.683667	1.08404	1	chr16	+	3115784	3115827	3117984	3118011	3117377	3117416	3117443	3117614
C_D	C	D	ENSG00000008517	IL32	0.587	0.689333	1.17433	1	chr16	+	3117377	3117416	3118180	3118240	3117554	3117614	3117984	3118011
C_D	C	D	ENSG00000154328	NEIL2	0.294	0.322333	1.09637	1	chr8	+	11627247	11627844	11640711	11640908	11628954	11629094	11637106	11637459
C_D	C	D	ENSG00000154328	NEIL2	0.266	0.268667	1.01003	1	chr8	+	11627218	11627300	11640711	11640908	11627682	11627844	11628954	11629094
C_D	C	D	ENSG00000154328	NEIL2	0.293333	0.321	1.09432	1	chr8	+	11627682	11627844	11640711	11640908	11628954	11629099	11637106	11637459
C_D	C	D	ENSG00000102144	PGK1	0.492333	0.486333	0.987813	1	chrX	+	77378331	77378446	77380823	77380922	77378691	77378871	77380370	77380548
C_D	C	D	ENSG00000102144	PGK1	0.451333	0.454333	1.00665	1	chrX	+	77372808	77372912	77378691	77378871	77373547	77373667	77378331	77378446
C_D	C	D	ENSG00000102144	PGK1	0.503	0.497333	0.988734	1	chrX	+	77373641	77373667	77380370	77380548	77378331	77378446	77378691	77378871
C_D	C	D	ENSG00000112584	FAM120B	0.304333	0.271	0.890471	1	chr6	+	170657238	170657411	170700100	170700209	170667313	170667406	170697374	170697581
C_D	C	D	ENSG00000112584	FAM120B	0.536	0.576667	1.07587	1	chr6	+	170639536	170639638	170697374	170697581	170657238	170657411	170667313	170667406
C_D	C	D	ENSG00000112584	FAM120B	0.468667	0.403	0.859886	1	chr6	+	170657238	170657411	170704574	170704667	170697374	170697581	170700100	170700209
C_D	C	D	ENSG00000152284	TCF7L1	0.571333	0.483	0.845391	1	chr2	+	85533328	85533488	85536151	85537511	85533574	85533682	85534764	85534840
C_D	C	D	ENSG00000112584	FAM120B	0.512667	0.542333	1.05787	1	chr6	+	170632166	170632347	170667313	170667406	170639536	170639638	170657238	170657411
C_D	C	D	ENSG00000120451	SNX19	0.413667	0.418667	1.01209	1	chr11	-	130776519	130776616	130780164	130780265	130777847	130777978	130779912	130780032
C_D	C	D	ENSG00000226950	DANCR	0.972333	0.986	1.01406	1	chr4	+	53578990	53579126	53586034	53586518	53579660	53579709	53580365	53580405
C_D	C	D	ENSG00000136273	HUS1	0.464333	0.484	1.04235	1	chr7	-	48004896	48005035	48015209	48015284	48007402	48007522	48008815	48008915
C_D	C	D	ENSG00000136536	MARCH7	0.405333	0.390333	0.962993	1	chr2	+	160569033	160569172	160604315	160604637	160585519	160585686	160599571	160599764
C_D	C	D	ENSG00000136536	MARCH7	0.286	0.279	0.975524	1	chr2	+	160571067	160571109	160602280	160602448	160585519	160585686	160599571	160599764
C_D	C	D	ENSG00000136536	MARCH7	0.289333	0.279	0.964286	1	chr2	+	160572191	160572277	160602280	160602448	160585519	160585686	160599571	160599764
C_D	C	D	ENSG00000136536	MARCH7	0.548667	0.527	0.96051	1	chr2	+	160568999	160569117	160585519	160585686	160571067	160571109	160572191	160572277
C_D	C	D	ENSG00000136536	MARCH7	0.0386667	0.0246667	0.637931	1	chr2	+	160568999	160569117	160599571	160599764	160571067	160571109	160585519	160585686
C_D	C	D	ENSG00000136536	MARCH7	0.068	0.0723333	1.06373	1	chr2	+	160571067	160571109	160599571	160599764	160572191	160572277	160585519	160585686
C_D	C	D	ENSG00000240583	AQP1	0.641	0.496	0.773791	1	chr7	+	30893009	30893075	30915109	30915271	30898872	30898940	30911857	30911921
C_D	C	D	ENSG00000106635	BCL7B	0.595667	0.645667	1.08394	1	chr7	-	72952263	72952343	72971816	72972001	72957877	72957974	72966496	72966572
C_D	C	D	ENSG00000136536	MARCH7	0.0143333	0.0226667	1.5814	1	chr2	+	160568999	160569117	160599571	160599764	160572191	160572277	160585519	160585686
C_D	C	D	ENSG00000136536	MARCH7	0.484333	0.508667	1.05024	1	chr2	+	160585519	160585686	160604315	160605414	160599571	160599764	160602280	160602448
C_D	C	D	ENSG00000109686	SH3D19	0.674333	0.649	0.962432	1	chr4	-	152049321	152049508	152056225	152056284	152053482	152053535	152054185	152054388
C_D	C	D	ENSG00000109686	SH3D19	0.426333	0.479667	1.1251	1	chr4	-	152070651	152070713	152095821	152096847	152080391	152080504	152086740	152086848
C_D	C	D	ENSG00000230109	RP11-275N1.1	0.766667	0.828333	1.08043	1	chr10	-	21629161	21629242	21661823	21661879	21643599	21643693	21658895	21659044
C_D	C	D	ENSG00000230109	RP11-275N1.1	0.619667	0.619333	0.999462	1	chr10	-	21629161	21629242	21658895	21659044	21643599	21643693	21657425	21657484
C_D	C	D	ENSG00000142166	IFNAR1	0.514667	0.517667	1.00583	1	chr21	+	34715573	34715728	34721396	34721596	34715840	34715982	34717551	34717666
C_D	C	D	ENSG00000142166	IFNAR1	0.488667	0.469	0.959754	1	chr21	+	34713304	34713480	34717551	34717666	34715573	34715728	34715840	34715982
C_D	C	D	ENSG00000142166	IFNAR1	0.528667	0.524333	0.991803	1	chr21	+	34707829	34707953	34721396	34721596	34713304	34713480	34717551	34717666
C_D	C	D	ENSG00000162368	CMPK1	0.436	0.438333	1.00535	1	chr1	+	47834140	47834287	47840868	47840965	47838626	47838779	47840580	47840657
C_D	C	D	ENSG00000111716	LDHB	0.404	0.406667	1.0066	1	chr12	-	21791301	21791404	21799832	21799950	21794885	21795059	21796868	21797042
C_D	C	D	ENSG00000165061	ZMAT4	0.0446667	0.0406667	0.910448	1	chr8	-	40554788	40554920	40683093	40683199	40625159	40625249	40644207	40644301
C_D	C	D	ENSG00000165061	ZMAT4	NA	NA	NA	1	chr8	-	40625159	40625249	40683093	40683199	40644207	40644301	40666027	40666090
C_D	C	D	ENSG00000158987	RAPGEF6	0.513667	0.560333	1.09085	1	chr5	-	130791493	130791705	130808279	130808437	130797397	130797781	130799733	130799974
C_D	C	D	ENSG00000108829	LRRC59	0.527667	0.524	0.993051	1	chr17	-	48465420	48465493	48472289	48472349	48469758	48469863	48470099	48470258
C_D	C	D	ENSG00000108829	LRRC59	0.537333	0.526667	0.980149	1	chr17	-	48462478	48462652	48470099	48470258	48465420	48465493	48469758	48469863
C_D	C	D	ENSG00000124664	SPDEF	0.503667	0.522333	1.03706	1	chr6	-	34507291	34507339	34523705	34524091	34508760	34508958	34511796	34512261
C_D	C	D	ENSG00000124664	SPDEF	0.576667	0.560667	0.972254	1	chr6	-	34507026	34507173	34511796	34512261	34507291	34507339	34508760	34508958
C_D	C	D	ENSG00000091436	MLTK	0.457333	0.459333	1.00437	1	chr2	+	173955725	173955918	174052285	174052351	174034532	174034620	174047581	174047683
C_D	C	D	ENSG00000159069	FBXW5	0.490667	0.513667	1.04688	1	chr9	-	139835988	139836136	139838342	139838558	139837220	139837395	139837800	139837958
C_D	C	D	ENSG00000109919	MTCH2	0.527333	0.542	1.02781	1	chr11	-	47652587	47652639	47657096	47657123	47653205	47653263	47656223	47656286
C_D	C	D	ENSG00000109919	MTCH2	0.478	0.445667	0.932357	1	chr11	-	47644262	47644328	47653205	47653263	47647225	47647293	47652587	47652639
C_D	C	D	ENSG00000109919	MTCH2	0.199667	0.194333	0.973289	1	chr11	-	47653205	47653263	47660250	47660357	47656223	47656286	47657096	47657123
C_D	C	D	ENSG00000109919	MTCH2	0.425667	0.430333	1.01096	1	chr11	-	47648631	47648679	47652587	47652639	47650504	47650598	47652106	47652166
C_D	C	D	ENSG00000109919	MTCH2	0.479667	0.495667	1.03336	1	chr11	-	47640390	47640471	47648631	47648679	47644252	47644328	47647225	47647293
C_D	C	D	ENSG00000109919	MTCH2	0.965333	0.955	0.989296	1	chr11	-	47644252	47644328	47653205	47653263	47648631	47648679	47652587	47652639
C_D	C	D	ENSG00000109919	MTCH2	0.999667	0.999667	1	1	chr11	-	47644252	47644328	47657096	47657123	47652587	47652639	47656223	47656286
C_D	C	D	ENSG00000006071	ABCC8	0.723667	0.663667	0.917089	1	chr11	-	17453750	17453791	17474665	17474830	17464724	17464859	17470062	17470218
C_D	C	D	ENSG00000145191	EIF2B5	0.36	0.364	1.01111	1	chr3	+	183855953	183856034	183859712	183859858	183857867	183858009	183858205	183858518
C_D	C	D	ENSG00000072274	TFRC	0.318333	0.343667	1.07958	1	chr3	-	195801067	195801304	195808913	195808961	195802029	195802231	195803934	195803993
C_D	C	D	ENSG00000072274	TFRC	0.238667	0.256667	1.07542	1	chr3	-	195800800	195800996	195808913	195808961	195802029	195802231	195803934	195803993
C_D	C	D	ENSG00000072274	TFRC	0.507333	0.517333	1.01971	1	chr3	-	195798873	195799023	195803934	195803993	195800800	195800996	195802029	195802231
C_D	C	D	ENSG00000198026	ZNF335	0.522667	0.558667	1.06888	1	chr20	-	44596372	44596666	44599848	44600099	44596923	44597001	44598089	44598330
C_D	C	D	ENSG00000083097	DOPEY1	0.609333	0.612333	1.00492	1	chr6	+	83838605	83839227	83843905	83844006	83839841	83840116	83841894	83842047
C_D	C	D	ENSG00000077232	DNAJC10	0.571333	0.571	0.999417	1	chr2	+	183593589	183593721	183597225	183597269	183594574	183594668	183595756	183595834
C_D	C	D	ENSG00000077232	DNAJC10	0.601333	0.618667	1.02882	1	chr2	+	183594574	183594668	183600975	183601113	183595756	183595834	183597225	183597269
C_D	C	D	ENSG00000077232	DNAJC10	NA	NA	NA	1	chr2	+	183616798	183616915	183619729	183619831	183617275	183617350	183619429	183619532
C_D	C	D	ENSG00000077232	DNAJC10	0.977	0.981	1.00409	1	chr2	+	183595756	183595834	183605025	183605111	183597225	183597269	183604271	183604436
C_D	C	D	ENSG00000077232	DNAJC10	0.609	0.595	0.977011	1	chr2	+	183595756	183595834	183604271	183604933	183597225	183597269	183600975	183601113
C_D	C	D	ENSG00000145191	EIF2B5	0.955	0.968	1.01361	1	chr3	+	183855407	183855863	183858205	183858518	183855953	183856034	183857867	183858009
C_D	C	D	ENSG00000077232	DNAJC10	0.468	0.472	1.00855	1	chr2	+	183595756	183595834	183605025	183605115	183597225	183597269	183600975	183601113
C_D	C	D	ENSG00000139637	C12orf10	0.373667	0.373	0.998216	1	chr12	+	53693876	53694046	53700463	53700645	53699691	53699844	53699981	53700104
C_D	C	D	ENSG00000139637	C12orf10	0.513667	0.502	0.977287	1	chr12	+	53696817	53696977	53700463	53700645	53699691	53699844	53699981	53700104
C_D	C	D	ENSG00000176783	RUFY1	0.517333	0.512	0.989691	1	chr5	+	179012796	179012866	179020478	179020646	179016546	179016648	179018625	179018742
C_D	C	D	ENSG00000176783	RUFY1	0.488667	0.501333	1.02592	1	chr5	+	179016546	179016648	179021866	179021899	179018625	179018742	179020478	179020646
C_D	C	D	ENSG00000176783	RUFY1	0.498	0.489667	0.983266	1	chr5	+	178996302	178996426	179012796	179012866	179004075	179004137	179007947	179008013
C_D	C	D	ENSG00000167969	ECI1	0.659333	0.659667	1.00051	1	chr16	-	2290037	2290146	2296859	2296987	2293318	2293440	2294406	2294553
C_D	C	D	ENSG00000120805	ARL1	0.001	0.00433333	4.33333	1	chr12	-	101794839	101794951	101799621	101799759	101796642	101796724	101796919	101797033
C_D	C	D	ENSG00000120805	ARL1	0.398	0.405667	1.01926	1	chr12	-	101794839	101794951	101801419	101801524	101796642	101796724	101799621	101799759
C_D	C	D	ENSG00000145191	EIF2B5	0.531333	0.533667	1.00439	1	chr3	+	183855685	183855863	183858205	183858518	183855953	183856034	183857867	183857945
C_D	C	D	ENSG00000120805	ARL1	0.00233333	0.00766667	3.28571	1	chr12	-	101790191	101790355	101799621	101799759	101796642	101796724	101796919	101797033
C_D	C	D	ENSG00000120805	ARL1	0.843	0.842	0.998814	1	chr12	-	101790317	101790355	101801419	101801524	101796642	101796724	101799621	101799759
C_D	C	D	ENSG00000120805	ARL1	0.996333	0.994667	0.998327	1	chr12	-	101790191	101790355	101801419	101801540	101796919	101797033	101799621	101799759
C_D	C	D	ENSG00000120805	ARL1	0.997333	0.993667	0.996324	1	chr12	-	101794839	101794951	101801419	101801540	101796919	101797033	101799621	101799759
C_D	C	D	ENSG00000120805	ARL1	0.11	0.114	1.03636	1	chr12	-	101790176	101790355	101801419	101801524	101794839	101794951	101796642	101796724
C_D	C	D	ENSG00000120805	ARL1	0.456	0.436667	0.957602	1	chr12	-	101790176	101790355	101799621	101799759	101794839	101794951	101796642	101796724
C_D	C	D	ENSG00000120805	ARL1	0.399	0.405	1.01504	1	chr12	-	101790176	101790355	101801419	101801598	101794839	101794951	101799621	101799759
C_D	C	D	ENSG00000120805	ARL1	0.00233333	0.00666667	2.85714	1	chr12	-	101790191	101790355	101799621	101799759	101794839	101794951	101796919	101797033
C_D	C	D	ENSG00000120805	ARL1	0.104	0.107333	1.03205	1	chr12	-	101790191	101790355	101796919	101797033	101794839	101794951	101796642	101796724
C_D	C	D	ENSG00000243927	MRPS6	0.014	0.00333333	0.238095	1	chr21	+	35475133	35475207	35514707	35515334	35475795	35475818	35497640	35497780
C_D	C	D	ENSG00000164124	TMEM144	0.911333	0.891	0.977688	1	chr4	+	159131610	159131738	159133759	159133928	159132604	159132726	159133212	159133372
C_D	C	D	ENSG00000243927	MRPS6	0.015	0.0126667	0.844444	1	chr21	+	35445523	35445568	35514707	35515334	35475133	35475207	35497640	35497780
C_D	C	D	ENSG00000130702	LAMA5	0.391667	0.389	0.993191	1	chr20	-	60885043	60885137	60885720	60885885	60885233	60885367	60885474	60885628
C_D	C	D	ENSG00000130702	LAMA5	0.624667	0.587333	0.940235	1	chr20	-	60889610	60889781	60891003	60891114	60889854	60890003	60890083	60890263
C_D	C	D	ENSG00000130702	LAMA5	0.411667	0.456	1.10769	1	chr20	-	60902584	60902725	60903899	60904111	60902921	60903066	60903296	60903501
C_D	C	D	ENSG00000130702	LAMA5	0.529	0.548667	1.03718	1	chr20	-	60911789	60911842	60913071	60913206	60912645	60912783	60912859	60912994
C_D	C	D	ENSG00000130702	LAMA5	0.429	0.399333	0.930847	1	chr20	-	60897074	60897224	60898511	60898726	60897324	60897505	60897713	60897814
C_D	C	D	ENSG00000130702	LAMA5	0.467333	0.471	1.00785	1	chr20	-	60899496	60899610	60901920	60902022	60900371	60900602	60901732	60901816
C_D	C	D	ENSG00000130702	LAMA5	0.541333	0.543333	1.00369	1	chr20	-	60902921	60903066	60904193	60904309	60903296	60903501	60903899	60904111
C_D	C	D	ENSG00000130702	LAMA5	0.438	0.444667	1.01522	1	chr20	-	60885720	60885885	60886456	60886592	60885957	60886150	60886217	60886363
C_D	C	D	ENSG00000103194	USP10	0.004	0.005	1.25	1	chr16	+	84733609	84733717	84792321	84792413	84773914	84773975	84778238	84779279
C_D	C	D	ENSG00000125630	POLR1B	0.446667	0.47	1.05224	1	chr2	+	113310221	113310393	113321942	113322076	113315486	113315658	113316869	113317151
C_D	C	D	ENSG00000125630	POLR1B	0.474333	0.5	1.05411	1	chr2	+	113304997	113305144	113309351	113309575	113306843	113306976	113308442	113308579
C_D	C	D	ENSG00000125630	POLR1B	0.59	0.595333	1.00904	1	chr2	+	113315486	113315658	113325543	113325714	113316869	113317151	113321942	113322076
C_D	C	D	ENSG00000125630	POLR1B	1	0.995667	0.995667	1	chr2	+	113310221	113310393	113325543	113325714	113316869	113317151	113321942	113321981
C_D	C	D	ENSG00000129250	KIF1C	0.360333	0.374667	1.03978	1	chr17	+	4901242	4901451	4904066	4904143	4903144	4903265	4903514	4903647
C_D	C	D	ENSG00000129250	KIF1C	0.413	0.415	1.00484	1	chr17	+	4903144	4903265	4904516	4904696	4903514	4903647	4904066	4904143
C_D	C	D	ENSG00000126261	UBA2	0.518667	0.504	0.971722	1	chr19	+	34935904	34936026	34945348	34945461	34942885	34943052	34945164	34945258
C_D	C	D	ENSG00000126261	UBA2	0.446333	0.455667	1.02091	1	chr19	+	34942885	34943052	34949673	34949829	34945164	34945258	34945348	34945461
C_D	C	D	ENSG00000126261	UBA2	0.494	0.485333	0.982456	1	chr19	+	34949673	34949829	34957782	34957919	34951374	34951471	34954930	34955036
C_D	C	D	ENSG00000126261	UBA2	0.183333	0.183333	1	1	chr19	+	34945348	34945461	34957782	34957919	34951374	34951471	34954930	34955036
C_D	C	D	ENSG00000103194	USP10	0.567667	0.568333	1.00117	1	chr16	+	84767040	84767109	84797691	84797869	84778238	84779279	84796594	84796694
C_D	C	D	ENSG00000126261	UBA2	0.539333	0.544333	1.00927	1	chr19	+	34925772	34925873	34935904	34936026	34929549	34929671	34934748	34934816
C_D	C	D	ENSG00000126261	UBA2	0.554	0.567333	1.02407	1	chr19	+	34919267	34919475	34925772	34925873	34921480	34921564	34924252	34924317
C_D	C	D	ENSG00000126261	UBA2	0.183	0.176667	0.965392	1	chr19	+	34921480	34921564	34934748	34934816	34925772	34925873	34929549	34929671
C_D	C	D	ENSG00000126261	UBA2	0.183	0.177333	0.969035	1	chr19	+	34919263	34919475	34934748	34934816	34925772	34925873	34929549	34929671
C_D	C	D	ENSG00000126261	UBA2	0.422	0.431	1.02133	1	chr19	+	34945164	34945258	34951374	34951471	34945348	34945461	34949673	34949829
C_D	C	D	ENSG00000135372	NAT10	0.574667	0.590667	1.02784	1	chr11	+	34158524	34158573	34161946	34162119	34160737	34160834	34160931	34161042
C_D	C	D	ENSG00000174574	AKIRIN1	0.360667	0.388	1.07579	1	chr1	+	39456959	39457272	39469018	39469090	39463842	39463983	39466643	39466778
C_D	C	D	ENSG00000164896	FASTK	0.446	0.442	0.991031	1	chr7	-	150774965	150775179	150776586	150777009	150775648	150775788	150775928	150776108
C_D	C	D	ENSG00000164896	FASTK	0.617333	0.652	1.05616	1	chr7	-	150773712	150773919	150774396	150774488	150773999	150774114	150774187	150774323
C_D	C	D	ENSG00000144535	DIS3L2	0.555667	0.594333	1.06959	1	chr2	+	232879544	232879689	232894688	232894790	232880223	232880381	232888986	232889040
C_D	C	D	ENSG00000103194	USP10	0.988333	0.985667	0.997302	1	chr16	+	84733600	84733717	84792321	84792413	84767040	84767109	84773914	84773975
C_D	C	D	ENSG00000119946	CNNM1	0.451	0.429	0.95122	1	chr10	+	101124711	101124759	101151193	101154085	101147576	101147760	101150062	101150164
C_D	C	D	ENSG00000119946	CNNM1	0.483	0.452333	0.936508	1	chr10	+	101147576	101147760	101151193	101154085	101147908	101148058	101150062	101150164
C_D	C	D	ENSG00000134014	ELP3	0.528667	0.499	0.943884	1	chr8	+	27987018	27987180	28013458	28013549	27989794	27989921	27995214	27995408
C_D	C	D	ENSG00000134014	ELP3	0.953667	0.958333	1.00489	1	chr8	+	27954735	27954835	27967886	27967955	27957344	27957483	27964229	27964300
C_D	C	D	ENSG00000134014	ELP3	0.140667	0.128667	0.914692	1	chr8	+	27950738	27950877	27964229	27964300	27954735	27954835	27957344	27957483
C_D	C	D	ENSG00000134014	ELP3	0.358667	0.345667	0.963755	1	chr8	+	27950628	27950750	27964229	27964300	27954735	27954835	27957344	27957483
C_D	C	D	ENSG00000138663	COPS4	0.597	0.600667	1.00614	1	chr4	+	83978078	83978232	83987590	83987706	83978410	83978561	83984228	83984399
C_D	C	D	ENSG00000138663	COPS4	0.469	0.445333	0.949538	1	chr4	+	83978410	83978561	83989590	83989675	83984228	83984399	83987590	83987706
C_D	C	D	ENSG00000138663	COPS4	0.011	0.006	0.545455	1	chr4	+	83984228	83984399	83989590	83989675	83986212	83986308	83987590	83987706
C_D	C	D	ENSG00000103194	USP10	0.445667	0.431	0.967091	1	chr16	+	84733609	84733717	84778238	84779279	84767040	84767109	84773914	84773975
C_D	C	D	ENSG00000106635	BCL7B	0.430333	0.421333	0.979086	1	chr7	-	72952263	72952343	72966496	72966572	72954211	72954382	72957877	72957974
C_D	C	D	ENSG00000176155	CCDC57	0.472	0.499667	1.05862	1	chr17	-	80086368	80086473	80115623	80115824	80091948	80092070	80109435	80109649
C_D	C	D	ENSG00000013810	TACC3	0.921333	0.929667	1.00904	1	chr4	+	1725454	1725597	1736999	1737052	1729434	1730514	1732613	1732689
C_D	C	D	ENSG00000013810	TACC3	0.577667	0.588667	1.01904	1	chr4	+	1725454	1725597	1732898	1733028	1729434	1730514	1732613	1732689
C_D	C	D	ENSG00000013810	TACC3	0.545333	0.53	0.971883	1	chr4	+	1725147	1725310	1732613	1732689	1725454	1725597	1729434	1730514
C_D	C	D	ENSG00000013810	TACC3	0.391667	0.374	0.954894	1	chr4	+	1729434	1730514	1736999	1737052	1732613	1732689	1732898	1733028
C_D	C	D	ENSG00000013810	TACC3	0.507667	0.507	0.998687	1	chr4	+	1737457	1737561	1741428	1741505	1738967	1739055	1739324	1739429
C_D	C	D	ENSG00000180376	CCDC66	0.472333	0.486	1.02893	1	chr3	+	56600977	56601081	56627518	56627769	56605208	56605330	56626997	56627129
C_D	C	D	ENSG00000180376	CCDC66	0.868	0.875667	1.00883	1	chr3	+	56593596	56593622	56597711	56598153	56594889	56595040	56595284	56595406
C_D	C	D	ENSG00000103194	USP10	0.246	0.25	1.01626	1	chr16	+	84733609	84733717	84792321	84792413	84767040	84767109	84778238	84779279
C_D	C	D	ENSG00000176720	BOK	0.112667	0.161	1.42899	1	chr2	+	242498135	242498408	242511711	242513546	242498869	242499118	242509539	242509703
C_D	C	D	ENSG00000051180	RAD51	0	0.00333333	Inf	1	chr15	+	40993261	40993399	41001222	41001314	40994003	40994124	40998374	40998492
C_D	C	D	ENSG00000051180	RAD51	0.536	0.491	0.916045	1	chr15	+	40998374	40998492	41020908	41021022	41001222	41001314	41011002	41011097
C_D	C	D	ENSG00000051180	RAD51	0.527667	0.474333	0.898926	1	chr15	+	40993261	40993399	41020908	41021022	41001222	41001314	41011083	41011097
C_D	C	D	ENSG00000051180	RAD51	0.260333	0.26	0.99872	1	chr15	+	40993261	40993399	41020908	41021022	41001222	41001314	41011002	41011097
C_D	C	D	ENSG00000085382	HACE1	0.594667	0.465667	0.783072	1	chr6	-	105244803	105244900	105291097	105291173	105259185	105259268	105280916	105281048
C_D	C	D	ENSG00000085382	HACE1	0.373333	0.472667	1.26607	1	chr6	-	105176796	105177639	105192386	105192485	105178177	105178291	105192034	105192105
C_D	C	D	ENSG00000103194	USP10	0.939	0.895	0.953142	1	chr16	+	84733600	84733717	84767040	84767109	84738345	84738466	84749800	84749864
C_D	C	D	ENSG00000085382	HACE1	0.496333	0.394667	0.795165	1	chr6	-	105259185	105259268	105297016	105297121	105280916	105281048	105291097	105291173
C_D	C	D	ENSG00000085382	HACE1	0.599333	0.568333	0.948276	1	chr6	-	105244803	105244900	105297016	105297121	105280916	105281048	105291097	105291173
C_D	C	D	ENSG00000142657	PGD	0.543333	0.553667	1.01902	1	chr1	+	10463127	10463193	10471474	10471609	10464217	10464336	10468127	10468197
C_D	C	D	ENSG00000142657	PGD	0.405	0.405	1	1	chr1	+	10460449	10460629	10468127	10468197	10463127	10463193	10464217	10464336
C_D	C	D	ENSG00000142657	PGD	0.689	0.682667	0.990808	1	chr1	+	10460449	10460629	10471474	10471609	10463127	10463193	10464217	10464336
C_D	C	D	ENSG00000142657	PGD	0.003	0.002	0.666667	1	chr1	+	10459685	10459761	10468127	10468197	10463127	10463193	10464217	10464336
C_D	C	D	ENSG00000142657	PGD	0.504	0.503	0.998016	1	chr1	+	10473118	10473308	10478882	10478982	10477043	10477174	10477432	10477566
C_D	C	D	ENSG00000142657	PGD	0.534	0.533667	0.999376	1	chr1	+	10459685	10459761	10464217	10464336	10460449	10460629	10463127	10463193
C_D	C	D	ENSG00000142657	PGD	0.419667	0.422667	1.00715	1	chr1	+	10477432	10477566	10479686	10480108	10478882	10478982	10479473	10479596
C_D	C	D	ENSG00000142657	PGD	0.530333	0.530333	1	1	chr1	+	10477043	10477174	10479473	10479596	10477432	10477566	10478882	10478982
C_D	C	D	ENSG00000142657	PGD	0.350667	0.350667	1	1	chr1	+	10473118	10473308	10479473	10479596	10477432	10477566	10478882	10478982
C_D	C	D	ENSG00000155313	USP25	0.558667	0.576	1.03103	1	chr21	+	17203719	17203948	17236586	17236765	17205666	17205867	17214716	17214859
C_D	C	D	ENSG00000155313	USP25	0.456	0.472667	1.03655	1	chr21	+	17138315	17138460	17177439	17177577	17163820	17163983	17172075	17172162
C_D	C	D	ENSG00000155313	USP25	0.475667	0.470333	0.988788	1	chr21	+	17205666	17205867	17238584	17238663	17214716	17214859	17236586	17236765
C_D	C	D	ENSG00000104219	ZDHHC2	0.506667	0.535667	1.05724	1	chr8	+	17067440	17067567	17074680	17074755	17067896	17067989	17072745	17072858
C_D	C	D	ENSG00000101181	MTG2	0.478	0.484333	1.01325	1	chr20	+	60770857	60771005	60774174	60774313	60772907	60773023	60773689	60773908
C_D	C	D	ENSG00000184575	XPOT	0.496333	0.501333	1.01007	1	chr12	+	64828573	64828689	64838854	64838911	64829406	64829454	64833023	64833095
C_D	C	D	ENSG00000184575	XPOT	0.571333	0.571667	1.00058	1	chr12	+	64829406	64829454	64841884	64844907	64833023	64833095	64838854	64838911
C_D	C	D	ENSG00000146674	IGFBP3	0.467667	0.501333	1.07199	1	chr7	-	45954403	45954544	45960336	45960439	45956146	45956266	45956811	45957038
C_D	C	D	ENSG00000187097	ENTPD5	0.585	0.638667	1.09174	1	chr14	-	74441626	74441688	74443726	74443762	74442638	74442718	74443026	74443115
C_D	C	D	ENSG00000169241	SLC50A1	0.222333	0.230333	1.03598	1	chr1	+	155108325	155108467	155110454	155110574	155109303	155109427	155110036	155110198
C_D	C	D	ENSG00000169241	SLC50A1	0.231667	0.242333	1.04604	1	chr1	+	155108774	155108872	155110454	155110574	155109303	155109427	155110036	155110198
C_D	C	D	ENSG00000169241	SLC50A1	0.376	0.372	0.989362	1	chr1	+	155108774	155108852	155110454	155110574	155109303	155109427	155110036	155110198
C_D	C	D	ENSG00000169241	SLC50A1	0.509667	0.492667	0.966645	1	chr1	+	155108342	155108467	155110036	155110198	155108774	155108872	155109303	155109427
C_D	C	D	ENSG00000169241	SLC50A1	0.411667	0.411	0.998381	1	chr1	+	155108303	155108467	155110454	155110574	155108774	155108852	155110036	155110198
C_D	C	D	ENSG00000169241	SLC50A1	0.708667	0.699667	0.9873	1	chr1	+	155108325	155108467	155110454	155110574	155108774	155108852	155109303	155109427
C_D	C	D	ENSG00000169241	SLC50A1	0.606333	0.591	0.974711	1	chr1	+	155108325	155108467	155110036	155110198	155108774	155108852	155109303	155109427
C_D	C	D	ENSG00000076043	REXO2	0.00166667	0.00133333	0.8	1	chr11	+	114314577	114314655	114318547	114318601	114315307	114315374	114316700	114316809
C_D	C	D	ENSG00000076043	REXO2	0.603667	0.607	1.00552	1	chr11	+	114315262	114315374	114320567	114320984	114316700	114316809	114318547	114318601
C_D	C	D	ENSG00000187097	ENTPD5	0.442	0.444667	1.00603	1	chr14	-	74442638	74442718	74444001	74444077	74443026	74443115	74443726	74443762
C_D	C	D	ENSG00000076043	REXO2	0.317	0.331667	1.04627	1	chr11	+	114311377	114311461	114320567	114320984	114316700	114316809	114318547	114318601
C_D	C	D	ENSG00000076043	REXO2	0.528333	0.530667	1.00442	1	chr11	+	114314577	114314655	114318547	114318601	114315262	114315374	114316700	114316809
C_D	C	D	ENSG00000185989	RASA3	0.384667	0.456	1.18544	1	chr13	-	114793322	114793403	114817526	114817630	114795286	114795363	114806475	114806570
C_D	C	D	ENSG00000108515	ENO3	0.498333	0.484	0.971237	1	chr17	+	4858701	4858899	4860125	4860184	4859236	4859438	4859867	4859976
C_D	C	D	ENSG00000196182	STK40	0.466	0.556	1.19313	1	chr1	-	36823839	36823983	36851323	36851497	36824337	36824423	36826821	36826941
C_D	C	D	ENSG00000105677	TMEM147	0.393667	0.391333	0.994073	1	chr19	+	36036789	36036859	36038020	36038299	36037573	36037710	36037846	36037931
C_D	C	D	ENSG00000105677	TMEM147	0.522667	0.523333	1.00128	1	chr19	+	36036789	36036859	36038020	36038142	36037427	36037487	36037573	36037931
C_D	C	D	ENSG00000105677	TMEM147	0.432667	0.436	1.0077	1	chr19	+	36036789	36036859	36038020	36038142	36037427	36037487	36037846	36037931
C_D	C	D	ENSG00000105677	TMEM147	0.495	0.499333	1.00875	1	chr19	+	36036582	36036718	36037573	36037710	36036789	36036859	36037427	36037487
C_D	C	D	ENSG00000105677	TMEM147	0.988333	0.986667	0.998314	1	chr19	+	36036501	36036718	36038020	36038142	36036789	36036859	36037427	36037487
C_D	C	D	ENSG00000157654	PALM2-AKAP2	0.474667	0.370667	0.780899	1	chr9	+	112687340	112687362	112778233	112778319	112694206	112694308	112704965	112705661
C_D	C	D	ENSG00000068323	TFE3	0.960667	0.957	0.996183	1	chrX	-	48886241	48888112	48891648	48891766	48890979	48891055	48891240	48891297
C_D	C	D	ENSG00000132471	WBP2	0.660333	0.642333	0.972741	1	chr17	-	73843567	73843690	73845684	73845820	73843876	73844011	73844650	73844743
C_D	C	D	ENSG00000101079	NDRG3	0.525333	0.531	1.01079	1	chr20	-	35294691	35294795	35310920	35310981	35299743	35299800	35309218	35309305
C_D	C	D	ENSG00000101079	NDRG3	0.996	0.978	0.981928	1	chr20	-	35280168	35282104	35293448	35293500	35284899	35284935	35288739	35288787
C_D	C	D	ENSG00000166024	R3HCC1L	0.697333	0.735667	1.05497	1	chr10	+	99923049	99923154	99995181	99995277	99967857	99969656	99991268	99991444
C_D	C	D	ENSG00000166024	R3HCC1L	0.573	0.578667	1.00989	1	chr10	+	99923049	99923154	99994202	99994273	99967857	99969656	99991268	99991444
C_D	C	D	ENSG00000166024	R3HCC1L	0.278333	0.258667	0.929341	1	chr10	+	99922639	99922732	99991268	99991444	99923049	99923154	99967857	99969656
C_D	C	D	ENSG00000059378	PARP12	0.470667	0.491	1.0432	1	chr7	-	139734034	139734131	139754461	139754563	139737514	139737656	139746683	139746807
C_D	C	D	ENSG00000154263	ABCA10	NA	0.478	NA	1	chr17	-	67161104	67161224	67171546	67171654	67170421	67170535	67170747	67170918
C_D	C	D	ENSG00000059378	PARP12	0.558	0.613333	1.09916	1	chr7	-	139734034	139734131	139746683	139746807	139737514	139737656	139741443	139741639
C_D	C	D	ENSG00000059378	PARP12	0.508	0.467333	0.919948	1	chr7	-	139728412	139728488	139754461	139754563	139734034	139734131	139746683	139746807
C_D	C	D	ENSG00000101849	TBL1X	0.384333	0.351333	0.914137	1	chrX	+	9608312	9608400	9656056	9656315	9622254	9622362	9652082	9652228
C_D	C	D	ENSG00000101849	TBL1X	0.566667	0.533	0.940588	1	chrX	+	9677672	9677800	9684259	9684302	9679650	9679816	9682941	9683043
C_D	C	D	ENSG00000101849	TBL1X	0.555667	0.559333	1.0066	1	chrX	+	9622254	9622362	9659618	9659751	9652082	9652228	9656056	9656315
C_D	C	D	ENSG00000105948	TTC26	0.42	0.421	1.00238	1	chr7	+	138851585	138851641	138862959	138863048	138853089	138853143	138854034	138854098
C_D	C	D	ENSG00000105948	TTC26	0.506	0.488667	0.965744	1	chr7	+	138827001	138827051	138849877	138849980	138832951	138833123	138845693	138845768
C_D	C	D	ENSG00000105948	TTC26	0.430333	0.393333	0.91402	1	chr7	+	138827001	138827051	138851585	138851641	138832951	138833123	138849877	138849980
C_D	C	D	ENSG00000077942	FBLN1	0.520667	0.512333	0.983995	1	chr22	+	45923726	45923889	45929640	45929778	45927144	45927204	45928942	45929044
C_D	C	D	ENSG00000162415	ZSWIM5	0.430333	0.494	1.14795	1	chr1	-	45504607	45504745	45516745	45516925	45506063	45506210	45508890	45509067
C_D	C	D	ENSG00000162415	ZSWIM5	0.507	0.492667	0.971729	1	chr1	-	45506063	45506210	45524280	45524431	45508890	45509067	45516745	45516925
C_D	C	D	ENSG00000162415	ZSWIM5	0.678333	0.617667	0.910565	1	chr1	-	45504607	45504745	45524280	45524431	45508890	45509067	45516745	45516925
C_D	C	D	ENSG00000162415	ZSWIM5	0.552	0.500333	0.906401	1	chr1	-	45508890	45509067	45525770	45525919	45516745	45516925	45524280	45524431
C_D	C	D	ENSG00000100580	TMED8	0.417667	0.404333	0.968077	1	chr14	-	77809520	77809826	77818015	77818094	77810039	77810166	77812691	77812821
C_D	C	D	ENSG00000118855	MFSD1	0.224667	0.237333	1.05638	1	chr3	+	158519653	158520104	158524828	158524871	158522107	158522160	158523150	158523263
C_D	C	D	ENSG00000143457	GOLPH3L	0.014	0.00966667	0.690476	1	chr1	-	150634289	150634404	150667131	150667326	150636107	150636239	150666583	150666649
C_D	C	D	ENSG00000143457	GOLPH3L	0.261333	0.270667	1.03571	1	chr1	-	150620912	150621224	150666583	150666649	150634289	150634404	150636107	150636239
C_D	C	D	ENSG00000143457	GOLPH3L	0.446667	0.423	0.947015	1	chr1	-	150618700	150621224	150667131	150667326	150634289	150634404	150636107	150636239
C_D	C	D	ENSG00000164403	SHROOM1	0.468667	0.498333	1.0633	1	chr5	-	132159314	132159456	132160709	132160765	132159541	132160111	132160306	132160513
C_D	C	D	ENSG00000162885	B3GALNT2	0.538	0.540333	1.00434	1	chr1	-	235618870	235618996	235643369	235643465	235621910	235622094	235634163	235634274
C_D	C	D	ENSG00000162885	B3GALNT2	0.937	0.938333	1.00142	1	chr1	-	235618870	235618996	235643369	235643465	235628952	235629031	235634163	235634274
C_D	C	D	ENSG00000162885	B3GALNT2	0.68	0.638667	0.939216	1	chr1	-	235621910	235622094	235643369	235643465	235628952	235629031	235634163	235634274
C_D	C	D	ENSG00000072401	UBE2D1	0.289333	0.242667	0.83871	1	chr10	+	60121097	60121161	60124530	60124636	60121254	60121286	60123368	60123446
C_D	C	D	ENSG00000072401	UBE2D1	0.392333	0.38	0.968564	1	chr10	+	60121254	60121286	60127682	60127776	60123368	60123446	60124530	60124636
C_D	C	D	ENSG00000158089	GALNT14	0.290333	0.151333	0.52124	1	chr2	-	31215703	31215873	31360823	31360921	31348019	31348119	31355495	31355578
C_D	C	D	ENSG00000158089	GALNT14	0.805333	0.781	0.969785	1	chr2	-	31154933	31155060	31189069	31189168	31168648	31168736	31181262	31181330
C_D	C	D	ENSG00000158089	GALNT14	0.687667	0.631667	0.918565	1	chr2	-	31154933	31155060	31181262	31181330	31168648	31168736	31178483	31178605
C_D	C	D	ENSG00000158089	GALNT14	0.350667	0.347333	0.990494	1	chr2	-	31135088	31135208	31152260	31152353	31146984	31147129	31147605	31147689
C_D	C	D	ENSG00000158089	GALNT14	0.506667	0.507333	1.00132	1	chr2	-	31133340	31133925	31147605	31147689	31135088	31135208	31146984	31147129
C_D	C	D	ENSG00000104812	GYS1	0.451667	0.485667	1.07528	1	chr19	-	49488717	49488862	49494558	49494740	49489106	49489292	49490450	49490642
C_D	C	D	ENSG00000106635	BCL7B	1	0.997667	0.997667	1	chr7	-	72954211	72954382	72966496	72966572	72957159	72957237	72957877	72957974
C_D	C	D	ENSG00000158089	GALNT14	0.349333	0.334	0.956107	1	chr2	-	31133464	31133925	31147605	31147689	31135088	31135208	31146984	31147163
C_D	C	D	ENSG00000158089	GALNT14	NA	0.320333	NA	1	chr2	-	31215703	31215873	31348019	31348119	31301799	31301932	31337608	31337693
C_D	C	D	ENSG00000158089	GALNT14	NA	0.666667	NA	1	chr2	-	31215703	31215873	31348019	31348119	31295928	31296041	31337608	31337693
C_D	C	D	ENSG00000158089	GALNT14	0.903667	0.906	1.00258	1	chr2	-	31135088	31135208	31154933	31155060	31147605	31147689	31152260	31152353
C_D	C	D	ENSG00000158089	GALNT14	0.531333	0.508333	0.956713	1	chr2	-	31146984	31147129	31154933	31155060	31147605	31147689	31152260	31152353
C_D	C	D	ENSG00000158089	GALNT14	0.988	0.990667	1.0027	1	chr2	-	31168707	31168736	31215703	31215873	31181262	31181330	31189069	31189168
C_D	C	D	ENSG00000158089	GALNT14	0.00966667	0.00766667	0.793103	1	chr2	-	31189069	31189168	31348019	31348119	31215703	31215873	31337608	31337693
C_D	C	D	ENSG00000125966	MMP24	0.383667	0.382	0.995656	1	chr20	+	33842252	33842557	33857562	33857701	33851593	33851755	33855007	33855222
C_D	C	D	ENSG00000189306	RRP7A	0.646333	0.656	1.01496	1	chr22	-	42911206	42911274	42915719	42915802	42912016	42912302	42914010	42914153
C_D	C	D	ENSG00000104812	GYS1	0.273667	0.294	1.0743	1	chr19	-	49481354	49481414	49488717	49488862	49484786	49484893	49485511	49485632
C_D	C	D	ENSG00000189306	RRP7A	0.551	0.552	1.00181	1	chr22	-	42910687	42910785	42914010	42914153	42911156	42911274	42912016	42912142
C_D	C	D	ENSG00000189306	RRP7A	0.513	0.525333	1.02404	1	chr22	-	42911156	42911274	42915719	42915808	42912016	42912142	42914010	42914153
C_D	C	D	ENSG00000253250	C8orf88	0.432	0.432667	1.00154	1	chr8	-	91972969	91973076	91992590	91992689	91983293	91983369	91990806	91990880
C_D	C	D	ENSG00000239857	GET4	0.434333	0.418667	0.963929	1	chr7	+	923179	925771	930564	930703	926205	926287	927006	927156
C_D	C	D	ENSG00000124226	RNF114	0.291	0.306	1.05155	1	chr20	+	48552947	48553089	48568612	48570429	48562672	48562787	48565784	48565892
C_D	C	D	ENSG00000124226	RNF114	0.393667	0.398	1.01101	1	chr20	+	48552947	48553089	48562672	48562787	48558097	48558248	48561918	48562025
C_D	C	D	ENSG00000102312	PORCN	0.319	0.370333	1.16092	1	chrX	+	48367398	48367491	48370279	48370323	48368171	48368344	48369753	48369875
C_D	C	D	ENSG00000102312	PORCN	1	0.914667	0.914667	1	chrX	+	48370976	48371107	48372627	48372753	48371222	48371240	48372514	48372529
C_D	C	D	ENSG00000102312	PORCN	0.476333	0.464	0.974108	1	chrX	+	48370713	48370895	48372912	48373013	48370976	48371107	48372627	48372753
C_D	C	D	ENSG00000104812	GYS1	0.629	0.618333	0.983042	1	chr19	-	49488717	49488862	49496251	49496566	49490450	49490642	49494558	49494740
C_D	C	D	ENSG00000187688	TRPV2	0.549333	NA	NA	1	chr17	+	16332130	16332296	16340102	16340317	16336887	16337012	16338203	16338283
C_D	C	D	ENSG00000268434	AC011530.4	0.652333	0.609333	0.934083	1	chr19	-	46283035	46283127	46288851	46288971	46285450	46285508	46287898	46287973
C_D	C	D	ENSG00000268434	AC011530.4	0.533	0.434	0.814259	1	chr19	-	46283035	46283127	46288851	46288971	46283471	46283639	46285450	46285508
C_D	C	D	ENSG00000133794	ARNTL	0.085	0.107667	1.26667	1	chr11	+	13331533	13331606	13375847	13375995	13347959	13348014	13371491	13371617
C_D	C	D	ENSG00000133794	ARNTL	0.0276667	0	0	1	chr11	+	13375847	13375995	13378285	13378324	13376536	13376557	13376772	13376843
C_D	C	D	ENSG00000133794	ARNTL	0.0653333	0	0	1	chr11	+	13375847	13375995	13378285	13378324	13376536	13376557	13376779	13376843
C_D	C	D	ENSG00000148843	PDCD11	0.593333	0.583	0.982584	1	chr10	+	105187085	105187148	105194004	105194107	105191885	105191991	105193704	105193794
C_D	C	D	ENSG00000169813	HNRNPF	0.446667	0.439	0.982836	1	chr10	-	43881064	43883384	43903164	43903267	43890077	43890136	43891903	43892038
C_D	C	D	ENSG00000169813	HNRNPF	0.416333	0.412667	0.991193	1	chr10	-	43881469	43883384	43904537	43904614	43890077	43890136	43891903	43892038
C_D	C	D	ENSG00000261771	DYX1C1-CCPG1	0.482667	0.482	0.998619	1	chr15	-	55647445	55648607	55669146	55669348	55651736	55653142	55663990	55664242
C_D	C	D	ENSG00000147416	ATP6V1B2	0.544333	0.539	0.990202	1	chr8	+	20070292	20070416	20074730	20074835	20072328	20072479	20073923	20074006
C_D	C	D	ENSG00000140307	GTF2A2	0.691333	0.696333	1.00723	1	chr15	-	59931064	59931356	59949604	59949719	59942867	59942972	59944404	59944525
C_D	C	D	ENSG00000140307	GTF2A2	0.456	0.469	1.02851	1	chr15	-	59934334	59934461	59949604	59949719	59942867	59942972	59944404	59944525
C_D	C	D	ENSG00000132670	PTPRA	0.995333	0.995333	1	1	chr20	+	2903852	2903931	2944917	2944996	2928627	2928670	2936254	2936344
C_D	C	D	ENSG00000132670	PTPRA	0.466667	0.503333	1.07857	1	chr20	+	2903852	2903931	2967410	2967495	2928627	2928670	2944917	2944996
C_D	C	D	ENSG00000132670	PTPRA	0.947333	0.947333	1	1	chr20	+	2928627	2928670	2967410	2967495	2944917	2944996	2955860	2955887
C_D	C	D	ENSG00000132670	PTPRA	0.521667	0.556333	1.06645	1	chr20	+	3001954	3002074	3005117	3005267	3002699	3002866	3003334	3003470
C_D	C	D	ENSG00000132670	PTPRA	0.016	0.00666667	0.416667	1	chr20	+	2928627	2928670	2967410	2967495	2936254	2936344	2944917	2944996
C_D	C	D	ENSG00000261771	DYX1C1-CCPG1	0.367667	0.375	1.01995	1	chr15	-	55647445	55648607	55663990	55664242	55651736	55653142	55657385	55657507
C_D	C	D	ENSG00000132670	PTPRA	0.00866667	0.01	1.15385	1	chr20	+	2903852	2903931	2967410	2967495	2936254	2936344	2944917	2944996
C_D	C	D	ENSG00000132670	PTPRA	0.346667	0.34	0.980769	1	chr20	+	2945506	2945848	2996494	2996531	2968983	2969120	2987989	2988066
C_D	C	D	ENSG00000121716	PILRB	0.489667	0.518333	1.05854	1	chr7	+	99943487	99943591	99950186	99950290	99948874	99949033	99949785	99950101
C_D	C	D	ENSG00000121716	PILRB	0.494333	0.536333	1.08496	1	chr7	+	99950619	99950746	99952765	99952863	99950832	99950893	99951517	99951635
C_D	C	D	ENSG00000121716	PILRB	0.315333	0.292	0.926004	1	chr7	+	99950995	99951106	99954372	99954506	99951517	99951635	99952765	99952863
C_D	C	D	ENSG00000121716	PILRB	0.578667	0.632333	1.09274	1	chr7	+	99950832	99950893	99955842	99955989	99950995	99951106	99952765	99952863
C_D	C	D	ENSG00000121716	PILRB	0.442667	0.493333	1.11446	1	chr7	+	99950832	99950893	99952765	99952863	99950995	99951106	99951517	99951635
C_D	C	D	ENSG00000177990	DPY19L2	0.307	0.366667	1.19435	1	chr12	-	64038182	64038276	64059614	64059639	64041024	64041145	64055123	64055261
C_D	C	D	ENSG00000158458	NRG2	0.981333	NA	NA	1	chr5	-	139239473	139239497	139251305	139251426	139244699	139244758	139245133	139245210
C_D	C	D	ENSG00000158458	NRG2	0.990667	1	1.00942	1	chr5	-	139235260	139235363	139251305	139251426	139244699	139244758	139245133	139245210
C_D	C	D	ENSG00000158458	NRG2	0.776	0.716667	0.92354	1	chr5	-	139235260	139235363	139266924	139267096	139251305	139251426	139260440	139260559
C_D	C	D	ENSG00000162607	USP1	0.383333	0.388	1.01217	1	chr1	+	62907865	62907970	62915916	62917473	62913011	62913182	62914135	62914337
C_D	C	D	ENSG00000162607	USP1	0.342333	0.379667	1.10906	1	chr1	+	62907865	62907970	62913011	62913182	62908829	62908990	62910408	62911100
C_D	C	D	ENSG00000136938	ANP32B	0.554667	0.548667	0.989183	1	chr9	+	100760837	100760960	100774702	100774754	100767245	100767435	100773552	100773671
C_D	C	D	ENSG00000136938	ANP32B	0.250333	0.245667	0.981358	1	chr9	+	100745642	100745891	100773552	100773671	100760837	100760960	100767245	100767435
C_D	C	D	ENSG00000106714	CNTNAP3	0.700333	0.731667	1.04474	1	chr9	-	39140515	39140635	39165929	39166073	39144236	39144343	39149802	39149974
C_D	C	D	ENSG00000123607	TTC21B	0.474333	0.454333	0.957836	1	chr2	-	166799728	166799851	166806104	166806234	166802033	166802200	166805903	166806014
C_D	C	D	ENSG00000106714	CNTNAP3	0.911333	0.888667	0.975128	1	chr9	-	39132928	39133129	39165929	39166073	39144236	39144343	39149802	39149974
C_D	C	D	ENSG00000106714	CNTNAP3	0.752	0.763333	1.01507	1	chr9	-	39117923	39118256	39165929	39166073	39132928	39133129	39149802	39149974
C_D	C	D	ENSG00000106714	CNTNAP3	0.766333	0.757	0.987821	1	chr9	-	39118099	39118256	39165929	39166073	39132928	39133132	39149802	39149974
C_D	C	D	ENSG00000106714	CNTNAP3	0.262667	0.341	1.29822	1	chr9	-	39132928	39133129	39149802	39149974	39140515	39140635	39144236	39144343
C_D	C	D	ENSG00000106714	CNTNAP3	0.478	0.551	1.15272	1	chr9	-	39132928	39133129	39165929	39166073	39140515	39140635	39149802	39149974
C_D	C	D	ENSG00000106714	CNTNAP3	0.0756667	0.05	0.660793	1	chr9	-	39109156	39109284	39165929	39166073	39118099	39118256	39132928	39133129
C_D	C	D	ENSG00000106714	CNTNAP3	0.321667	0.357333	1.11088	1	chr9	-	39086712	39086846	39103740	39103911	39088419	39088644	39102493	39102712
C_D	C	D	ENSG00000170836	PPM1D	0.496667	0.530667	1.06846	1	chr17	+	58677629	58678247	58725252	58725443	58700881	58701110	58711213	58711338
C_D	C	D	ENSG00000170836	PPM1D	0.391667	0.356333	0.909787	1	chr17	+	58700881	58701110	58740355	58741849	58725252	58725443	58733959	58734202
C_D	C	D	ENSG00000017260	ATP2C1	0.507333	0.537333	1.05913	1	chr3	+	130649259	130649370	130656271	130656307	130650865	130650982	130653465	130653555
C_D	C	D	ENSG00000144063	MALL	0.466667	0.461667	0.989286	1	chr2	-	110841446	110843334	110873264	110874143	110845148	110845274	110849179	110849347
C_D	C	D	ENSG00000117155	SSX2IP	0.433	0.444333	1.02617	1	chr1	-	85109389	85113290	85121514	85121688	85116044	85116210	85117565	85117680
C_D	C	D	ENSG00000078114	NEBL	0.309667	0.59	1.90527	1	chr10	-	21156687	21157694	21177025	21177136	21158668	21158770	21169722	21169833
C_D	C	D	ENSG00000020426	MNAT1	0.676333	0.654333	0.967472	1	chr14	+	61285439	61285565	61435276	61435398	61346431	61346553	61434946	61435115
C_D	C	D	ENSG00000083312	TNPO1	0.549	0.551333	1.00425	1	chr5	+	72182896	72183049	72187636	72187723	72183904	72184130	72185612	72185784
C_D	C	D	ENSG00000083312	TNPO1	0.485	0.471667	0.972509	1	chr5	+	72178890	72179059	72185612	72185784	72182896	72183049	72183904	72184130
C_D	C	D	ENSG00000083312	TNPO1	0.526667	0.519667	0.986709	1	chr5	+	72188965	72189073	72192284	72192383	72189203	72189362	72189442	72189530
C_D	C	D	ENSG00000083312	TNPO1	0.598333	0.565333	0.944847	1	chr5	+	72183904	72184130	72188965	72189073	72185612	72185784	72187636	72187723
C_D	C	D	ENSG00000157212	PAXIP1	0.45	0.426667	0.948148	1	chr7	-	154760112	154760836	154782715	154782779	154767405	154768041	154774928	154775042
C_D	C	D	ENSG00000015676	NUDCD3	0.514333	0.503	0.977965	1	chr7	-	44431895	44432084	44524566	44524883	44444038	44444182	44467169	44467302
C_D	C	D	ENSG00000017260	ATP2C1	0.662	0.655667	0.990433	1	chr3	+	130717137	130717233	130734995	130735528	130718361	130718503	130720063	130720188
C_D	C	D	ENSG00000129515	SNX6	0.57	0.595	1.04386	1	chr14	-	35031098	35032381	35062250	35062356	35037059	35037219	35055435	35055511
C_D	C	D	ENSG00000129515	SNX6	0.435667	0.421	0.966335	1	chr14	-	35074801	35074923	35099112	35099160	35077235	35077346	35078843	35078948
C_D	C	D	ENSG00000116711	PLA2G4A	0.289667	0.284667	0.982739	1	chr1	+	186876096	186876134	186909111	186909226	186901894	186902031	186908139	186908362
C_D	C	D	ENSG00000116711	PLA2G4A	0.481667	0.486333	1.00969	1	chr1	+	186876096	186876134	186908139	186908362	186880379	186880521	186901894	186902031
C_D	C	D	ENSG00000116711	PLA2G4A	0.479667	0.465	0.969423	1	chr1	+	186798084	186798167	186862142	186862291	186823417	186823519	186839566	186839648
C_D	C	D	ENSG00000116711	PLA2G4A	0.229667	0.230333	1.0029	1	chr1	+	186863229	186863343	186908139	186908362	186876096	186876134	186901894	186902031
C_D	C	D	ENSG00000198919	DZIP3	0.613333	0.662333	1.07989	1	chr3	+	108361284	108361361	108366789	108366959	108363010	108363628	108365463	108365496
C_D	C	D	ENSG00000198919	DZIP3	0.397667	0.318333	0.800503	1	chr3	+	108363010	108363628	108367764	108367809	108365463	108365496	108366789	108366959
C_D	C	D	ENSG00000163159	VPS72	0.557	0.541333	0.971873	1	chr1	-	151146866	151149507	151157981	151158096	151150476	151150621	151156792	151156969
C_D	C	D	ENSG00000163159	VPS72	0.44	0.459667	1.0447	1	chr1	-	151150476	151150621	151158273	151158426	151156792	151156969	151157981	151158096
C_D	C	D	ENSG00000017260	ATP2C1	0.778333	0.754	0.968737	1	chr3	+	130717137	130717233	130734995	130735528	130718361	130718503	130720063	130720158
C_D	C	D	ENSG00000143179	UCK2	0.277333	0.258333	0.93149	1	chr1	+	165860462	165860559	165876920	165877607	165872418	165872516	165875157	165875206
C_D	C	D	ENSG00000143179	UCK2	0.572667	0.564667	0.98603	1	chr1	+	165865426	165865569	165876920	165877311	165872418	165872516	165875157	165875206
C_D	C	D	ENSG00000143179	UCK2	0.611667	0.596	0.974387	1	chr1	+	165860462	165860559	165876920	165877346	165865426	165865569	165875157	165875206
C_D	C	D	ENSG00000143179	UCK2	0.562	0.541667	0.96382	1	chr1	+	165860462	165860559	165875157	165875206	165865426	165865569	165872418	165872516
C_D	C	D	ENSG00000204580	DDR1	0.275333	0.212	0.769976	1	chr6	+	30851834	30851922	30856464	30856591	30852314	30852487	30853401	30853457
C_D	C	D	ENSG00000204580	DDR1	0.450667	0.495667	1.09985	1	chr6	+	30858749	30858897	30860072	30860319	30859156	30859256	30859778	30859965
C_D	C	D	ENSG00000163162	RNF149	0.516667	0.455333	0.88129	1	chr2	-	101902542	101902639	101911392	101911643	101905434	101905517	101910475	101910544
C_D	C	D	ENSG00000163162	RNF149	0.472	0.461667	0.978107	1	chr2	-	101898320	101898519	101910475	101910544	101902542	101902639	101905434	101905517
C_D	C	D	ENSG00000073060	SCARB1	0.591	0.577333	0.976875	1	chr12	-	125271951	125272003	125292306	125292473	125279740	125279814	125284669	125284788
C_D	C	D	ENSG00000017260	ATP2C1	0.502667	0.507	1.00862	1	chr3	+	130685988	130686084	130694175	130694332	130686173	130686263	130688135	130688240
C_D	C	D	ENSG00000111961	SASH1	0.468	0.472	1.00855	1	chr6	+	148795245	148795358	148840682	148841029	148808749	148808851	148835459	148835592
C_D	C	D	ENSG00000073060	SCARB1	0.515333	0.510667	0.990944	1	chr12	-	125292306	125292473	125298747	125298951	125294719	125294835	125296415	125296511
C_D	C	D	ENSG00000073060	SCARB1	0.479	0.484667	1.01183	1	chr12	-	125271951	125272003	125348140	125348393	125298747	125298951	125302095	125302253
C_D	C	D	ENSG00000073060	SCARB1	0.997333	0.996667	0.999332	1	chr12	-	125262823	125263132	125284669	125284788	125271951	125272003	125279740	125279814
C_D	C	D	ENSG00000004059	ARF5	0.525333	0.537333	1.02284	1	chr7	+	127229136	127229217	127231016	127231166	127229538	127229648	127230119	127230191
C_D	C	D	ENSG00000004059	ARF5	0.498333	0.498333	1	1	chr7	+	127229538	127229648	127231266	127231759	127230119	127230191	127231016	127231142
C_D	C	D	ENSG00000185753	CXorf38	0.261	0.221333	0.84802	1	chrX	-	40496258	40496408	40506556	40506799	40498260	40498380	40506258	40506393
C_D	C	D	ENSG00000092820	EZR	0.349333	0.314333	0.899809	1	chr6	-	159208139	159208235	159240348	159240444	159210319	159210403	159239113	159239198
C_D	C	D	ENSG00000072840	EVC	0.330667	0.421	1.27319	1	chr4	+	5812679	5815889	5830245	5830772	5819937	5819981	5825343	5825547
C_D	C	D	ENSG00000123268	ATF1	0.406	0.438	1.07882	1	chr12	+	51189691	51189792	51208062	51208222	51203238	51203372	51207792	51207975
C_D	C	D	ENSG00000123268	ATF1	0.258333	0.286333	1.10839	1	chr12	+	51173922	51174021	51208062	51208222	51203238	51203372	51207792	51207975
C_D	C	D	ENSG00000138231	DBR1	0.59	0.56	0.949153	1	chr3	-	137882190	137882336	137888948	137889034	137882619	137882700	137885922	137886147
C_D	C	D	ENSG00000123268	ATF1	0.392333	0.379333	0.966865	1	chr12	+	51173922	51174021	51208062	51208222	51189691	51189792	51207792	51207975
C_D	C	D	ENSG00000123268	ATF1	0.469	0.429333	0.915423	1	chr12	+	51173922	51174021	51207792	51207975	51189691	51189792	51203238	51203372
C_D	C	D	ENSG00000123268	ATF1	0.395	0.403333	1.0211	1	chr12	+	51158074	51158090	51203238	51203372	51173922	51174021	51189691	51189792
C_D	C	D	ENSG00000140400	MAN2C1	0.572333	0.578	1.0099	1	chr15	-	75652243	75652329	75653626	75653722	75652430	75652552	75653386	75653532
C_D	C	D	ENSG00000140400	MAN2C1	0.939333	0.940667	1.00142	1	chr15	-	75654982	75655089	75656828	75657006	75655550	75655631	75656339	75656529
C_D	C	D	ENSG00000066468	FGFR2	0.652333	0.583	0.893715	1	chr10	-	123263303	123263455	123298105	123298229	123274630	123274833	123279492	123279683
C_D	C	D	ENSG00000066468	FGFR2	0.00233333	0.0433333	18.5714	1	chr10	-	123274630	123274833	123279492	123279683	123276832	123276977	123278195	123278343
C_D	C	D	ENSG00000173681	CXorf23	0.421	0.416667	0.989707	1	chrX	-	19930977	19935452	19955622	19955650	19947902	19948058	19953926	19954016
C_D	C	D	ENSG00000173681	CXorf23	0.305333	0.308	1.00873	1	chrX	-	19934375	19935452	19955535	19955650	19947902	19948058	19953926	19954016
C_D	C	D	ENSG00000167772	ANGPTL4	0.607333	0.577667	0.951153	1	chr19	+	8430837	8430948	8435939	8436035	8431085	8431203	8434102	8434216
C_D	C	D	ENSG00000150457	LATS2	0.578	0.578333	1.00058	1	chr13	-	21549008	21549503	21557362	21557945	21553829	21553936	21555604	21555787
C_D	C	D	ENSG00000253710	ALG11	0.457	0.434	0.949672	1	chr13	+	52586549	52586598	52602454	52603800	52593048	52593279	52598141	52599073
C_D	C	D	ENSG00000105053	VRK3	0.452	0.411333	0.910029	1	chr19	-	50492895	50493028	50504046	50504111	50496116	50496209	50500760	50500827
C_D	C	D	ENSG00000138942	RNF185	0.588	0.559	0.95068	1	chr22	+	31588669	31588688	31597483	31597601	31591454	31591567	31592921	31592976
C_D	C	D	ENSG00000138942	RNF185	0.975	0.975	1	1	chr22	+	31588669	31588688	31597483	31597601	31591454	31591567	31592921	31593143
C_D	C	D	ENSG00000138942	RNF185	0.118667	0.178667	1.50562	1	chr22	+	31583032	31583256	31592921	31592976	31588669	31588688	31591454	31591567
C_D	C	D	ENSG00000125868	DSTN	0.510333	0.514	1.00718	1	chr20	+	17550507	17550856	17587681	17590564	17581382	17581690	17585199	17585276
C_D	C	D	ENSG00000156345	CDK20	0.068	0.0423333	0.622549	1	chr9	-	90584108	90584264	90585690	90585812	90584710	90584834	90585482	90585545
C_D	C	D	ENSG00000145916	RMND5B	0.980667	0.994667	1.01428	1	chr5	+	177558014	177558055	177565108	177565259	177558237	177558377	177560452	177560570
C_D	C	D	ENSG00000145916	RMND5B	0.73	0.713667	0.977626	1	chr5	+	177558237	177558377	177565108	177565259	177560452	177560570	177563029	177563249
C_D	C	D	ENSG00000145916	RMND5B	0.493667	0.447	0.905469	1	chr5	+	177558237	177558377	177565108	177565259	177560452	177560570	177562173	177562313
C_D	C	D	ENSG00000145916	RMND5B	0.737667	0.719333	0.975147	1	chr5	+	177558237	177558377	177565108	177565259	177562173	177562313	177563029	177563249
C_D	C	D	ENSG00000145916	RMND5B	0.0143333	0.015	1.04651	1	chr5	+	177558237	177558377	177569583	177569729	177562173	177562313	177565108	177565397
C_D	C	D	ENSG00000145916	RMND5B	0.007	0.00866667	1.2381	1	chr5	+	177558237	177558377	177569583	177569729	177562173	177562313	177565108	177565259
C_D	C	D	ENSG00000150433	TMEM218	0.353	0.356667	1.01039	1	chr11	-	124966440	124967636	124981434	124981604	124971096	124971199	124972532	124972705
C_D	C	D	ENSG00000070081	NUCB2	0.410333	0.411667	1.00325	1	chr11	+	17333574	17333667	17352448	17352530	17336932	17337022	17351673	17351844
C_D	C	D	ENSG00000134698	AGO4	0.426667	0.442333	1.03672	1	chr1	+	36297412	36297532	36301434	36301594	36297657	36297786	36299590	36299775
C_D	C	D	ENSG00000134698	AGO4	0.368333	0.342667	0.930317	1	chr1	+	36297657	36297786	36301434	36301594	36298037	36298171	36299590	36299775
C_D	C	D	ENSG00000116604	MEF2D	0.474667	0.458667	0.966292	1	chr1	-	156449081	156449138	156452228	156452432	156449377	156449588	156450625	156450763
C_D	C	D	ENSG00000141736	ERBB2	0.415667	0.415667	1	1	chr17	+	37879790	37879913	37881301	37881456	37880164	37880263	37880978	37881164
C_D	C	D	ENSG00000141736	ERBB2	0.547	0.559333	1.02255	1	chr17	+	37880164	37880263	37881579	37881655	37880978	37881164	37881301	37881457
C_D	C	D	ENSG00000141736	ERBB2	0.450333	0.478	1.06144	1	chr17	+	37881579	37881655	37883067	37883256	37881959	37882106	37882814	37882912
C_D	C	D	ENSG00000155008	APOOL	0.360333	0.398	1.10453	1	chrX	+	84258831	84258933	84309349	84309404	84301451	84301556	84306394	84306514
C_D	C	D	ENSG00000145391	SETD7	0.466667	0.508	1.08857	1	chr4	-	140444507	140444589	140468073	140468203	140450184	140450374	140454318	140454520
C_D	C	D	ENSG00000226210	ABC7-42389800N19.1	0.618	0.647667	1.048	1	chr12	+	87556	87703	88569	88771	87880	88017	88256	88392
C_D	C	D	ENSG00000136444	RSAD1	0.305	0.300667	0.985792	1	chr17	+	48556160	48556380	48559451	48559817	48556989	48557123	48557240	48557445
C_D	C	D	ENSG00000147535	PPAPDC1B	0.494667	0.452667	0.915094	1	chr8	-	38124784	38124909	38126399	38126508	38125414	38125478	38125888	38125979
C_D	C	D	ENSG00000272888	AC013394.2	0.002	0	0	1	chr15	+	93426814	93426849	93429398	93429484	93426973	93427008	93428744	93428814
C_D	C	D	ENSG00000163995	ABLIM2	NA	NA	NA	1	chr4	-	8010776	8010829	8031382	8031503	8021344	8021398	8021928	8022030
C_D	C	D	ENSG00000168958	MFF	0.815333	0.839667	1.02984	1	chr2	+	228197134	228197304	228220392	228220477	228205007	228205096	228217229	228217289
C_D	C	D	ENSG00000168958	MFF	0.208333	0.198	0.9504	1	chr2	+	228189980	228190143	228220392	228220477	228193393	228195562	228205007	228205096
C_D	C	D	ENSG00000168958	MFF	0.508667	0.471	0.92595	1	chr2	+	228205007	228205096	228220392	228220477	228211941	228212100	228217229	228217289
C_D	C	D	ENSG00000168958	MFF	0.511	0.501667	0.981735	1	chr2	+	228207460	228207535	228220392	228220477	228211941	228212100	228217229	228217289
C_D	C	D	ENSG00000168958	MFF	0.662333	0.648	0.978359	1	chr2	+	228189936	228190143	228220392	228220477	228197134	228197304	228205007	228205096
C_D	C	D	ENSG00000147535	PPAPDC1B	0.0123333	0.00733333	0.594595	1	chr8	-	38124784	38124909	38126399	38126508	38125414	38125478	38125888	38125925
C_D	C	D	ENSG00000168958	MFF	0.26	0.274667	1.05641	1	chr2	+	228205007	228205096	228217229	228217289	228207460	228207535	228211941	228212100
C_D	C	D	ENSG00000168958	MFF	0.37	0.396	1.07027	1	chr2	+	228205007	228205096	228220392	228220477	228207460	228207535	228211941	228212100
C_D	C	D	ENSG00000168958	MFF	0.377333	0.368667	0.977032	1	chr2	+	228205007	228205096	228220392	228220477	228207460	228207535	228217229	228217289
C_D	C	D	ENSG00000168958	MFF	0.585667	0.552	0.942516	1	chr2	+	228189974	228190143	228220392	228220477	228195341	228195562	228205007	228205096
C_D	C	D	ENSG00000072778	ACADVL	0.450333	0.461	1.02369	1	chr17	+	7126078	7126184	7127131	7127194	7126451	7126556	7126962	7127049
C_D	C	D	ENSG00000072778	ACADVL	0.546	0.517	0.946886	1	chr17	+	7125495	7125621	7126962	7127049	7125985	7126184	7126451	7126556
C_D	C	D	ENSG00000248323	LUCAT1	0.646333	0.583333	0.902527	1	chr5	-	90598845	90598978	90609896	90610200	90599689	90599788	90609454	90609594
C_D	C	D	ENSG00000213672	NCKIPSD	0.883667	0.859333	0.972463	1	chr3	-	48716309	48716402	48717233	48717320	48716809	48716890	48717007	48717146
C_D	C	D	ENSG00000213672	NCKIPSD	0.528	0.530333	1.00442	1	chr3	-	48716309	48716402	48717233	48717320	48716487	48716616	48717007	48717146
C_D	C	D	ENSG00000165119	HNRNPK	0.404333	0.419	1.03627	1	chr9	-	86585811	86585827	86586796	86587104	86586187	86586271	86586586	86586641
C_D	C	D	ENSG00000244219	GS1-259H13.2	0.732667	0.698667	0.953594	1	chr7	+	99197827	99197908	99208015	99208436	99202008	99202219	99205295	99205433
C_D	C	D	ENSG00000244219	GS1-259H13.2	0.6	0.672667	1.12111	1	chr7	+	99202002	99202219	99208015	99208439	99204370	99204517	99205295	99205433
C_D	C	D	ENSG00000151092	NGLY1	0.0883333	0.113667	1.28679	1	chr3	-	25775362	25775473	25778824	25778946	25777494	25777640	25777799	25777891
C_D	C	D	ENSG00000151092	NGLY1	0.732667	0.699	0.954049	1	chr3	-	25775362	25775473	25792588	25792754	25778824	25778946	25781067	25781290
C_D	C	D	ENSG00000048140	TSPAN17	0.950667	0.933667	0.982118	1	chr5	+	176083078	176083126	176084518	176086054	176083700	176083817	176083895	176083925
C_D	C	D	ENSG00000048140	TSPAN17	0.697667	0.718667	1.0301	1	chr5	+	176083078	176083126	176084518	176086054	176083700	176083817	176083895	176083957
C_D	C	D	ENSG00000048140	TSPAN17	0.406	0.400667	0.986864	1	chr5	+	176078616	176078667	176081895	176082021	176078754	176078901	176079743	176079914
C_D	C	D	ENSG00000170004	CHD3	0.496	0.458667	0.924731	1	chr17	+	7807759	7807937	7809173	7809307	7808417	7808483	7808938	7809024
[truncated: 56,502 more rows]
