# Supplementary material for: The X-linked trichothiodystrophy-causing gene RNF113A links the spliceosome to cell survival upon DNA damage
Source: Nat Commun. 2020 Mar 9;11:1270. doi: 10.1038/s41467-020-15003-7 (PMC7062854; doi:10.1038/s41467-020-15003-7)
Supplement: Supplementary file 8 — Supplementary Data 5 [file 41467_2020_15003_MOESM8_ESM.xlsx]

## Sheet: RI
Comparison	Samples		Ensembl Gene ID	Gene Symbol	Mean Inclusion Level		Ratio Inclusion Level S2:S1	FDR	Splicing event localisation
											upstream exon		downstream exon		Retained Intron
	S1	S2			S1	S2			chr	strand	start	end	start	end	start	end
C_D	C	D	ENSG00000048140	TSPAN17	0.0193333	0.046	2.37931	0	chr5	+	176079743	176079914	176081895	176082021	176079743	176082021
C_D	C	D	ENSG00000166888	STAT6	0.100667	0.277333	2.75497	0	chr12	-	57499250	57499382	57499973	57500122	57499250	57500122
C_D	C	D	ENSG00000100650	SRSF5	0.104	0.207	1.99038	0	chr14	+	70235514	70235968	70237183	70237257	70235514	70237257
C_D	C	D	ENSG00000137312	FLOT1	0.02	0.0956667	4.78333	0	chr6	-	30698458	30698504	30698695	30698877	30698458	30698877
C_D	C	D	ENSG00000110321	EIF4G2	0.00966667	0.026	2.68966	0	chr11	-	10821098	10821303	10821636	10821895	10821098	10821895
C_D	C	D	ENSG00000105258	POLR2I	0.0296667	0.0656667	2.21348	5.25746e-13	chr19	-	36605240	36605314	36605560	36605615	36605240	36605615
C_D	C	D	ENSG00000129351	ILF3	0.0896667	0.173667	1.9368	7.08148e-13	chr19	+	10791894	10792005	10792668	10792868	10791894	10792868
C_D	C	D	ENSG00000009830	POMT2	0.107667	0.319	2.96285	1.6899e-12	chr14	-	77745071	77745212	77746165	77746271	77745071	77746271
C_D	C	D	ENSG00000169045	HNRNPH1	0.0316667	0.0726667	2.29474	2.00284e-12	chr5	-	179044799	179044933	179044989	179045061	179044799	179045061
C_D	C	D	ENSG00000122952	ZWINT	0.0396667	0.0876667	2.21008	2.29416e-12	chr10	-	58119447	58119614	58119778	58120144	58119447	58120144
C_D	C	D	ENSG00000177731	FLII	0.0313333	0.091	2.90426	2.29416e-12	chr17	-	18148868	18148974	18149057	18149376	18148868	18149376
C_D	C	D	ENSG00000100650	SRSF5	0.0163333	0.0386667	2.36735	1.06651e-11	chr14	+	70235514	70235613	70235898	70235968	70235514	70235968
C_D	C	D	ENSG00000111679	PTPN6	0.0656667	0.247	3.76142	1.12313e-11	chr12	+	7060771	7060894	7061145	7061340	7060771	7061340
C_D	C	D	ENSG00000215021	PHB2	0.0326667	0.0676667	2.07143	1.65449e-11	chr12	-	7076838	7076942	7077054	7077184	7076838	7077184
C_D	C	D	ENSG00000006534	ALDH3B1	0.0293333	0.0656667	2.23864	1.95578e-11	chr11	+	67782766	67782929	67785996	67786106	67782766	67786106
C_D	C	D	ENSG00000064961	HMG20B	0.279333	0.561	2.00835	4.79799e-11	chr19	+	3573689	3573798	3574380	3574584	3573689	3574584
C_D	C	D	ENSG00000129197	RPAIN	0.03	0.069	2.3	4.79799e-11	chr17	+	5329290	5329619	5331390	5331531	5329290	5331531
C_D	C	D	ENSG00000129084	PSMA1	0.0306667	0.0593333	1.93478	5.37012e-11	chr11	-	14535362	14535433	14535948	14536037	14535362	14536037
C_D	C	D	ENSG00000004059	ARF5	0.017	0.0363333	2.13725	1.39946e-10	chr7	+	127229538	127229648	127230119	127230191	127229538	127230191
C_D	C	D	ENSG00000149100	EIF3M	0.0136667	0.0263333	1.92683	1.39946e-10	chr11	+	32615411	32615495	32616459	32616559	32615411	32616559
C_D	C	D	ENSG00000187514	PTMA	0.0123333	0.0266667	2.16216	2.85062e-10	chr2	+	232576057	232576129	232576596	232576693	232576057	232576693
C_D	C	D	ENSG00000124357	NAGK	0.0623333	0.165	2.64706	4.87797e-10	chr2	+	71295779	71295842	71297631	71297716	71295779	71297716
C_D	C	D	ENSG00000134955	SLC37A2	0.0473333	1	21.1268	5.37828e-10	chr11	+	124955849	124955914	124958014	124959131	124955849	124959131
C_D	C	D	ENSG00000160948	VPS28	0.115333	0.246333	2.13584	5.8247e-10	chr8	-	145648999	145649305	145649423	145649515	145648999	145649515
C_D	C	D	ENSG00000213930	GALT	0.103333	0.298	2.88387	6.17515e-10	chr9	+	34648758	34648891	34648994	34649078	34648758	34649078
C_D	C	D	ENSG00000115657	ABCB6	0.096	0.242	2.52083	6.17515e-10	chr2	-	220075102	220075197	220075432	220075545	220075102	220075545
C_D	C	D	ENSG00000158220	ESYT3	1	0.281667	0.281667	6.61589e-10	chr3	+	138188901	138188988	138189718	138189868	138188901	138189868
C_D	C	D	ENSG00000117410	ATP6V0B	0.00966667	0.0223333	2.31034	6.81158e-10	chr1	+	44442697	44442888	44443652	44443967	44442697	44443967
C_D	C	D	ENSG00000186501	TMEM222	0.0266667	0.0683333	2.5625	9.02988e-10	chr1	+	27660641	27660772	27661869	27662890	27660641	27662890
C_D	C	D	ENSG00000164896	FASTK	0.0613333	0.163667	2.66848	1.11551e-09	chr7	-	150773712	150773919	150773999	150774114	150773712	150774114
C_D	C	D	ENSG00000127054	CPSF3L	0.0193333	0.0553333	2.86207	1.60217e-09	chr1	-	1255835	1255909	1256375	1256473	1255835	1256473
C_D	C	D	ENSG00000136463	TACO1	0.00733333	0.0233333	3.18182	1.7166e-09	chr17	+	61683672	61683800	61684646	61684824	61683672	61684824
C_D	C	D	ENSG00000120699	EXOSC8	0.0243333	0.0496667	2.0411	1.7166e-09	chr13	+	37577070	37577144	37578652	37578698	37577070	37578698
C_D	C	D	ENSG00000179335	CLK3	0.0443333	0.102	2.30075	2.11506e-09	chr15	+	74912349	74912566	74914460	74914557	74912349	74914557
C_D	C	D	ENSG00000197622	CDC42SE1	0.0706667	0.137667	1.94811	2.26687e-09	chr1	-	151027491	151027602	151028152	151028469	151027491	151028469
C_D	C	D	ENSG00000185122	HSF1	0.0376667	0.074	1.9646	2.45937e-09	chr8	+	145533457	145533582	145534859	145534935	145533457	145534935
C_D	C	D	ENSG00000173020	ADRBK1	0.019	0.061	3.21053	2.98789e-09	chr11	+	67049292	67049423	67049741	67050013	67049292	67050013
C_D	C	D	ENSG00000062822	POLD1	0.106333	0.224667	2.11285	3.17599e-09	chr19	+	50918980	50919083	50919652	50919785	50918980	50919785
C_D	C	D	ENSG00000160948	VPS28	0.045	0.091	2.02222	3.33955e-09	chr8	-	145649597	145649651	145650100	145650202	145649597	145650202
C_D	C	D	ENSG00000105443	CYTH2	0.0296667	0.0666667	2.24719	3.33955e-09	chr19	+	48978094	48978206	48981325	48981402	48978094	48981402
C_D	C	D	ENSG00000111011	RSRC2	0.0286667	0.0596667	2.0814	3.60794e-09	chr12	-	123003385	123003576	123005931	123005975	123003385	123005975
C_D	C	D	ENSG00000162298	SYVN1	0.0356667	0.0863333	2.42056	5.43919e-09	chr11	-	64899718	64899822	64900202	64900251	64899718	64900251
C_D	C	D	ENSG00000172053	QARS	0.0373333	0.0806667	2.16071	6.07795e-09	chr3	-	49140777	49140842	49141063	49141139	49140777	49141139
C_D	C	D	ENSG00000123374	CDK2	0.0526667	0.107333	2.03797	6.07795e-09	chr12	+	56360614	56360908	56361640	56361718	56360614	56361718
C_D	C	D	ENSG00000100911	PSME2	0.0376667	0.07	1.85841	6.41159e-09	chr14	-	24614918	24614981	24615416	24615449	24614918	24615449
C_D	C	D	ENSG00000198755	RPL10A	0.012	0.0213333	1.77778	7.24843e-09	chr6	+	35436723	35436804	35437157	35437306	35436723	35437306
C_D	C	D	ENSG00000104522	TSTA3	0.0426667	0.100333	2.35156	7.24843e-09	chr8	-	144695693	144695773	144695920	144695987	144695693	144695987
C_D	C	D	ENSG00000114745	GORASP1	0.0416667	0.166	3.984	1.28793e-08	chr3	-	39141795	39141994	39142237	39142368	39141795	39142368
C_D	C	D	ENSG00000169718	DUS1L	0.133333	0.242	1.815	1.39774e-08	chr17	-	80016216	80016292	80016656	80016694	80016216	80016694
C_D	C	D	ENSG00000079134	THOC1	0.007	0.0806667	11.5238	1.46632e-08	chr18	-	224923	224994	225088	225403	224923	225403
C_D	C	D	ENSG00000167767	KRT80	0.0586667	0.124	2.11364	1.46632e-08	chr12	-	52574296	52574392	52574686	52574747	52574296	52574747
C_D	C	D	ENSG00000167792	NDUFV1	0.088	0.158	1.79545	1.6277e-08	chr11	+	67375870	67375949	67376022	67376193	67375870	67376193
C_D	C	D	ENSG00000151923	TIAL1	0.0316667	0.065	2.05263	2.82598e-08	chr10	-	121336122	121336262	121336591	121336715	121336122	121336715
C_D	C	D	ENSG00000011295	TTC19	0.017	0.0403333	2.37255	3.07283e-08	chr17	+	15929853	15930016	15930687	15932100	15929853	15932100
C_D	C	D	ENSG00000023191	RNH1	0.0183333	0.0383333	2.09091	3.11354e-08	chr11	-	499014	499185	499828	499999	499014	499999
C_D	C	D	ENSG00000162191	UBXN1	0.012	0.0283333	2.36111	5.36141e-08	chr11	-	62444284	62444477	62444989	62445304	62444284	62445304
C_D	C	D	ENSG00000178971	CTC1	0.049	0.177333	3.61905	5.86385e-08	chr17	-	8133208	8133286	8133611	8133786	8133208	8133786
C_D	C	D	ENSG00000172432	GTPBP2	0.206333	0.411667	1.99515	6.69654e-08	chr6	-	43592624	43592799	43593099	43593297	43592624	43593297
C_D	C	D	ENSG00000105618	PRPF31	0.0206667	0.0566667	2.74194	7.12882e-08	chr19	+	54632431	54632560	54632646	54632745	54632431	54632745
C_D	C	D	ENSG00000117410	ATP6V0B	0.00733333	0.0233333	3.18182	7.54275e-08	chr1	+	44441973	44442051	44442261	44442331	44441973	44442331
C_D	C	D	ENSG00000115286	NDUFS7	0.0183333	0.0366667	2	9.5442e-08	chr19	+	1393240	1393329	1395389	1395583	1393240	1395583
C_D	C	D	ENSG00000141959	PFKL	0.0253333	0.0616667	2.43421	1.07861e-07	chr21	+	45739233	45739298	45739966	45740030	45739233	45740030
C_D	C	D	ENSG00000082014	SMARCD3	0.101667	0.238	2.34098	1.08298e-07	chr7	-	150937510	150937608	150938577	150938739	150937510	150938739
C_D	C	D	ENSG00000039650	PNKP	0.101667	0.230333	2.26557	1.19174e-07	chr19	-	50367435	50367493	50367580	50367660	50367435	50367660
C_D	C	D	ENSG00000165516	KLHDC2	0.032	0.0936667	2.92708	1.2207e-07	chr14	+	50246312	50246393	50246465	50246524	50246312	50246524
C_D	C	D	ENSG00000138434	SSFA2	0.0333333	0.0646667	1.94	1.34516e-07	chr2	+	182779942	182781154	182783324	182783402	182779942	182783402
C_D	C	D	ENSG00000174775	HRAS	0.072	0.143667	1.99537	1.7348e-07	chr11	-	532241	532522	532630	532755	532241	532755
C_D	C	D	ENSG00000115307	AUP1	0.0763333	0.130667	1.71179	1.7348e-07	chr2	-	74755877	74756062	74756258	74756409	74755877	74756409
C_D	C	D	ENSG00000242485	MRPL20	0.00933333	0.0183333	1.96429	1.7348e-07	chr1	-	1341188	1341266	1342288	1342399	1341188	1342399
C_D	C	D	ENSG00000141002	TCF25	0.069	0.128	1.85507	1.79952e-07	chr16	+	89970525	89970613	89971345	89971504	89970525	89971504
C_D	C	D	ENSG00000007541	PIGQ	0.0776667	0.171333	2.20601	2.25649e-07	chr16	+	630182	630263	630857	630972	630182	630972
C_D	C	D	ENSG00000177731	FLII	0.047	0.0986667	2.09929	2.31568e-07	chr17	-	18156857	18157033	18157392	18157496	18156857	18157496
C_D	C	D	ENSG00000119760	SUPT7L	0.246	0.426	1.73171	2.33162e-07	chr2	-	27883850	27884255	27885045	27885148	27883850	27885148
C_D	C	D	ENSG00000152556	PFKM	0.097	0.184	1.89691	2.60544e-07	chr12	+	48528725	48528821	48529073	48529166	48528725	48529166
C_D	C	D	ENSG00000163608	C3orf17	0.0356667	0.0933333	2.61682	3.08323e-07	chr3	-	112731580	112731658	112732118	112732250	112731580	112732250
C_D	C	D	ENSG00000140983	RHOT2	0.0866667	0.18	2.07692	3.22899e-07	chr16	+	722253	722566	722702	722825	722253	722825
C_D	C	D	ENSG00000167792	NDUFV1	0.0326667	0.0593333	1.81633	3.22899e-07	chr11	+	67377851	67378041	67378465	67378678	67377851	67378678
C_D	C	D	ENSG00000255717	SNHG1	0.202667	0.322	1.58882	3.22899e-07	chr11	-	62622359	62622410	62622604	62622688	62622359	62622688
C_D	C	D	ENSG00000189077	TMEM120A	0.139	0.287667	2.06954	3.28147e-07	chr7	-	75617400	75617466	75617569	75617659	75617400	75617659
C_D	C	D	ENSG00000185133	INPP5J	1	0.344667	0.344667	3.77093e-07	chr22	+	31522598	31522707	31523342	31523518	31522598	31523518
C_D	C	D	ENSG00000100101	NOL12	0.144333	0.351333	2.43418	4.44149e-07	chr22	+	38087180	38087431	38089338	38089483	38087180	38089483
C_D	C	D	ENSG00000072778	ACADVL	0.221	0.325667	1.4736	4.68828e-07	chr17	+	7125985	7126184	7126451	7126556	7125985	7126556
C_D	C	D	ENSG00000132522	GPS2	0.052	0.0963333	1.85256	4.69539e-07	chr17	-	7216886	7217040	7217224	7217307	7216886	7217307
C_D	C	D	ENSG00000141562	NARF	0.035	0.068	1.94286	4.97484e-07	chr17	+	80441591	80441655	80442688	80442826	80441591	80442826
C_D	C	D	ENSG00000105698	USF2	0.00933333	0.025	2.67857	5.43755e-07	chr19	+	35769600	35769695	35769848	35769977	35769600	35769977
C_D	C	D	ENSG00000110321	EIF4G2	0.006	0.0176667	2.94444	6.36251e-07	chr11	-	10825026	10825137	10825445	10825597	10825026	10825597
C_D	C	D	ENSG00000140474	ULK3	0.081	0.179667	2.21811	7.84949e-07	chr15	-	75134415	75134536	75134620	75134761	75134415	75134761
C_D	C	D	ENSG00000100983	GSS	0.0583333	0.103333	1.77143	7.94557e-07	chr20	-	33530290	33530430	33530733	33530809	33530290	33530809
C_D	C	D	ENSG00000130305	NSUN5	0.0376667	0.081	2.15044	8.25864e-07	chr7	-	72721579	72721754	72722427	72722550	72721579	72722550
C_D	C	D	ENSG00000064961	HMG20B	0.01	0.0303333	3.03333	8.6484e-07	chr19	+	3576258	3576305	3576550	3576623	3576258	3576623
C_D	C	D	ENSG00000100867	DHRS2	0.047	0.100667	2.14184	9.22e-07	chr14	+	24109002	24109104	24112360	24112428	24109002	24112428
C_D	C	D	ENSG00000164068	RNF123	0.029	0.116667	4.02299	9.704e-07	chr3	+	49742966	49743112	49743414	49743498	49742966	49743498
C_D	C	D	ENSG00000160201	U2AF1	0.0133333	0.0246667	1.85	9.74713e-07	chr21	-	44513065	44513359	44514580	44514673	44513065	44514673
C_D	C	D	ENSG00000102078	SLC25A14	0.0773333	0.176	2.27586	1.06806e-06	chrX	+	129498601	129498726	129499514	129499650	129498601	129499650
C_D	C	D	ENSG00000061273	HDAC7	0.051	0.115667	2.26797	1.11324e-06	chr12	-	48183595	48183703	48185041	48185091	48183595	48185091
C_D	C	D	ENSG00000127837	AAMP	0.016	0.038	2.375	1.11324e-06	chr2	-	219130301	219130405	219130553	219130669	219130301	219130669
C_D	C	D	ENSG00000125458	NT5C	0.0726667	0.149667	2.05963	1.13585e-06	chr17	-	73127139	73127200	73127275	73127376	73127139	73127376
C_D	C	D	ENSG00000159176	CSRP1	0.0133333	0.0226667	1.7	1.15396e-06	chr1	-	201454410	201454504	201457982	201458112	201454410	201458112
C_D	C	D	ENSG00000100201	DDX17	0.195667	0.298	1.523	1.15588e-06	chr22	-	38883883	38884120	38888060	38888120	38883883	38888120
C_D	C	D	ENSG00000185359	HGS	0.0486667	0.124667	2.56164	1.20747e-06	chr17	+	79661844	79661883	79661953	79662097	79661844	79662097
C_D	C	D	ENSG00000175061	FAM211A-AS1	0.0496667	0.078	1.57047	1.224e-06	chr17	+	16342640	16343017	16343498	16343567	16342640	16343567
C_D	C	D	ENSG00000143416	SELENBP1	0.138667	0.384333	2.77163	1.23576e-06	chr1	-	151341479	151341665	151341917	151342030	151341479	151342030
C_D	C	D	ENSG00000213024	NUP62	0.194333	0.387667	1.99485	1.31751e-06	chr19	-	50430950	50431105	50432582	50432761	50430950	50432761
C_D	C	D	ENSG00000213339	QTRT1	0.271667	0.444	1.63436	1.36382e-06	chr19	+	10822836	10822975	10823228	10823304	10822836	10823304
C_D	C	D	ENSG00000171302	CANT1	0.406667	0.260333	0.640164	1.40251e-06	chr17	-	76993073	76993726	76993921	76994045	76993073	76994045
C_D	C	D	ENSG00000149923	PPP4C	0.00966667	0.0263333	2.72414	1.55673e-06	chr16	+	30094714	30094888	30094975	30095102	30094714	30095102
C_D	C	D	ENSG00000213983	AP1G2	0.168	0.287667	1.7123	1.6605e-06	chr14	-	24031170	24031275	24031496	24031624	24031170	24031624
C_D	C	D	ENSG00000140398	NEIL1	0.145667	0.76	5.21739	1.86776e-06	chr15	+	75646590	75646618	75646771	75646833	75646590	75646833
C_D	C	D	ENSG00000148824	MTG1	0.174333	0.287	1.64627	1.94778e-06	chr10	+	135215032	135215094	135215652	135215749	135215032	135215749
C_D	C	D	ENSG00000100151	PICK1	0.0796667	0.197667	2.48117	2.45556e-06	chr22	+	38469779	38469830	38470313	38470458	38469779	38470458
C_D	C	D	ENSG00000164896	FASTK	0.105333	0.202	1.91772	2.58547e-06	chr7	-	150773999	150774114	150774187	150774323	150773999	150774323
C_D	C	D	ENSG00000125450	NUP85	0.0623333	0.108333	1.73797	2.76025e-06	chr17	+	73230731	73230883	73231194	73231296	73230731	73231296
C_D	C	D	ENSG00000136826	KLF4	0.0266667	0.123333	4.625	2.93893e-06	chr9	-	110249308	110249473	110249575	110250548	110249308	110250548
C_D	C	D	ENSG00000143224	PPOX	0.0473333	0.227333	4.80282	2.93893e-06	chr1	+	161140696	161140739	161140823	161141008	161140696	161141008
C_D	C	D	ENSG00000170485	NPAS2	0.0206667	0.0393333	1.90323	3.27071e-06	chr2	+	101598692	101598839	101604540	101604738	101598692	101604738
C_D	C	D	ENSG00000169045	HNRNPH1	0.114667	0.176	1.53488	3.69483e-06	chr5	-	179043869	179043959	179044051	179044111	179043869	179044111
C_D	C	D	ENSG00000173992	CCS	0.191	0.366	1.91623	4.11104e-06	chr11	+	66366586	66366724	66366929	66367107	66366586	66367107
C_D	C	D	ENSG00000131652	THOC6	0.0796667	0.175	2.19665	4.30905e-06	chr16	+	3075924	3075989	3076063	3076289	3075924	3076289
C_D	C	D	ENSG00000115073	ACTR1B	0.182333	0.319333	1.75137	4.30964e-06	chr2	-	98274889	98275106	98275341	98275466	98274889	98275466
C_D	C	D	ENSG00000103496	STX4	0.0793333	0.163	2.05462	4.39566e-06	chr16	+	31045546	31045646	31045782	31045857	31045546	31045857
C_D	C	D	ENSG00000100823	APEX1	0.027	0.0473333	1.75309	4.39566e-06	chr14	+	20923736	20923862	20924072	20924260	20923736	20924260
C_D	C	D	ENSG00000177697	CD151	0.0166667	0.028	1.68	4.54462e-06	chr11	+	836250	836442	836768	836843	836250	836843
C_D	C	D	ENSG00000039650	PNKP	0.0433333	0.141667	3.26923	4.61474e-06	chr19	-	50364705	50364767	50364864	50365138	50364705	50365138
C_D	C	D	ENSG00000167110	GOLGA2	0.011	0.0446667	4.06061	4.69128e-06	chr9	-	131024841	131024983	131025312	131025371	131024841	131025371
C_D	C	D	ENSG00000242612	DECR2	0.0406667	0.113667	2.79508	4.86053e-06	chr16	+	460971	461076	461360	461578	460971	461578
C_D	C	D	ENSG00000149499	EML3	0.145333	0.297667	2.04817	4.96905e-06	chr11	-	62370230	62370361	62370620	62370719	62370230	62370719
C_D	C	D	ENSG00000143499	SMYD2	0.035	0.0623333	1.78095	4.96905e-06	chr1	+	214504292	214504413	214505360	214507651	214504292	214507651
C_D	C	D	ENSG00000104872	PIH1D1	0.065	0.124667	1.91795	5.02995e-06	chr19	-	49951083	49951165	49951257	49951267	49951083	49951267
C_D	C	D	ENSG00000105373	GLTSCR2	0.0523333	0.0806667	1.5414	5.78201e-06	chr19	+	48259012	48259079	48259784	48259861	48259012	48259861
C_D	C	D	ENSG00000166012	TAF1D	0.0683333	0.128667	1.88293	5.78201e-06	chr11	-	93469859	93469917	93470229	93470405	93469859	93470405
C_D	C	D	ENSG00000146918	NCAPG2	0.0423333	0.098	2.31496	5.87561e-06	chr7	-	158447809	158447950	158448030	158448147	158447809	158448147
C_D	C	D	ENSG00000162191	UBXN1	0.022	0.0486667	2.21212	5.88394e-06	chr11	-	62444989	62445106	62445252	62445304	62444989	62445304
C_D	C	D	ENSG00000234741	GAS5	0.182	0.269333	1.47985	5.89468e-06	chr1	-	173833394	173833442	173833621	173833644	173833394	173833644
C_D	C	D	ENSG00000149923	PPP4C	0.0313333	0.0566667	1.80851	6.16806e-06	chr16	+	30094066	30094168	30094714	30094888	30094066	30094888
C_D	C	D	ENSG00000188130	MAPK12	1	0.729667	0.729667	6.56594e-06	chr22	-	50694043	50694123	50694513	50694628	50694043	50694628
C_D	C	D	ENSG00000115875	SRSF7	0.052	0.079	1.51923	6.66715e-06	chr2	-	38975720	38975795	38976670	38976847	38975720	38976847
C_D	C	D	ENSG00000039523	FAM65A	0.213	0.900667	4.22848	7.10578e-06	chr16	+	67574360	67574404	67574454	67574607	67574360	67574607
C_D	C	D	ENSG00000131652	THOC6	0.0326667	0.083	2.54082	7.10578e-06	chr16	+	3075924	3076167	3076251	3076289	3075924	3076289
C_D	C	D	ENSG00000165801	ARHGEF40	0.0626667	0.222667	3.55319	7.40297e-06	chr14	+	21556988	21557035	21557172	21557704	21556988	21557704
C_D	C	D	ENSG00000119688	ABCD4	0.065	0.147667	2.27179	7.64363e-06	chr14	-	74763035	74763152	74764632	74764772	74763035	74764772
C_D	C	D	ENSG00000131652	THOC6	0.027	0.0756667	2.80247	7.64363e-06	chr16	+	3075708	3075824	3075924	3076289	3075708	3076289
C_D	C	D	ENSG00000197375	SLC22A5	0.0386667	0.0726667	1.87931	7.77827e-06	chr5	+	131714069	131714173	131719838	131719993	131714069	131719993
C_D	C	D	ENSG00000140983	RHOT2	0.0343333	0.0893333	2.60194	8.09176e-06	chr16	+	718352	718569	718655	718699	718352	718699
C_D	C	D	ENSG00000067829	IDH3G	0.121333	0.200667	1.65385	8.32821e-06	chrX	-	153051220	153051428	153051666	153051727	153051220	153051727
C_D	C	D	ENSG00000155463	OXA1L	0.053	0.0856667	1.61635	9.26498e-06	chr14	+	23239401	23239487	23239669	23239834	23239401	23239834
C_D	C	D	ENSG00000198467	TPM2	0.06	0.097	1.61667	9.52775e-06	chr9	-	35684484	35684547	35685060	35685136	35684484	35685136
C_D	C	D	ENSG00000197935	ZNF311	1	0.289667	0.289667	9.52775e-06	chr6	-	28967263	28967390	28967732	28967824	28967263	28967824
C_D	C	D	ENSG00000234741	GAS5	0.0673333	0.104333	1.5495	9.66735e-06	chr1	-	173834994	173835032	173835314	173835344	173834994	173835344
C_D	C	D	ENSG00000102103	PQBP1	0.0433333	0.0823333	1.9	9.75161e-06	chrX	+	48759509	48759794	48760008	48760072	48759509	48760072
C_D	C	D	ENSG00000060138	YBX3	0.0163333	0.026	1.59184	9.80825e-06	chr12	-	10862506	10862713	10865809	10865932	10862506	10865932
C_D	C	D	ENSG00000121310	ECHDC2	0.211	0.515333	2.44234	1.00784e-05	chr1	-	53370705	53370762	53372190	53372283	53370705	53372283
C_D	C	D	ENSG00000117335	CD46	0.137667	0.217333	1.57869	1.01357e-05	chr1	+	207940357	207940540	207943665	207943707	207940357	207943707
C_D	C	D	ENSG00000137700	SLC37A4	0.058	0.126667	2.18391	1.14388e-05	chr11	-	118898337	118898582	118898903	118899136	118898337	118899136
C_D	C	D	ENSG00000088038	CNOT3	0.0583333	0.100333	1.72	1.20356e-05	chr19	+	54657451	54657577	54659046	54659418	54657451	54659418
C_D	C	D	ENSG00000125434	SLC25A35	0.615	0.962333	1.56477	1.22947e-05	chr17	-	8191081	8191750	8192891	8192961	8191081	8192961
C_D	C	D	ENSG00000154222	CC2D1B	0.012	0.0556667	4.63889	1.26634e-05	chr1	-	52821069	52821121	52821279	52821338	52821069	52821338
C_D	C	D	ENSG00000140474	ULK3	0.397	0.565667	1.42485	1.31655e-05	chr15	-	75132574	75132657	75132838	75132982	75132574	75132982
C_D	C	D	ENSG00000132199	ENOSF1	0.503667	0.904667	1.79616	1.33581e-05	chr18	-	690548	690631	691203	691276	690548	691276
C_D	C	D	ENSG00000096093	EFHC1	0.183667	0.380333	2.07078	1.34313e-05	chr6	+	52317485	52317635	52318892	52319085	52317485	52319085
C_D	C	D	ENSG00000102312	PORCN	0.0256667	0.0586667	2.28571	1.36703e-05	chrX	+	48370279	48370323	48370713	48370895	48370279	48370895
C_D	C	D	ENSG00000013441	CLK1	0.257333	0.520667	2.02332	1.3966e-05	chr2	-	201724402	201724469	201725960	201726189	201724402	201726189
C_D	C	D	ENSG00000129968	ABHD17A	0.148	0.248333	1.67793	1.40452e-05	chr19	-	1877506	1877686	1879919	1880114	1877506	1880114
C_D	C	D	ENSG00000204256	BRD2	0.111	0.172667	1.55556	1.53874e-05	chr6	+	32944338	32944713	32945218	32945347	32944338	32945347
C_D	C	D	ENSG00000137312	FLOT1	0.042	0.0793333	1.88889	1.56445e-05	chr6	-	30708966	30709110	30709390	30709481	30708966	30709481
C_D	C	D	ENSG00000143499	SMYD2	0.0386667	0.065	1.68103	1.65959e-05	chr1	+	214505360	214505535	214507542	214507651	214505360	214507651
C_D	C	D	ENSG00000114745	GORASP1	0.0603333	0.184	3.04972	1.67213e-05	chr3	-	39142237	39142368	39142506	39142593	39142237	39142593
C_D	C	D	ENSG00000185163	DDX51	0.0416667	0.0906667	2.176	1.67389e-05	chr12	-	132626042	132626151	132626394	132626501	132626042	132626501
C_D	C	D	ENSG00000172932	ANKRD13D	0.266333	0.460333	1.72841	1.69338e-05	chr11	+	67066528	67066595	67067000	67067082	67066528	67067082
C_D	C	D	ENSG00000104731	KLHDC4	0.0483333	0.0973333	2.01379	1.69338e-05	chr16	-	87788799	87788898	87790004	87790083	87788799	87790083
C_D	C	D	ENSG00000065357	DGKA	0.066	0.237	3.59091	1.69422e-05	chr12	+	56333198	56333313	56333865	56333954	56333198	56333954
C_D	C	D	ENSG00000105726	ATP13A1	0.0596667	0.150667	2.52514	1.75746e-05	chr19	-	19767468	19767575	19767655	19767725	19767468	19767725
C_D	C	D	ENSG00000136319	TTC5	0.0173333	0.033	1.90385	1.81927e-05	chr14	-	20760141	20760286	20763470	20763685	20760141	20763685
C_D	C	D	ENSG00000239382	ALKBH6	0.0456667	0.0943333	2.06569	1.85822e-05	chr19	-	36503922	36503991	36504245	36504324	36503922	36504324
C_D	C	D	ENSG00000182325	FBXL6	0.122333	0.257667	2.10627	1.88598e-05	chr8	-	145579959	145580191	145580259	145580373	145579959	145580373
C_D	C	D	ENSG00000197989	SNHG12	0.098	0.174	1.77551	1.89733e-05	chr1	-	28906044	28906493	28907071	28907158	28906044	28907158
C_D	C	D	ENSG00000140983	RHOT2	0.0466667	0.086	1.84286	1.89733e-05	chr16	+	719552	719606	720122	720175	719552	720175
C_D	C	D	ENSG00000149743	TRPT1	0.192667	0.327667	1.70069	1.89733e-05	chr11	-	63992272	63992442	63992970	63993052	63992272	63993052
C_D	C	D	ENSG00000130726	TRIM28	0.0126667	0.024	1.89474	1.91119e-05	chr19	+	59060106	59060143	59060228	59060277	59060106	59060277
C_D	C	D	ENSG00000104518	GSDMD	0.137667	0.305333	2.21792	1.9152e-05	chr8	+	144643171	144643274	144643539	144643593	144643171	144643593
C_D	C	D	ENSG00000169045	HNRNPH1	0.0553333	0.084	1.51807	2.05371e-05	chr5	-	179043126	179043219	179043869	179044111	179043126	179044111
C_D	C	D	ENSG00000148444	COMMD3	0.026	0.0496667	1.91026	2.07923e-05	chr10	+	22607200	22607235	22607581	22607642	22607200	22607642
C_D	C	D	ENSG00000160948	VPS28	0.044	0.0743333	1.68939	2.2038e-05	chr8	-	145650328	145650434	145651065	145651155	145650328	145651155
C_D	C	D	ENSG00000160948	VPS28	0.0343333	0.0603333	1.75728	2.39744e-05	chr8	-	145651065	145651155	145651408	145651591	145651065	145651591
C_D	C	D	ENSG00000213930	GALT	0.0403333	0.114333	2.83471	2.41134e-05	chr9	+	34647085	34647958	34648111	34648168	34647085	34648168
C_D	C	D	ENSG00000169733	RFNG	0.174667	0.340667	1.95038	2.41134e-05	chr17	-	80007552	80007882	80008277	80008431	80007552	80008431
C_D	C	D	ENSG00000156873	PHKG2	0.352667	0.562	1.59357	2.41935e-05	chr16	+	30762426	30762602	30762869	30762924	30762426	30762924
C_D	C	D	ENSG00000163913	IFT122	0.131	0.26	1.98473	2.41935e-05	chr3	+	129233231	129233397	129234330	129234442	129233231	129234442
C_D	C	D	ENSG00000130304	SLC27A1	0.0626667	0.462667	7.38298	2.41935e-05	chr19	+	17597371	17597766	17597982	17598144	17597371	17598144
C_D	C	D	ENSG00000125124	BBS2	0.0653333	0.142333	2.17857	2.58762e-05	chr16	-	56536228	56536368	56536584	56536720	56536228	56536720
C_D	C	D	ENSG00000013306	SLC25A39	0.0783333	0.121333	1.54894	2.7804e-05	chr17	-	42398425	42398599	42398801	42398926	42398425	42398926
C_D	C	D	ENSG00000177106	EPS8L2	0.0683333	0.114333	1.67317	2.93059e-05	chr11	+	709552	709608	710421	710486	709552	710486
C_D	C	D	ENSG00000060971	ACAA1	0.0993333	0.180333	1.81544	3.08763e-05	chr3	-	38167652	38167832	38168000	38168191	38167652	38168191
C_D	C	D	ENSG00000100034	PPM1F	0.907	0.433	0.477398	3.70617e-05	chr22	-	22279248	22279401	22279941	22280035	22279248	22280035
C_D	C	D	ENSG00000167770	OTUB1	0.0376667	0.0626667	1.66372	3.71241e-05	chr11	+	63764001	63764120	63764328	63764413	63764001	63764413
C_D	C	D	ENSG00000135775	COG2	0.022	0.0416667	1.89394	3.91111e-05	chr1	+	230805101	230805281	230807261	230807386	230805101	230807386
C_D	C	D	ENSG00000090316	MAEA	0.0323333	0.0563333	1.74227	4.02708e-05	chr4	+	1330648	1330782	1332209	1332405	1330648	1332405
C_D	C	D	ENSG00000006282	SPATA20	0.0346667	0.0846667	2.44231	4.13305e-05	chr17	+	48628068	48628278	48628358	48628551	48628068	48628551
C_D	C	D	ENSG00000135124	P2RX4	0.0166667	0.039	2.34	4.18194e-05	chr12	+	121659896	121659969	121660749	121660846	121659896	121660846
C_D	C	D	ENSG00000146083	RNF44	0.143333	0.307	2.14186	4.23493e-05	chr5	-	175956731	175956819	175957082	175957207	175956731	175957207
C_D	C	D	ENSG00000179532	DNHD1	0.448667	0.908333	2.02452	4.28762e-05	chr11	+	6591238	6591330	6591476	6591626	6591238	6591626
C_D	C	D	ENSG00000119723	COQ6	0.0123333	0.0266667	2.16216	4.4147e-05	chr14	+	74426117	74426225	74427875	74428078	74426117	74428078
C_D	C	D	ENSG00000178149	DALRD3	0.151333	0.316333	2.09031	4.52427e-05	chr3	-	49053405	49053519	49053590	49053773	49053405	49053773
C_D	C	D	ENSG00000143633	C1orf131	0.00766667	0.023	3	4.52427e-05	chr1	-	231359508	231360160	231361216	231361269	231359508	231361269
C_D	C	D	ENSG00000108465	CDK5RAP3	0.315333	0.431667	1.36892	4.52427e-05	chr17	+	46051765	46051814	46052524	46052703	46051765	46052703
C_D	C	D	ENSG00000144224	UBXN4	0.045	0.087	1.93333	4.75977e-05	chr2	+	136511108	136511137	136511728	136511847	136511108	136511847
C_D	C	D	ENSG00000145029	NICN1	0.143667	0.355333	2.47332	4.75977e-05	chr3	-	49462381	49462486	49462799	49462871	49462381	49462871
C_D	C	D	ENSG00000181513	ACBD4	0.138333	0.315	2.27711	4.80516e-05	chr17	+	43213866	43213987	43214058	43214143	43213866	43214143
C_D	C	D	ENSG00000133895	MEN1	0.0626667	0.118	1.88298	4.88731e-05	chr11	-	64573106	64573242	64573703	64573840	64573106	64573840
C_D	C	D	ENSG00000140983	RHOT2	0.315333	0.505	1.60148	4.9235e-05	chr16	+	720891	721000	721082	721203	720891	721203
C_D	C	D	ENSG00000132463	GRSF1	0.0193333	0.0323333	1.67241	5.01968e-05	chr4	-	71691012	71691148	71691840	71691962	71691012	71691962
C_D	C	D	ENSG00000113240	CLK4	0.0866667	0.208667	2.40769	5.33874e-05	chr5	-	178043882	178043949	178044344	178045779	178043882	178045779
C_D	C	D	ENSG00000172053	QARS	0.0186667	0.0396667	2.125	5.34936e-05	chr3	-	49135624	49135691	49135785	49135913	49135624	49135913
C_D	C	D	ENSG00000085662	AKR1B1	0.013	0.0196667	1.51282	5.39863e-05	chr7	-	134132049	134132133	134132731	134132813	134132049	134132813
C_D	C	D	ENSG00000198276	UCKL1	0.038	0.151	3.97368	5.90475e-05	chr20	-	62572302	62572396	62572462	62572561	62572302	62572561
C_D	C	D	ENSG00000067064	IDI1	0.0126667	0.0236667	1.86842	5.90924e-05	chr10	-	1089240	1089333	1089938	1090111	1089240	1090111
C_D	C	D	ENSG00000214706	IFRD2	0.032	0.07	2.1875	5.90924e-05	chr3	-	50326877	50327059	50327142	50327193	50326877	50327193
C_D	C	D	ENSG00000115556	PLCD4	0.23	1	4.34783	6.20278e-05	chr2	+	219492751	219492953	219494241	219494386	219492751	219494386
C_D	C	D	ENSG00000110719	TCIRG1	0.0523333	0.106	2.02548	6.2898e-05	chr11	+	67815113	67815271	67815348	67815439	67815113	67815439
C_D	C	D	ENSG00000173171	MTX1	0.0176667	0.0313333	1.77358	6.33014e-05	chr1	+	155180338	155180418	155181917	155182010	155180338	155182010
C_D	C	D	ENSG00000122952	ZWINT	0.0866667	0.132333	1.52692	6.51569e-05	chr10	-	58119778	58119902	58120053	58120144	58119778	58120144
C_D	C	D	ENSG00000108846	ABCC3	0.203	0.301	1.48276	6.52377e-05	chr17	+	48755104	48755304	48755453	48755580	48755104	48755580
C_D	C	D	ENSG00000088986	DYNLL1	0.0183333	0.03	1.63636	6.53537e-05	chr12	+	120933915	120934019	120934218	120934356	120933915	120934356
C_D	C	D	ENSG00000140983	RHOT2	0.104667	0.190667	1.82166	6.76576e-05	chr16	+	722253	722384	722488	722566	722253	722566
C_D	C	D	ENSG00000100033	PRODH	0.0646667	0.177667	2.74742	7.11604e-05	chr22	-	18908854	18908936	18909837	18909917	18908854	18909917
C_D	C	D	ENSG00000175061	FAM211A-AS1	0.0506667	0.0806667	1.59211	7.35237e-05	chr17	+	16342640	16342728	16342841	16343017	16342640	16343017
C_D	C	D	ENSG00000112531	QKI	0.553	0.937333	1.695	7.35745e-05	chr6	+	163984451	163984751	163985698	163991177	163984451	163991177
C_D	C	D	ENSG00000161960	EIF4A1	0.0113333	0.017	1.5	7.35745e-05	chr17	+	7480886	7481024	7481144	7481562	7480886	7481562
C_D	C	D	ENSG00000179262	RAD23A	0.035	0.0616667	1.7619	7.35745e-05	chr19	+	13059499	13059627	13059894	13059973	13059499	13059973
C_D	C	D	ENSG00000133606	MKRN1	0.0103333	0.0233333	2.25806	7.35745e-05	chr7	-	140154894	140155033	140155589	140155700	140154894	140155700
C_D	C	D	ENSG00000161010	C5orf45	0.476	0.718333	1.5091	7.467e-05	chr5	-	179264275	179264885	179267871	179267959	179264275	179267959
C_D	C	D	ENSG00000160714	UBE2Q1	0.00833333	0.0213333	2.56	7.55863e-05	chr1	-	154524879	154524940	154525211	154525296	154524879	154525296
C_D	C	D	ENSG00000129422	MTUS1	0.014	0.024	1.71429	7.55863e-05	chr8	-	17510933	17511007	17512069	17512175	17510933	17512175
C_D	C	D	ENSG00000026036	RTEL1-TNFRSF6B	0.041	0.126	3.07317	7.55863e-05	chr20	+	62321102	62321218	62321439	62321563	62321102	62321563
C_D	C	D	ENSG00000172830	SSH3	0.101	0.236	2.33663	7.57084e-05	chr11	+	67074308	67074433	67074512	67074584	67074308	67074584
C_D	C	D	ENSG00000107863	ARHGAP21	0.0186667	0.046	2.46429	7.72419e-05	chr10	-	24884816	24884972	24885668	24885811	24884816	24885811
C_D	C	D	ENSG00000101365	IDH3B	0.0276667	0.0493333	1.78313	8.60382e-05	chr20	-	2641102	2641236	2641342	2641475	2641102	2641475
C_D	C	D	ENSG00000103037	SETD6	0.337	0.944333	2.80218	8.68044e-05	chr16	+	58549694	58549784	58549856	58550001	58549694	58550001
C_D	C	D	ENSG00000169228	RAB24	0.026	0.062	2.38462	8.84953e-05	chr5	-	176728925	176728988	176729128	176729497	176728925	176729497
C_D	C	D	ENSG00000072778	ACADVL	0.0466667	0.082	1.75714	8.85807e-05	chr17	+	7123782	7123848	7123922	7123995	7123782	7123995
C_D	C	D	ENSG00000178467	P4HTM	0.154667	0.29	1.875	9.23421e-05	chr3	+	49042293	49042479	49043209	49043300	49042293	49043300
C_D	C	D	ENSG00000136699	SMPD4	0.0153333	0.0356667	2.32609	9.91348e-05	chr2	-	130913607	130913708	130914157	130914248	130913607	130914248
C_D	C	D	ENSG00000173209	AHSA2	0.549667	0.402667	0.732565	0.000106606	chr2	+	61412636	61412753	61413580	61413632	61412636	61413632
C_D	C	D	ENSG00000183207	RUVBL2	0.00766667	0.0163333	2.13043	0.000110166	chr19	+	49513229	49513323	49513744	49513868	49513229	49513868
C_D	C	D	ENSG00000013441	CLK1	0.0403333	0.082	2.03306	0.000110166	chr2	-	201721613	201721708	201722440	201722607	201721613	201722607
C_D	C	D	ENSG00000072778	ACADVL	0.0226667	0.0413333	1.82353	0.000110446	chr17	+	7124084	7124149	7124242	7124377	7124084	7124377
C_D	C	D	ENSG00000095906	NUBP2	0.033	0.0576667	1.74747	0.000111265	chr16	+	1836537	1836956	1837677	1837832	1836537	1837832
C_D	C	D	ENSG00000142002	DPP9	0.042	0.0803333	1.9127	0.00011345	chr19	-	4684674	4684821	4685637	4685783	4684674	4685783
C_D	C	D	ENSG00000100906	NFKBIA	0.0356667	0.0723333	2.02804	0.000116623	chr14	-	35871599	35871869	35871976	35872065	35871599	35872065
C_D	C	D	ENSG00000108654	DDX5	0.135333	0.187	1.38177	0.000116623	chr17	-	62496666	62496891	62498127	62498187	62496666	62498187
C_D	C	D	ENSG00000109065	NAT9	0.191333	0.317	1.65679	0.000117232	chr17	-	72768098	72768193	72768356	72768416	72768098	72768416
C_D	C	D	ENSG00000123136	DDX39A	0.0563333	0.088	1.56213	0.000125027	chr19	-	14520553	14520685	14521027	14521146	14520553	14521146
C_D	C	D	ENSG00000108654	DDX5	0.016	0.026	1.625	0.000128277	chr17	-	62498279	62498341	62498556	62498667	62498279	62498667
C_D	C	D	ENSG00000234741	GAS5	0.111667	0.164333	1.47164	0.000129218	chr1	-	173834366	173834420	173834608	173834685	173834366	173834685
C_D	C	D	ENSG00000110844	PRPF40B	0.097	0.270667	2.79038	0.000133505	chr12	+	50026796	50026907	50027209	50027330	50026796	50027330
C_D	C	D	ENSG00000001631	KRIT1	0.027	0.058	2.14815	0.000139063	chr7	-	91864716	91864960	91865726	91865856	91864716	91865856
C_D	C	D	ENSG00000213928	IRF9	0.191667	0.374667	1.95478	0.000145687	chr14	+	24633271	24633343	24633822	24634164	24633271	24634164
C_D	C	D	ENSG00000103502	CDIPT	0.0306667	0.067	2.18478	0.000146871	chr16	-	29873906	29874041	29874135	29874190	29873906	29874190
C_D	C	D	ENSG00000136908	DPM2	0.101333	0.155333	1.53289	0.000151397	chr9	-	130698831	130698934	130699712	130699802	130698831	130699802
C_D	C	D	ENSG00000108465	CDK5RAP3	0.442667	0.582667	1.31627	0.000153775	chr17	+	46052879	46053019	46053234	46053379	46052879	46053379
C_D	C	D	ENSG00000137504	CREBZF	0.927667	0.85	0.916277	0.000155061	chr11	-	85374567	85374645	85374858	85376146	85374567	85376146
C_D	C	D	ENSG00000164039	BDH2	0.565667	1	1.76783	0.000155719	chr4	-	104006505	104006619	104006855	104007697	104006505	104007697
C_D	C	D	ENSG00000213983	AP1G2	0.122667	0.200667	1.63587	0.000157082	chr14	-	24030720	24030844	24031170	24031624	24030720	24031624
C_D	C	D	ENSG00000173812	EIF1	0.014	0.022	1.57143	0.000157082	chr17	+	39846029	39846193	39846339	39846441	39846029	39846441
C_D	C	D	ENSG00000182087	TMEM259	0.104333	0.160667	1.53994	0.000158029	chr19	-	1012064	1012187	1012461	1012572	1012064	1012572
C_D	C	D	ENSG00000054148	PHPT1	0.427667	0.630667	1.47467	0.000168045	chr9	+	139744464	139744589	139744957	139745012	139744464	139745012
C_D	C	D	ENSG00000180891	CUEDC1	0.274	0.378	1.37956	0.00017316	chr17	-	55943834	55943905	55944717	55944776	55943834	55944776
C_D	C	D	ENSG00000185000	DGAT1	0.112667	0.199667	1.77219	0.000177733	chr8	-	145540684	145540772	145540849	145540915	145540684	145540915
C_D	C	D	ENSG00000177082	WDR73	0.295	0.572667	1.94124	0.000179408	chr15	-	85189203	85189316	85189414	85189579	85189203	85189579
C_D	C	D	ENSG00000003509	NDUFAF7	0.137333	0.272	1.98058	0.000179408	chr2	+	37468720	37468934	37469777	37469836	37468720	37469836
C_D	C	D	ENSG00000141013	GAS8	0.0136667	0.0373333	2.73171	0.000183965	chr16	+	90102788	90102994	90103639	90103807	90102788	90103807
C_D	C	D	ENSG00000106144	CASP2	0.0126667	0.024	1.89474	0.00018877	chr7	+	142997296	142997387	143000876	143001026	142997296	143001026
C_D	C	D	ENSG00000170037	CNTROB	0.242333	0.411667	1.69876	0.000197734	chr17	+	7847440	7847566	7847793	7847956	7847440	7847956
C_D	C	D	ENSG00000160789	LMNA	0.155	0.225333	1.45376	0.000207952	chr1	+	156107444	156107534	156108278	156108548	156107444	156108548
C_D	C	D	ENSG00000204394	VARS	0.029	0.0683333	2.35632	0.000208002	chr6	-	31750306	31750410	31750497	31750622	31750306	31750622
C_D	C	D	ENSG00000162062	C16orf59	0.158	0.323	2.0443	0.000208002	chr16	+	2510283	2510382	2510623	2510694	2510283	2510694
C_D	C	D	ENSG00000163938	GNL3	0.0533333	0.083	1.55625	0.000209964	chr3	+	52724607	52724720	52724960	52725087	52724607	52725087
C_D	C	D	ENSG00000166333	ILK	0.009	0.0243333	2.7037	0.000210665	chr11	+	6629923	6630198	6630301	6630387	6629923	6630387
C_D	C	D	ENSG00000132522	GPS2	0.0353333	0.0663333	1.87736	0.000211683	chr17	-	7216886	7217307	7217398	7217478	7216886	7217478
C_D	C	D	ENSG00000149636	DSN1	0.0696667	0.129333	1.85646	0.000211811	chr20	-	35399275	35399596	35399827	35399876	35399275	35399876
C_D	C	D	ENSG00000213930	GALT	0.135	0.269333	1.99506	0.000213781	chr9	+	34647653	34647702	34647828	34647958	34647653	34647958
C_D	C	D	ENSG00000140990	NDUFB10	0.0666667	0.0973333	1.46	0.000227838	chr16	+	2011497	2011637	2011797	2011976	2011497	2011976
C_D	C	D	ENSG00000161960	EIF4A1	0.00933333	0.015	1.60714	0.000229528	chr17	+	7481144	7481234	7481482	7481562	7481144	7481562
C_D	C	D	ENSG00000140400	MAN2C1	0.374	0.536667	1.43494	0.000229528	chr15	-	75651399	75651494	75651668	75651766	75651399	75651766
C_D	C	D	ENSG00000094631	HDAC6	0.0413333	0.0823333	1.99194	0.000240436	chrX	+	48664037	48664078	48664774	48664871	48664037	48664871
C_D	C	D	ENSG00000169733	RFNG	0.0993333	0.182	1.83221	0.000248644	chr17	-	80008537	80008640	80009169	80009218	80008537	80009218
C_D	C	D	ENSG00000064687	ABCA7	1	0.689	0.689	0.000252584	chr19	+	1041508	1041602	1042062	1042175	1041508	1042175
C_D	C	D	ENSG00000110025	SNX15	0.016	0.03	1.875	0.000256909	chr11	+	64802991	64803135	64806043	64806301	64802991	64806301
C_D	C	D	ENSG00000070756	PABPC1	0.019	0.028	1.47368	0.000260697	chr8	-	101730000	101730116	101730314	101730508	101730000	101730508
C_D	C	D	ENSG00000148218	ALAD	0.112667	0.269667	2.39349	0.000260697	chr9	-	116152872	116152956	116153077	116153213	116152872	116153213
C_D	C	D	ENSG00000214078	CPNE1	0.0203333	0.0366667	1.80328	0.000266767	chr20	-	34213965	34214303	34214488	34214725	34213965	34214725
C_D	C	D	ENSG00000213782	DDX47	0.0383333	0.064	1.66957	0.000272107	chr12	+	12976136	12976253	12976803	12976950	12976136	12976950
C_D	C	D	ENSG00000161265	U2AF1L4	0.291333	0.443	1.52059	0.000272451	chr19	-	36234970	36235046	36235223	36235322	36234970	36235322
C_D	C	D	ENSG00000154277	UCHL1	0.048	0.0696667	1.45139	0.000279418	chr4	+	41259131	41259143	41259625	41259754	41259131	41259754
C_D	C	D	ENSG00000112146	FBXO9	0.091	0.139333	1.53114	0.000289061	chr6	+	52957531	52957622	52958263	52958359	52957531	52958359
C_D	C	D	ENSG00000111077	TENC1	0.015	0.0783333	5.22222	0.000293851	chr12	+	53452099	53452229	53452355	53452421	53452099	53452421
C_D	C	D	ENSG00000197381	ADARB1	1	0.638333	0.638333	0.000293851	chr21	+	46641932	46643492	46645461	46646475	46641932	46646475
C_D	C	D	ENSG00000100288	CHKB	0.297333	0.457667	1.53924	0.000296595	chr22	-	51018618	51018700	51018786	51018845	51018618	51018845
C_D	C	D	ENSG00000115207	GTF3C2	0.00666667	0.0253333	3.8	0.000299708	chr2	-	27558783	27558895	27559064	27559292	27558783	27559292
C_D	C	D	ENSG00000080823	MOK	0.806667	0.954333	1.18306	0.000300037	chr14	-	102698871	102699008	102700024	102700126	102698871	102700126
C_D	C	D	ENSG00000106009	BRAT1	0.105333	0.168667	1.60127	0.000301952	chr7	-	2582837	2582957	2583223	2583596	2582837	2583596
C_D	C	D	ENSG00000213983	AP1G2	0.083	0.152333	1.83534	0.000305028	chr14	-	24032588	24032711	24032792	24032847	24032588	24032847
C_D	C	D	ENSG00000102125	TAZ	0.213667	0.376667	1.76287	0.000307423	chrX	+	153647881	153648085	153648370	153648433	153647881	153648433
C_D	C	D	ENSG00000120008	WDR11	0.0576667	0.1	1.7341	0.00030746	chr10	+	122665387	122665533	122666287	122666367	122665387	122666367
C_D	C	D	ENSG00000111653	ING4	0.0223333	0.0793333	3.55224	0.000312492	chr12	-	6761436	6761584	6761827	6761936	6761436	6761936
C_D	C	D	ENSG00000054967	RELT	0.009	0.055	6.11111	0.000314318	chr11	+	73105521	73105779	73106131	73106330	73105521	73106330
C_D	C	D	ENSG00000168067	MAP4K2	0.037	0.218333	5.9009	0.000325181	chr11	-	64559380	64559558	64559643	64559894	64559380	64559894
C_D	C	D	ENSG00000169738	DCXR	0.0176667	0.041	2.32075	0.000335979	chr17	-	79994066	79994184	79994259	79994324	79994066	79994324
C_D	C	D	ENSG00000104886	PLEKHJ1	0.091	0.163333	1.79487	0.000345098	chr19	-	2233152	2233904	2233996	2234060	2233152	2234060
C_D	C	D	ENSG00000137343	ATAT1	0.0413333	0.246333	5.95968	0.000358478	chr6	+	30613671	30613751	30613843	30613886	30613671	30613886
C_D	C	D	ENSG00000182979	MTA1	0.102333	0.167	1.63192	0.00035926	chr14	+	105916394	105916521	105916597	105916661	105916394	105916661
C_D	C	D	ENSG00000130244	FAM98C	0.0543333	0.0896667	1.65031	0.0003648	chr19	+	38896158	38896275	38897549	38897717	38896158	38897717
C_D	C	D	ENSG00000204344	STK19	0.182667	0.35	1.91606	0.00037225	chr6	+	31947190	31947330	31948227	31948325	31947190	31948325
C_D	C	D	ENSG00000142733	MAP3K6	0.0683333	0.149667	2.19024	0.000392311	chr1	-	27683080	27683240	27683499	27683605	27683080	27683605
C_D	C	D	ENSG00000160201	U2AF1	0.0123333	0.0183333	1.48649	0.000395257	chr21	-	44520562	44520629	44524424	44524512	44520562	44524512
C_D	C	D	ENSG00000100911	PSME2	0.007	0.0156667	2.2381	0.000406493	chr14	-	24613608	24613677	24614266	24614364	24613608	24614364
C_D	C	D	ENSG00000139613	SMARCC2	0.0683333	0.111667	1.63415	0.000406644	chr12	-	56574760	56574885	56575265	56575381	56574760	56575381
C_D	C	D	ENSG00000215041	NEURL4	0.0123333	0.0543333	4.40541	0.000416192	chr17	-	7221587	7221675	7221813	7221993	7221587	7221993
C_D	C	D	ENSG00000173821	RNF213	0.0723333	0.125667	1.73733	0.000422518	chr17	+	78355346	78355527	78356778	78356870	78355346	78356870
C_D	C	D	ENSG00000140365	COMMD4	0.019	0.031	1.63158	0.000423487	chr15	+	75630402	75630474	75630695	75630761	75630402	75630761
C_D	C	D	ENSG00000072778	ACADVL	0.0333333	0.0546667	1.64	0.000423487	chr17	+	7127131	7127194	7127286	7127388	7127131	7127388
C_D	C	D	ENSG00000186635	ARAP1	0.005	0.0333333	6.66667	0.000426423	chr11	-	72398483	72398547	72398732	72398783	72398483	72398783
C_D	C	D	ENSG00000166333	ILK	0.00733333	0.0233333	3.18182	0.000426673	chr11	+	6629923	6630020	6630114	6630198	6629923	6630198
C_D	C	D	ENSG00000065357	DGKA	0.0486667	0.140333	2.88356	0.000428824	chr12	+	56334680	56334764	56335035	56335109	56334680	56335109
C_D	C	D	ENSG00000013306	SLC25A39	0.0416667	0.0676667	1.624	0.000445935	chr17	-	42397563	42397644	42397722	42397804	42397563	42397804
C_D	C	D	ENSG00000147789	ZNF7	0.315333	0.486667	1.54334	0.000445935	chr8	+	146054427	146054475	146054862	146054989	146054427	146054989
C_D	C	D	ENSG00000136205	TNS3	0.014	0.022	1.57143	0.000445935	chr7	-	47314751	47317818	47319761	47319788	47314751	47319788
C_D	C	D	ENSG00000161999	JMJD8	0.0653333	0.127333	1.94898	0.000457312	chr16	-	733684	733781	733860	733909	733684	733909
C_D	C	D	ENSG00000169045	HNRNPH1	0.121333	0.166	1.36813	0.000458049	chr5	-	179047892	179048036	179048242	179048398	179047892	179048398
C_D	C	D	ENSG00000258890	CEP95	0.0253333	0.0456667	1.80263	0.000458049	chr17	+	62530702	62530855	62532719	62532866	62530702	62532866
C_D	C	D	ENSG00000112739	PRPF4B	0.985	0.927333	0.941455	0.000460185	chr6	+	4060646	4060920	4061248	4061381	4060646	4061381
C_D	C	D	ENSG00000125755	SYMPK	0.0316667	0.051	1.61053	0.000465625	chr19	-	46331094	46331176	46332227	46332463	46331094	46332463
C_D	C	D	ENSG00000104522	TSTA3	0.0716667	0.112667	1.57209	0.000470607	chr8	-	144696489	144696623	144696793	144696867	144696489	144696867
C_D	C	D	ENSG00000139044	B4GALNT3	0.865	0.184	0.212717	0.000470607	chr12	+	661632	661694	662356	663149	661632	663149
C_D	C	D	ENSG00000100359	SGSM3	0.075	0.170667	2.27556	0.000473524	chr22	+	40804797	40804846	40804936	40805376	40804797	40805376
C_D	C	D	ENSG00000234741	GAS5	0.102667	0.145667	1.41883	0.000476442	chr1	-	173833038	173833213	173833394	173833442	173833038	173833442
C_D	C	D	ENSG00000042429	MED17	0.0136667	0.0596667	4.36585	0.000482895	chr11	+	93526893	93527030	93527116	93527201	93526893	93527201
C_D	C	D	ENSG00000120885	CLU	0.978	0.987667	1.00988	0.000492452	chr8	-	27462440	27462586	27462688	27462852	27462440	27462852
C_D	C	D	ENSG00000080823	MOK	0.312333	0.486	1.55603	0.000500519	chr14	-	102698871	102699045	102700024	102700126	102698871	102700126
C_D	C	D	ENSG00000169733	RFNG	0.116	0.226	1.94828	0.000513133	chr17	-	80007552	80007718	80007793	80007882	80007552	80007882
C_D	C	D	ENSG00000132781	MUTYH	0.046	0.132333	2.87681	0.000528394	chr1	-	45798434	45798842	45798956	45798996	45798434	45798996
C_D	C	D	ENSG00000131899	LLGL1	0.0203333	0.062	3.04918	0.000555058	chr17	+	18138783	18138851	18139920	18140074	18138783	18140074
C_D	C	D	ENSG00000168872	DDX19A	0.0613333	0.114333	1.86413	0.000573106	chr16	+	70404125	70404288	70405274	70405466	70404125	70405466
C_D	C	D	ENSG00000174483	BBS1	0.01	0.0683333	6.83333	0.000579956	chr11	+	66283010	66283057	66283163	66283202	66283010	66283202
C_D	C	D	ENSG00000170638	TRABD	0.176333	0.327	1.85444	0.000614754	chr22	+	50636251	50636424	50636503	50636615	50636251	50636615
C_D	C	D	ENSG00000117616	C1orf63	0.444333	0.641333	1.44336	0.000617917	chr1	-	25570040	25570124	25571640	25571792	25570040	25571792
C_D	C	D	ENSG00000071859	FAM50A	0.03	0.0533333	1.77778	0.000623408	chrX	+	153678028	153678083	153678230	153678279	153678028	153678279
C_D	C	D	ENSG00000171703	TCEA2	0.104667	0.205333	1.96178	0.000624818	chr20	+	62701117	62701174	62701612	62701767	62701117	62701767
C_D	C	D	ENSG00000177082	WDR73	0.448	0.677667	1.51265	0.000625965	chr15	-	85188701	85189067	85189203	85189579	85188701	85189579
C_D	C	D	ENSG00000213930	GALT	0.113333	0.205	1.80882	0.000629805	chr9	+	34648330	34648453	34648758	34648891	34648330	34648891
C_D	C	D	ENSG00000164877	MICALL2	0.069	0.221333	3.20773	0.000636753	chr7	-	1477732	1477856	1477924	1477989	1477732	1477989
C_D	C	D	ENSG00000060971	ACAA1	0.538333	0.750667	1.39443	0.000644602	chr3	-	38167316	38167372	38168000	38168191	38167316	38168191
C_D	C	D	ENSG00000158793	NIT1	0.0493333	0.099	2.00676	0.000668716	chr1	+	161088923	161089178	161089298	161089402	161088923	161089402
C_D	C	D	ENSG00000127419	TMEM175	0.111667	0.247667	2.21791	0.000677265	chr4	+	941496	941680	941903	941942	941496	941942
C_D	C	D	ENSG00000185000	DGAT1	0.0316667	0.0733333	2.31579	0.000690422	chr8	-	145541757	145541832	145541923	145542025	145541757	145542025
C_D	C	D	ENSG00000105401	CDC37	0.109	0.153333	1.40673	0.000727523	chr19	-	10505903	10506019	10506110	10506219	10505903	10506219
C_D	C	D	ENSG00000177042	TMEM80	0.103	0.174333	1.69256	0.000730906	chr11	+	698868	698888	700141	700235	698868	700235
C_D	C	D	ENSG00000197858	GPAA1	0.0296667	0.051	1.7191	0.000736251	chr8	+	145140191	145140382	145140475	145140646	145140191	145140646
C_D	C	D	ENSG00000197858	GPAA1	0.0463333	0.0726667	1.56835	0.00073761	chr8	+	145138291	145138403	145138616	145138764	145138291	145138764
C_D	C	D	ENSG00000198830	HMGN2	0.0196667	0.03	1.52542	0.000745913	chr1	+	26799973	26800018	26800193	26800626	26799973	26800626
C_D	C	D	ENSG00000129197	RPAIN	0.0853333	0.144667	1.69531	0.000764999	chr17	+	5329290	5329402	5329555	5329619	5329290	5329619
C_D	C	D	ENSG00000079134	THOC1	0.101333	0.198333	1.95724	0.000775773	chr18	-	225088	225139	225336	225403	225088	225403
C_D	C	D	ENSG00000185686	PRAME	0.149	0.211333	1.41834	0.000786415	chr22	-	22899231	22899350	22899964	22900000	22899231	22900000
C_D	C	D	ENSG00000125967	NECAB3	0.200667	0.378667	1.88704	0.000796392	chr20	-	32247302	32247356	32247458	32247538	32247302	32247538
C_D	C	D	ENSG00000103249	CLCN7	0.0746667	0.116333	1.55804	0.000810647	chr16	-	1499276	1499328	1500497	1500667	1499276	1500667
C_D	C	D	ENSG00000123737	EXOSC9	0.038	0.059	1.55263	0.000844557	chr4	+	122735020	122735202	122737523	122737602	122735020	122737602
C_D	C	D	ENSG00000125503	PPP1R12C	0.183333	0.307333	1.67636	0.000869231	chr19	-	55604383	55604444	55604520	55604601	55604383	55604601
C_D	C	D	ENSG00000144021	CIAO1	0.110333	0.156333	1.41692	0.000876221	chr2	+	96934194	96934396	96935005	96935093	96934194	96935093
C_D	C	D	ENSG00000161204	ABCF3	0.032	0.067	2.09375	0.000882727	chr3	+	183905184	183905231	183905451	183905549	183905184	183905549
C_D	C	D	ENSG00000171777	RASGRP4	0.333333	0.821	2.463	0.00088953	chr19	-	38901754	38901889	38901984	38902021	38901754	38902021
C_D	C	D	ENSG00000131899	LLGL1	0.0183333	0.055	3	0.000892232	chr17	+	18140148	18140253	18140794	18141087	18140148	18141087
C_D	C	D	ENSG00000241973	PI4KA	0.02	0.0703333	3.51667	0.00091007	chr22	-	21066980	21067085	21067568	21067678	21066980	21067678
C_D	C	D	ENSG00000100577	GSTZ1	0.018	0.039	2.16667	0.000932639	chr14	+	77793814	77793895	77794254	77794380	77793814	77794380
C_D	C	D	ENSG00000161996	WDR90	0.0793333	0.211333	2.66387	0.000942313	chr16	+	705057	705147	705306	705468	705057	705468
C_D	C	D	ENSG00000070423	RNF126	0.039	0.0636667	1.63248	0.000947162	chr19	-	648881	648975	649678	649748	648881	649748
C_D	C	D	ENSG00000160972	PPP1R16A	0.056	0.154667	2.7619	0.000965511	chr8	+	145725478	145725582	145725649	145725774	145725478	145725774
C_D	C	D	ENSG00000130734	ATG4D	0.058	0.167	2.87931	0.000976331	chr19	+	10657514	10657791	10657864	10657929	10657514	10657929
C_D	C	D	ENSG00000101365	IDH3B	0.0393333	0.0616667	1.5678	0.000977431	chr20	-	2640344	2640439	2640675	2640822	2640344	2640822
C_D	C	D	ENSG00000221914	PPP2R2A	0.0143333	0.024	1.67442	0.000984587	chr8	+	26220199	26220364	26221236	26221406	26220199	26221406
C_D	C	D	ENSG00000204843	DCTN1	0.0263333	0.0463333	1.75949	0.000993745	chr2	-	74592201	74592368	74592641	74592784	74592201	74592784
C_D	C	D	ENSG00000178035	IMPDH2	0.00966667	0.017	1.75862	0.00101332	chr3	-	49065863	49065965	49066190	49066239	49065863	49066239
C_D	C	D	ENSG00000157379	DHRS1	0.0736667	0.152667	2.0724	0.00101656	chr14	-	24760344	24760425	24760761	24760831	24760344	24760831
C_D	C	D	ENSG00000113810	SMC4	0.924333	0.617	0.667508	0.0010497	chr3	+	160130113	160130241	160130317	160130637	160130113	160130637
C_D	C	D	ENSG00000037280	FLT4	0.021	0.0606667	2.88889	0.00105194	chr5	-	180040010	180040110	180041067	180041179	180040010	180041179
C_D	C	D	ENSG00000167964	RAB26	0.0443333	0.113333	2.55639	0.0010523	chr16	+	2202820	2202886	2202989	2203223	2202820	2203223
C_D	C	D	ENSG00000185686	PRAME	0.213333	0.296333	1.38906	0.00105866	chr22	-	22899231	22899329	22899964	22900000	22899231	22900000
C_D	C	D	ENSG00000134107	BHLHE40	0.0233333	0.0386667	1.65714	0.001061	chr3	+	5021646	5021716	5021985	5022093	5021646	5022093
C_D	C	D	ENSG00000141504	SAT2	0.057	0.103333	1.81287	0.00109721	chr17	-	7530460	7530544	7530680	7530732	7530460	7530732
C_D	C	D	ENSG00000165782	TMEM55B	0.051	0.08	1.56863	0.00109893	chr14	-	20926016	20926861	20927364	20927455	20926016	20927455
C_D	C	D	ENSG00000113240	CLK4	0.057	0.117333	2.05848	0.00110966	chr5	-	178044344	178044435	178045556	178045779	178044344	178045779
C_D	C	D	ENSG00000139613	SMARCC2	0.041	0.0703333	1.71545	0.00112516	chr12	-	56572187	56572318	56572593	56572631	56572187	56572631
C_D	C	D	ENSG00000177731	FLII	0.0133333	0.0286667	2.15	0.00112516	chr17	-	18148667	18148733	18148868	18148974	18148667	18148974
C_D	C	D	ENSG00000204843	DCTN1	0.01	0.0333333	3.33333	0.00112516	chr2	-	74593370	74593502	74593585	74593747	74593370	74593747
C_D	C	D	ENSG00000142303	ADAMTS10	0.574	0.132333	0.230546	0.00112536	chr19	-	8650015	8650192	8650339	8650544	8650015	8650544
C_D	C	D	ENSG00000126581	BECN1	0.0493333	0.0746667	1.51351	0.00113298	chr17	-	40970804	40970895	40971565	40971627	40970804	40971627
C_D	C	D	ENSG00000131470	PSMC3IP	0.147	0.250667	1.70522	0.00113298	chr17	-	40725495	40725641	40726116	40726228	40725495	40726228
C_D	C	D	ENSG00000187147	RNF220	0.0156667	0.0296667	1.89362	0.00113494	chr1	+	45115554	45115629	45116375	45117395	45115554	45117395
C_D	C	D	ENSG00000104522	TSTA3	0.0303333	0.05	1.64835	0.00114044	chr8	-	144694787	144695135	144695365	144695465	144694787	144695465
C_D	C	D	ENSG00000105821	DNAJC2	0.043	0.0903333	2.10078	0.00114044	chr7	-	102962957	102963079	102963149	102963241	102962957	102963241
C_D	C	D	ENSG00000103202	NME4	0.364	0.586333	1.61081	0.00114144	chr16	+	448207	448385	448989	449123	448207	449123
C_D	C	D	ENSG00000143416	SELENBP1	0.027	0.091	3.37037	0.00114243	chr1	-	151341479	151342030	151342188	151342245	151341479	151342245
C_D	C	D	ENSG00000124357	NAGK	0.0353333	0.0623333	1.76415	0.0011709	chr2	+	71302684	71302772	71303733	71303831	71302684	71303831
C_D	C	D	ENSG00000102977	ACD	0.953333	0.786667	0.825175	0.0011709	chr16	-	67692830	67692982	67693439	67693516	67692830	67693516
C_D	C	D	ENSG00000103034	NDRG4	0.0286667	0.117	4.0814	0.00119067	chr16	+	58537701	58537807	58538057	58538178	58537701	58538178
C_D	C	D	ENSG00000106263	EIF3B	0.0726667	0.103667	1.42661	0.00119831	chr7	+	2419028	2419146	2419838	2420375	2419028	2420375
C_D	C	D	ENSG00000102901	CENPT	0.0976667	0.190333	1.94881	0.00121616	chr16	-	67866130	67866218	67866357	67866448	67866130	67866448
C_D	C	D	ENSG00000110057	UNC93B1	0.00833333	0.0176667	2.12	0.00121905	chr11	-	67770491	67770645	67771126	67771268	67770491	67771268
C_D	C	D	ENSG00000087088	BAX	0.399333	0.536	1.34224	0.0012301	chr19	+	49464066	49464171	49464788	49465055	49464066	49465055
C_D	C	D	ENSG00000124228	DDX27	0.0126667	0.031	2.44737	0.00123018	chr20	+	47860165	47860240	47860352	47860614	47860165	47860614
C_D	C	D	ENSG00000141959	PFKL	0.0126667	0.021	1.65789	0.00123325	chr21	+	45733795	45733904	45736126	45736222	45733795	45736222
C_D	C	D	ENSG00000115286	NDUFS7	0.011	0.0236667	2.15152	0.00123974	chr19	+	1388523	1388592	1388831	1388937	1388523	1388937
C_D	C	D	ENSG00000120314	WDR55	0.165	0.252667	1.53131	0.00124313	chr5	+	140047818	140047919	140047999	140048087	140047818	140048087
C_D	C	D	ENSG00000238105	GOLGA2P5	0.439667	0.773	1.75815	0.00124313	chr12	-	100550942	100551223	100551305	100551517	100550942	100551517
C_D	C	D	ENSG00000077235	GTF3C1	0.104667	0.214667	2.05096	0.00128881	chr16	-	27474861	27474913	27475640	27476157	27474861	27476157
C_D	C	D	ENSG00000130414	NDUFA10	0.0383333	0.055	1.43478	0.00128967	chr2	-	240951033	240951113	240954155	240954277	240951033	240954277
C_D	C	D	ENSG00000010322	NISCH	0.0236667	0.0553333	2.33803	0.00131924	chr3	+	52511589	52511658	52512112	52512298	52511589	52512298
C_D	C	D	ENSG00000166140	ZFYVE19	0.035	0.073	2.08571	0.00133206	chr15	+	41105535	41105615	41105910	41106009	41105535	41106009
C_D	C	D	ENSG00000135924	DNAJB2	1	0.794667	0.794667	0.00133719	chr2	+	220147558	220147651	220148140	220148211	220147558	220148211
C_D	C	D	ENSG00000161265	U2AF1L4	0.404	0.578667	1.43234	0.00135353	chr19	-	36235223	36235639	36236025	36236088	36235223	36236088
C_D	C	D	ENSG00000076604	TRAF4	0.095	0.167333	1.7614	0.00138883	chr17	+	27074860	27074965	27075034	27075196	27074860	27075196
C_D	C	D	ENSG00000100038	TOP3B	0.220667	0.392	1.77644	0.00139193	chr22	-	22311398	22311967	22312863	22313065	22311398	22313065
C_D	C	D	ENSG00000132128	LRRC41	0.0636667	0.121667	1.91099	0.00142175	chr1	-	46744853	46744929	46745163	46745286	46744853	46745286
C_D	C	D	ENSG00000070371	CLTCL1	0.03	0.236333	7.87778	0.00142702	chr22	-	19183776	19183926	19183999	19184167	19183776	19184167
C_D	C	D	ENSG00000133247	SUV420H2	0.0563333	0.176333	3.13018	0.00144024	chr19	+	55853161	55853414	55853582	55853748	55853161	55853748
C_D	C	D	ENSG00000177646	ACAD9	0.0146667	0.0336667	2.29545	0.00145013	chr3	+	128628186	128628264	128628863	128628992	128628186	128628992
C_D	C	D	ENSG00000178035	IMPDH2	0.00933333	0.0186667	2	0.00147049	chr3	-	49064119	49064319	49064392	49064480	49064119	49064480
C_D	C	D	ENSG00000149091	DGKZ	0.15	0.249333	1.66222	0.0014781	chr11	+	46400006	46400050	46400540	46400661	46400006	46400661
C_D	C	D	ENSG00000148334	PTGES2	0.0553333	0.0816667	1.4759	0.0014834	chr9	-	130884640	130884758	130885212	130885413	130884640	130885413
C_D	C	D	ENSG00000249915	PDCD6	0.00766667	0.0146667	1.91304	0.0014834	chr5	+	304291	304336	306716	306869	304291	306869
C_D	C	D	ENSG00000148688	RPP30	0.0206667	0.038	1.83871	0.00149582	chr10	+	92654531	92654648	92655210	92655240	92654531	92655240
C_D	C	D	ENSG00000198563	DDX39B	0.162	0.214333	1.32305	0.00150264	chr6	-	31500556	31500688	31503143	31503262	31500556	31503262
C_D	C	D	ENSG00000103202	NME4	0.414333	0.655333	1.58166	0.00150264	chr16	+	448207	448394	448989	449123	448207	449123
C_D	C	D	ENSG00000196576	PLXNB2	0.0853333	0.166333	1.94922	0.00150628	chr22	-	50719788	50719928	50719994	50720171	50719788	50720171
C_D	C	D	ENSG00000234741	GAS5	0.891667	0.817667	0.917009	0.00151867	chr1	-	173833394	173833442	173833812	173833842	173833394	173833842
C_D	C	D	ENSG00000060971	ACAA1	0.0253333	0.0466667	1.84211	0.00151967	chr3	-	38167316	38167372	38167652	38168191	38167316	38168191
C_D	C	D	ENSG00000149743	TRPT1	0.075	0.123333	1.64444	0.00155878	chr11	-	63991756	63991813	63992014	63992189	63991756	63992189
C_D	C	D	ENSG00000164896	FASTK	0.065	0.0986667	1.51795	0.00157624	chr7	-	150774396	150774488	150774707	150774867	150774396	150774867
C_D	C	D	ENSG00000165959	CLMN	0.0103333	0.0366667	3.54839	0.00159175	chr14	-	95660185	95660256	95660872	95660933	95660185	95660933
C_D	C	D	ENSG00000140553	UNC45A	0.0176667	0.0353333	2	0.00159758	chr15	+	91491371	91491513	91491883	91492024	91491371	91492024
C_D	C	D	ENSG00000125124	BBS2	0.00733333	0.023	3.13636	0.00160069	chr16	-	56530878	56530991	56531654	56531792	56530878	56531792
C_D	C	D	ENSG00000142186	SCYL1	0.122667	0.202667	1.65217	0.00160069	chr11	+	65305740	65305795	65305912	65306175	65305740	65306175
C_D	C	D	ENSG00000120896	SORBS3	0.105667	0.155667	1.47319	0.00161045	chr8	+	22424173	22424226	22424334	22424381	22424173	22424381
C_D	C	D	ENSG00000166986	MARS	0.027	0.044	1.62963	0.00166119	chr12	+	57910027	57910120	57910217	57910438	57910027	57910438
C_D	C	D	ENSG00000179632	MAF1	0.128	0.176667	1.38021	0.00169317	chr8	+	145161245	145161367	145161457	145161577	145161245	145161577
C_D	C	D	ENSG00000196182	STK40	0.038	0.0843333	2.2193	0.00169472	chr1	-	36805224	36807574	36808964	36809049	36805224	36809049
C_D	C	D	ENSG00000106263	EIF3B	0.138	0.188667	1.36715	0.00169472	chr7	+	2419028	2419146	2419913	2420375	2419028	2420375
C_D	C	D	ENSG00000111011	RSRC2	0.951	0.785667	0.826148	0.00169472	chr12	-	123003385	123003598	123005931	123005975	123003385	123005975
C_D	C	D	ENSG00000164877	MICALL2	0.324	0.584667	1.80453	0.001738	chr7	-	1476377	1476492	1477170	1477244	1476377	1477244
C_D	C	D	ENSG00000213930	GALT	0.114333	0.216667	1.89504	0.00174297	chr9	+	34647488	34647564	34647653	34647702	34647488	34647702
C_D	C	D	ENSG00000241370	RPP21	0.0233333	0.035	1.5	0.00175785	chr6	+	30313074	30313350	30314208	30314334	30313074	30314334
C_D	C	D	ENSG00000077235	GTF3C1	0.0753333	0.121333	1.61062	0.00175785	chr16	-	27474861	27474913	27475715	27476157	27474861	27476157
C_D	C	D	ENSG00000077463	SIRT6	0.931667	0.787333	0.845081	0.00177923	chr19	-	4175024	4175148	4175838	4175934	4175024	4175934
C_D	C	D	ENSG00000103363	TCEB2	0.816	0.903	1.10662	0.00178472	chr16	-	2821414	2821605	2821994	2822103	2821414	2822103
C_D	C	D	ENSG00000107331	ABCA2	0.0166667	0.0756667	4.54	0.00180275	chr9	-	139904644	139904823	139905071	139905189	139904644	139905189
C_D	C	D	ENSG00000139044	B4GALNT3	0.919333	0.605	0.658086	0.00182255	chr12	+	661632	661694	662359	663149	661632	663149
C_D	C	D	ENSG00000164054	SHISA5	0.014	0.026	1.85714	0.00186454	chr3	-	48509274	48510585	48510759	48510972	48509274	48510972
C_D	C	D	ENSG00000111665	CDCA3	0.0293333	0.0536667	1.82955	0.00195028	chr12	-	6958486	6958593	6958728	6959022	6958486	6959022
C_D	C	D	ENSG00000137955	RABGGTB	0.434667	0.664	1.52761	0.00195065	chr1	+	76255636	76255742	76255836	76255959	76255636	76255959
C_D	C	D	ENSG00000133316	WDR74	0.0183333	0.04	2.18182	0.00197345	chr11	-	62601089	62601146	62601263	62601409	62601089	62601409
C_D	C	D	ENSG00000215440	NPEPL1	0.115333	0.175667	1.52312	0.00200573	chr20	+	57288475	57288599	57288972	57289149	57288475	57289149
C_D	C	D	ENSG00000140632	GLYR1	0.805667	0.895667	1.11171	0.00201618	chr16	-	4853203	4854149	4854522	4855311	4853203	4855311
C_D	C	D	ENSG00000120314	WDR55	0.158	0.254667	1.61181	0.00201618	chr5	+	140048475	140048575	140048663	140048833	140048475	140048833
C_D	C	D	ENSG00000112739	PRPF4B	0.013	0.028	2.15385	0.00209461	chr6	+	4056554	4056669	4057269	4057421	4056554	4057421
C_D	C	D	ENSG00000149091	DGKZ	0.100667	0.175333	1.74172	0.00211481	chr11	+	46400752	46400786	46401018	46401118	46400752	46401118
C_D	C	D	ENSG00000118495	PLAGL1	0.153333	0.304	1.98261	0.00214391	chr6	-	144285923	144285955	144287294	144287367	144285923	144287367
C_D	C	D	ENSG00000108465	CDK5RAP3	0.152333	0.230667	1.51422	0.00216482	chr17	+	46048487	46048518	46048727	46048773	46048487	46048773
C_D	C	D	ENSG00000077463	SIRT6	0.0923333	0.219	2.37184	0.00222326	chr19	-	4175024	4175148	4175676	4175934	4175024	4175934
C_D	C	D	ENSG00000075711	DLG1	0.014	0.038	2.71429	0.00225947	chr3	-	196792146	196792319	196792578	196792680	196792146	196792680
C_D	C	D	ENSG00000198276	UCKL1	0.043	0.0873333	2.03101	0.00226234	chr20	-	62577157	62577328	62577513	62577620	62577157	62577620
C_D	C	D	ENSG00000204427	ABHD16A	0.014	0.04	2.85714	0.00226927	chr6	-	31656499	31656563	31656791	31656896	31656499	31656896
C_D	C	D	ENSG00000103653	CSK	0.0143333	0.0296667	2.06977	0.00230861	chr15	+	75092752	75092846	75093021	75093087	75092752	75093087
C_D	C	D	ENSG00000139190	VAMP1	0.809	0.590333	0.729707	0.00232715	chr12	-	6571402	6572008	6574055	6574107	6571402	6574107
C_D	C	D	ENSG00000108602	ALDH3A1	0.0253333	0.0346667	1.36842	0.0023608	chr17	-	19645857	19645943	19646544	19646776	19645857	19646776
C_D	C	D	ENSG00000119688	ABCD4	0.144667	0.276667	1.91244	0.00240821	chr14	-	74759450	74759572	74759856	74759951	74759450	74759951
C_D	C	D	ENSG00000160753	RUSC1	0.05	0.101667	2.03333	0.00240834	chr1	+	155294892	155294969	155295106	155295281	155294892	155295281
C_D	C	D	ENSG00000165609	NUDT5	0.029	0.05	1.72414	0.00240834	chr10	-	12212715	12212769	12212898	12212907	12212715	12212907
C_D	C	D	ENSG00000164896	FASTK	0.114667	0.188333	1.64244	0.00240834	chr7	-	150774187	150774323	150774396	150774488	150774187	150774488
C_D	C	D	ENSG00000169718	DUS1L	0.687333	0.850333	1.23715	0.00242122	chr17	-	80016216	80016284	80016656	80016694	80016216	80016694
C_D	C	D	ENSG00000076382	SPAG5	0.0143333	0.031	2.16279	0.00242184	chr17	-	26906158	26906270	26906382	26906503	26906158	26906503
C_D	C	D	ENSG00000186364	NUDT17	0.898333	0.669	0.744712	0.00242184	chr1	-	145588377	145588470	145588609	145588635	145588377	145588635
C_D	C	D	ENSG00000115649	CNPPD1	0.013	0.0446667	3.4359	0.00246076	chr2	-	220039499	220039628	220039709	220039830	220039499	220039830
C_D	C	D	ENSG00000140983	RHOT2	0.0223333	0.0526667	2.35821	0.00247781	chr16	+	720122	720175	720248	720357	720122	720357
C_D	C	D	ENSG00000127603	MACF1	0.016	0.036	2.25	0.0024798	chr1	+	39950272	39950402	39951209	39952659	39950272	39952659
C_D	C	D	ENSG00000215041	NEURL4	0.169333	0.291333	1.72047	0.0024798	chr17	-	7221383	7221491	7221587	7221675	7221383	7221675
C_D	C	D	ENSG00000198753	PLXNB3	0.0196667	0.220333	11.2034	0.0024833	chrX	+	153042982	153043143	153043402	153043550	153042982	153043550
C_D	C	D	ENSG00000149476	DAK	0.0203333	0.0546667	2.68852	0.00252517	chr11	+	61109932	61109967	61110045	61110130	61109932	61110130
C_D	C	D	ENSG00000163161	ERCC3	0.0783333	0.131667	1.68085	0.00253407	chr2	-	128046912	128047077	128047264	128047400	128046912	128047400
C_D	C	D	ENSG00000155229	MMS19	0.0176667	0.038	2.15094	0.00256048	chr10	-	99221252	99221379	99221584	99221653	99221252	99221653
C_D	C	D	ENSG00000173020	ADRBK1	0.0236667	0.062	2.61972	0.00261438	chr11	+	67049741	67049836	67049905	67050013	67049741	67050013
C_D	C	D	ENSG00000127054	CPSF3L	0.065	0.127667	1.9641	0.00262333	chr1	-	1247972	1248080	1248166	1248329	1247972	1248329
C_D	C	D	ENSG00000102125	TAZ	0.29	0.460667	1.58851	0.00264817	chrX	+	153647881	153647962	153648043	153648085	153647881	153648085
C_D	C	D	ENSG00000213930	GALT	0.0823333	0.154667	1.87854	0.00264873	chr9	+	34647085	34647255	34647488	34647564	34647085	34647564
C_D	C	D	ENSG00000182087	TMEM259	0.0183333	0.0416667	2.27273	0.00264873	chr19	-	1011578	1011662	1011739	1011797	1011578	1011797
C_D	C	D	ENSG00000130299	GTPBP3	0.068	0.144667	2.12745	0.00271358	chr19	+	17449762	17449835	17449931	17450075	17449762	17450075
C_D	C	D	ENSG00000239857	GET4	0.0376667	0.0656667	1.74336	0.00274729	chr7	+	933376	933452	933535	933608	933376	933608
C_D	C	D	ENSG00000171453	POLR1C	0.0283333	0.0593333	2.09412	0.00278132	chr6	+	43487443	43487923	43488012	43488165	43487443	43488165
C_D	C	D	ENSG00000115970	THADA	0.207667	0.373667	1.79936	0.00278132	chr2	-	43518834	43518907	43519242	43519361	43518834	43519361
C_D	C	D	ENSG00000183258	DDX41	0.0146667	0.0283333	1.93182	0.00278637	chr5	-	176940353	176940485	176940685	176940848	176940353	176940848
C_D	C	D	ENSG00000205560	CPT1B	0.0233333	0.0913333	3.91429	0.00278637	chr22	-	51009586	51009721	51009803	51009968	51009586	51009968
C_D	C	D	ENSG00000225151	GOLGA2P7	0.0653333	0.126667	1.93878	0.00279508	chr15	-	84868062	84869960	84871621	84871772	84868062	84871772
C_D	C	D	ENSG00000132274	TRIM22	0.392667	0.764333	1.94652	0.00280273	chr11	+	5718477	5718573	5719544	5719775	5718477	5719775
C_D	C	D	ENSG00000125651	GTF2F1	0.0123333	0.0343333	2.78378	0.00287924	chr19	-	6380914	6381053	6381132	6381206	6380914	6381206
C_D	C	D	ENSG00000162300	ZFPL1	0.842	1	1.18765	0.00290785	chr11	+	64851713	64851832	64852162	64852272	64851713	64852272
C_D	C	D	ENSG00000167965	MLST8	0.129333	0.187	1.44588	0.00292053	chr16	+	2256358	2256410	2256497	2256660	2256358	2256660
C_D	C	D	ENSG00000166508	MCM7	0.034	0.0496667	1.46078	0.00292053	chr7	-	99696645	99696826	99696901	99697026	99696645	99697026
C_D	C	D	ENSG00000145191	EIF2B5	0.067	0.108667	1.62189	0.00292053	chr3	+	183860839	183860930	183861229	183861353	183860839	183861353
C_D	C	D	ENSG00000204469	PRRC2A	0.0353333	0.06	1.69811	0.00302697	chr6	+	31605010	31605101	31605222	31605548	31605010	31605548
C_D	C	D	ENSG00000011009	LYPLA2	0.0226667	0.0633333	2.79412	0.00302826	chr1	+	24120713	24120815	24120916	24121090	24120713	24121090
C_D	C	D	ENSG00000166333	ILK	1	0.886333	0.886333	0.00303254	chr11	+	6630114	6630198	6630529	6630639	6630114	6630639
C_D	C	D	ENSG00000197343	ZNF655	0.198	0.278667	1.40741	0.00304462	chr7	+	99159510	99159596	99159990	99160117	99159510	99160117
C_D	C	D	ENSG00000111653	ING4	0.79	0.948667	1.20084	0.00305217	chr12	-	6761827	6761936	6762110	6762216	6761827	6762216
C_D	C	D	ENSG00000093009	CDC45	0.0103333	0.0353333	3.41935	0.00305217	chr22	+	19467260	19467542	19467680	19467740	19467260	19467740
C_D	C	D	ENSG00000198805	PNP	0.0156667	0.028	1.78723	0.00305559	chr14	+	20942630	20942734	20942931	20943107	20942630	20943107
C_D	C	D	ENSG00000124574	ABCC10	0.113	0.249333	2.20649	0.00306244	chr6	+	43410707	43410897	43411670	43411748	43410707	43411748
C_D	C	D	ENSG00000182196	ARL6IP4	0.00766667	0.015	1.95652	0.0030749	chr12	+	123466503	123466621	123467015	123467085	123466503	123467085
C_D	C	D	ENSG00000142910	TINAGL1	0.0203333	0.0663333	3.2623	0.003083	chr1	+	32048749	32048842	32049061	32049176	32048749	32049176
C_D	C	D	ENSG00000225177	RP11-390P2.4	0.24	0.083	0.345833	0.00310089	chr6	+	139017733	139017892	139018039	139018425	139017733	139018425
C_D	C	D	ENSG00000171453	POLR1C	0.0876667	0.139333	1.58935	0.00310543	chr6	+	43487443	43487576	43487803	43487923	43487443	43487923
C_D	C	D	ENSG00000168906	MAT2A	0.0603333	0.0826667	1.37017	0.00310543	chr2	+	85769277	85769496	85769687	85769870	85769277	85769870
C_D	C	D	ENSG00000119723	COQ6	0.088	0.139333	1.58333	0.00310594	chr14	+	74424849	74424980	74425673	74425781	74424849	74425781
C_D	C	D	ENSG00000175455	CCDC14	0.124	0.207667	1.67473	0.00311815	chr3	-	123675201	123675274	123675586	123675642	123675201	123675642
C_D	C	D	ENSG00000179222	MAGED1	0.054	0.0346667	0.641975	0.00311815	chrX	+	51644648	51645034	51645241	51645450	51644648	51645450
C_D	C	D	ENSG00000104529	EEF1D	0.780333	0.839	1.07518	0.00311815	chr8	-	144663223	144663324	144663455	144663498	144663223	144663498
C_D	C	D	ENSG00000104897	SF3A2	0.013	0.0296667	2.28205	0.00313619	chr19	+	2246751	2246801	2246880	2247021	2246751	2247021
C_D	C	D	ENSG00000161265	U2AF1L4	0.478667	0.646	1.34958	0.00313619	chr19	-	36235223	36235322	36236025	36236088	36235223	36236088
C_D	C	D	ENSG00000108591	DRG2	0.033	0.058	1.75758	0.00315309	chr17	+	18002330	18002391	18002946	18003749	18002330	18003749
C_D	C	D	ENSG00000106327	TFR2	0.155333	0.390667	2.51502	0.00327965	chr7	-	100224886	100225114	100225199	100225284	100224886	100225284
C_D	C	D	ENSG00000137411	VARS2	0.0483333	0.094	1.94483	0.00329961	chr6	+	30891129	30891282	30892130	30892337	30891129	30892337
C_D	C	D	ENSG00000100099	HPS4	0.125	0.223	1.784	0.00330427	chr22	-	26861420	26861517	26862191	26862228	26861420	26862228
C_D	C	D	ENSG00000168958	MFF	0.009	0.015	1.66667	0.00330427	chr2	+	228193393	228193505	228195341	228195562	228193393	228195562
C_D	C	D	ENSG00000128272	ATF4	0.0226667	0.032	1.41176	0.00330427	chr22	+	39916568	39916756	39917358	39917676	39916568	39917676
C_D	C	D	ENSG00000143578	CREB3L4	0.0586667	0.138333	2.35795	0.00333629	chr1	+	153945219	153945312	153945447	153945554	153945219	153945554
C_D	C	D	ENSG00000196535	MYO18A	0.0336667	0.073	2.16832	0.00333678	chr17	-	27423778	27423933	27424240	27424368	27423778	27424368
C_D	C	D	ENSG00000153406	NMRAL1	0.204333	0.306	1.49755	0.00336538	chr16	-	4524093	4524167	4524554	4524793	4524093	4524793
C_D	C	D	ENSG00000102886	GDPD3	0.046	0.356667	7.75362	0.00337967	chr16	-	30123978	30124114	30124342	30124385	30123978	30124385
C_D	C	D	ENSG00000165792	METTL17	0.102	0.142333	1.39542	0.00344171	chr14	+	21462952	21463060	21463323	21463392	21462952	21463392
C_D	C	D	ENSG00000159433	STARD9	0.215333	0	0	0.00347814	chr15	+	42955478	42955688	42956017	42956115	42955478	42956115
C_D	C	D	ENSG00000114021	NIT2	0.066	0.0903333	1.36869	0.00347814	chr3	+	100064428	100064522	100065024	100065099	100064428	100065099
C_D	C	D	ENSG00000090581	GNPTG	0.045	0.085	1.88889	0.00353449	chr16	+	1412206	1412321	1412452	1412535	1412206	1412535
C_D	C	D	ENSG00000148719	DNAJB12	0.206333	0.286	1.38611	0.00355136	chr10	-	74092587	74094375	74095537	74095689	74092587	74095689
C_D	C	D	ENSG00000187531	SIRT7	0.169333	0.3	1.77165	0.00356046	chr17	-	79872169	79872406	79872479	79872578	79872169	79872578
C_D	C	D	ENSG00000170581	STAT2	0.135333	0.28	2.06897	0.00359572	chr12	-	56743880	56743974	56744195	56744216	56743880	56744216
C_D	C	D	ENSG00000136718	IMP4	0.0113333	0.0243333	2.14706	0.00359572	chr2	+	131103351	131103506	131103590	131103685	131103351	131103685
C_D	C	D	ENSG00000100949	RABGGTA	0.058	0.120667	2.08046	0.00366411	chr14	-	24737315	24737404	24737574	24737626	24737315	24737626
C_D	C	D	ENSG00000197037	ZSCAN25	0.0563333	0.123	2.18343	0.00374002	chr7	+	99217183	99217616	99218995	99219197	99217183	99219197
C_D	C	D	ENSG00000154889	MPPE1	1	0.771667	0.771667	0.0037753	chr18	-	11885674	11885815	11886915	11887024	11885674	11887024
C_D	C	D	ENSG00000104886	PLEKHJ1	0.01	0.0386667	3.86667	0.00379367	chr19	-	2235760	2235827	2235921	2235989	2235760	2235989
C_D	C	D	ENSG00000111364	DDX55	0.089	0.146333	1.64419	0.0038239	chr12	+	124091978	124092070	124092146	124092209	124091978	124092209
C_D	C	D	ENSG00000175634	RPS6KB2	0.0326667	0.059	1.80612	0.00387313	chr11	+	67200596	67200687	67200810	67200918	67200596	67200918
C_D	C	D	ENSG00000132424	PNISR	0.180667	0.264667	1.46494	0.00391893	chr6	-	99851704	99851758	99852478	99852578	99851704	99852578
C_D	C	D	ENSG00000067445	TRO	0.865333	0.589	0.680663	0.00395903	chrX	+	54953015	54953058	54953475	54953538	54953015	54953538
C_D	C	D	ENSG00000075415	SLC25A3	0.0156667	0.0213333	1.3617	0.00400086	chr12	+	98987752	98987913	98989504	98989626	98987752	98989626
C_D	C	D	ENSG00000115317	HTRA2	0.046	0.085	1.84783	0.00400086	chr2	+	74758465	74758498	74758723	74758829	74758465	74758829
C_D	C	D	ENSG00000213983	AP1G2	0.255667	0.349667	1.36767	0.00400764	chr14	-	24035024	24035101	24035272	24035369	24035024	24035369
C_D	C	D	ENSG00000108788	MLX	0.017	0.0293333	1.72549	0.00405097	chr17	+	40721524	40721624	40721999	40722201	40721524	40722201
C_D	C	D	ENSG00000174080	CTSF	0.0493333	0.0846667	1.71622	0.00409797	chr11	-	66331558	66331617	66332028	66332119	66331558	66332119
C_D	C	D	ENSG00000007202	KIAA0100	0.0226667	0.0403333	1.77941	0.00410839	chr17	-	26966592	26966660	26966918	26967043	26966592	26967043
C_D	C	D	ENSG00000197070	ARRDC1	0.116667	0.196	1.68	0.00411617	chr9	+	140507347	140507458	140507911	140507962	140507347	140507962
C_D	C	D	ENSG00000101158	NELFCD	0.068	0.0983333	1.44608	0.00417558	chr20	+	57568678	57568819	57569164	57569294	57568678	57569294
C_D	C	D	ENSG00000186635	ARAP1	0.0336667	0.066	1.9604	0.00417558	chr11	-	72407593	72407699	72408027	72408240	72407593	72408240
C_D	C	D	ENSG00000112651	MRPL2	0.0106667	0.0296667	2.78125	0.00417558	chr6	-	43023634	43023745	43023818	43023934	43023634	43023934
C_D	C	D	ENSG00000182325	FBXL6	0.437333	0.571	1.30564	0.00420424	chr8	-	145580649	145580781	145581098	145581162	145580649	145581162
C_D	C	D	ENSG00000068438	FTSJ1	0.190667	0.255333	1.33916	0.00424122	chrX	+	48340984	48341182	48341373	48341415	48340984	48341415
C_D	C	D	ENSG00000198830	HMGN2	0.784333	0.912333	1.1632	0.00424122	chr1	+	26800193	26800308	26800575	26800626	26800193	26800626
C_D	C	D	ENSG00000137221	TJAP1	0.132	0.220667	1.67172	0.00427048	chr6	+	43471360	43471444	43472498	43474291	43471360	43474291
C_D	C	D	ENSG00000104856	RELB	0.0383333	0.101667	2.65217	0.00429253	chr19	+	45537501	45537570	45537708	45537786	45537501	45537786
C_D	C	D	ENSG00000177731	FLII	0.0386667	0.0636667	1.64655	0.00438496	chr17	-	18149057	18149164	18149247	18149376	18149057	18149376
C_D	C	D	ENSG00000162512	SDC3	0.0463333	0.0913333	1.97122	0.00443306	chr1	-	31349398	31350012	31351469	31351587	31349398	31351587
C_D	C	D	ENSG00000179335	CLK3	0.0323333	0.0623333	1.92784	0.00445938	chr15	+	74914460	74914557	74914834	74914901	74914460	74914901
C_D	C	D	ENSG00000182196	ARL6IP4	0.0433333	0.0636667	1.46923	0.00446679	chr12	+	123467015	123467085	123467166	123467455	123467015	123467455
C_D	C	D	ENSG00000038358	EDC4	0.234667	0.344667	1.46875	0.00454727	chr16	+	67915570	67915748	67915856	67916012	67915570	67916012
C_D	C	D	ENSG00000142046	TMEM91	0.793333	1	1.2605	0.00454727	chr19	+	41888676	41888826	41889778	41889988	41888676	41889988
C_D	C	D	ENSG00000152527	PLEKHH2	0.228	0.663333	2.90936	0.00457483	chr2	+	43937627	43937714	43939363	43939522	43937627	43939522
C_D	C	D	ENSG00000181513	ACBD4	0.0203333	0.0543333	2.67213	0.0045878	chr17	+	43213474	43213599	43213866	43214143	43213474	43214143
C_D	C	D	ENSG00000099797	TECR	0.533	0.872333	1.63665	0.00458832	chr19	+	14674469	14674514	14674582	14674715	14674469	14674715
C_D	C	D	ENSG00000160813	PPP1R35	0.142667	0.253667	1.77804	0.00460106	chr7	-	100033253	100033390	100033470	100033687	100033253	100033687
C_D	C	D	ENSG00000258461	RP11-164J13.1	1	0.485	0.485	0.00460106	chr15	+	42694321	42694333	42694991	42695200	42694321	42695200
C_D	C	D	ENSG00000269858	EGLN2	0.0103333	0.0196667	1.90323	0.00460996	chr19	+	41313042	41313179	41313388	41313456	41313042	41313456
C_D	C	D	ENSG00000174996	KLC2	0.0306667	0.056	1.82609	0.00461022	chr11	+	66033903	66033961	66034343	66035330	66033903	66035330
C_D	C	D	ENSG00000063660	GPC1	0.0153333	0.026	1.69565	0.00468863	chr2	+	241402763	241402929	241404032	241404163	241402763	241404163
C_D	C	D	ENSG00000116691	MIIP	0.176333	0.290333	1.6465	0.00473426	chr1	+	12089279	12089338	12089821	12089951	12089279	12089951
C_D	C	D	ENSG00000183258	DDX41	0.615333	0.968333	1.57367	0.00474199	chr5	-	176943288	176943517	176943725	176943836	176943288	176943836
C_D	C	D	ENSG00000140983	RHOT2	0.015	0.038	2.53333	0.00478538	chr16	+	721859	722002	722083	722181	721859	722181
C_D	C	D	ENSG00000184575	XPOT	0.0273333	0.044	1.60976	0.00482719	chr12	+	64818817	64818962	64819117	64819237	64818817	64819237
C_D	C	D	ENSG00000100033	PRODH	0.106667	0.204333	1.91562	0.00484881	chr22	-	18907218	18907311	18908854	18909917	18907218	18909917
C_D	C	D	ENSG00000125089	SH3TC1	0.0173333	0.0816667	4.71154	0.004888	chr4	+	8237159	8237282	8238004	8239397	8237159	8239397
C_D	C	D	ENSG00000141452	C18orf8	0.02	0.065	3.25	0.004907	chr18	+	21110192	21110261	21110350	21110576	21110192	21110576
C_D	C	D	ENSG00000234741	GAS5	0.366667	0.468667	1.27818	0.004907	chr1	-	173834366	173834420	173834647	173834685	173834366	173834685
C_D	C	D	ENSG00000064607	SUGP2	0.362667	0.512	1.41176	0.00495581	chr19	-	19105174	19105295	19105952	19106089	19105174	19106089
C_D	C	D	ENSG00000149743	TRPT1	0.0576667	0.112	1.9422	0.00495581	chr11	-	63991571	63991682	63991756	63991813	63991571	63991813
C_D	C	D	ENSG00000136003	ISCU	0.366333	0.547	1.49318	0.00498849	chr12	+	108957835	108957931	108958054	108958168	108957835	108958168
C_D	C	D	ENSG00000138073	PREB	0.0473333	0.0756667	1.59859	0.005	chr2	-	27355984	27356205	27356399	27356589	27355984	27356589
C_D	C	D	ENSG00000077454	LRCH4	0.153333	0.386667	2.52174	0.00502003	chr7	-	100174708	100174777	100174895	100175012	100174708	100175012
C_D	C	D	ENSG00000182472	CAPN12	0.790667	0.933333	1.18044	0.00503629	chr19	-	39226009	39226069	39226141	39226184	39226009	39226184
C_D	C	D	ENSG00000177380	PPFIA3	0.141667	0.256667	1.81176	0.00505062	chr19	+	49653336	49653408	49653492	49654278	49653336	49654278
C_D	C	D	ENSG00000125733	TRIP10	0.00733333	0.023	3.13636	0.00506207	chr19	+	6743204	6743267	6743504	6743609	6743204	6743609
C_D	C	D	ENSG00000120708	TGFBI	0.038	0.051	1.34211	0.00506787	chr5	+	135382023	135382184	135382539	135382704	135382023	135382704
C_D	C	D	ENSG00000137504	CREBZF	0.689	0.86	1.24819	0.00510717	chr11	-	85371378	85371641	85372680	85372793	85371378	85372793
C_D	C	D	ENSG00000130717	UCK1	0.00833333	0.0433333	5.2	0.00511822	chr9	-	134404330	134404425	134404514	134404657	134404330	134404657
C_D	C	D	ENSG00000167642	SPINT2	0.009	0.0143333	1.59259	0.00518853	chr19	+	38781176	38781215	38782479	38783108	38781176	38783108
C_D	C	D	ENSG00000109736	MFSD10	0.04	0.07	1.75	0.0052023	chr4	-	2933551	2933663	2933771	2933880	2933551	2933880
C_D	C	D	ENSG00000241878	PISD	0.0693333	0.146667	2.11538	0.0052128	chr22	-	32017319	32017458	32017634	32017871	32017319	32017871
C_D	C	D	ENSG00000198218	QRICH1	0.102667	0.151667	1.47727	0.00522271	chr3	-	49070054	49070206	49070552	49070661	49070054	49070661
C_D	C	D	ENSG00000163050	ADCK3	0.024	0.0576667	2.40278	0.00524199	chr1	+	227169727	227169850	227170378	227170464	227169727	227170464
C_D	C	D	ENSG00000110844	PRPF40B	0.192667	0.376	1.95156	0.00524199	chr12	+	50036017	50036155	50036362	50036458	50036017	50036458
C_D	C	D	ENSG00000082641	NFE2L1	0.971	0.989667	1.01922	0.00531167	chr17	+	46127968	46128181	46128478	46128990	46127968	46128990
C_D	C	D	ENSG00000128596	CCDC136	0.168333	0.721667	4.28713	0.00532787	chr7	+	128446290	128446449	128446741	128446912	128446290	128446912
C_D	C	D	ENSG00000141738	GRB7	0.17	0.350667	2.06275	0.0053437	chr17	+	37898818	37898969	37899150	37899307	37898818	37899307
C_D	C	D	ENSG00000076928	ARHGEF1	0.0213333	0.0386667	1.8125	0.00541273	chr19	+	42396095	42396194	42396401	42396444	42396095	42396444
C_D	C	D	ENSG00000182944	EWSR1	0.206333	0.271333	1.31502	0.00565831	chr22	+	29684594	29684775	29687550	29687588	29684594	29687588
C_D	C	D	ENSG00000203896	LIME1	0.844333	0.505667	0.598895	0.00565831	chr20	+	62369173	62369255	62369325	62369413	62369173	62369413
C_D	C	D	ENSG00000178719	GRINA	0.0516667	0.0746667	1.44516	0.00568607	chr8	+	145066045	145066246	145066412	145066541	145066045	145066541
C_D	C	D	ENSG00000125967	NECAB3	0.379333	0.586333	1.54569	0.00568607	chr20	-	32247690	32247809	32248064	32248201	32247690	32248201
C_D	C	D	ENSG00000256269	HMBS	0.07	0.110333	1.57619	0.00569676	chr11	+	118962834	118962873	118963113	118963233	118962834	118963233
C_D	C	D	ENSG00000110697	PITPNM1	0.018	0.0566667	3.14815	0.00572751	chr11	-	67261158	67261308	67261392	67261541	67261158	67261541
C_D	C	D	ENSG00000186815	TPCN1	0.061	0.103333	1.69399	0.00587448	chr12	+	113725967	113726039	113726562	113726652	113725967	113726652
C_D	C	D	ENSG00000214174	AMZ2P1	0.0353333	0.0763333	2.16038	0.00589245	chr17	-	62968871	62969045	62969359	62969635	62968871	62969635
C_D	C	D	ENSG00000131795	RBM8A	0.00666667	0.0163333	2.45	0.00591087	chr1	+	145508015	145508075	145508206	145508284	145508015	145508284
C_D	C	D	ENSG00000172432	GTPBP2	0.0346667	0.0746667	2.15385	0.00600696	chr6	-	43588226	43589527	43589739	43589904	43588226	43589904
C_D	C	D	ENSG00000070413	DGCR2	0.014	0.0336667	2.40476	0.00602067	chr22	-	19028570	19028807	19029319	19029472	19028570	19029472
C_D	C	D	ENSG00000169228	RAB24	0.206667	0.281	1.35968	0.00609999	chr5	-	176729128	176729179	176729397	176729497	176729128	176729497
C_D	C	D	ENSG00000103502	CDIPT	0.013	0.0213333	1.64103	0.00612365	chr16	-	29871901	29871983	29872426	29872580	29871901	29872580
C_D	C	D	ENSG00000090372	STRN4	0.0136667	0.0266667	1.95122	0.00613302	chr19	-	47225242	47225329	47225498	47225597	47225242	47225597
C_D	C	D	ENSG00000159199	ATP5G1	0.511333	0.708	1.38462	0.00615139	chr17	+	46970770	46970818	46972517	46972696	46970770	46972696
C_D	C	D	ENSG00000147162	OGT	0.314667	0.423333	1.34534	0.00618125	chrX	+	70764416	70764485	70767756	70767873	70764416	70767873
C_D	C	D	ENSG00000103852	TTC23	0.05	0.123	2.46	0.00619421	chr15	-	99758792	99758918	99759102	99759253	99758792	99759253
C_D	C	D	ENSG00000058272	PPP1R12A	0.548333	1	1.82371	0.00619421	chr12	-	80172329	80172380	80173100	80173131	80172329	80173131
C_D	C	D	ENSG00000065357	DGKA	0.133667	0.343	2.56608	0.00625439	chr12	+	56333865	56333954	56334097	56334217	56333865	56334217
C_D	C	D	ENSG00000185324	CDK10	0.447333	0.605667	1.35395	0.0062728	chr16	+	89759681	89759734	89759805	89759875	89759681	89759875
C_D	C	D	ENSG00000089685	BIRC5	0.0483333	0.0836667	1.73103	0.00627676	chr17	+	76212046	76212115	76212744	76212862	76212046	76212862
C_D	C	D	ENSG00000197448	GSTK1	0.055	0.0766667	1.39394	0.00631057	chr7	+	142961640	142961769	142962084	142962185	142961640	142962185
C_D	C	D	ENSG00000160688	FLAD1	0.0826667	0.145667	1.7621	0.00631875	chr1	+	154962634	154962733	154962814	154963004	154962634	154963004
C_D	C	D	ENSG00000165802	NSMF	0.00933333	0.0233333	2.5	0.00647716	chr9	-	140347187	140347632	140348182	140348272	140347187	140348272
C_D	C	D	ENSG00000119707	RBM25	0.0643333	0.0883333	1.37306	0.0064803	chr14	+	73566374	73566458	73569899	73570186	73566374	73570186
C_D	C	D	ENSG00000161204	ABCF3	0.031	0.0743333	2.39785	0.00649497	chr3	+	183905451	183905549	183905648	183905771	183905451	183905771
C_D	C	D	ENSG00000203896	LIME1	0.043	0.120667	2.8062	0.00660549	chr20	+	62369360	62369413	62369535	62369852	62369360	62369852
C_D	C	D	ENSG00000172053	QARS	0.00966667	0.0206667	2.13793	0.00661964	chr3	-	49135785	49135913	49136032	49136125	49135785	49136125
C_D	C	D	ENSG00000177943	MAMDC4	0.461667	0.781333	1.69242	0.0066425	chr9	+	139753170	139753305	139753456	139753584	139753170	139753584
C_D	C	D	ENSG00000142330	CAPN10	0.822667	0.964667	1.17261	0.006809	chr2	+	241535350	241535569	241535735	241535938	241535350	241535938
C_D	C	D	ENSG00000183401	CCDC159	0.288	0.523333	1.81713	0.00683768	chr19	+	11464126	11464248	11464467	11464550	11464126	11464550
C_D	C	D	ENSG00000172053	QARS	0.02	0.035	1.75	0.00689885	chr3	-	49135424	49135550	49135624	49135913	49135424	49135913
C_D	C	D	ENSG00000177303	CASKIN2	0.0526667	0.118	2.24051	0.00691156	chr17	-	73499469	73499608	73499739	73499841	73499469	73499841
C_D	C	D	ENSG00000168268	NT5DC2	0.016	0.029	1.8125	0.00705656	chr3	-	52561632	52561734	52561844	52561947	52561632	52561947
C_D	C	D	ENSG00000215883	CYB5RL	0.678	1	1.47493	0.00707498	chr1	-	54649833	54649938	54651853	54651959	54649833	54651959
C_D	C	D	ENSG00000141456	PELP1	0.0303333	0.0483333	1.59341	0.00708313	chr17	-	4578568	4578657	4579091	4579179	4578568	4579179
C_D	C	D	ENSG00000006015	C19orf60	0.0806667	0.111333	1.38017	0.00708313	chr19	+	18701663	18701743	18702917	18703146	18701663	18703146
C_D	C	D	ENSG00000160796	NBEAL2	0.205667	0.307333	1.49433	0.00719641	chr3	+	47048730	47048840	47049014	47049187	47048730	47049187
C_D	C	D	ENSG00000125875	TBC1D20	0.028	0.054	1.92857	0.00725448	chr20	-	422231	422333	422500	422687	422231	422687
C_D	C	D	ENSG00000163346	PBXIP1	0.0116667	0.034	2.91429	0.0073823	chr1	-	154923946	154924011	154924270	154924397	154923946	154924397
C_D	C	D	ENSG00000100722	ZC3H14	0.0156667	0.0293333	1.87234	0.0073823	chr14	+	89075610	89075747	89076055	89076147	89075610	89076147
C_D	C	D	ENSG00000234741	GAS5	0.105	0.137333	1.30794	0.00746169	chr1	-	173835665	173835705	173835898	173835934	173835665	173835934
C_D	C	D	ENSG00000205250	E2F4	0.111667	0.157	1.40597	0.00763355	chr16	+	67226663	67226773	67226911	67227073	67226663	67227073
C_D	C	D	ENSG00000115414	FN1	0.166667	0.087	0.522	0.00763874	chr2	-	216236631	216236738	216236831	216237098	216236631	216237098
C_D	C	D	ENSG00000143543	JTB	0.0436667	0.061	1.39695	0.00767731	chr1	-	153949168	153949251	153949451	153949489	153949168	153949489
C_D	C	D	ENSG00000214941	ZSWIM7	0.894333	0.771667	0.86284	0.00767731	chr17	-	15880892	15881014	15881113	15881227	15880892	15881227
C_D	C	D	ENSG00000184009	ACTG1	0.864	0.952667	1.10262	0.00769051	chr17	-	79478213	79478652	79478788	79478829	79478213	79478829
C_D	C	D	ENSG00000205220	PSMB10	0.0333333	0.106	3.18	0.00774697	chr16	-	67969865	67970006	67970117	67970215	67969865	67970215
C_D	C	D	ENSG00000124466	LYPD3	0.555333	0.0163333	0.0294118	0.00795607	chr19	-	43967277	43967439	43967750	43967921	43967277	43967921
C_D	C	D	ENSG00000146205	ANO7	0.896333	0.666667	0.743771	0.00798465	chr2	+	242162600	242163196	242163319	242163370	242162600	242163370
C_D	C	D	ENSG00000140525	FANCI	0.068	0.092	1.35294	0.00798778	chr15	+	89824995	89825066	89826366	89826481	89824995	89826481
C_D	C	D	ENSG00000165792	METTL17	0.0506667	0.0696667	1.375	0.0081903	chr14	+	21461276	21461350	21462127	21462222	21461276	21462222
C_D	C	D	ENSG00000143624	INTS3	0.08	0.129667	1.62083	0.00821138	chr1	+	153744815	153744916	153745114	153745187	153744815	153745187
C_D	C	D	ENSG00000142208	AKT1	0.00733333	0.014	1.90909	0.00828572	chr14	-	105237081	105237184	105238701	105238789	105237081	105238789
C_D	C	D	ENSG00000014914	MTMR11	0.183667	0.329333	1.7931	0.00842603	chr1	-	149905502	149905591	149905747	149905835	149905502	149905835
C_D	C	D	ENSG00000123349	PFDN5	0.658667	0.871	1.32237	0.0085264	chr12	+	53690213	53690251	53691633	53691708	53690213	53691708
C_D	C	D	ENSG00000008128	CDK11A	0.0786667	0.156333	1.98729	0.0085264	chr1	-	1634914	1635063	1635262	1635379	1634914	1635379
C_D	C	D	ENSG00000159348	CYB5R1	0.0203333	0.039	1.91803	0.00861812	chr1	-	202935014	202935121	202935655	202935728	202935014	202935728
C_D	C	D	ENSG00000082068	WDR70	0.535333	0.909	1.69801	0.00864531	chr5	+	37721216	37721317	37725035	37725152	37721216	37725152
C_D	C	D	ENSG00000161618	ALDH16A1	0.0686667	0.14	2.03883	0.00864531	chr19	+	49964875	49965057	49965140	49965293	49964875	49965293
C_D	C	D	ENSG00000135506	OS9	0.0103333	0.0183333	1.77419	0.00864721	chr12	+	58112775	58112965	58113881	58114046	58112775	58114046
C_D	C	D	ENSG00000102317	RBM3	0.0156667	0.0213333	1.3617	0.00864721	chrX	+	48433948	48434055	48434701	48434807	48433948	48434807
C_D	C	D	ENSG00000254996	ANKHD1-EIF4EBP3	0.125667	0.199667	1.58886	0.00867383	chr5	+	139918503	139918668	139921756	139921866	139918503	139921866
C_D	C	D	ENSG00000183258	DDX41	0.0263333	0.043	1.63291	0.00878623	chr5	-	176943288	176943448	176943725	176943836	176943288	176943836
C_D	C	D	ENSG00000100360	IFT27	0.929333	0.984	1.05882	0.00889161	chr22	-	37171717	37171838	37172074	37172169	37171717	37172169
C_D	C	D	ENSG00000163930	BAP1	0.0466667	0.0773333	1.65714	0.00889811	chr3	-	52440268	52440392	52440844	52440923	52440268	52440923
C_D	C	D	ENSG00000158286	RNF207	0.625333	0.797667	1.27559	0.00904794	chr1	+	6272741	6272793	6273125	6273243	6272741	6273243
C_D	C	D	ENSG00000242802	AP5Z1	0.32	0.535	1.67188	0.00904794	chr7	+	4829462	4829560	4830089	4830222	4829462	4830222
C_D	C	D	ENSG00000133794	ARNTL	0.015	0.0286667	1.91111	0.0091613	chr11	+	13399883	13399992	13402707	13402801	13399883	13402801
C_D	C	D	ENSG00000090621	PABPC4	0.859333	0.965	1.12296	0.00924623	chr1	-	40026487	40026794	40027744	40027875	40026487	40027875
C_D	C	D	ENSG00000197114	ZGPAT	0.189	0.279667	1.47972	0.00935246	chr20	+	62364938	62365091	62366056	62366176	62364938	62366176
C_D	C	D	ENSG00000186635	ARAP1	0.0633333	0.102667	1.62105	0.00935246	chr11	-	72423482	72423613	72424220	72424288	72423482	72424288
C_D	C	D	ENSG00000108788	MLX	0.0436667	0.07	1.60305	0.00935246	chr17	+	40720487	40720577	40720854	40720961	40720487	40720961
C_D	C	D	ENSG00000100359	SGSM3	0.402333	0.618	1.53604	0.00952626	chr22	+	40804936	40805022	40805253	40805376	40804936	40805376
C_D	C	D	ENSG00000204427	ABHD16A	0.087	0.153	1.75862	0.00964876	chr6	-	31655817	31655880	31656025	31656082	31655817	31656082
C_D	C	D	ENSG00000143416	SELENBP1	0.0313333	0.0483333	1.54255	0.00967301	chr1	-	151338243	151338322	151338750	151338929	151338243	151338929
C_D	C	D	ENSG00000173020	ADRBK1	0.0103333	0.0203333	1.96774	0.00967301	chr11	+	67048202	67048254	67048563	67048655	67048202	67048655
C_D	C	D	ENSG00000100167	SEPT3	0.814333	0.94	1.15432	0.00971045	chr22	+	42390624	42390718	42392905	42394225	42390624	42394225
C_D	C	D	ENSG00000178252	WDR6	0.147	0.209	1.42177	0.00974977	chr3	+	49049067	49051549	49051642	49051726	49049067	49051726
C_D	C	D	ENSG00000213339	QTRT1	0.101667	0.167667	1.64918	0.00977932	chr19	+	10812625	10812694	10812791	10812930	10812625	10812930
C_D	C	D	ENSG00000141258	SGSM2	0.312	0.484	1.55128	0.00987751	chr17	+	2266131	2266199	2266282	2266428	2266131	2266428
C_D	C	D	ENSG00000157538	DSCR3	0.0123333	0.0236667	1.91892	0.00987751	chr21	-	38595720	38597927	38599954	38600107	38595720	38600107
C_D	C	D	ENSG00000131788	PIAS3	0.0493333	0.078	1.58108	0.00993431	chr1	+	145584798	145584836	145585355	145586546	145584798	145586546
C_D	C	D	ENSG00000005884	ITGA3	0.033	0.0513333	1.55556	0.0100203	chr17	+	48152822	48152890	48152962	48153099	48152822	48153099
C_D	C	D	ENSG00000099901	RANBP1	0.015	0.0213333	1.42222	0.0100679	chr22	+	20113825	20113891	20114474	20114704	20113825	20114704
C_D	C	D	ENSG00000084774	CAD	0.0823333	0.147333	1.78947	0.0101185	chr2	+	27456179	27456404	27456493	27456676	27456179	27456676
C_D	C	D	ENSG00000123815	ADCK4	0.211333	0.305	1.44322	0.0101185	chr19	-	41211000	41211086	41211229	41211352	41211000	41211352
C_D	C	D	ENSG00000068438	FTSJ1	0.021	0.0336667	1.60317	0.0101325	chrX	+	48336348	48336556	48336836	48336906	48336348	48336906
C_D	C	D	ENSG00000175061	FAM211A-AS1	0.163667	0.201	1.22811	0.0101325	chr17	+	16342640	16342728	16343498	16343567	16342640	16343567
C_D	C	D	ENSG00000154222	CC2D1B	0.169	0.269333	1.59369	0.0101525	chr1	-	52823452	52823570	52824002	52824133	52823452	52824133
C_D	C	D	ENSG00000071894	CPSF1	0.156	0.231	1.48077	0.0101525	chr8	-	145619097	145619253	145619327	145619375	145619097	145619375
C_D	C	D	ENSG00000197841	ZNF181	0.0286667	0.0926667	3.23256	0.0102784	chr19	+	35230052	35230173	35230427	35230526	35230052	35230526
C_D	C	D	ENSG00000123154	WDR83	0.0903333	0.215667	2.38745	0.0102784	chr19	+	12780568	12780707	12780790	12780894	12780568	12780894
C_D	C	D	ENSG00000213722	DDAH2	0.917667	0.685	0.746458	0.0103515	chr6	-	31695949	31696069	31696422	31696522	31695949	31696522
C_D	C	D	ENSG00000214655	ZSWIM8	0.105667	0.207667	1.9653	0.0104911	chr10	+	75553904	75554088	75554298	75554397	75553904	75554397
C_D	C	D	ENSG00000256223	ZNF10	0.212667	0.495667	2.33072	0.0105597	chr12	+	133707196	133707340	133707422	133707600	133707196	133707600
C_D	C	D	ENSG00000187630	DHRS4L2	0.14	0.467333	3.3381	0.0106323	chr14	+	24470071	24470142	24470241	24470293	24470071	24470293
C_D	C	D	ENSG00000137207	YIPF3	0.016	0.0316667	1.97917	0.0106638	chr6	-	43480806	43480938	43481096	43481189	43480806	43481189
C_D	C	D	ENSG00000130713	EXOSC2	0.012	0.0213333	1.77778	0.0106638	chr9	+	133572968	133573014	133573548	133573638	133572968	133573638
C_D	C	D	ENSG00000169660	HEXDC	0.848667	0.535667	0.631186	0.0107872	chr17	+	80398872	80398951	80399040	80399142	80398872	80399142
C_D	C	D	ENSG00000125520	SLC2A4RG	0.00866667	0.019	2.19231	0.010864	chr20	+	62373221	62373409	62373482	62373583	62373221	62373583
C_D	C	D	ENSG00000067048	DDX3Y	0.103667	0.155333	1.49839	0.0110098	chrY	+	15026795	15026894	15026978	15027139	15026795	15027139
C_D	C	D	ENSG00000165283	STOML2	0.00866667	0.0146667	1.69231	0.0110753	chr9	-	35100594	35100723	35100928	35101008	35100594	35101008
C_D	C	D	ENSG00000178971	CTC1	0.104333	0.217333	2.08307	0.0110753	chr17	-	8132459	8132524	8132619	8132764	8132459	8132764
C_D	C	D	ENSG00000125826	RBCK1	0.0483333	0.0726667	1.50345	0.0112824	chr20	+	409134	409233	409594	409738	409134	409738
C_D	C	D	ENSG00000178814	OPLAH	0.0736667	0.198667	2.69683	0.011527	chr8	-	145107885	145108032	145108111	145108296	145107885	145108296
C_D	C	D	ENSG00000011243	AKAP8L	0.394333	0.678333	1.7202	0.0115803	chr19	-	15509440	15509577	15510112	15510221	15509440	15510221
C_D	C	D	ENSG00000068438	FTSJ1	0.0403333	0.0646667	1.60331	0.0116425	chrX	+	48339813	48339916	48340019	48340103	48339813	48340103
C_D	C	D	ENSG00000137274	BPHL	1	0.73	0.73	0.0116493	chr6	+	3138274	3138413	3140619	3140743	3138274	3140743
C_D	C	D	ENSG00000102119	EMD	0.0273333	0.0393333	1.43902	0.0116525	chrX	+	153608301	153608379	153608593	153608727	153608301	153608727
C_D	C	D	ENSG00000127054	CPSF3L	0.0373333	0.0763333	2.04464	0.0116645	chr1	-	1247605	1247748	1247819	1247881	1247605	1247881
C_D	C	D	ENSG00000132522	GPS2	0.0453333	0.065	1.43382	0.0116645	chr17	-	7217806	7217916	7218277	7218438	7217806	7218438
C_D	C	D	ENSG00000166508	MCM7	0.0373333	0.051	1.36607	0.0117051	chr7	-	99696645	99697026	99697211	99697376	99696645	99697376
C_D	C	D	ENSG00000111364	DDX55	0.028	0.0653333	2.33333	0.0117051	chr12	+	124090477	124090528	124090619	124090706	124090477	124090706
C_D	C	D	ENSG00000070610	GBA2	0.782	0.950667	1.21569	0.0117319	chr9	-	35736863	35737601	35737744	35737936	35736863	35737936
C_D	C	D	ENSG00000177595	PIDD	0.192667	0.329	1.70761	0.0120442	chr11	-	799814	800014	800130	800244	799814	800244
C_D	C	D	ENSG00000141551	CSNK1D	0.052	0.068	1.30769	0.0120658	chr17	-	80203851	80203915	80206750	80206890	80203851	80206890
C_D	C	D	ENSG00000159377	PSMB4	0.0336667	0.0453333	1.34653	0.0120947	chr1	+	151373714	151373831	151374017	151374106	151373714	151374106
C_D	C	D	ENSG00000166946	CCNDBP1	0.0256667	0.0506667	1.97403	0.0121513	chr15	+	43478017	43478077	43478351	43478431	43478017	43478431
C_D	C	D	ENSG00000174243	DDX23	0.0193333	0.0333333	1.72414	0.0121513	chr12	-	49231063	49231176	49231306	49231440	49231063	49231440
C_D	C	D	ENSG00000061273	HDAC7	0.0716667	0.106	1.47907	0.0124905	chr12	-	48177861	48178000	48179169	48179254	48177861	48179254
C_D	C	D	ENSG00000111325	OGFOD2	0.182667	0.271667	1.48723	0.0126741	chr12	+	123460357	123460414	123461200	123461314	123460357	123461314
C_D	C	D	ENSG00000103266	STUB1	0.07	0.0976667	1.39524	0.0127556	chr16	+	731792	731880	732019	732076	731792	732076
C_D	C	D	ENSG00000168883	USP39	0.847333	0.787667	0.929583	0.0127886	chr2	+	85875883	85875976	85876139	85876403	85875883	85876403
C_D	C	D	ENSG00000167967	E4F1	0.0783333	0.119	1.51915	0.0131065	chr16	+	2279570	2279676	2282171	2282365	2279570	2282365
C_D	C	D	ENSG00000162909	CAPN2	0.00933333	0.0143333	1.53571	0.0131654	chr1	+	223957542	223957611	223958148	223958227	223957542	223958227
C_D	C	D	ENSG00000123349	PFDN5	0.39	0.585	1.5	0.0135377	chr12	+	53690213	53690335	53691633	53691708	53690213	53691708
C_D	C	D	ENSG00000239779	WBP1	0.837667	0.963	1.14962	0.0136282	chr2	+	74686564	74686679	74686769	74686872	74686564	74686872
C_D	C	D	ENSG00000167671	UBXN6	0.039	0.085	2.17949	0.0137281	chr19	-	4446045	4446194	4446279	4446410	4446045	4446410
C_D	C	D	ENSG00000143126	CELSR2	0.017	0.067	3.94118	0.0137722	chr1	+	109814007	109814134	109814221	109814344	109814007	109814344
C_D	C	D	ENSG00000188603	CLN3	0.0266667	0.0483333	1.8125	0.0138625	chr16	-	28493425	28493519	28493647	28493703	28493425	28493703
C_D	C	D	ENSG00000182224	CYB5D1	0.0313333	0.0726667	2.31915	0.0140651	chr17	+	7761720	7761797	7761923	7762142	7761720	7762142
C_D	C	D	ENSG00000100258	LMF2	0.0256667	0.0546667	2.12987	0.0140651	chr22	-	50942768	50942880	50942987	50943156	50942768	50943156
C_D	C	D	ENSG00000159899	NPR2	0.205333	0.447667	2.18019	0.0140651	chr9	+	35808505	35808680	35808751	35808850	35808505	35808850
C_D	C	D	ENSG00000213658	LAT	0.0886667	0.450333	5.07895	0.014176	chr16	+	28997860	28997890	28997977	28998035	28997860	28998035
C_D	C	D	ENSG00000178035	IMPDH2	0.0153333	0.024	1.56522	0.0143802	chr3	-	49061927	49062011	49062091	49062235	49061927	49062235
C_D	C	D	ENSG00000131876	SNRPA1	0.357	0.490667	1.37442	0.0143993	chr15	-	101825930	101826006	101827112	101827215	101825930	101827215
C_D	C	D	ENSG00000166986	MARS	0.0153333	0.0243333	1.58696	0.0143993	chr12	+	57905790	57905886	57906018	57906136	57905790	57906136
C_D	C	D	ENSG00000107937	GTPBP4	0.01	0.0153333	1.53333	0.0143993	chr10	+	1042045	1042182	1043147	1043248	1042045	1043248
C_D	C	D	ENSG00000173020	ADRBK1	0.0163333	0.039	2.38776	0.0144591	chr11	+	67051177	67051244	67051324	67051420	67051177	67051420
C_D	C	D	ENSG00000168002	POLR2G	0.432667	0.639667	1.47843	0.0146677	chr11	+	62529266	62529376	62530013	62530338	62529266	62530338
C_D	C	D	ENSG00000184702	SEPT5	0.0166667	0.0586667	3.52	0.0147705	chr22	+	19709344	19709480	19709759	19709862	19709344	19709862
C_D	C	D	ENSG00000082269	FAM135A	0.849	0.673	0.792697	0.0149623	chr6	+	71234633	71234894	71235566	71236401	71234633	71236401
C_D	C	D	ENSG00000162231	NXF1	0.159	0.211	1.32704	0.0151028	chr11	-	62566010	62566047	62567848	62567958	62566010	62567958
C_D	C	D	ENSG00000129460	NGDN	0.0216667	0.0406667	1.87692	0.0153025	chr14	+	23946408	23946565	23946711	23946769	23946408	23946769
C_D	C	D	ENSG00000143774	GUK1	0.0213333	0.031	1.45312	0.0153484	chr1	+	228333211	228333325	228333726	228333768	228333211	228333768
C_D	C	D	ENSG00000135473	PAN2	0.381667	0.57	1.49345	0.0154031	chr12	-	56716398	56716542	56716845	56716993	56716398	56716993
C_D	C	D	ENSG00000129255	MPDU1	0.041	0.06	1.46341	0.0154031	chr17	+	7490009	7490095	7490216	7490589	7490009	7490589
C_D	C	D	ENSG00000160753	RUSC1	0.726	0.844667	1.16345	0.0156064	chr1	+	155295654	155295701	155296688	155296923	155295654	155296923
C_D	C	D	ENSG00000144591	GMPPA	0.0346667	0.063	1.81731	0.0156947	chr2	+	220366197	220366301	220366572	220366759	220366197	220366759
C_D	C	D	ENSG00000061656	SPAG4	0.354667	0.701333	1.97744	0.0158377	chr20	+	34205441	34205508	34205700	34205762	34205441	34205762
C_D	C	D	ENSG00000174483	BBS1	0.01	0.0403333	4.03333	0.015975	chr11	+	66283163	66283202	66283331	66283404	66283163	66283404
C_D	C	D	ENSG00000076108	BAZ2A	0.078	0.132	1.69231	0.0162351	chr12	-	56998368	56998583	56998856	56999111	56998368	56999111
C_D	C	D	ENSG00000105696	TMEM59L	0.0313333	0.166333	5.30851	0.0162351	chr19	+	18728964	18729082	18729184	18729302	18728964	18729302
C_D	C	D	ENSG00000126456	IRF3	0.0256667	0.0413333	1.61039	0.0166075	chr19	-	50166444	50166515	50166599	50166771	50166444	50166771
C_D	C	D	ENSG00000127824	TUBA4A	0.0183333	0.0266667	1.45455	0.0166075	chr2	-	220115915	220116045	220116286	220116435	220115915	220116435
C_D	C	D	ENSG00000186185	KIF18B	0.786333	0.683	0.868588	0.0167597	chr17	-	43003359	43003554	43003781	43003867	43003359	43003867
C_D	C	D	ENSG00000130158	DOCK6	0.0283333	0.0783333	2.76471	0.016788	chr19	-	11313069	11313159	11313259	11313391	11313069	11313391
C_D	C	D	ENSG00000108641	B9D1	0.107	0.154333	1.44237	0.0169884	chr17	-	19246482	19246774	19247102	19247170	19246482	19247170
C_D	C	D	ENSG00000240303	ACAD11	0.106	0.231	2.17925	0.0170549	chr3	-	132297639	132297725	132298335	132298402	132297639	132298402
C_D	C	D	ENSG00000166965	RCCD1	0.414	0.658667	1.59098	0.0171317	chr15	+	91499841	91500130	91500342	91500733	91499841	91500733
C_D	C	D	ENSG00000129347	KRI1	0.114333	0.202333	1.76968	0.0171317	chr19	-	10668227	10668358	10668444	10668571	10668227	10668571
C_D	C	D	ENSG00000092199	HNRNPC	0.868333	0.786	0.905182	0.0171317	chr14	-	21731469	21731495	21731825	21731988	21731469	21731988
C_D	C	D	ENSG00000174744	BRMS1	0.007	0.0176667	2.52381	0.0171317	chr11	-	66108244	66108517	66108676	66108804	66108244	66108804
C_D	C	D	ENSG00000188827	SLX4	0.263333	0.426333	1.61899	0.0174632	chr16	-	3650979	3651192	3652118	3652308	3650979	3652308
C_D	C	D	ENSG00000079616	KIF22	0.0206667	0.012	0.580645	0.0175656	chr16	+	29810584	29810815	29810948	29811102	29810584	29811102
C_D	C	D	ENSG00000161202	DVL3	0.192333	0.277667	1.44367	0.017701	chr3	+	183882583	183882719	183882900	183882994	183882583	183882994
C_D	C	D	ENSG00000171793	CTPS1	0.0243333	0.041	1.68493	0.0177277	chr1	+	41474330	41474386	41474465	41474562	41474330	41474562
C_D	C	D	ENSG00000173801	JUP	0.504	0.572	1.13492	0.0180805	chr17	-	39910855	39911684	39911981	39912147	39910855	39912147
C_D	C	D	ENSG00000198089	SFI1	0.039	0.143667	3.68376	0.0185942	chr22	+	32000854	32000931	32002313	32002416	32000854	32002416
C_D	C	D	ENSG00000149480	MTA2	0.0606667	0.085	1.4011	0.0187291	chr11	-	62364787	62364887	62365081	62365184	62364787	62365184
C_D	C	D	ENSG00000012822	CALCOCO1	0.203667	0.335333	1.64648	0.0188026	chr12	-	54107484	54107684	54107916	54108025	54107484	54108025
C_D	C	D	ENSG00000160679	CHTOP	0.103333	0.132	1.27742	0.0188204	chr1	+	153609047	153609129	153610770	153610924	153609047	153610924
C_D	C	D	ENSG00000213983	AP1G2	0.162667	0.227667	1.39959	0.0191921	chr14	-	24032924	24033065	24033254	24033430	24032924	24033430
C_D	C	D	ENSG00000255717	SNHG1	0.257	0.318333	1.23865	0.0192918	chr11	-	62621272	62621305	62621489	62621536	62621272	62621536
C_D	C	D	ENSG00000214087	ARL16	0.135	0.18	1.33333	0.019315	chr17	-	79649063	79649179	79650042	79650156	79649063	79650156
C_D	C	D	ENSG00000214063	TSPAN4	0.018	0.028	1.55556	0.0193571	chr11	+	865512	865614	865693	865825	865512	865825
C_D	C	D	ENSG00000213918	DNASE1	0.856	0.582667	0.680685	0.0193571	chr16	+	3706999	3707112	3707187	3707342	3706999	3707342
C_D	C	D	ENSG00000124067	SLC12A4	0.102	0.175	1.71569	0.0194645	chr16	-	67978989	67979123	67979271	67979456	67978989	67979456
C_D	C	D	ENSG00000106263	EIF3B	0.00666667	0.015	2.25	0.0195181	chr7	+	2405951	2406083	2406159	2406226	2405951	2406226
C_D	C	D	ENSG00000116478	HDAC1	0.011	0.0193333	1.75758	0.0195181	chr1	+	32797276	32797407	32797690	32797843	32797276	32797843
C_D	C	D	ENSG00000172732	MUS81	0.032	0.0726667	2.27083	0.019977	chr11	+	65632190	65632616	65632690	65632794	65632190	65632794
C_D	C	D	ENSG00000105369	CD79A	0.666667	0.121	0.1815	0.0203122	chr19	+	42383059	42383245	42383604	42383723	42383059	42383723
C_D	C	D	ENSG00000143418	CERS2	0.0103333	0.016	1.54839	0.0204307	chr1	-	150939867	150939960	150940139	150940190	150939867	150940190
C_D	C	D	ENSG00000115042	FAHD2A	0.057	0.0966667	1.69591	0.0204307	chr2	+	96076274	96076334	96076611	96076774	96076274	96076774
C_D	C	D	ENSG00000126088	UROD	0.0453333	0.084	1.85294	0.0205102	chr1	+	45478807	45478887	45478963	45479026	45478807	45479026
C_D	C	D	ENSG00000125447	GGA3	0.166667	0.239667	1.438	0.0205209	chr17	-	73236422	73236493	73236892	73237138	73236422	73237138
C_D	C	D	ENSG00000213983	AP1G2	0.139667	0.184	1.31742	0.0206697	chr14	-	24031712	24031802	24032588	24032847	24031712	24032847
C_D	C	D	ENSG00000138738	PRDM5	0.724333	0.406	0.560515	0.0210938	chr4	-	121737607	121737729	121737986	121738079	121737607	121738079
C_D	C	D	ENSG00000103365	GGA2	0.124	0.168333	1.35753	0.0210942	chr16	-	23504680	23504779	23505623	23505699	23504680	23505699
C_D	C	D	ENSG00000177082	WDR73	0.169333	0.233667	1.37992	0.0213185	chr15	-	85188701	85189067	85189414	85189579	85188701	85189579
C_D	C	D	ENSG00000085978	ATG16L1	0.0586667	0.0893333	1.52273	0.0213476	chr2	+	234198499	234198620	234198893	234198999	234198499	234198999
C_D	C	D	ENSG00000094631	HDAC6	0.121	0.21	1.73554	0.0214606	chrX	+	48673081	48673147	48673240	48673300	48673081	48673300
C_D	C	D	ENSG00000137343	ATAT1	0.162	0.325	2.00617	0.0217699	chr6	+	30613843	30613886	30614245	30614600	30613843	30614600
C_D	C	D	ENSG00000171720	HDAC3	0.0366667	0.0593333	1.61818	0.0218535	chr5	-	141009426	141009483	141009610	141009692	141009426	141009692
C_D	C	D	ENSG00000105135	ILVBL	0.018	0.0266667	1.48148	0.0218535	chr19	-	15227218	15227333	15228691	15228826	15227218	15228826
C_D	C	D	ENSG00000142920	ADC	0.0413333	0.197	4.76613	0.0220351	chr1	+	33583502	33583717	33585644	33586131	33583502	33586131
C_D	C	D	ENSG00000164930	FZD6	0.957333	0.984	1.02786	0.0220351	chr8	+	104312183	104312312	104312427	104312512	104312183	104312512
C_D	C	D	ENSG00000187778	MCRS1	0.0506667	0.07	1.38158	0.0222198	chr12	-	49959859	49959998	49960504	49960624	49959859	49960624
C_D	C	D	ENSG00000113013	HSPA9	0.00966667	0.0136667	1.41379	0.0223584	chr5	-	137892462	137892555	137893090	137893185	137892462	137893185
C_D	C	D	ENSG00000187838	TMEM256-PLSCR3	0.09	0.163667	1.81852	0.0225117	chr17	-	7296919	7297155	7297422	7297586	7296919	7297586
C_D	C	D	ENSG00000013573	DDX11	0.0933333	0.153333	1.64286	0.0225951	chr12	+	31256510	31256665	31256740	31257725	31256510	31257725
C_D	C	D	ENSG00000111364	DDX55	0.0443333	0.0616667	1.39098	0.0226786	chr12	+	124091978	124092209	124093226	124093376	124091978	124093376
C_D	C	D	ENSG00000112511	PHF1	0.0883333	0.207333	2.34717	0.0227361	chr6	+	33382501	33382606	33382731	33382921	33382501	33382921
C_D	C	D	ENSG00000167700	MFSD3	0.022	0.039	1.77273	0.0228255	chr8	+	145735980	145736105	145736176	145736286	145735980	145736286
C_D	C	D	ENSG00000006025	OSBPL7	0.0763333	0.192667	2.52402	0.0228367	chr17	-	45893472	45893568	45893753	45893848	45893472	45893848
C_D	C	D	ENSG00000092330	TINF2	0.658	0.747667	1.13627	0.022845	chr14	-	24708848	24709137	24709269	24709361	24708848	24709361
C_D	C	D	ENSG00000116213	WRAP73	0.343333	0.481667	1.40291	0.0231032	chr1	-	3547330	3547681	3548029	3548221	3547330	3548221
C_D	C	D	ENSG00000164068	RNF123	0.0333333	0.076	2.28	0.023128	chr3	+	49751170	49751258	49751342	49751430	49751170	49751430
C_D	C	D	ENSG00000146263	MMS22L	0.00266667	0.0163333	6.125	0.023265	chr6	-	97711210	97711324	97715747	97715878	97711210	97715878
C_D	C	D	ENSG00000135469	COQ10A	0.087	0.133333	1.53257	0.0236972	chr12	+	56662842	56663035	56663243	56663345	56662842	56663345
C_D	C	D	ENSG00000096080	MRPS18A	0.0716667	0.103333	1.44186	0.0237469	chr6	-	43642938	43643008	43643230	43643354	43642938	43643354
C_D	C	D	ENSG00000108523	RNF167	0.959333	0.980667	1.02224	0.0237469	chr17	+	4843781	4844021	4844167	4844288	4843781	4844288
C_D	C	D	ENSG00000151632	AKR1C2	0.00766667	0.0126667	1.65217	0.0237889	chr10	-	5041391	5041469	5042741	5042858	5041391	5042858
C_D	C	D	ENSG00000172367	PDZD3	1	0.575667	0.575667	0.0239116	chr11	+	119056800	119056950	119057187	119057399	119056800	119057399
C_D	C	D	ENSG00000147140	NONO	0.0653333	0.0823333	1.2602	0.0242327	chrX	+	70517685	70517788	70518318	70518358	70517685	70518358
C_D	C	D	ENSG00000169242	EFNA1	0.0426667	0.065	1.52344	0.0245746	chr1	+	155105978	155106044	155106205	155106256	155105978	155106256
C_D	C	D	ENSG00000121716	PILRB	0.949	0.992333	1.04566	0.024596	chr7	+	99950995	99951106	99951517	99951635	99950995	99951635
C_D	C	D	ENSG00000142546	NOSIP	0.00666667	0.0136667	2.05	0.0246321	chr19	-	50060346	50060506	50062153	50062235	50060346	50062235
C_D	C	D	ENSG00000004975	DVL2	0.01	0.022	2.2	0.0246321	chr17	-	7133603	7133749	7134046	7134116	7133603	7134116
C_D	C	D	ENSG00000159069	FBXW5	0.0703333	0.110667	1.57346	0.0246635	chr9	-	139836497	139836918	139836998	139837147	139836497	139837147
C_D	C	D	ENSG00000144591	GMPPA	0.00833333	0.0213333	2.56	0.024827	chr2	+	220370975	220371144	220371419	220371709	220370975	220371709
C_D	C	D	ENSG00000213593	TMX2	0.01	0.016	1.6	0.024827	chr11	+	57506135	57506242	57506445	57506511	57506135	57506511
C_D	C	D	ENSG00000127328	RAB3IP	0.0106667	0.0386667	3.625	0.0248277	chr12	+	70206557	70206657	70206743	70206813	70206557	70206813
C_D	C	D	ENSG00000169738	DCXR	0.0956667	0.130333	1.36237	0.025001	chr17	-	79994066	79994324	79994419	79994519	79994066	79994519
C_D	C	D	ENSG00000146830	GIGYF1	0.0493333	0.119667	2.42568	0.0250422	chr7	-	100281642	100281780	100281859	100281960	100281642	100281960
C_D	C	D	ENSG00000158863	FAM160B2	0.113333	0.168333	1.48529	0.0250422	chr8	+	21959218	21959362	21959685	21959826	21959218	21959826
C_D	C	D	ENSG00000184922	FMNL1	0.0196667	0.0386667	1.9661	0.025255	chr17	+	43321157	43321392	43321542	43321611	43321157	43321611
C_D	C	D	ENSG00000111300	NAA25	0.0153333	0.0253333	1.65217	0.025521	chr12	-	112477032	112477143	112478284	112478382	112477032	112478382
C_D	C	D	ENSG00000205593	DENND6B	0.723	0.27	0.373444	0.0255681	chr22	-	50754453	50754516	50754798	50754904	50754453	50754904
C_D	C	D	ENSG00000177728	KIAA0195	0.231	0.314	1.35931	0.0256026	chr17	+	73489009	73489183	73489571	73489674	73489009	73489674
C_D	C	D	ENSG00000228106	RP11-452F19.3	0.948333	0.875	0.922671	0.0256026	chr1	+	223010337	223010408	223010560	223010726	223010337	223010726
C_D	C	D	ENSG00000108591	DRG2	0.0826667	0.115	1.39113	0.0259287	chr17	+	18002946	18003037	18003676	18003749	18002946	18003749
C_D	C	D	ENSG00000076864	RAP1GAP	0.859667	0.588333	0.684374	0.0261228	chr1	-	21929296	21929406	21930327	21930405	21929296	21930405
C_D	C	D	ENSG00000154832	CXXC1	0.0286667	0.0726667	2.53488	0.0261228	chr18	-	47812118	47812298	47812391	47812627	47812118	47812627
C_D	C	D	ENSG00000007923	DNAJC11	0.0213333	0.033	1.54688	0.0261228	chr1	-	6697506	6697564	6698354	6698424	6697506	6698424
C_D	C	D	ENSG00000204348	DXO	0.104	0.217	2.08654	0.0261228	chr6	-	31938382	31938602	31938688	31938924	31938382	31938924
C_D	C	D	ENSG00000103168	TAF1C	0.416333	0.617667	1.48359	0.0261228	chr16	-	84215351	84215469	84215547	84215664	84215351	84215664
C_D	C	D	ENSG00000162413	KLHL21	0.0733333	0.126333	1.72273	0.0261228	chr1	-	6650783	6653718	6655544	6655617	6650783	6655617
C_D	C	D	ENSG00000119650	IFT43	0.0566667	0.0846667	1.49412	0.0261228	chr14	+	76548637	76548710	76548959	76549035	76548637	76549035
C_D	C	D	ENSG00000065357	DGKA	0.0326667	0.0836667	2.56122	0.0261228	chr12	+	56333865	56334217	56334407	56334506	56333865	56334506
C_D	C	D	ENSG00000184205	TSPYL2	0.151667	0.255667	1.68571	0.0261712	chrX	+	53113713	53113804	53113936	53114048	53113713	53114048
C_D	C	D	ENSG00000076382	SPAG5	0.0546667	0.082	1.5	0.0264765	chr17	-	26905235	26905310	26905390	26905546	26905235	26905546
C_D	C	D	ENSG00000135506	OS9	0.011	0.019	1.72727	0.026554	chr12	+	58089744	58089821	58090057	58090156	58089744	58090156
C_D	C	D	ENSG00000177463	NR2C2	0.0293333	0.053	1.80682	0.0268957	chr3	+	15079506	15079644	15080628	15080734	15079506	15080734
C_D	C	D	ENSG00000166526	ZNF3	0.151667	0.233667	1.54066	0.0270017	chr7	-	99672757	99672884	99673164	99673253	99672757	99673253
C_D	C	D	ENSG00000188878	FBF1	0.291667	0.466	1.59771	0.0271463	chr17	-	73916087	73916188	73916354	73916510	73916087	73916510
C_D	C	D	ENSG00000185813	PCYT2	0.075	0.125	1.66667	0.0271463	chr17	-	79863975	79864053	79864339	79864422	79863975	79864422
C_D	C	D	ENSG00000167272	POP5	0.0766667	0.110667	1.44348	0.0271463	chr12	-	121017316	121017400	121017576	121017726	121017316	121017726
C_D	C	D	ENSG00000073350	LLGL2	0.0803333	0.144667	1.80083	0.0271463	chr17	+	73570533	73570576	73570690	73570749	73570533	73570749
C_D	C	D	ENSG00000142046	TMEM91	0.761667	1	1.31291	0.0271463	chr19	+	41888676	41888826	41889465	41889988	41888676	41889988
C_D	C	D	ENSG00000145191	EIF2B5	0.0766667	0.108667	1.41739	0.0277342	chr3	+	183860839	183861353	183861886	183862012	183860839	183862012
C_D	C	D	ENSG00000185033	SEMA4B	0.005	0.0316667	6.33333	0.0277483	chr15	+	90768199	90768410	90768513	90768629	90768199	90768629
C_D	C	D	ENSG00000129657	SEC14L1	0.0926667	0.176667	1.90647	0.0277483	chr17	+	75084830	75085031	75085234	75085353	75084830	75085353
C_D	C	D	ENSG00000089053	ANAPC5	0.0133333	0.024	1.8	0.0277483	chr12	-	121756079	121756227	121756303	121756411	121756079	121756411
C_D	C	D	ENSG00000172890	NADSYN1	0.0256667	0.0386667	1.50649	0.0277483	chr11	+	71195357	71195493	71196587	71196694	71195357	71196694
C_D	C	D	ENSG00000148399	DPH7	0.111333	0.176667	1.58683	0.0277635	chr9	-	140459344	140459410	140459536	140459606	140459344	140459606
C_D	C	D	ENSG00000164088	PPM1M	0.105667	0.236	2.23344	0.0277965	chr3	+	52283189	52283338	52283685	52284611	52283189	52284611
C_D	C	D	ENSG00000149532	CPSF7	0.959333	0.985	1.02675	0.0278623	chr11	-	61183576	61183634	61183835	61183991	61183576	61183991
C_D	C	D	ENSG00000100823	APEX1	0.653333	0.787333	1.2051	0.0278743	chr14	+	20923736	20923932	20924072	20924260	20923736	20924260
C_D	C	D	ENSG00000141349	G6PC3	0.0106667	0.0183333	1.71875	0.0280321	chr17	+	42152336	42152455	42152677	42152819	42152336	42152819
C_D	C	D	ENSG00000162032	SPSB3	0.0816667	0.157667	1.93061	0.0280321	chr16	-	1827946	1828049	1828134	1828613	1827946	1828613
C_D	C	D	ENSG00000129255	MPDU1	0.756	0.66	0.873016	0.0280321	chr17	+	7490009	7490156	7490478	7490589	7490009	7490589
C_D	C	D	ENSG00000157353	FUK	0.155333	0.334667	2.15451	0.0281862	chr16	+	70500784	70501374	70501788	70501869	70500784	70501869
C_D	C	D	ENSG00000182944	EWSR1	0.206667	0.258333	1.25	0.0284467	chr22	+	29684594	29684775	29687553	29687588	29684594	29687588
C_D	C	D	ENSG00000206503	HLA-A	0.021	0.0313333	1.49206	0.0285976	chr6	+	29912276	29912393	29912835	29912868	29912276	29912868
C_D	C	D	ENSG00000168970	JMJD7-PLA2G4B	0.200667	0.415667	2.07143	0.0286476	chr15	+	42126937	42127091	42127167	42127421	42126937	42127421
C_D	C	D	ENSG00000182199	SHMT2	0.0156667	0.0246667	1.57447	0.028656	chr12	+	57627785	57627893	57628016	57628509	57627785	57628509
C_D	C	D	ENSG00000021776	AQR	0.0166667	0.024	1.44	0.028761	chr15	-	35166028	35166200	35166877	35167065	35166028	35167065
C_D	C	D	ENSG00000114388	NPRL2	0.0583333	0.097	1.66286	0.0292165	chr3	-	50385189	50385332	50385554	50385672	50385189	50385672
C_D	C	D	ENSG00000197114	ZGPAT	0.731667	0.903	1.23417	0.029867	chr20	+	62364938	62365091	62365996	62366176	62364938	62366176
C_D	C	D	ENSG00000127586	CHTF18	0.055	0.148333	2.69697	0.029867	chr16	+	838930	839125	839209	839360	838930	839360
C_D	C	D	ENSG00000076108	BAZ2A	0.959667	0.985333	1.02675	0.0299781	chr12	-	57008797	57008912	57009002	57009391	57008797	57009391
C_D	C	D	ENSG00000114626	ABTB1	0.785667	0.934	1.1888	0.0301416	chr3	+	127395378	127395424	127396010	127396129	127395378	127396129
C_D	C	D	ENSG00000196642	RABL6	0.0123333	0.0193333	1.56757	0.0303208	chr9	+	139726172	139726313	139726716	139726822	139726172	139726822
C_D	C	D	ENSG00000180098	TRNAU1AP	0.035	0.058	1.65714	0.0303394	chr1	+	28887144	28887244	28887857	28887910	28887144	28887910
C_D	C	D	ENSG00000105136	ZNF419	0.113667	0.284333	2.50147	0.0305531	chr19	+	58002838	58002965	58003480	58003579	58002838	58003579
C_D	C	D	ENSG00000173039	RELA	0.00533333	0.023	4.3125	0.0306559	chr11	-	65429407	65429559	65429649	65429676	65429407	65429676
C_D	C	D	ENSG00000115446	UNC50	0.0236667	0.0353333	1.49296	0.0306755	chr2	+	99225041	99225189	99226218	99226502	99225041	99226502
C_D	C	D	ENSG00000111344	RASAL1	0.0436667	0.152667	3.49618	0.0306935	chr12	-	113565616	113565678	113565869	113565983	113565616	113565983
C_D	C	D	ENSG00000114270	COL7A1	0.392	0.491333	1.2534	0.0306935	chr3	-	48608675	48608711	48609433	48609478	48608675	48609478
C_D	C	D	ENSG00000125457	MIF4GD	0.0423333	0.0663333	1.56693	0.0306995	chr17	-	73263826	73263982	73264163	73264273	73263826	73264273
C_D	C	D	ENSG00000161999	JMJD8	0.271333	0.336333	1.23956	0.0310529	chr16	-	733321	733441	733529	733598	733321	733598
C_D	C	D	ENSG00000114867	EIF4G1	0.0126667	0.0206667	1.63158	0.0310614	chr3	+	184049053	184049152	184049259	184049394	184049053	184049394
C_D	C	D	ENSG00000161395	PGAP3	0.118667	0.199667	1.68258	0.0312176	chr17	-	37829766	37829903	37830245	37830307	37829766	37830307
C_D	C	D	ENSG00000179889	PDXDC1	0.0166667	0.0246667	1.48	0.0312502	chr16	+	15125591	15125763	15126717	15126836	15125591	15126836
C_D	C	D	ENSG00000168811	IL12A	0.127	0.293333	2.30971	0.0313169	chr3	+	159711237	159711279	159711354	159711396	159711237	159711396
C_D	C	D	ENSG00000102226	USP11	0.0303333	0.0493333	1.62637	0.0315158	chrX	+	47106702	47106818	47107009	47107098	47106702	47107098
C_D	C	D	ENSG00000166747	AP1G1	0.648	0.885333	1.36626	0.0315158	chr16	-	71842407	71842580	71842665	71842716	71842407	71842716
C_D	C	D	ENSG00000067445	TRO	0.703667	0.861333	1.22406	0.0318222	chrX	+	54955035	54955143	54957173	54957464	54955035	54957464
C_D	C	D	ENSG00000129347	KRI1	0.048	0.0783333	1.63194	0.0318645	chr19	-	10675604	10675710	10676392	10676466	10675604	10676466
C_D	C	D	ENSG00000114388	NPRL2	0.835333	0.946	1.13248	0.0318645	chr3	-	50386816	50386921	50387095	50387259	50386816	50387259
C_D	C	D	ENSG00000140682	TGFB1I1	0.0573333	0.093	1.62209	0.0318645	chr16	+	31485883	31486078	31487332	31487506	31485883	31487506
C_D	C	D	ENSG00000089053	ANAPC5	0.03	0.04	1.33333	0.0319009	chr12	-	121783641	121783834	121784698	121784808	121783641	121784808
C_D	C	D	ENSG00000160058	BSDC1	0.0223333	0.0543333	2.43284	0.0319867	chr1	-	32859680	32859741	32860004	32860032	32859680	32860032
C_D	C	D	ENSG00000162191	UBXN1	0.0256667	0.0423333	1.64935	0.0319867	chr11	-	62446161	62446215	62446336	62446537	62446161	62446537
C_D	C	D	ENSG00000105677	TMEM147	0.0263333	0.0346667	1.31646	0.0322774	chr19	+	36037573	36037710	36037846	36037931	36037573	36037931
C_D	C	D	ENSG00000142784	WDTC1	0.0233333	0.048	2.05714	0.0325575	chr1	+	27630111	27630286	27631491	27631684	27630111	27631684
C_D	C	D	ENSG00000241878	PISD	0.0286667	0.0586667	2.04651	0.0325575	chr22	-	32016981	32017128	32017319	32017871	32016981	32017871
C_D	C	D	ENSG00000140400	MAN2C1	0.0133333	0.0296667	2.225	0.0333261	chr15	-	75653626	75653722	75653944	75654061	75653626	75654061
C_D	C	D	ENSG00000183323	CCDC125	0.879667	0.753667	0.856764	0.0334005	chr5	-	68616063	68616172	68616291	68616410	68616063	68616410
C_D	C	D	ENSG00000115282	TTC31	0.104	0.188	1.80769	0.0334307	chr2	+	74719265	74719356	74719430	74719572	74719265	74719572
C_D	C	D	ENSG00000167526	RPL13	0.0106667	0.0143333	1.34375	0.0334307	chr16	+	89627634	89627776	89627985	89628159	89627634	89628159
C_D	C	D	ENSG00000064601	CTSA	0.015	0.0243333	1.62222	0.0334907	chr20	+	44520207	44520401	44520554	44520666	44520207	44520666
C_D	C	D	ENSG00000074582	BCS1L	0.0183333	0.036	1.96364	0.0338758	chr2	+	219526919	219526983	219527232	219527402	219526919	219527402
C_D	C	D	ENSG00000184216	IRAK1	0.0193333	0.057	2.94828	0.0339163	chrX	-	153284881	153285049	153285127	153285263	153284881	153285263
C_D	C	D	ENSG00000167257	RNF214	0.0133333	0.0273333	2.05	0.0340788	chr11	+	117109316	117109827	117110516	117110576	117109316	117110576
C_D	C	D	ENSG00000142910	TINAGL1	0.0436667	0.061	1.39695	0.0340788	chr1	+	32051040	32051477	32052310	32052356	32051040	32052356
C_D	C	D	ENSG00000126934	MAP2K2	0.0106667	0.015	1.40625	0.0340968	chr19	-	4094450	4094496	4095385	4095447	4094450	4095447
C_D	C	D	ENSG00000008300	CELSR3	0.00866667	0.0286667	3.30769	0.0341397	chr3	-	48677106	48677992	48678756	48678957	48677106	48678957
C_D	C	D	ENSG00000144199	FAHD2B	0.033	0.0693333	2.10101	0.0341873	chr2	-	97751435	97751598	97751875	97751935	97751435	97751935
C_D	C	D	ENSG00000154222	CC2D1B	0.471	0.726667	1.54282	0.0343766	chr1	-	52823452	52823588	52824002	52824133	52823452	52824133
C_D	C	D	ENSG00000141959	PFKL	0.005	0.015	3	0.0349933	chr21	+	45739233	45740030	45741611	45741758	45739233	45741758
C_D	C	D	ENSG00000155636	RBM45	0.0383333	0.0913333	2.38261	0.0350435	chr2	+	178988248	178988378	178988554	178988639	178988248	178988639
C_D	C	D	ENSG00000039650	PNKP	0.0836667	0.150667	1.8008	0.0357802	chr19	-	50364864	50364952	50365028	50365138	50364864	50365138
C_D	C	D	ENSG00000116809	ZBTB17	0.084	0.175	2.08333	0.0362101	chr1	-	16270093	16270210	16270302	16270390	16270093	16270390
C_D	C	D	ENSG00000111325	OGFOD2	0.612667	0.818667	1.33624	0.036261	chr12	+	123460357	123460414	123461147	123461314	123460357	123461314
C_D	C	D	ENSG00000006282	SPATA20	0.100667	0.143667	1.42715	0.0363656	chr17	+	48627345	48627476	48627568	48627673	48627345	48627673
C_D	C	D	ENSG00000177225	PDDC1	0.96	0.994667	1.03611	0.0367192	chr11	-	767224	770398	770678	770903	767224	770903
C_D	C	D	ENSG00000241404	EGFL8	0.495	0.894333	1.80673	0.0368109	chr6	+	32135126	32135206	32135279	32135433	32135126	32135433
C_D	C	D	ENSG00000143575	HAX1	0.0113333	0.0176667	1.55882	0.0368109	chr1	+	154245811	154246074	154246249	154246437	154245811	154246437
C_D	C	D	ENSG00000172590	MRPL52	0.288333	0.362	1.25549	0.0368109	chr14	+	23299095	23299149	23299261	23299319	23299095	23299319
C_D	C	D	ENSG00000161204	ABCF3	0.0253333	0.0516667	2.03947	0.0368109	chr3	+	183910388	183910477	183910592	183910684	183910388	183910684
C_D	C	D	ENSG00000198951	NAGA	0.728333	0.877667	1.20503	0.0369894	chr22	-	42466285	42466370	42466766	42466834	42466285	42466834
C_D	C	D	ENSG00000092010	PSME1	0.761667	0.604667	0.793873	0.0370539	chr14	+	24606193	24606226	24606529	24606640	24606193	24606640
C_D	C	D	ENSG00000110497	AMBRA1	0.233667	0.147	0.629101	0.0370564	chr11	-	46563494	46564531	46564801	46564948	46563494	46564948
C_D	C	D	ENSG00000185122	HSF1	0.0263333	0.045	1.70886	0.0371777	chr8	+	145537508	145537574	145537647	145537717	145537508	145537717
C_D	C	D	ENSG00000164855	TMEM184A	0.102667	0.143333	1.3961	0.0375182	chr7	-	1588154	1588324	1589489	1589581	1588154	1589581
C_D	C	D	ENSG00000149823	VPS51	0.621	1	1.61031	0.0375688	chr11	+	64874658	64874844	64875052	64875199	64874658	64875199
C_D	C	D	ENSG00000127054	CPSF3L	0.0193333	0.04	2.06897	0.0377014	chr1	-	1247605	1247881	1247972	1248080	1247605	1248080
C_D	C	D	ENSG00000004660	CAMKK1	0.0296667	0.0913333	3.07865	0.0381018	chr17	-	3784920	3784942	3785821	3785858	3784920	3785858
C_D	C	D	ENSG00000054967	RELT	0.00566667	0.0433333	7.64706	0.0382742	chr11	+	73105280	73105362	73105521	73105779	73105280	73105779
C_D	C	D	ENSG00000123349	PFDN5	0.0373333	0.0473333	1.26786	0.0384141	chr12	+	53689622	53689725	53690027	53690059	53689622	53690059
C_D	C	D	ENSG00000000971	CFH	0.056	0.0913333	1.63095	0.0384566	chr1	+	196709748	196709922	196711004	196711181	196709748	196711181
C_D	C	D	ENSG00000161960	EIF4A1	0.951667	0.923333	0.970228	0.038477	chr17	+	7481144	7481234	7481544	7481562	7481144	7481562
C_D	C	D	ENSG00000149499	EML3	0.0873333	0.136	1.55725	0.038579	chr11	-	62371415	62371513	62371584	62371673	62371415	62371673
C_D	C	D	ENSG00000244187	TMEM141	0.0116667	0.0203333	1.74286	0.0388872	chr9	+	139686398	139686482	139686702	139686810	139686398	139686810
C_D	C	D	ENSG00000156345	CDK20	0.540667	0.908667	1.68064	0.0388872	chr9	-	90585482	90585545	90585690	90585812	90585482	90585812
C_D	C	D	ENSG00000100949	RABGGTA	0.028	0.055	1.96429	0.0388872	chr14	-	24740042	24740153	24740318	24740375	24740042	24740375
C_D	C	D	ENSG00000213024	NUP62	0.231667	0.317	1.36835	0.0391647	chr19	-	50430950	50431072	50432582	50432761	50430950	50432761
C_D	C	D	ENSG00000130724	CHMP2A	0.025	0.0343333	1.37333	0.0393121	chr19	-	59062932	59063143	59063272	59063334	59062932	59063334
C_D	C	D	ENSG00000178149	DALRD3	0.0793333	0.126667	1.59664	0.0393121	chr3	-	49054660	49054789	49054866	49054946	49054660	49054946
C_D	C	D	ENSG00000153914	SREK1	0.0136667	0.021	1.53659	0.0393249	chr5	+	65458241	65458420	65459619	65459750	65458241	65459750
C_D	C	D	ENSG00000227057	WDR46	0.0146667	0.0303333	2.06818	0.0393249	chr6	-	33255924	33256012	33256134	33256247	33255924	33256247
C_D	C	D	ENSG00000204348	DXO	0.0863333	0.149667	1.73359	0.0394817	chr6	-	31938119	31938255	31938382	31938602	31938119	31938602
C_D	C	D	ENSG00000168676	KCTD19	0.525	1	1.90476	0.0394817	chr16	-	67335693	67335825	67337048	67337240	67335693	67337240
C_D	C	D	ENSG00000056736	IL17RB	0.235333	0.498333	2.11756	0.0398066	chr3	+	53891642	53891717	53892745	53892845	53891642	53892845
C_D	C	D	ENSG00000072310	SREBF1	0.863	0.949333	1.10004	0.0400704	chr17	-	17720861	17720905	17721009	17721230	17720861	17721230
C_D	C	D	ENSG00000102225	CDK16	0.963	0.918333	0.953617	0.0403846	chrX	+	47085363	47085426	47085981	47086102	47085363	47086102
C_D	C	D	ENSG00000143322	ABL2	0.681667	0.480333	0.704645	0.0404606	chr1	-	179076852	179078033	179078342	179078576	179076852	179078576
C_D	C	D	ENSG00000162241	SLC25A45	0.228667	0.398667	1.74344	0.0404627	chr11	-	65144288	65144547	65147337	65147409	65144288	65147409
C_D	C	D	ENSG00000133226	SRRM1	0.021	0.029	1.38095	0.0406246	chr1	+	24973157	24973280	24975349	24975520	24973157	24975520
C_D	C	D	ENSG00000008128	CDK11A	0.193667	0.283	1.46127	0.0412169	chr1	-	1635661	1635783	1635988	1636094	1635661	1636094
C_D	C	D	ENSG00000108788	MLX	0.0346667	0.0503333	1.45192	0.0415596	chr17	+	40721221	40721321	40721524	40721624	40721221	40721624
C_D	C	D	ENSG00000186529	CYP4F3	0.210667	0.323	1.53323	0.0415792	chr19	+	15757861	15757915	15758006	15758134	15757861	15758134
C_D	C	D	ENSG00000007923	DNAJC11	0.777333	0.710667	0.914237	0.0417569	chr1	-	6697506	6697564	6698142	6698424	6697506	6698424
C_D	C	D	ENSG00000104907	TRMT1	0.069	0.111667	1.61836	0.0417569	chr19	-	13226810	13226866	13226959	13227245	13226810	13227245
C_D	C	D	ENSG00000159069	FBXW5	0.062	0.0956667	1.54301	0.0422342	chr9	-	139836998	139837147	139837220	139837395	139836998	139837395
C_D	C	D	ENSG00000105607	GCDH	0.0396667	0.0813333	2.05042	0.0424467	chr19	+	13008116	13008242	13008516	13008677	13008116	13008677
C_D	C	D	ENSG00000185324	CDK10	0.256333	0.324333	1.26528	0.042527	chr16	+	89759681	89759875	89760580	89760640	89759681	89760640
C_D	C	D	ENSG00000214655	ZSWIM8	0.213667	0.365	1.70827	0.0426854	chr10	+	75553904	75554088	75554313	75554397	75553904	75554397
C_D	C	D	ENSG00000126768	TIMM17B	0.0276667	0.044	1.59036	0.0427848	chrX	-	48751182	48751293	48751379	48751508	48751182	48751508
C_D	C	D	ENSG00000197070	ARRDC1	0.023	0.042	1.82609	0.0432072	chr9	+	140508066	140508221	140508483	140508666	140508066	140508666
C_D	C	D	ENSG00000037280	FLT4	0.0446667	0.0746667	1.67164	0.0434953	chr5	-	180035967	180036053	180036904	180037025	180035967	180037025
C_D	C	D	ENSG00000109113	RAB34	0.00733333	0.0163333	2.22727	0.0435261	chr17	-	27042658	27042723	27042817	27042919	27042658	27042919
C_D	C	D	ENSG00000159214	CCDC24	0.111	0.150667	1.35736	0.0437199	chr1	+	44459561	44459636	44460779	44460834	44459561	44460834
C_D	C	D	ENSG00000162191	UBXN1	0.024	0.0373333	1.55556	0.0438873	chr11	-	62443969	62444111	62444284	62444477	62443969	62444477
C_D	C	D	ENSG00000170445	HARS	0.894667	0.986	1.10209	0.0444452	chr5	-	140057239	140057338	140058586	140058712	140057239	140058712
C_D	C	D	ENSG00000176986	SEC24C	0.068	0.0946667	1.39216	0.0445311	chr10	+	75530037	75530229	75530466	75530556	75530037	75530556
C_D	C	D	ENSG00000185813	PCYT2	0.0113333	0.0286667	2.52941	0.044937	chr17	-	79863545	79863611	79863975	79864053	79863545	79864053
C_D	C	D	ENSG00000160613	PCSK7	0.0743333	0.120333	1.61883	0.0449793	chr11	-	117093923	117094024	117094793	117094932	117093923	117094932
C_D	C	D	ENSG00000082014	SMARCD3	0.0143333	0.0296667	2.06977	0.0454544	chr7	-	150939222	150939318	150939566	150939689	150939222	150939689
C_D	C	D	ENSG00000083838	ZNF446	0.243333	0.374333	1.53836	0.0455466	chr19	+	58991009	58991094	58991296	58991386	58991009	58991386
C_D	C	D	ENSG00000204628	GNB2L1	0.0106667	0.0133333	1.25	0.0463999	chr5	-	180668491	180668639	180669173	180669345	180668491	180669345
C_D	C	D	ENSG00000196998	WDR45	0.336667	0.475	1.41089	0.0467436	chrX	-	48934303	48934409	48935495	48935570	48934303	48935570
C_D	C	D	ENSG00000090316	MAEA	0.975333	0.895	0.917635	0.0471327	chr4	+	1330648	1330782	1332213	1332405	1330648	1332405
C_D	C	D	ENSG00000164896	FASTK	0.0616667	0.0866667	1.40541	0.0477971	chr7	-	150774707	150774867	150774965	150775179	150774707	150775179
C_D	C	D	ENSG00000142046	TMEM91	0.726	0.862333	1.18779	0.0477971	chr19	+	41888676	41888826	41889619	41889988	41888676	41889988
C_D	C	D	ENSG00000090581	GNPTG	0.0363333	0.0906667	2.49541	0.0478087	chr16	+	1402102	1402160	1402239	1402307	1402102	1402307
C_D	C	D	ENSG00000143126	CELSR2	0.905667	0.788	0.870077	0.0480779	chr1	+	109812554	109812755	109813548	109813661	109812554	109813661
C_D	C	D	ENSG00000188878	FBF1	0.0373333	0.111	2.97321	0.0481816	chr17	-	73909993	73910131	73910202	73910379	73909993	73910379
C_D	C	D	ENSG00000090097	PCBP4	0.0286667	0.0123333	0.430233	0.0481816	chr3	-	51993910	51994039	51994204	51994336	51993910	51994336
C_D	C	D	ENSG00000134905	CARS2	0.0486667	0.067	1.37671	0.0481816	chr13	-	111298313	111298437	111299447	111299586	111298313	111299586
C_D	C	D	ENSG00000213523	SRA1	0.00766667	0.0143333	1.86957	0.0484747	chr5	-	139930645	139930754	139931566	139931769	139930645	139931769
C_D	C	D	ENSG00000164405	UQCRQ	0.0143333	0.0183333	1.27907	0.0487392	chr5	+	132202560	132202727	132203179	132203379	132202560	132203379
C_D	C	D	ENSG00000261884	CTC-479C5.12	0.210333	0.335667	1.59588	0.0491158	chr16	-	67968699	67968851	67969198	67969381	67968699	67969381
C_D	C	D	ENSG00000114626	ABTB1	0.131	0.237333	1.8117	0.0491746	chr3	+	127396307	127396406	127396518	127396686	127396307	127396686
C_D	C	D	ENSG00000175634	RPS6KB2	0.0243333	0.039	1.60274	0.0507135	chr11	+	67202052	67202165	67202459	67202872	67202052	67202872
C_D	C	D	ENSG00000164068	RNF123	0.029	0.0706667	2.43678	0.0507356	chr3	+	49742082	49742189	49742416	49742619	49742082	49742619
C_D	C	D	ENSG00000112531	QKI	0.235	0.390667	1.66241	0.0508185	chr6	+	163984451	163984751	163986977	163991177	163984451	163991177
C_D	C	D	ENSG00000099949	LZTR1	0.191	0.317667	1.66318	0.0510893	chr22	+	21350984	21351090	21351174	21351255	21350984	21351255
C_D	C	D	ENSG00000179532	DNHD1	0.76	0.428667	0.564035	0.0510893	chr11	+	6518814	6518897	6519000	6520191	6518814	6520191
C_D	C	D	ENSG00000127054	CPSF3L	0.0133333	0.023	1.725	0.0515148	chr1	-	1248414	1248504	1248888	1248972	1248414	1248972
C_D	C	D	ENSG00000134440	NARS	0.02	0.0266667	1.33333	0.0519862	chr18	-	55269586	55269718	55270043	55270175	55269586	55270175
C_D	C	D	ENSG00000221978	CCNL2	0.951333	0.901	0.947092	0.0521776	chr1	-	1326145	1326955	1328169	1328183	1326145	1328183
C_D	C	D	ENSG00000143793	C1orf35	0.0826667	0.144	1.74194	0.0521776	chr1	-	228289780	228289866	228290010	228290083	228289780	228290083
C_D	C	D	ENSG00000120833	SOCS2	0.0293333	0.0513333	1.75	0.0522847	chr12	+	93966460	93966812	93968497	93969982	93966460	93969982
C_D	C	D	ENSG00000055609	KMT2C	0.0683333	0.114	1.66829	0.0534609	chr7	-	151832009	151834009	151835880	151835989	151832009	151835989
C_D	C	D	ENSG00000108262	GIT1	0.0256667	0.041	1.5974	0.0541445	chr17	-	27902305	27902488	27902647	27902721	27902305	27902721
C_D	C	D	ENSG00000188603	CLN3	0.0306667	0.0503333	1.6413	0.0541867	chr16	-	28502802	28502881	28503034	28503156	28502802	28503156
C_D	C	D	ENSG00000168488	ATXN2L	0.829	0.904667	1.09127	0.0542816	chr16	+	28847253	28847443	28847769	28847806	28847253	28847806
C_D	C	D	ENSG00000164889	SLC4A2	1	0.947	0.947	0.0543353	chr7	+	150771125	150771380	150771761	150771928	150771125	150771928
C_D	C	D	ENSG00000168066	SF1	0.956333	0.931667	0.974207	0.0544435	chr11	-	64532077	64532990	64533422	64533627	64532077	64533627
C_D	C	D	ENSG00000115524	SF3B1	0.849	0.657	0.773852	0.0545019	chr2	-	198283519	198283675	198285151	198285266	198283519	198285266
C_D	C	D	ENSG00000151498	ACAD8	0.169333	0.234333	1.38386	0.0551674	chr11	+	134129501	134129639	134130937	134131073	134129501	134131073
C_D	C	D	ENSG00000175832	ETV4	0.202	0.282333	1.39769	0.0554221	chr17	-	41622641	41622735	41622925	41623036	41622641	41623036
C_D	C	D	ENSG00000173145	NOC3L	0.033	0.0493333	1.49495	0.0556943	chr10	-	96116930	96117088	96117839	96117972	96116930	96117972
C_D	C	D	ENSG00000126822	PLEKHG3	0.00833333	0.0236667	2.84	0.0564882	chr14	+	65198078	65198261	65198431	65198524	65198078	65198524
C_D	C	D	ENSG00000108465	CDK5RAP3	0.646667	0.425	0.657216	0.0564882	chr17	+	46050884	46051059	46051296	46051397	46050884	46051397
C_D	C	D	ENSG00000076924	XAB2	0.0506667	0.0833333	1.64474	0.0568191	chr19	-	7690765	7690930	7691021	7691156	7690765	7691156
C_D	C	D	ENSG00000144591	GMPPA	0.086	0.126667	1.47287	0.0569457	chr2	+	220370179	220370277	220370436	220370483	220370179	220370483
C_D	C	D	ENSG00000143774	GUK1	0.00733333	0.017	2.31818	0.0573318	chr1	+	228335106	228335245	228335315	228335400	228335106	228335400
C_D	C	D	ENSG00000108963	DPH1	0.0356667	0.0536667	1.50467	0.057678	chr17	+	1939263	1939385	1939822	1939980	1939263	1939980
C_D	C	D	ENSG00000110583	NAA40	0.149	0.196667	1.31991	0.0577842	chr11	+	63713311	63713407	63714422	63714475	63713311	63714475
C_D	C	D	ENSG00000168071	CCDC88B	0.563	0.817	1.45115	0.0579189	chr11	+	64118631	64118727	64118947	64119088	64118631	64119088
C_D	C	D	ENSG00000110455	ACCS	0.555333	0.671333	1.20888	0.0582836	chr11	+	44099394	44099472	44100233	44100334	44099394	44100334
C_D	C	D	ENSG00000005884	ITGA3	0.888667	0.789	0.887847	0.0585687	chr17	+	48153947	48154045	48154742	48154811	48153947	48154811
C_D	C	D	ENSG00000103253	HAGHL	0.231667	0.395	1.70504	0.0586098	chr16	+	779008	779088	779287	779715	779008	779715
C_D	C	D	ENSG00000187091	PLCD1	0.086	0.255333	2.96899	0.0586098	chr3	-	38051394	38051544	38051621	38051766	38051394	38051766
C_D	C	D	ENSG00000073060	SCARB1	0.898667	0.783667	0.872033	0.0594708	chr12	-	125267228	125267357	125270986	125271049	125267228	125271049
C_D	C	D	ENSG00000214087	ARL16	0.988667	0.933	0.943695	0.06011	chr17	-	79649063	79649179	79649472	79649705	79649063	79649705
C_D	C	D	ENSG00000115183	TANC1	0.128	0.205667	1.60677	0.0601443	chr2	+	160075748	160075872	160076202	160076378	160075748	160076378
C_D	C	D	ENSG00000167964	RAB26	0.200333	0.322	1.60732	0.0601443	chr16	+	2202989	2203046	2203146	2203223	2202989	2203223
C_D	C	D	ENSG00000003509	NDUFAF7	0.876667	0.946333	1.07947	0.060171	chr2	+	37468720	37468780	37469777	37469836	37468720	37469836
C_D	C	D	ENSG00000109736	MFSD10	0.0903333	0.118333	1.30996	0.0605906	chr4	-	2934326	2934485	2934832	2934936	2934326	2934936
C_D	C	D	ENSG00000178950	GAK	0.0596667	0.0966667	1.62011	0.0611638	chr4	-	844723	844872	845537	845762	844723	845762
C_D	C	D	ENSG00000132382	MYBBP1A	0.955667	0.917667	0.960237	0.0612972	chr17	-	4442196	4442270	4442733	4443262	4442196	4443262
C_D	C	D	ENSG00000092010	PSME1	0.0143333	0.0236667	1.65116	0.0615917	chr14	+	24607257	24607326	24607404	24607472	24607257	24607472
C_D	C	D	ENSG00000157978	LDLRAP1	0.0113333	0.0226667	2	0.0622792	chr1	+	25890151	25890282	25891663	25891698	25890151	25891698
C_D	C	D	ENSG00000183621	ZNF438	0.787333	0.913	1.15961	0.0623129	chr10	-	31137459	31138372	31139150	31139296	31137459	31139296
C_D	C	D	ENSG00000141456	PELP1	0.948667	0.97	1.02249	0.0635628	chr17	-	4574985	4575177	4575408	4576440	4574985	4576440
C_D	C	D	ENSG00000174080	CTSF	0.018	0.0383333	2.12963	0.0635628	chr11	-	66333141	66333222	66333301	66333398	66333141	66333398
C_D	C	D	ENSG00000143549	TPM3	0.849	0.965667	1.13742	0.0636406	chr1	-	154143124	154143187	154145383	154145454	154143124	154145454
C_D	C	D	ENSG00000102879	CORO1A	0.012	0.03	2.5	0.0641279	chr16	+	30196529	30196728	30197918	30198041	30196529	30198041
C_D	C	D	ENSG00000198089	SFI1	0.0386667	0.0936667	2.42241	0.0641279	chr22	+	32014100	32014212	32014299	32014533	32014100	32014533
C_D	C	D	ENSG00000198373	WWP2	0.0213333	0.0423333	1.98438	0.064251	chr16	+	69965411	69965483	69965704	69965793	69965411	69965793
C_D	C	D	ENSG00000114626	ABTB1	0.162667	0.288	1.77049	0.0649612	chr3	+	127395809	127395926	127396010	127396129	127395809	127396129
C_D	C	D	ENSG00000196155	PLEKHG4	0.456333	0.573667	1.25712	0.0651522	chr16	+	67311412	67314446	67314613	67314709	67311412	67314709
C_D	C	D	ENSG00000101158	NELFCD	0.019	0.0263333	1.38596	0.0651522	chr20	+	57563968	57564076	57564542	57564695	57563968	57564695
C_D	C	D	ENSG00000161999	JMJD8	0.0953333	0.135667	1.42308	0.0651522	chr16	-	733860	733909	734065	734155	733860	734155
C_D	C	D	ENSG00000185684	EP400NL	0.260333	0.548333	2.10627	0.0653088	chr12	+	132588541	132588715	132588922	132589849	132588541	132589849
C_D	C	D	ENSG00000165525	NEMF	0.667	0.646333	0.969015	0.0654068	chr14	-	50251642	50251722	50251937	50252038	50251642	50252038
C_D	C	D	ENSG00000141577	AZI1	0.0686667	0.105333	1.53398	0.0655382	chr17	-	79163396	79163643	79163714	79163775	79163396	79163775
C_D	C	D	ENSG00000249115	HAUS5	0.0143333	0.0343333	2.39535	0.0664005	chr19	+	36104769	36104802	36104936	36104961	36104769	36104961
C_D	C	D	ENSG00000143621	ILF2	0.0196667	0.027	1.37288	0.0670242	chr1	-	153635494	153635609	153635690	153635752	153635494	153635752
C_D	C	D	ENSG00000140995	DEF8	0.0116667	0.032	2.74286	0.0670242	chr16	+	90030628	90030718	90030873	90030983	90030628	90030983
C_D	C	D	ENSG00000100462	PRMT5	0.0333333	0.045	1.35	0.0670242	chr14	-	23397334	23397420	23397705	23397824	23397334	23397824
C_D	C	D	ENSG00000121716	PILRB	0.0516667	0.0936667	1.8129	0.0670242	chr7	+	99950186	99950537	99950619	99950746	99950186	99950746
C_D	C	D	ENSG00000113240	CLK4	0.219667	0.34	1.5478	0.0670242	chr5	-	178043882	178043949	178045556	178045779	178043882	178045779
C_D	C	D	ENSG00000170291	ELP5	0.812333	0.911667	1.12228	0.0675109	chr17	+	7161906	7162002	7162889	7163259	7161906	7163259
C_D	C	D	ENSG00000099797	TECR	0.012	0.019	1.58333	0.0678144	chr19	+	14675597	14675670	14675760	14675804	14675597	14675804
C_D	C	D	ENSG00000136643	RPS6KC1	0.047	0.0773333	1.64539	0.0678144	chr1	+	213414044	213415640	213415911	213416001	213414044	213416001
C_D	C	D	ENSG00000188917	TRMT2B	0.669333	0.825333	1.23307	0.0678144	chrX	-	100306239	100306355	100306632	100306722	100306239	100306722
C_D	C	D	ENSG00000135124	P2RX4	0.0156667	0.0376667	2.40426	0.0679027	chr12	+	121666527	121666669	121666765	121666902	121666527	121666902
C_D	C	D	ENSG00000164050	PLXNB1	0.0713333	0.115333	1.61682	0.0679552	chr3	-	48454477	48454578	48455078	48455227	48454477	48455227
C_D	C	D	ENSG00000178035	IMPDH2	0.014	0.0223333	1.59524	0.0680902	chr3	-	49061757	49061837	49061927	49062235	49061757	49062235
C_D	C	D	ENSG00000108963	DPH1	0.0133333	0.0293333	2.2	0.0686515	chr17	+	1943511	1943668	1943798	1943899	1943511	1943899
C_D	C	D	ENSG00000095906	NUBP2	0.975333	0.953	0.977102	0.0687925	chr16	+	1837941	1838052	1838161	1838208	1837941	1838208
C_D	C	D	ENSG00000173137	ADCK5	0.313	0.521667	1.66667	0.068807	chr8	+	145616779	145616911	145616982	145617066	145616779	145617066
C_D	C	D	ENSG00000103168	TAF1C	0.551667	0.697667	1.26465	0.0696096	chr16	-	84214933	84215069	84215197	84215269	84214933	84215269
C_D	C	D	ENSG00000076944	STXBP2	0.028	0.0526667	1.88095	0.0696473	chr19	+	7712047	7712133	7712239	7712397	7712047	7712397
C_D	C	D	ENSG00000103042	SLC38A7	0.176	0.256333	1.45644	0.069857	chr16	-	58709843	58709958	58710192	58710250	58709843	58710250
C_D	C	D	ENSG00000105643	ARRDC2	0.199667	0.392667	1.96661	0.069857	chr19	+	18118976	18119393	18119519	18119586	18118976	18119586
C_D	C	D	ENSG00000177054	ZDHHC13	0.01	0.0163333	1.63333	0.069857	chr11	+	19187848	19187932	19191957	19192115	19187848	19192115
C_D	C	D	ENSG00000123136	DDX39A	0.00766667	0.014	1.82609	0.069896	chr19	-	14523362	14523490	14523824	14524036	14523362	14524036
C_D	C	D	ENSG00000182979	MTA1	0.04	0.0556667	1.39167	0.0708954	chr14	+	105935803	105935835	105936177	105936329	105935803	105936329
C_D	C	D	ENSG00000137802	MAPKBP1	0.0253333	0.0636667	2.51316	0.0712265	chr15	+	42107456	42107603	42107821	42107997	42107456	42107997
C_D	C	D	ENSG00000169045	HNRNPH1	0.109667	0.133	1.21277	0.0718563	chr5	-	179050037	179050165	179050636	179051670	179050037	179051670
C_D	C	D	ENSG00000160055	TMEM234	0.876	0.853333	0.974125	0.0719359	chr1	-	32680736	32680817	32681273	32681396	32680736	32681396
C_D	C	D	ENSG00000165233	C9orf89	0.250333	0.371	1.48202	0.0728886	chr9	+	95872849	95873003	95874499	95874571	95872849	95874571
C_D	C	D	ENSG00000182087	TMEM259	0.0406667	0.057	1.40164	0.073423	chr19	-	1011094	1011194	1011365	1011498	1011094	1011498
C_D	C	D	ENSG00000003756	RBM5	0.167333	0.232	1.38645	0.07371	chr3	+	50137964	50138038	50140515	50140599	50137964	50140599
C_D	C	D	ENSG00000114745	GORASP1	0.976667	0.921667	0.943686	0.0740793	chr3	-	39141795	39141994	39142278	39142368	39141795	39142368
C_D	C	D	ENSG00000161217	PCYT1A	0.0136667	0.022	1.60976	0.0741523	chr3	-	195974237	195974389	195975077	195975194	195974237	195975194
C_D	C	D	ENSG00000121310	ECHDC2	0.0313333	0.0576667	1.84043	0.0748071	chr1	-	53363108	53363156	53364845	53364896	53363108	53364896
C_D	C	D	ENSG00000115211	EIF2B4	0.0133333	0.0226667	1.7	0.0748462	chr2	-	27592280	27592416	27592742	27592786	27592280	27592786
C_D	C	D	ENSG00000213920	MDP1	0.230667	0.295667	1.28179	0.0752549	chr14	-	24684757	24684868	24684942	24685003	24684757	24685003
C_D	C	D	ENSG00000143224	PPOX	0.224667	0.350333	1.55935	0.0762355	chr1	+	161136889	161137024	161137160	161137276	161136889	161137276
C_D	C	D	ENSG00000225163	LINC00618	0.735333	0.366333	0.498187	0.0763977	chr14	+	97411385	97411487	97411574	97411731	97411385	97411731
C_D	C	D	ENSG00000105221	AKT2	0.021	0.03	1.42857	0.0763977	chr19	-	40741796	40742011	40742163	40742292	40741796	40742292
C_D	C	D	ENSG00000164050	PLXNB1	0.109333	0.163333	1.4939	0.0764792	chr3	-	48453271	48453418	48453646	48453713	48453271	48453713
C_D	C	D	ENSG00000114388	NPRL2	0.056	0.0936667	1.67262	0.0776152	chr3	-	50385957	50385994	50386115	50386213	50385957	50386213
C_D	C	D	ENSG00000124067	SLC12A4	0.0386667	0.071	1.83621	0.0776413	chr16	-	67984864	67984963	67985042	67985207	67984864	67985207
C_D	C	D	ENSG00000197694	SPTAN1	0.00733333	0.0156667	2.13636	0.0779159	chr9	+	131386606	131386766	131387381	131387458	131386606	131387458
C_D	C	D	ENSG00000095906	NUBP2	0.466667	0.382667	0.82	0.077926	chr16	+	1836537	1836656	1837677	1837832	1836537	1837832
C_D	C	D	ENSG00000171109	MFN1	0.007	0.0236667	3.38095	0.0782526	chr3	+	179096128	179096231	179096372	179096602	179096128	179096602
C_D	C	D	ENSG00000162572	SCNN1D	0.355	0.683333	1.92488	0.0795281	chr1	+	1222887	1222976	1223052	1223216	1222887	1223216
C_D	C	D	ENSG00000117308	GALE	0.785333	0.918333	1.16935	0.0799161	chr1	-	24124606	24124715	24125104	24125220	24124606	24125220
C_D	C	D	ENSG00000204351	SKIV2L	0.277667	0.392	1.41176	0.0800533	chr6	+	31937056	31937197	31937291	31937528	31937056	31937528
C_D	C	D	ENSG00000130811	EIF3G	0.743	0.490333	0.659937	0.0800729	chr19	-	10229543	10229632	10229742	10229847	10229543	10229847
C_D	C	D	ENSG00000145819	ARHGAP26	0.958	0.828667	0.864997	0.0801086	chr5	+	142586762	142586873	142587008	142587038	142586762	142587038
C_D	C	D	ENSG00000185896	LAMP1	0.0153333	0.02	1.30435	0.0801086	chr13	+	113974659	113974785	113975718	113975785	113974659	113975785
C_D	C	D	ENSG00000160948	VPS28	0.0276667	0.0413333	1.49398	0.0801844	chr8	-	145651408	145651446	145651562	145651591	145651408	145651591
C_D	C	D	ENSG00000120318	ARAP3	0.226667	0.534667	2.35882	0.0807617	chr5	-	141041250	141041356	141041609	141041822	141041250	141041822
C_D	C	D	ENSG00000174652	ZNF266	0.379333	0.766667	2.02109	0.0814664	chr19	-	9529437	9529571	9529726	9529975	9529437	9529975
C_D	C	D	ENSG00000156858	PRR14	0.0466667	0.083	1.77857	0.0818601	chr16	+	30664041	30664163	30664234	30664424	30664041	30664424
C_D	C	D	ENSG00000198901	PRC1	0.04	0.054	1.35	0.0818601	chr15	-	91524728	91524899	91524977	91525211	91524728	91525211
C_D	C	D	ENSG00000115459	ELMOD3	0.0416667	0.013	0.312	0.0818601	chr2	+	85598208	85598332	85598562	85598685	85598208	85598685
C_D	C	D	ENSG00000198720	ANKRD13B	0.302333	0.478667	1.58324	0.0825092	chr17	+	27934759	27934895	27935003	27935128	27934759	27935128
C_D	C	D	ENSG00000198000	NOL8	0.0283333	0.047	1.65882	0.0825092	chr9	-	95060538	95060618	95061165	95061236	95060538	95061236
C_D	C	D	ENSG00000149532	CPSF7	0.0443333	0.0603333	1.3609	0.0825092	chr11	-	61183137	61183256	61183576	61183991	61183137	61183991
C_D	C	D	ENSG00000125656	CLPP	0.0283333	0.039	1.37647	0.0827113	chr19	+	6361879	6361951	6362456	6362553	6361879	6362553
C_D	C	D	ENSG00000144504	ANKMY1	0.972	0.925667	0.952332	0.0834075	chr2	-	241463301	241463426	241463720	241463798	241463301	241463798
C_D	C	D	ENSG00000145908	ZNF300	0.725	0.895333	1.23494	0.0835236	chr5	-	150273960	150276531	150277619	150277746	150273960	150277746
C_D	C	D	ENSG00000109118	PHF12	0.0186667	0.025	1.33929	0.0835826	chr17	-	27250926	27251320	27254008	27254081	27250926	27254081
C_D	C	D	ENSG00000115282	TTC31	0.110333	0.172333	1.56193	0.0838479	chr2	+	74717151	74717254	74717370	74717600	74717151	74717600
C_D	C	D	ENSG00000013275	PSMC4	0.011	0.0146667	1.33333	0.0838479	chr19	+	40485976	40486053	40486192	40486361	40485976	40486361
C_D	C	D	ENSG00000198830	HMGN2	0.0243333	0.03	1.23288	0.0848815	chr1	+	26799973	26800223	26800575	26800626	26799973	26800626
C_D	C	D	ENSG00000168256	NKIRAS2	0.966	0.934333	0.967219	0.0851135	chr17	+	40174416	40174490	40174587	40174658	40174416	40174658
C_D	C	D	ENSG00000103145	HCFC1R1	0.118	0.147	1.24576	0.0854108	chr16	-	3073233	3073362	3073474	3073531	3073233	3073531
C_D	C	D	ENSG00000136002	ARHGEF4	0.122333	0.273667	2.23706	0.085828	chr2	+	131798802	131799035	131799387	131799517	131798802	131799517
C_D	C	D	ENSG00000198556	ZNF789	0.198	0.396333	2.00168	0.0858547	chr7	+	99075896	99075979	99077283	99079949	99075896	99079949
C_D	C	D	ENSG00000157379	DHRS1	0.145333	0.213333	1.46789	0.0859058	chr14	-	24761389	24761536	24761857	24761990	24761389	24761990
C_D	C	D	ENSG00000115204	MPV17	0.0136667	0.0226667	1.65854	0.086043	chr2	-	27535081	27535114	27535360	27535456	27535081	27535456
C_D	C	D	ENSG00000143093	STRIP1	0.719667	0.945667	1.31403	0.086454	chr1	+	110591733	110591860	110592964	110593031	110591733	110593031
C_D	C	D	ENSG00000170889	RPS9	0.403667	0.472	1.16928	0.0865488	chr19	+	54710420	54710592	54711265	54711515	54710420	54711515
C_D	C	D	ENSG00000184162	NR2C2AP	0.934333	0.968333	1.03639	0.0869558	chr19	-	19312224	19312372	19312739	19312850	19312224	19312850
C_D	C	D	ENSG00000177595	PIDD	0.071	0.122	1.71831	0.0870367	chr11	-	801444	801624	801964	802090	801444	802090
C_D	C	D	ENSG00000154134	ROBO3	0.116333	0.194667	1.67335	0.0876281	chr11	+	124748479	124748692	124749085	124749237	124748479	124749237
C_D	C	D	ENSG00000179364	PACS2	0.0313333	0.045	1.43617	0.0877011	chr14	+	105849695	105849850	105850689	105850800	105849695	105850800
C_D	C	D	ENSG00000165819	METTL3	0.0223333	0.0363333	1.62687	0.0877011	chr14	-	21971315	21971720	21971806	21971972	21971315	21971972
C_D	C	D	ENSG00000117308	GALE	0.047	0.0616667	1.31206	0.0878358	chr1	-	24124606	24124720	24125104	24125220	24124606	24125220
C_D	C	D	ENSG00000143793	C1orf35	0.0706667	0.115667	1.63679	0.0878961	chr1	-	228290010	228290083	228290178	228290261	228290010	228290261
C_D	C	D	ENSG00000115942	ORC2	0.089	0.116667	1.31086	0.0886205	chr2	-	201778017	201778136	201778653	201778715	201778017	201778715
C_D	C	D	ENSG00000180190	TDRP	0.948	0.978	1.03165	0.0893149	chr8	-	439802	441670	442458	442744	439802	442744
C_D	C	D	ENSG00000237037	NDUFA6-AS1	0.292	0.73	2.5	0.0893734	chr22	+	42520051	42520135	42520524	42520567	42520051	42520567
C_D	C	D	ENSG00000115459	ELMOD3	0.0826667	0.134667	1.62903	0.0895167	chr2	+	85617260	85617388	85617882	85618871	85617260	85618871
C_D	C	D	ENSG00000179094	PER1	0.0463333	0.171333	3.69784	0.0895167	chr17	-	8050214	8050320	8050567	8050699	8050214	8050699
C_D	C	D	ENSG00000161013	MGAT4B	0.037	0.04	1.08108	0.0901492	chr5	-	179226505	179226636	179226953	179227068	179226505	179227068
C_D	C	D	ENSG00000105483	CARD8	0.0916667	0.124333	1.35636	0.0903182	chr19	-	48735709	48735750	48737659	48737800	48735709	48737800
C_D	C	D	ENSG00000104973	MED25	0.008	0.0203333	2.54167	0.0903182	chr19	+	50335192	50335278	50335356	50335414	50335192	50335414
C_D	C	D	ENSG00000213619	NDUFS3	0.022	0.0293333	1.33333	0.090382	chr11	+	47602076	47602174	47602386	47602536	47602076	47602536
C_D	C	D	ENSG00000167508	MVD	0.120667	0.168667	1.39779	0.0906393	chr16	-	88723843	88723990	88724322	88724437	88723843	88724437
C_D	C	D	ENSG00000099622	CIRBP	0.378	0.512333	1.35538	0.0911313	chr19	+	1274305	1274439	1274647	1274809	1274305	1274809
C_D	C	D	ENSG00000105426	PTPRS	0.0723333	0.109	1.50691	0.0911313	chr19	-	5218430	5218543	5219320	5219478	5218430	5219478
C_D	C	D	ENSG00000103145	HCFC1R1	0.0673333	0.0856667	1.27228	0.0911313	chr16	-	3073233	3073531	3073847	3073969	3073233	3073969
C_D	C	D	ENSG00000095066	HOOK2	0.0556667	0.0933333	1.67665	0.0919423	chr19	-	12885482	12885555	12885625	12885711	12885482	12885711
C_D	C	D	ENSG00000158411	MITD1	0.141667	0.214333	1.51294	0.0919739	chr2	-	99785725	99785933	99786012	99786073	99785725	99786073
C_D	C	D	ENSG00000125459	MSTO1	0.0403333	0.0586667	1.45455	0.0919746	chr1	+	155581006	155581082	155581339	155581394	155581006	155581394
C_D	C	D	ENSG00000214021	TTLL3	0.572333	0.788667	1.37798	0.0921123	chr3	+	9859328	9860604	9862229	9862425	9859328	9862425
C_D	C	D	ENSG00000077152	UBE2T	0.031	0.0403333	1.30108	0.0928175	chr1	-	202302137	202302221	202302364	202302463	202302137	202302463
C_D	C	D	ENSG00000250988	RP11-752G15.6	0.827333	0.921333	1.11362	0.0929321	chr15	+	83425655	83425691	83425797	83425958	83425655	83425958
C_D	C	D	ENSG00000140983	RHOT2	0.842	0.944333	1.12154	0.0933397	chr16	+	722253	722384	722702	722825	722253	722825
C_D	C	D	ENSG00000166436	TRIM66	0.176667	0.322	1.82264	0.0933743	chr11	-	8645905	8646098	8646259	8646775	8645905	8646775
C_D	C	D	ENSG00000149532	CPSF7	0.028	0.037	1.32143	0.0935063	chr11	-	61187941	61188045	61188861	61189080	61187941	61189080
C_D	C	D	ENSG00000266714	MYO15B	0.0503333	0.124667	2.47682	0.0941607	chr17	+	73617424	73617488	73617580	73617650	73617424	73617650
C_D	C	D	ENSG00000111321	LTBR	0.0106667	0.0166667	1.5625	0.0946049	chr12	+	6494187	6494313	6494392	6494545	6494187	6494545
C_D	C	D	ENSG00000094914	AAAS	0.00933333	0.0156667	1.67857	0.0946049	chr12	-	53708081	53708225	53708534	53708633	53708081	53708633
C_D	C	D	ENSG00000100038	TOP3B	0.065	0.100667	1.54872	0.0946265	chr22	-	22316800	22316974	22317118	22317265	22316800	22317265
C_D	C	D	ENSG00000076382	SPAG5	0.016	0.0256667	1.60417	0.0948319	chr17	-	26905027	26905108	26905235	26905310	26905027	26905310
C_D	C	D	ENSG00000180900	SCRIB	0.0303333	0.0523333	1.72527	0.0948319	chr8	-	144874654	144874805	144874877	144875037	144874654	144875037
C_D	C	D	ENSG00000166140	ZFYVE19	0.103	0.161	1.56311	0.0948319	chr15	+	41106140	41106268	41106345	41106767	41106140	41106767
C_D	C	D	ENSG00000139291	TMEM19	0.934	0.971333	1.03997	0.0948319	chr12	+	72094611	72094805	72097756	72097836	72094611	72097836
C_D	C	D	ENSG00000111641	NOP2	0.185667	0.231667	1.24776	0.0948706	chr12	-	6669263	6669492	6669612	6669735	6669263	6669735
C_D	C	D	ENSG00000086504	MRPL28	0.01	0.0136667	1.36667	0.0954355	chr16	-	418500	418635	419067	419220	418500	419220
C_D	C	D	ENSG00000161179	YDJC	0.747	0.635333	0.850513	0.096118	chr22	-	21983596	21983696	21983831	21984050	21983596	21984050
C_D	C	D	ENSG00000185024	BRF1	0.0223333	0.036	1.61194	0.0964435	chr14	-	105685487	105685569	105686405	105686467	105685487	105686467
C_D	C	D	ENSG00000205581	HMGN1	0.0173333	0.0206667	1.19231	0.0967387	chr21	-	40717071	40717200	40720217	40720265	40717071	40720265
C_D	C	D	ENSG00000113597	TRAPPC13	0.567333	0.799333	1.40893	0.0967844	chr5	+	64956525	64956724	64960060	64960211	64956525	64960211
C_D	C	D	ENSG00000108592	FTSJ3	0.0176667	0.0283333	1.60377	0.0967844	chr17	-	61903617	61903664	61903926	61904032	61903617	61904032
C_D	C	D	ENSG00000178761	FAM219B	0.133	0.177667	1.33584	0.0972633	chr15	-	75197004	75197053	75197494	75197572	75197004	75197572
C_D	C	D	ENSG00000006015	C19orf60	0.836667	0.925667	1.10637	0.0973929	chr19	+	18699804	18699887	18700288	18700493	18699804	18700493
C_D	C	D	ENSG00000095787	WAC	0.008	0.0133333	1.66667	0.0978549	chr10	+	28903495	28903614	28905101	28905291	28903495	28905291
C_D	C	D	ENSG00000129351	ILF3	0.947667	0.973	1.02673	0.0979258	chr19	+	10794592	10794646	10795534	10796441	10794592	10796441
C_D	C	D	ENSG00000223501	VPS52	0.132333	0.179333	1.35516	0.0981354	chr6	-	33232150	33232274	33232558	33232677	33232150	33232677
C_D	C	D	ENSG00000105726	ATP13A1	0.0326667	0.058	1.77551	0.0981354	chr19	-	19758222	19758337	19758407	19758568	19758222	19758568
C_D	C	D	ENSG00000131748	STARD3	0.0206667	0.0306667	1.48387	0.0982623	chr17	+	37814225	37814279	37814657	37814775	37814225	37814775
C_D	C	D	ENSG00000196839	ADA	0.00466667	0.0153333	3.28571	0.0983254	chr20	-	43248939	43249042	43249658	43249788	43248939	43249788
C_D	C	D	ENSG00000147274	RBMX	0.223	0.379667	1.70254	0.0987852	chrX	-	135961175	135961317	135961477	135961612	135961175	135961612
C_D	C	D	ENSG00000178038	ALS2CL	0.14	0.236	1.68571	0.098896	chr3	-	46718131	46718228	46718338	46718512	46718131	46718512
C_D	C	D	ENSG00000126012	KDM5C	0.097	0.13	1.34021	0.0992508	chrX	-	53227671	53227819	53227945	53228070	53227671	53228070
C_D	C	D	ENSG00000167962	ZNF598	0.0416667	0.0656667	1.576	0.0997172	chr16	-	2052206	2052424	2052521	2052733	2052206	2052733
C_D	C	D	ENSG00000115282	TTC31	0.0416667	0.063	1.512	0.0997172	chr2	+	74717782	74717866	74718254	74718311	74717782	74718311
C_D	C	D	ENSG00000161513	FDXR	0.0186667	0.0363333	1.94643	0.0997172	chr17	-	72860017	72860189	72860269	72860469	72860017	72860469
C_D	C	D	ENSG00000117266	CDK18	0.094	0.114	1.21277	0.100248	chr1	+	205492274	205492425	205492610	205492753	205492274	205492753
C_D	C	D	ENSG00000147894	C9orf72	0.051	0.082	1.60784	0.10039	chr9	-	27558488	27558605	27560224	27560297	27558488	27560297
C_D	C	D	ENSG00000198832	SELM	0.0233333	0.0343333	1.47143	0.101146	chr22	-	31501915	31501951	31503362	31503519	31501915	31503519
C_D	C	D	ENSG00000064545	TMEM161A	0.941333	0.873333	0.927762	0.102101	chr19	-	19243160	19243242	19243465	19243563	19243160	19243563
C_D	C	D	ENSG00000155363	MOV10	0.124333	0.173	1.39142	0.102621	chr1	+	113242515	113242604	113242840	113242962	113242515	113242962
C_D	C	D	ENSG00000122678	POLM	0.0736667	0.129667	1.76018	0.103535	chr7	-	44113381	44113624	44113729	44114129	44113381	44114129
C_D	C	D	ENSG00000167524	SGK494	0.702333	0.894333	1.27337	0.10363	chr17	-	26938410	26938499	26938584	26938674	26938410	26938674
C_D	C	D	ENSG00000137070	IL11RA	0.105333	0.186667	1.77215	0.103898	chr9	+	34655214	34655314	34655601	34655662	34655214	34655662
C_D	C	D	ENSG00000011132	APBA3	0.024	0.0776667	3.23611	0.103898	chr19	-	3751186	3751327	3751431	3751551	3751186	3751551
C_D	C	D	ENSG00000110619	CARS	0.112	0.14	1.25	0.104935	chr11	-	3023199	3023283	3023770	3023830	3023199	3023830
C_D	C	D	ENSG00000092531	SNAP23	0.00733333	0.016	2.18182	0.10495	chr15	+	42805152	42805194	42805596	42805645	42805152	42805645
C_D	C	D	ENSG00000010318	PHF7	0.354333	0.565333	1.59548	0.105356	chr3	+	52455663	52455770	52456775	52456897	52455663	52456897
C_D	C	D	ENSG00000163435	ELF3	0.0803333	0.1	1.24481	0.10548	chr1	+	201981084	201981306	201981471	201981564	201981084	201981564
C_D	C	D	ENSG00000165810	BTNL9	0.553	0.783667	1.41712	0.10548	chr5	+	180480468	180480501	180481238	180481259	180480468	180481259
C_D	C	D	ENSG00000090316	MAEA	0.0126667	0.0216667	1.71053	0.10551	chr4	+	1332209	1332405	1332861	1333924	1332209	1333924
C_D	C	D	ENSG00000196562	SULF2	0.01	0.028	2.8	0.106079	chr20	-	46288142	46288196	46288440	46288474	46288142	46288474
C_D	C	D	ENSG00000204564	C6orf136	0.0456667	0.0733333	1.60584	0.106232	chr6	+	30620424	30620494	30620578	30620886	30620424	30620886
C_D	C	D	ENSG00000099624	ATP5D	0.387667	0.452333	1.16681	0.10689	chr19	+	1244313	1244439	1244735	1244824	1244313	1244824
C_D	C	D	ENSG00000164054	SHISA5	0.992	0.981	0.988911	0.107331	chr3	-	48509274	48509616	48510759	48510972	48509274	48510972
C_D	C	D	ENSG00000186787	SPIN2B	0.325667	0.538	1.652	0.108056	chrX	-	57146114	57146534	57146837	57147064	57146114	57147064
C_D	C	D	ENSG00000249115	HAUS5	0.344333	0.454333	1.31946	0.108103	chr19	+	36110514	36110660	36110913	36111025	36110514	36111025
C_D	C	D	ENSG00000089639	GMIP	0	0.075	Inf	0.108326	chr19	-	19746223	19746378	19746452	19746530	19746223	19746530
C_D	C	D	ENSG00000143369	ECM1	0.124333	0	0	0.108928	chr1	+	150482136	150482238	150482397	150482478	150482136	150482478
C_D	C	D	ENSG00000164011	ZNF691	0.362667	0.591	1.6296	0.108991	chr1	+	43314961	43315084	43315235	43315413	43314961	43315413
C_D	C	D	ENSG00000176014	TUBB6	0.0166667	0.0236667	1.42	0.109472	chr18	+	12308239	12308348	12308685	12308794	12308239	12308794
C_D	C	D	ENSG00000167302	ENTHD2	0.226	0.326667	1.44543	0.11042	chr17	-	79210779	79210871	79211186	79211259	79210779	79211259
C_D	C	D	ENSG00000048162	NOP16	0.0213333	0.0283333	1.32812	0.110621	chr5	-	175815235	175815344	175815433	175815599	175815235	175815599
C_D	C	D	ENSG00000162298	SYVN1	0.116333	0.187	1.60745	0.110621	chr11	-	64897473	64897644	64897722	64897851	64897473	64897851
C_D	C	D	ENSG00000187838	TMEM256-PLSCR3	0.0756667	0.151667	2.00441	0.111083	chr17	-	7296462	7296683	7296785	7296828	7296462	7296828
C_D	C	D	ENSG00000179029	TMEM107	0.216667	0.508333	2.34615	0.112044	chr17	-	8079074	8079193	8079276	8079344	8079074	8079344
C_D	C	D	ENSG00000070010	UFD1L	0.693667	0.855	1.23258	0.112717	chr22	-	19438143	19438267	19442324	19442353	19438143	19442353
C_D	C	D	ENSG00000125967	NECAB3	0.920333	0.990333	1.07606	0.113269	chr20	-	32247690	32247840	32248064	32248201	32247690	32248201
C_D	C	D	ENSG00000175634	RPS6KB2	0.963667	0.901333	0.935316	0.113604	chr11	+	67196997	67197066	67200070	67200128	67196997	67200128
C_D	C	D	ENSG00000149809	TM7SF2	0.294	0.443	1.5068	0.114147	chr11	+	64880282	64880337	64880691	64880886	64880282	64880886
C_D	C	D	ENSG00000148346	LCN2	0.0243333	0.0426667	1.75342	0.114147	chr9	+	130915378	130915405	130915589	130915732	130915378	130915732
C_D	C	D	ENSG00000126107	HECTD3	0.012	0.029	2.41667	0.114209	chr1	-	45471465	45471555	45471668	45471788	45471465	45471788
C_D	C	D	ENSG00000100949	RABGGTA	0.0793333	0.111	1.39916	0.115308	chr14	-	24735635	24735723	24735981	24736095	24735635	24736095
C_D	C	D	ENSG00000154222	CC2D1B	0.00733333	0.0226667	3.09091	0.115372	chr1	-	52826095	52826221	52826645	52826804	52826095	52826804
C_D	C	D	ENSG00000184014	DENND5A	0.0243333	0.0386667	1.58904	0.115622	chr11	-	9164268	9164392	9164949	9165032	9164268	9165032
C_D	C	D	ENSG00000139625	MAP3K12	0.157667	0.207	1.3129	0.115641	chr12	-	53878040	53878149	53878839	53878998	53878040	53878998
C_D	C	D	ENSG00000241370	RPP21	0.147	0.184667	1.25624	0.115838	chr6	+	30312935	30313005	30313074	30313175	30312935	30313175
C_D	C	D	ENSG00000131051	RBM39	0.04	0.0483333	1.20833	0.115874	chr20	-	34326889	34326939	34328745	34328809	34326889	34328809
C_D	C	D	ENSG00000160753	RUSC1	1	0.917667	0.917667	0.115922	chr1	+	155295654	155295701	155296400	155296923	155295654	155296923
C_D	C	D	ENSG00000163516	ANKZF1	0.021	0.0423333	2.01587	0.116288	chr2	+	220100731	220100817	220101043	220101373	220100731	220101373
C_D	C	D	ENSG00000172809	RPL38	0.899	0.946667	1.05302	0.116577	chr17	+	72199842	72199909	72200056	72200097	72199842	72200097
C_D	C	D	ENSG00000064545	TMEM161A	0.016	0.0306667	1.91667	0.117949	chr19	-	19243160	19243317	19243465	19243563	19243160	19243563
C_D	C	D	ENSG00000148229	POLE3	0.012	0.018	1.5	0.118363	chr9	-	116171889	116172008	116172334	116172420	116171889	116172420
C_D	C	D	ENSG00000012822	CALCOCO1	0.0183333	0.04	2.18182	0.118596	chr12	-	54115250	54115399	54115808	54115967	54115250	54115967
C_D	C	D	ENSG00000163463	KRTCAP2	0.014	0.0186667	1.33333	0.118596	chr1	-	155145040	155145104	155145213	155145368	155145040	155145368
C_D	C	D	ENSG00000183963	SMTN	0.108333	0.185667	1.71385	0.118596	chr22	+	31492983	31493046	31493254	31493324	31492983	31493324
C_D	C	D	ENSG00000132323	ILKAP	0.0206667	0.035	1.69355	0.11873	chr2	-	239102915	239102972	239103445	239103511	239102915	239103511
C_D	C	D	ENSG00000136279	DBNL	0.013	0.0196667	1.51282	0.119637	chr7	+	44097380	44097458	44097727	44097879	44097380	44097879
C_D	C	D	ENSG00000122335	SERAC1	0.00233333	0.0233333	10	0.119766	chr6	-	158537216	158537314	158538758	158538853	158537216	158538853
C_D	C	D	ENSG00000174365	SNHG11	0.0953333	0.130333	1.36713	0.119814	chr20	+	37078978	37079090	37079175	37079564	37078978	37079564
C_D	C	D	ENSG00000204396	VWA7	0.129333	0.0646667	0.5	0.1212	chr6	-	31734021	31734161	31734239	31734541	31734021	31734541
C_D	C	D	ENSG00000172500	FIBP	0.015	0.0203333	1.35556	0.121854	chr11	-	65652040	65652127	65652405	65652469	65652040	65652469
C_D	C	D	ENSG00000131748	STARD3	0.585667	0.787333	1.34434	0.122152	chr17	+	37818503	37818620	37819056	37819737	37818503	37819737
C_D	C	D	ENSG00000150433	TMEM218	0.4	0.491	1.2275	0.122273	chr11	-	124972027	124972213	124972629	124972705	124972027	124972705
C_D	C	D	ENSG00000172037	LAMB2	0.08	0.119	1.4875	0.123158	chr3	-	49158546	49158795	49158865	49159025	49158546	49159025
C_D	C	D	ENSG00000090661	CERS4	0.0486667	0.021	0.431507	0.123307	chr19	+	8320705	8320763	8321119	8321170	8320705	8321170
C_D	C	D	ENSG00000066322	ELOVL1	0.00866667	0.0143333	1.65385	0.123877	chr1	-	43830598	43830679	43830856	43831047	43830598	43831047
C_D	C	D	ENSG00000213780	GTF2H4	0.063	0.088	1.39683	0.124234	chr6	+	30879460	30879544	30879790	30879923	30879460	30879923
C_D	C	D	ENSG00000099622	CIRBP	0.00833333	0.0143333	1.72	0.124809	chr19	+	1270926	1271035	1271138	1271466	1270926	1271466
C_D	C	D	ENSG00000166986	MARS	0.949333	0.987333	1.04003	0.125029	chr12	+	57909702	57909941	57910027	57910120	57909702	57910120
C_D	C	D	ENSG00000100316	RPL3	0.842667	0.798667	0.947785	0.125029	chr22	-	39709195	39709315	39710111	39710213	39709195	39710213
C_D	C	D	ENSG00000168137	SETD5	0.0366667	0.049	1.33636	0.125906	chr3	+	9516132	9516266	9516751	9516840	9516132	9516840
C_D	C	D	ENSG00000198818	SFT2D1	0.00933333	0.0133333	1.42857	0.126236	chr6	-	166736344	166736374	166738024	166738083	166736344	166738083
C_D	C	D	ENSG00000160326	SLC2A6	0.0623333	0.130333	2.09091	0.126236	chr9	-	136343375	136343538	136344089	136344218	136343375	136344218
C_D	C	D	ENSG00000094631	HDAC6	0.0363333	0.0676667	1.86239	0.126647	chrX	+	48676447	48676516	48676626	48676819	48676447	48676819
C_D	C	D	ENSG00000114857	NKTR	0.0566667	0.0976667	1.72353	0.12668	chr3	+	42660511	42660619	42661155	42661200	42660511	42661200
C_D	C	D	ENSG00000104907	TRMT1	0.159667	0.221333	1.38622	0.126788	chr19	-	13216080	13216210	13216300	13216420	13216080	13216420
C_D	C	D	ENSG00000185189	NRBP2	0.08	0.135	1.6875	0.128013	chr8	-	144921680	144921721	144921907	144921997	144921680	144921997
C_D	C	D	ENSG00000146247	PHIP	0.04	0.06	1.5	0.128418	chr6	-	79665329	79665399	79668191	79668317	79665329	79668317
C_D	C	D	ENSG00000173846	PLK3	0.0613333	0.111667	1.82065	0.128567	chr1	+	45269271	45269363	45269602	45269696	45269271	45269696
C_D	C	D	ENSG00000160753	RUSC1	0.0143333	0.0203333	1.4186	0.129195	chr1	+	155295654	155295701	155296370	155296923	155295654	155296923
C_D	C	D	ENSG00000088970	PLK1S1	0.166	0.242	1.45783	0.130031	chr20	+	21224882	21224926	21227116	21227260	21224882	21227260
C_D	C	D	ENSG00000147403	RPL10	0.00666667	0.0123333	1.85	0.130094	chrX	+	153628143	153628282	153628804	153628967	153628143	153628967
C_D	C	D	ENSG00000109133	TMEM33	0.914333	0.872333	0.954065	0.130426	chr4	+	41937145	41937279	41937483	41937546	41937145	41937546
C_D	C	D	ENSG00000142494	SLC47A1	0.0956667	0.0606667	0.634146	0.13075	chr17	+	19459108	19459222	19459307	19459375	19459108	19459375
C_D	C	D	ENSG00000171858	RPS21	0.042	0.05	1.19048	0.1308	chr20	+	60963364	60963420	60963512	60963575	60963364	60963575
C_D	C	D	ENSG00000214087	ARL16	0.762	0.860333	1.12905	0.13103	chr17	-	79649063	79649179	79649520	79649705	79649063	79649705
C_D	C	D	ENSG00000164068	RNF123	0.0886667	0.121333	1.36842	0.13103	chr3	+	49749911	49750089	49750945	49751020	49749911	49751020
C_D	C	D	ENSG00000137802	MAPKBP1	0.0543333	0.120667	2.22086	0.132039	chr15	+	42104713	42104851	42105116	42105299	42104713	42105299
C_D	C	D	ENSG00000156042	TTC18	0.675	0.711333	1.05383	0.132438	chr10	-	75053020	75053146	75056799	75056931	75053020	75056931
C_D	C	D	ENSG00000115275	MOGS	0.770333	0.871333	1.13111	0.132723	chr2	-	74692022	74692114	74692440	74692537	74692022	74692537
C_D	C	D	ENSG00000100038	TOP3B	0.123667	0.176333	1.42588	0.132821	chr22	-	22313503	22313604	22313958	22314108	22313503	22314108
C_D	C	D	ENSG00000116353	MECR	0.0356667	0.0603333	1.69159	0.133007	chr1	-	29522452	29522525	29522709	29522770	29522452	29522770
C_D	C	D	ENSG00000148926	ADM	0.0463333	0.0723333	1.56115	0.133965	chr11	+	10327226	10327345	10327495	10327645	10327226	10327645
C_D	C	D	ENSG00000148362	C9orf142	0.495	0.569	1.14949	0.133975	chr9	+	139887091	139887426	139887504	139887695	139887091	139887695
C_D	C	D	ENSG00000175110	MRPS22	0.813	0.664667	0.817548	0.135099	chr3	+	139069020	139069164	139069872	139069902	139069020	139069902
C_D	C	D	ENSG00000165801	ARHGEF40	0.19	0.108	0.568421	0.135482	chr14	+	21555159	21555264	21555478	21555622	21555159	21555622
C_D	C	D	ENSG00000162032	SPSB3	0.039	0.0656667	1.68376	0.135635	chr16	-	1827747	1827873	1827946	1828613	1827747	1828613
C_D	C	D	ENSG00000124357	NAGK	0.026	0.035	1.34615	0.136832	chr2	+	71299770	71299881	71300611	71300724	71299770	71300724
C_D	C	D	ENSG00000181038	METTL23	0.0226667	0.0363333	1.60294	0.137095	chr17	+	74729059	74729297	74729374	74729459	74729059	74729459
C_D	C	D	ENSG00000130529	TRPM4	0.0903333	0.138667	1.53506	0.137178	chr19	+	49691897	49692027	49692202	49692348	49691897	49692348
C_D	C	D	ENSG00000142102	ATHL1	0.393667	0.507	1.28789	0.137607	chr11	+	290677	291113	291975	292095	290677	292095
C_D	C	D	ENSG00000176454	LPCAT4	0.139667	0.172667	1.23628	0.138659	chr15	-	34651789	34651946	34652311	34652410	34651789	34652410
C_D	C	D	ENSG00000197530	MIB2	0.179	0.3	1.67598	0.138899	chr1	+	1563398	1563559	1563652	1563779	1563398	1563779
C_D	C	D	ENSG00000080189	SLC35C2	0.051	0.069	1.35294	0.13982	chr20	-	44978166	44979163	44979399	44979529	44978166	44979529
C_D	C	D	ENSG00000108465	CDK5RAP3	0.897333	0.798667	0.890045	0.140909	chr17	+	46050884	46051062	46051296	46051397	46050884	46051397
C_D	C	D	ENSG00000171163	ZNF692	0.508333	0.608333	1.19672	0.141289	chr1	-	249149756	249149834	249149923	249150145	249149756	249150145
C_D	C	D	ENSG00000204482	LST1	0.666667	0.367333	0.551	0.141829	chr6	+	31554976	31555095	31556294	31556686	31554976	31556686
C_D	C	D	ENSG00000126822	PLEKHG3	0.0303333	0.05	1.64835	0.141855	chr14	+	65203570	65203609	65204073	65204093	65203570	65204093
C_D	C	D	ENSG00000107104	KANK1	0.0323333	0.0553333	1.71134	0.141925	chr9	+	732377	732617	734747	734835	732377	734835
C_D	C	D	ENSG00000178467	P4HTM	0.886	0.982667	1.1091	0.141925	chr3	+	49042293	49042603	49043150	49043300	49042293	49043300
C_D	C	D	ENSG00000182196	ARL6IP4	0.178	0.209333	1.17603	0.143501	chr12	+	123465675	123465813	123466141	123466426	123465675	123466426
C_D	C	D	ENSG00000081059	TCF7	0.00666667	0.06	9	0.146218	chr5	+	133478411	133478574	133478683	133478791	133478411	133478791
C_D	C	D	ENSG00000115266	APC2	0.0353333	0.449667	12.7264	0.147152	chr19	+	1456851	1457242	1457963	1458059	1456851	1458059
C_D	C	D	ENSG00000104231	ZFAND1	0.014	0.0193333	1.38095	0.147331	chr8	-	82626152	82626274	82627038	82627130	82626152	82627130
C_D	C	D	ENSG00000183474	GTF2H2C	0.025	0.0536667	2.14667	0.148127	chr5	+	68874538	68874629	68874847	68874935	68874538	68874935
C_D	C	D	ENSG00000136718	IMP4	0.032	0.044	1.375	0.148127	chr2	+	131102948	131103058	131103139	131103272	131102948	131103272
C_D	C	D	ENSG00000100359	SGSM3	0.207667	0.285333	1.374	0.148127	chr22	+	40803204	40803332	40803416	40803572	40803204	40803572
C_D	C	D	ENSG00000141141	DDX52	0.855	0.824	0.963743	0.148318	chr17	-	35979812	35979884	35981171	35981322	35979812	35981322
C_D	C	D	ENSG00000177685	EFCAB4A	0.792667	0.674667	0.851135	0.148318	chr11	+	830249	830337	830620	830713	830249	830713
C_D	C	D	ENSG00000135506	OS9	0.984	0.958333	0.973916	0.148318	chr12	+	58089744	58089759	58090057	58090156	58089744	58090156
C_D	C	D	ENSG00000140939	NOL3	0.834	0.618	0.741007	0.148318	chr16	+	67208064	67208357	67208523	67208847	67208064	67208847
C_D	C	D	ENSG00000177082	WDR73	0.082	0.104333	1.27236	0.150705	chr15	-	85191120	85191185	85191767	85191856	85191120	85191856
C_D	C	D	ENSG00000140416	TPM1	0.0156667	0.0193333	1.23404	0.151334	chr15	+	63353396	63353472	63354413	63354476	63353396	63354476
C_D	C	D	ENSG00000104774	MAN2B1	0.0346667	0.0443333	1.27885	0.151611	chr19	-	12766507	12766693	12767384	12767501	12766507	12767501
C_D	C	D	ENSG00000085998	POMGNT1	0.911	0.944667	1.03696	0.151734	chr1	-	46654354	46654652	46654913	46655029	46654354	46655029
C_D	C	D	ENSG00000244754	N4BP2L2	0.742	0.851333	1.14735	0.15348	chr13	-	33112754	33112821	33112914	33112929	33112754	33112929
C_D	C	D	ENSG00000026652	AGPAT4	0.175	0.0916667	0.52381	0.153505	chr6	-	161574377	161574531	161575180	161575342	161574377	161575342
C_D	C	D	ENSG00000112659	CUL9	0.0576667	0.118667	2.0578	0.153629	chr6	+	43163806	43164003	43164382	43164600	43163806	43164600
C_D	C	D	ENSG00000134222	PSRC1	0.858667	0.923667	1.0757	0.153809	chr1	-	109823398	109823538	109823729	109823873	109823398	109823873
C_D	C	D	ENSG00000115548	KDM3A	0.0333333	0.0233333	0.7	0.154146	chr2	+	86709580	86709817	86711109	86711281	86709580	86711281
C_D	C	D	ENSG00000149823	VPS51	0.0303333	0.041	1.35165	0.154618	chr11	+	64877176	64877395	64877953	64878075	64877176	64878075
C_D	C	D	ENSG00000076944	STXBP2	0.0233333	0.0333333	1.42857	0.154618	chr19	+	7707314	7707422	7707651	7707709	7707314	7707709
C_D	C	D	ENSG00000164076	CAMKV	0.795667	0.654667	0.82279	0.154618	chr3	-	49898871	49899010	49899223	49899298	49898871	49899298
C_D	C	D	ENSG00000161204	ABCF3	0.0276667	0.0473333	1.71084	0.154618	chr3	+	183904294	183904442	183904583	183904663	183904294	183904663
C_D	C	D	ENSG00000239665	RP11-295P9.3	0.265333	0.0813333	0.306533	0.156751	chr10	+	13696352	13696427	13697377	13697482	13696352	13697482
C_D	C	D	ENSG00000127580	WDR24	0.16	0.274	1.7125	0.157503	chr16	-	735868	735990	736067	736186	735868	736186
C_D	C	D	ENSG00000160285	LSS	0.207333	0.118667	0.572347	0.157506	chr21	-	47648347	47648513	47648645	47648738	47648347	47648738
C_D	C	D	ENSG00000149823	VPS51	0.0416667	0.021	0.504	0.15765	chr11	+	64875052	64875199	64875274	64875494	64875052	64875494
C_D	C	D	ENSG00000133466	C1QTNF6	0.956333	0.920667	0.962705	0.158003	chr22	-	37576206	37576907	37578191	37578775	37576206	37578775
C_D	C	D	ENSG00000049656	CLPTM1L	0.00733333	0.0123333	1.68182	0.158229	chr5	-	1324877	1324928	1325865	1325931	1324877	1325931
C_D	C	D	ENSG00000110719	TCIRG1	0.673	0.76	1.12927	0.158678	chr11	+	67810412	67810498	67810837	67810964	67810412	67810964
C_D	C	D	ENSG00000188549	C15orf52	0.0876667	0.160667	1.8327	0.158678	chr15	-	40630948	40631104	40631712	40631820	40630948	40631820
C_D	C	D	ENSG00000183258	DDX41	0.0213333	0.0293333	1.375	0.158913	chr5	-	176939496	176939646	176939780	176939877	176939496	176939877
C_D	C	D	ENSG00000133858	ZFC3H1	0.0873333	0.120667	1.38168	0.159292	chr12	-	72004837	72004877	72005565	72005667	72004837	72005667
C_D	C	D	ENSG00000144567	FAM134A	0.0126667	0.02	1.57895	0.159392	chr2	+	220045783	220045927	220046090	220046185	220045783	220046185
C_D	C	D	ENSG00000123384	LRP1	0.113	0.028	0.247788	0.15941	chr12	+	57598409	57598532	57598891	57599032	57598409	57599032
C_D	C	D	ENSG00000103160	HSDL1	0.918667	0.953	1.03737	0.160402	chr16	-	84163590	84163776	84163941	84164036	84163590	84164036
C_D	C	D	ENSG00000147535	PPAPDC1B	0.878	0.955667	1.08846	0.162597	chr8	-	38125414	38125478	38126399	38126508	38125414	38126508
C_D	C	D	ENSG00000100181	TPTEP1	0.299333	0.443667	1.48218	0.164664	chr22	+	17094966	17095068	17095588	17096001	17094966	17096001
C_D	C	D	ENSG00000205581	HMGN1	0.0276667	0.0353333	1.27711	0.166458	chr21	-	40720347	40720377	40720470	40720503	40720347	40720503
C_D	C	D	ENSG00000135596	MICAL1	0.122667	0.232	1.8913	0.166458	chr6	-	109767338	109767615	109767898	109767975	109767338	109767975
C_D	C	D	ENSG00000145632	PLK2	0.016	0.0243333	1.52083	0.167769	chr5	-	57753910	57753998	57754225	57754355	57753910	57754355
C_D	C	D	ENSG00000183258	DDX41	0.0176667	0.025	1.41509	0.168656	chr5	-	176942929	176942990	176943119	176943194	176942929	176943194
C_D	C	D	ENSG00000137802	MAPKBP1	0.122	0.255667	2.09563	0.168656	chr15	+	42111443	42111577	42111792	42111848	42111443	42111848
C_D	C	D	ENSG00000126456	IRF3	0.807	0.896333	1.1107	0.168665	chr19	-	50167930	50168103	50168740	50169114	50167930	50169114
C_D	C	D	ENSG00000157353	FUK	0.108333	0.159667	1.47385	0.168954	chr16	+	70512453	70512553	70513082	70513306	70512453	70513306
C_D	C	D	ENSG00000169607	CKAP2L	0.971667	0.987	1.01578	0.169216	chr2	-	113513553	113513711	113514469	113514791	113513553	113514791
C_D	C	D	ENSG00000158941	CCAR2	0.0903333	0.117	1.2952	0.169216	chr8	+	22476662	22476868	22477150	22477981	22476662	22477981
C_D	C	D	ENSG00000087111	PIGS	0.022	0.0393333	1.78788	0.169274	chr17	-	26897869	26897981	26898066	26898206	26897869	26898206
C_D	C	D	ENSG00000168071	CCDC88B	0.055	0.206333	3.75152	0.169296	chr11	+	64120525	64120712	64120822	64120968	64120525	64120968
C_D	C	D	ENSG00000204394	VARS	0.00933333	0.0173333	1.85714	0.169296	chr6	-	31749467	31749538	31749623	31749729	31749467	31749729
C_D	C	D	ENSG00000185684	EP400NL	0.636333	0.719	1.12991	0.169296	chr12	+	132588541	132588715	132588919	132589849	132588541	132589849
C_D	C	D	ENSG00000147471	PROSC	0.002	0.022	11	0.170852	chr8	+	37623043	37623151	37623228	37623264	37623043	37623264
C_D	C	D	ENSG00000120896	SORBS3	0.125333	0.185667	1.48138	0.171053	chr8	+	22423338	22423385	22423857	22423997	22423338	22423997
C_D	C	D	ENSG00000102901	CENPT	0.019	0.0306667	1.61404	0.171466	chr16	-	67865914	67866011	67866130	67866448	67865914	67866448
C_D	C	D	ENSG00000141698	NT5C3B	0.470333	0.299	0.635719	0.173173	chr17	-	39991839	39991934	39992110	39992209	39991839	39992209
C_D	C	D	ENSG00000198912	C1orf174	0.071	0.0886667	1.24883	0.174003	chr1	-	3807132	3807621	3809446	3809560	3807132	3809560
C_D	C	D	ENSG00000213983	AP1G2	0.82	0.898333	1.09553	0.174003	chr14	-	24034814	24034910	24035272	24035369	24034814	24035369
C_D	C	D	ENSG00000130600	H19	0.048	0.111	2.3125	0.174201	chr11	-	2016405	2017024	2017105	2017228	2016405	2017228
C_D	C	D	ENSG00000265681	RPL17	0.918	0.896	0.976035	0.174264	chr18	-	47017901	47017954	47018105	47018203	47017901	47018203
C_D	C	D	ENSG00000166987	MBD6	0.102667	0.145333	1.41558	0.174617	chr12	+	57917811	57917875	57918062	57918199	57917811	57918199
C_D	C	D	ENSG00000125746	EML2	0.102667	0.108333	1.05519	0.174617	chr19	-	46145175	46145299	46145391	46145610	46145175	46145610
C_D	C	D	ENSG00000124222	STX16	0.965333	0.985333	1.02072	0.175024	chr20	+	57226338	57226490	57227128	57227194	57226338	57227194
C_D	C	D	ENSG00000111665	CDCA3	0.0363333	0.0483333	1.33028	0.175181	chr12	-	6959630	6959760	6959996	6960173	6959630	6960173
C_D	C	D	ENSG00000129219	PLD2	0.025	0.0443333	1.77333	0.177303	chr17	+	4711278	4711409	4711568	4711711	4711278	4711711
C_D	C	D	ENSG00000124593	PRICKLE4	0.58	0.759	1.30862	0.177303	chr6	+	41751199	41751343	41751868	41751976	41751199	41751976
C_D	C	D	ENSG00000106009	BRAT1	0.067	0.086	1.28358	0.177424	chr7	-	2577514	2578398	2578812	2578985	2577514	2578985
C_D	C	D	ENSG00000150433	TMEM218	0.774333	0.867667	1.12053	0.17757	chr11	-	124972027	124972247	124972629	124972705	124972027	124972705
C_D	C	D	ENSG00000073350	LLGL2	0.094	0.148	1.57447	0.17757	chr17	+	73570293	73570341	73570690	73570749	73570293	73570749
C_D	C	D	ENSG00000160818	GPATCH4	0.0226667	0.0316667	1.39706	0.178023	chr1	-	156565872	156565923	156566178	156566270	156565872	156566270
C_D	C	D	ENSG00000121753	BAI2	0.233	0.421	1.80687	0.17889	chr1	-	32192718	32193206	32193625	32193682	32192718	32193682
C_D	C	D	ENSG00000105677	TMEM147	0.0313333	0.038	1.21277	0.179414	chr19	+	36037573	36037931	36038020	36038142	36037573	36038142
C_D	C	D	ENSG00000112096	SOD2	0.767667	0.709667	0.924446	0.179851	chr6	-	160100095	160100330	160103505	160103670	160100095	160103670
C_D	C	D	ENSG00000182944	EWSR1	0.819333	0.874667	1.06753	0.180912	chr22	+	29694722	29695270	29695588	29695841	29694722	29695841
C_D	C	D	ENSG00000100033	PRODH	0.203333	0.294	1.4459	0.180913	chr22	-	18910329	18910446	18910627	18910692	18910329	18910692
C_D	C	D	ENSG00000094631	HDAC6	0.233333	0.293333	1.25714	0.18115	chrX	+	48673368	48673458	48673790	48673897	48673368	48673897
C_D	C	D	ENSG00000103423	DNAJA3	0.007	0.013	1.85714	0.183756	chr16	+	4492268	4492421	4493017	4493165	4492268	4493165
C_D	C	D	ENSG00000175826	CTDNEP1	0.983333	0.991	1.0078	0.183992	chr17	-	7146909	7147270	7147507	7147564	7146909	7147564
C_D	C	D	ENSG00000185189	NRBP2	0.0453333	0.109333	2.41176	0.184405	chr8	-	144917989	144918045	144918136	144918200	144917989	144918200
C_D	C	D	ENSG00000064601	CTSA	0.0106667	0.0163333	1.53125	0.184993	chr20	+	44520911	44520962	44521036	44521123	44520911	44521123
C_D	C	D	ENSG00000267278	MAP3K14-AS1	0.293	0.622333	2.124	0.185074	chr17	+	43344479	43344695	43344782	43344857	43344479	43344857
C_D	C	D	ENSG00000072778	ACADVL	0.0306667	0.042	1.36957	0.185074	chr17	+	7123440	7123516	7123782	7123995	7123440	7123995
C_D	C	D	ENSG00000142303	ADAMTS10	0.393	0.558333	1.4207	0.185074	chr19	-	8660956	8661103	8661190	8661296	8660956	8661296
C_D	C	D	ENSG00000090447	TFAP4	0.0393333	0.0573333	1.45763	0.188039	chr16	-	4311779	4311950	4312324	4312423	4311779	4312423
C_D	C	D	ENSG00000061656	SPAG4	0.272	0.488667	1.79657	0.188039	chr20	+	34206371	34206397	34206533	34206642	34206371	34206642
C_D	C	D	ENSG00000099622	CIRBP	0.0136667	0.0193333	1.41463	0.188417	chr19	+	1271138	1271245	1271327	1271364	1271138	1271364
C_D	C	D	ENSG00000160948	VPS28	0.0496667	0.063	1.26846	0.188481	chr8	-	145650100	145650202	145650328	145651155	145650100	145651155
C_D	C	D	ENSG00000148303	RPL7A	0.009	0.0116667	1.2963	0.189309	chr9	+	136217094	136217174	136217451	136217582	136217094	136217582
C_D	C	D	ENSG00000132341	RAN	0.913333	0.972667	1.06496	0.189432	chr12	+	131357128	131357162	131357380	131357465	131357128	131357465
C_D	C	D	ENSG00000131788	PIAS3	0.0636667	0.0426667	0.670157	0.189432	chr1	+	145578061	145578479	145578636	145578721	145578061	145578721
C_D	C	D	ENSG00000008128	CDK11A	0.0396667	0.102333	2.57983	0.189436	chr1	-	1635477	1635585	1635661	1635783	1635477	1635783
C_D	C	D	ENSG00000127445	PIN1	0.957333	0.974333	1.01776	0.189849	chr19	+	9959765	9959877	9960208	9960358	9959765	9960358
C_D	C	D	ENSG00000131470	PSMC3IP	0.316667	0.392	1.23789	0.189849	chr17	-	40725495	40725641	40726213	40726228	40725495	40726228
C_D	C	D	ENSG00000189337	KAZN	0.0183333	0.0316667	1.72727	0.189849	chr1	+	15386667	15386798	15390067	15390118	15386667	15390118
C_D	C	D	ENSG00000065361	ERBB3	0.055	0.159333	2.89697	0.19034	chr12	+	56487882	56487973	56488185	56488340	56487882	56488340
C_D	C	D	ENSG00000108963	DPH1	0.133667	0.164	1.22693	0.190669	chr17	+	1945061	1945169	1945898	1946718	1945061	1946718
C_D	C	D	ENSG00000198960	ARMCX6	0.12	0.098	0.816667	0.191985	chrX	-	100870109	100870750	100871661	100871756	100870109	100871756
C_D	C	D	ENSG00000221978	CCNL2	0.951667	0.979667	1.02942	0.193205	chr1	-	1326145	1326245	1328169	1328183	1326145	1328183
C_D	C	D	ENSG00000156876	SASS6	0.0413333	0.022	0.532258	0.193537	chr1	-	100573183	100573273	100573365	100573560	100573183	100573560
C_D	C	D	ENSG00000102030	NAA10	0.0163333	0.0206667	1.26531	0.194326	chrX	-	153197523	153197568	153197768	153197884	153197523	153197884
C_D	C	D	ENSG00000135452	TSPAN31	0.005	0.019	3.8	0.195084	chr12	+	58139958	58140039	58140371	58140503	58139958	58140503
C_D	C	D	ENSG00000177728	KIAA0195	0.0513333	0.0746667	1.45455	0.196379	chr17	+	73481951	73482079	73482370	73482507	73481951	73482507
C_D	C	D	ENSG00000105409	ATP1A3	0.441667	0.317667	0.719245	0.196379	chr19	-	42470733	42471117	42471400	42471492	42470733	42471492
C_D	C	D	ENSG00000169689	STRA13	0.0326667	0.0413333	1.26531	0.197201	chr17	-	79977168	79977257	79977733	79977785	79977168	79977785
C_D	C	D	ENSG00000008300	CELSR3	0.232667	0.313333	1.3467	0.197201	chr3	-	48679283	48679442	48679790	48679900	48679283	48679900
C_D	C	D	ENSG00000164068	RNF123	0.02	0.0396667	1.98333	0.197425	chr3	+	49758232	49758327	49758452	49758538	49758232	49758538
C_D	C	D	ENSG00000010292	NCAPD2	0.00866667	0.0166667	1.92308	0.198081	chr12	+	6623430	6623558	6623629	6623753	6623430	6623753
C_D	C	D	ENSG00000149476	DAK	0.685667	0.781333	1.13952	0.198106	chr11	+	61101020	61101122	61102091	61102203	61101020	61102203
C_D	C	D	ENSG00000196839	ADA	0.0513333	0.073	1.42208	0.198286	chr20	-	43251469	43251571	43251647	43251719	43251469	43251719
C_D	C	D	ENSG00000168067	MAP4K2	0.0896667	0.138333	1.54275	0.198458	chr11	-	64564746	64564852	64564972	64565006	64564746	64565006
C_D	C	D	ENSG00000137312	FLOT1	0.951667	0.984667	1.03468	0.199451	chr6	-	30708966	30709110	30709438	30709481	30708966	30709481
C_D	C	D	ENSG00000090061	CCNK	0.815333	0.927333	1.13737	0.199813	chr14	+	99967102	99967208	99968543	99968713	99967102	99968713
C_D	C	D	ENSG00000214941	ZSWIM7	0.372	0.305667	0.821685	0.201183	chr17	-	15881040	15881227	15881357	15881477	15881040	15881477
C_D	C	D	ENSG00000102225	CDK16	0.00933333	0.0156667	1.67857	0.201227	chrX	+	47087965	47088043	47088129	47088389	47087965	47088389
C_D	C	D	ENSG00000141522	ARHGDIA	0.005	0.0126667	2.53333	0.202923	chr17	-	79827205	79827282	79827417	79827501	79827205	79827501
C_D	C	D	ENSG00000171346	KRT15	0.114667	0.141333	1.23256	0.20412	chr17	-	39673059	39673216	39673334	39673417	39673059	39673417
C_D	C	D	ENSG00000039650	PNKP	0.498667	0.651	1.30548	0.20412	chr19	-	50364705	50364767	50365028	50365138	50364705	50365138
C_D	C	D	ENSG00000071564	TCF3	0.0123333	0.023	1.86486	0.204506	chr19	-	1615283	1615519	1615684	1615820	1615283	1615820
C_D	C	D	ENSG00000131187	F12	0.725667	0.614667	0.847037	0.205306	chr5	-	176830481	176830618	176830859	176831091	176830481	176831091
C_D	C	D	ENSG00000130545	CRB3	0.577	0.463333	0.803004	0.205357	chr19	+	6466476	6466620	6466961	6467232	6466476	6467232
C_D	C	D	ENSG00000184154	LRTOMT	0.0536667	0.081	1.50932	0.206311	chr11	+	71805993	71806142	71806424	71807941	71805993	71807941
C_D	C	D	ENSG00000075336	TIMM21	0.0523333	0.0716667	1.36943	0.206322	chr18	+	71822379	71822442	71822540	71822638	71822379	71822638
C_D	C	D	ENSG00000111674	ENO2	0.151667	0.184	1.21319	0.206499	chr12	+	7025834	7025893	7026201	7026271	7025834	7026271
C_D	C	D	ENSG00000101199	ARFGAP1	0.968	0.981667	1.01412	0.206548	chr20	+	61918915	61920848	61921029	61921140	61918915	61921140
C_D	C	D	ENSG00000187531	SIRT7	0.247333	0.298333	1.2062	0.207558	chr17	-	79872169	79872578	79873315	79873388	79872169	79873388
C_D	C	D	ENSG00000197530	MIB2	0.191	0.288667	1.51134	0.207631	chr1	+	1560925	1561033	1562029	1562134	1560925	1562134
C_D	C	D	ENSG00000124574	ABCC10	0.037	0.0606667	1.63964	0.208677	chr6	+	43405671	43405751	43406361	43406533	43405671	43406533
C_D	C	D	ENSG00000164062	APEH	0.014	0.02	1.42857	0.20999	chr3	+	49713488	49713652	49713810	49713948	49713488	49713948
C_D	C	D	ENSG00000115307	AUP1	0.0246667	0.0326667	1.32432	0.210048	chr2	-	74756258	74756409	74756488	74756626	74756258	74756626
C_D	C	D	ENSG00000153234	NR4A2	0.967667	0.941333	0.972787	0.210625	chr2	-	157182661	157182719	157182823	157182840	157182661	157182840
C_D	C	D	ENSG00000125731	SH2D3A	0.188667	0.253	1.34099	0.211259	chr19	-	6754261	6754436	6754626	6754742	6754261	6754742
C_D	C	D	ENSG00000267673	FDX1L	0.0403333	0.0646667	1.60331	0.211488	chr19	-	10426061	10426168	10426380	10426435	10426061	10426435
C_D	C	D	ENSG00000123136	DDX39A	0.966333	0.954333	0.987582	0.212393	chr19	-	14520553	14520793	14521027	14521146	14520553	14521146
C_D	C	D	ENSG00000160271	RALGDS	0.138333	0.225	1.62651	0.212551	chr9	-	135973106	135977149	135977324	135977526	135973106	135977526
C_D	C	D	ENSG00000135974	C2orf49	0.716333	0.796333	1.11168	0.212551	chr2	+	105959304	105959431	105959557	105959680	105959304	105959680
C_D	C	D	ENSG00000051523	CYBA	0.0206667	0.0246667	1.19355	0.212551	chr16	-	88713162	88713246	88713508	88713583	88713162	88713583
C_D	C	D	ENSG00000241945	PWP2	0.006	0.0146667	2.44444	0.212551	chr21	+	45544460	45544608	45545891	45546000	45544460	45546000
C_D	C	D	ENSG00000149091	DGKZ	0.849667	0.958667	1.12829	0.212551	chr11	+	46400006	46400050	46400443	46400661	46400006	46400661
C_D	C	D	ENSG00000145916	RMND5B	0.027	0.0413333	1.53086	0.212551	chr5	+	177570627	177570728	177570942	177571109	177570627	177571109
C_D	C	D	ENSG00000144354	CDCA7	0.17	0.199	1.17059	0.212551	chr2	+	174228545	174228623	174229522	174229717	174228545	174229717
C_D	C	D	ENSG00000112759	SLC29A1	0.0453333	0.059	1.30147	0.213409	chr6	+	44197643	44197783	44198083	44198218	44197643	44198218
C_D	C	D	ENSG00000111642	CHD4	0.035	0.0483333	1.38095	0.213885	chr12	-	6692192	6692279	6692363	6692544	6692192	6692544
C_D	C	D	ENSG00000102901	CENPT	1	0.899	0.899	0.214087	chr16	-	67866130	67866257	67866357	67866448	67866130	67866448
C_D	C	D	ENSG00000160298	C21orf58	0.135	0.206667	1.53086	0.21416	chr21	-	47734784	47734963	47735387	47735461	47734784	47735461
C_D	C	D	ENSG00000108465	CDK5RAP3	0.914667	0.944667	1.0328	0.214933	chr17	+	46052879	46053004	46053234	46053379	46052879	46053379
C_D	C	D	ENSG00000106397	PLOD3	0.0196667	0.0313333	1.59322	0.216363	chr7	-	100855126	100855231	100855533	100855655	100855126	100855655
C_D	C	D	ENSG00000176058	TPRN	0.0376667	0.008	0.212389	0.21641	chr9	-	140086068	140086626	140086710	140086817	140086068	140086817
C_D	C	D	ENSG00000172936	MYD88	0.0896667	0.119667	1.33457	0.21685	chr3	+	38181878	38182059	38182247	38182339	38181878	38182339
C_D	C	D	ENSG00000077782	FGFR1	0.169667	0.144667	0.852652	0.21685	chr8	-	38285438	38285611	38285869	38285953	38285438	38285953
C_D	C	D	ENSG00000122678	POLM	0.418333	0.553667	1.32351	0.217236	chr7	-	44113729	44113832	44113996	44114129	44113729	44114129
C_D	C	D	ENSG00000100462	PRMT5	0.981667	0.990667	1.00917	0.217548	chr14	-	23389737	23389940	23390048	23390265	23389737	23390265
C_D	C	D	ENSG00000099949	LZTR1	0.0883333	0.124667	1.41132	0.219719	chr22	+	21350251	21350401	21350984	21351090	21350251	21351090
C_D	C	D	ENSG00000115661	STK16	0.192667	0.234667	1.21799	0.221158	chr2	+	220110617	220110807	220111378	220111598	220110617	220111598
C_D	C	D	ENSG00000103507	BCKDK	0.800333	0.617	0.770929	0.221164	chr16	+	31121721	31121820	31122411	31122540	31121721	31122540
C_D	C	D	ENSG00000126249	PDCD2L	0.092	0.123333	1.34058	0.222293	chr19	+	34895553	34895720	34895834	34895895	34895553	34895895
C_D	C	D	ENSG00000085978	ATG16L1	0.0246667	0.038	1.54054	0.222293	chr2	+	234181611	234181698	234182366	234182423	234181611	234182423
C_D	C	D	ENSG00000071894	CPSF1	0.0756667	0.096	1.26872	0.222293	chr8	-	145619448	145619515	145619593	145619770	145619448	145619770
C_D	C	D	ENSG00000197070	ARRDC1	0.716333	0.857333	1.19684	0.222829	chr9	+	140507347	140507458	140507864	140507962	140507347	140507962
C_D	C	D	ENSG00000175061	FAM211A-AS1	0.0583333	0.0686667	1.17714	0.222829	chr17	+	16342350	16342374	16342640	16342728	16342350	16342728
C_D	C	D	ENSG00000173113	TRMT112	0.03	0.0363333	1.21111	0.224181	chr11	-	64084162	64084440	64084529	64084619	64084162	64084619
C_D	C	D	ENSG00000072135	PTPN18	0.0236667	0.056	2.3662	0.224181	chr2	+	131128129	131128196	131128277	131128355	131128129	131128355
C_D	C	D	ENSG00000165282	PIGO	0.533	0.596667	1.11945	0.225943	chr9	-	35091236	35091288	35092539	35092764	35091236	35092764
C_D	C	D	ENSG00000100911	PSME2	0.715	0.819	1.14545	0.225943	chr14	-	24614918	24615105	24615416	24615449	24614918	24615449
C_D	C	D	ENSG00000104518	GSDMD	0.103667	0.178333	1.72026	0.226581	chr8	+	144644128	144644301	144644378	144644520	144644128	144644520
C_D	C	D	ENSG00000103024	NME3	0.0723333	0.113333	1.56682	0.22719	chr16	-	1821070	1821172	1821280	1821411	1821070	1821411
C_D	C	D	ENSG00000102901	CENPT	1	0.818	0.818	0.22768	chr16	-	67865914	67866039	67866130	67866448	67865914	67866448
C_D	C	D	ENSG00000106610	STAG3L4	0.569	0.722667	1.27006	0.227872	chr7	+	66773563	66773639	66773921	66774126	66773563	66774126
C_D	C	D	ENSG00000173846	PLK3	0.071	0.113667	1.60094	0.229481	chr1	+	45270010	45270173	45270321	45270451	45270010	45270451
C_D	C	D	ENSG00000162300	ZFPL1	0.046	0.06	1.30435	0.229986	chr11	+	64851713	64851850	64852162	64852272	64851713	64852272
C_D	C	D	ENSG00000169718	DUS1L	0.0553333	0.0696667	1.25904	0.230825	chr17	-	80019084	80019229	80019493	80019597	80019084	80019597
C_D	C	D	ENSG00000147789	ZNF7	0.743667	0.856667	1.15195	0.231726	chr8	+	146054427	146054475	146054829	146054989	146054427	146054989
C_D	C	D	ENSG00000169727	GPS1	0.0253333	0.032	1.26316	0.231726	chr17	+	80014161	80014267	80014345	80014426	80014161	80014426
C_D	C	D	ENSG00000162298	SYVN1	0.093	0.127667	1.37276	0.234962	chr11	-	64897473	64897647	64897722	64897851	64897473	64897851
C_D	C	D	ENSG00000205581	HMGN1	0.871667	0.929	1.06577	0.234962	chr21	-	40717755	40717884	40719172	40719218	40717755	40719218
C_D	C	D	ENSG00000213672	NCKIPSD	0.0593333	0.0906667	1.52809	0.234962	chr3	-	48716309	48716402	48716487	48716616	48716309	48716616
C_D	C	D	ENSG00000180229	HERC2P3	0.203333	0.392	1.92787	0.237401	chr15	-	20644179	20644376	20644760	20644908	20644179	20644908
C_D	C	D	ENSG00000162032	SPSB3	0.125	0.180333	1.44267	0.237408	chr16	-	1828134	1828322	1828435	1828613	1828134	1828613
C_D	C	D	ENSG00000165792	METTL17	0.0393333	0.0493333	1.25424	0.237907	chr14	+	21464059	21464110	21464367	21464451	21464059	21464451
C_D	C	D	ENSG00000175110	MRPS22	0.008	0.014	1.75	0.238097	chr3	+	139069020	139069164	139069818	139069902	139069020	139069902
C_D	C	D	ENSG00000147454	SLC25A37	0.872667	0.919	1.05309	0.238343	chr8	+	23423620	23424326	23425834	23425891	23423620	23425891
C_D	C	D	ENSG00000123066	MED13L	0.0286667	0.0436667	1.52326	0.238623	chr12	-	116412975	116413118	116413319	116413543	116412975	116413543
C_D	C	D	ENSG00000164609	SLU7	0.588	0.334	0.568027	0.239963	chr5	-	159845602	159845692	159846029	159846088	159845602	159846088
C_D	C	D	ENSG00000131143	COX4I1	0.939333	0.900333	0.958481	0.241261	chr16	+	85838542	85838759	85839338	85839470	85838542	85839470
C_D	C	D	ENSG00000161204	ABCF3	0.00833333	0.0203333	2.44	0.241637	chr3	+	183907175	183907231	183907344	183907545	183907175	183907545
C_D	C	D	ENSG00000100417	PMM1	0.0716667	0.0953333	1.33023	0.241927	chr22	-	41979962	41980062	41980284	41980376	41979962	41980376
C_D	C	D	ENSG00000221926	TRIM16	0.309	0.437333	1.41532	0.242683	chr17	-	15586349	15586471	15587509	15587613	15586349	15587613
C_D	C	D	ENSG00000214655	ZSWIM8	0.075	0.115333	1.53778	0.243142	chr10	+	75560397	75560517	75560774	75560953	75560397	75560953
C_D	C	D	ENSG00000186141	POLR3C	0.700667	0.771333	1.10086	0.244157	chr1	-	145608403	145608507	145608620	145608659	145608403	145608659
C_D	C	D	ENSG00000164088	PPM1M	0.068	0.158	2.32353	0.244157	chr3	+	52282168	52282253	52282350	52282469	52282168	52282469
C_D	C	D	ENSG00000168970	JMJD7-PLA2G4B	0.01	0.0503333	5.03333	0.246281	chr15	+	42137400	42137518	42137835	42137973	42137400	42137973
C_D	C	D	ENSG00000133142	TCEAL4	0.894333	0.806	0.90123	0.247732	chrX	+	102840786	102841035	102841146	102841219	102840786	102841219
C_D	C	D	ENSG00000183963	SMTN	1	0.866333	0.866333	0.248102	chr22	+	31476435	31476555	31476661	31476740	31476435	31476740
C_D	C	D	ENSG00000100918	REC8	0.0626667	0.493333	7.87234	0.248198	chr14	+	24642107	24642250	24642334	24642407	24642107	24642407
C_D	C	D	ENSG00000132781	MUTYH	0.84	0.922	1.09762	0.248198	chr1	-	45798434	45798506	45798768	45798842	45798434	45798842
C_D	C	D	ENSG00000033030	ZCCHC8	0.088	0.118	1.34091	0.248198	chr12	-	122967825	122967891	122968006	122968110	122967825	122968110
C_D	C	D	ENSG00000204257	HLA-DMA	0.0543333	0.0773333	1.42331	0.248198	chr6	-	32917387	32917666	32918295	32918580	32917387	32918580
C_D	C	D	ENSG00000214087	ARL16	0.236	0.301667	1.27825	0.248198	chr17	-	79649063	79649705	79650042	79650156	79649063	79650156
C_D	C	D	ENSG00000099331	MYO9B	0.0746667	0.106333	1.42411	0.248198	chr19	+	17313650	17313692	17313955	17314067	17313650	17314067
C_D	C	D	ENSG00000131002	TXLNG2P	0.890667	0.807667	0.906811	0.248198	chrY	+	21755284	21755479	21759476	21759551	21755284	21759551
C_D	C	D	ENSG00000099326	MZF1	0.398333	0.542333	1.36151	0.252931	chr19	-	59081710	59081894	59082360	59082796	59081710	59082796
C_D	C	D	ENSG00000035681	NSMAF	0.0193333	0.0326667	1.68966	0.253104	chr8	-	59498210	59498320	59498456	59498559	59498210	59498559
C_D	C	D	ENSG00000267796	LIN37	0.0336667	0.0616667	1.83168	0.254239	chr19	+	36245146	36245220	36245293	36245420	36245146	36245420
C_D	C	D	ENSG00000197841	ZNF181	0.215333	0.304	1.41176	0.254575	chr19	+	35230052	35230173	35230430	35230526	35230052	35230526
C_D	C	D	ENSG00000125447	GGA3	0.105	0.127333	1.2127	0.254575	chr17	-	73237695	73237777	73238416	73238554	73237695	73238554
C_D	C	D	ENSG00000114388	NPRL2	0.0253333	0.0403333	1.59211	0.254575	chr3	-	50386115	50386213	50386304	50386441	50386115	50386441
C_D	C	D	ENSG00000065357	DGKA	0.0196667	0.0453333	2.30508	0.254575	chr12	+	56332698	56332773	56332969	56333089	56332698	56333089
C_D	C	D	ENSG00000100949	RABGGTA	0.215333	0.441	2.04799	0.254575	chr14	-	24740042	24740204	24740318	24740375	24740042	24740375
C_D	C	D	ENSG00000160055	TMEM234	0.150667	0.209667	1.39159	0.254575	chr1	-	32681797	32682548	32682859	32682952	32681797	32682952
C_D	C	D	ENSG00000073060	SCARB1	0.0533333	0.061	1.14375	0.255528	chr12	-	125267228	125267357	125270902	125271049	125267228	125271049
C_D	C	D	ENSG00000100288	CHKB	0.735667	0.813333	1.10557	0.255634	chr22	-	51020177	51020291	51020677	51021283	51020177	51021283
C_D	C	D	ENSG00000154920	EME1	0.963333	0.980667	1.01799	0.255634	chr17	+	48452545	48452873	48453157	48453344	48452545	48453344
C_D	C	D	ENSG00000073331	ALPK1	0.0206667	0.0416667	2.01613	0.255634	chr4	+	113346820	113346907	113347622	113347699	113346820	113347699
C_D	C	D	ENSG00000214087	ARL16	0.0196667	0.0263333	1.33898	0.255982	chr17	-	79649063	79650156	79650565	79650624	79649063	79650624
C_D	C	D	ENSG00000140829	DHX38	0.018	0.0276667	1.53704	0.256463	chr16	+	72132825	72132944	72133102	72133179	72132825	72133179
C_D	C	D	ENSG00000163479	SSR2	0.621	0.854333	1.37574	0.257102	chr1	-	155981600	155981678	155982175	155982356	155981600	155982356
C_D	C	D	ENSG00000011243	AKAP8L	0.849667	0.891333	1.04904	0.257102	chr19	-	15514285	15514366	15514468	15514526	15514285	15514526
C_D	C	D	ENSG00000204536	CCHCR1	0.0586667	0.102	1.73864	0.257102	chr6	-	31112463	31112565	31112661	31112850	31112463	31112850
C_D	C	D	ENSG00000172732	MUS81	0.142667	0.179667	1.25935	0.25806	chr11	+	65632190	65632286	65632487	65632616	65632190	65632616
C_D	C	D	ENSG00000129347	KRI1	0.0266667	0.0443333	1.6625	0.259474	chr19	-	10670034	10670205	10670288	10670384	10670034	10670384
C_D	C	D	ENSG00000213983	AP1G2	0.00466667	0.0176667	3.78571	0.259528	chr14	-	24032792	24032847	24032924	24033065	24032792	24033065
C_D	C	D	ENSG00000119760	SUPT7L	0.764667	0.844	1.10375	0.259686	chr2	-	27883850	27884468	27885045	27885148	27883850	27885148
C_D	C	D	ENSG00000162004	CCDC78	0.722	0.892333	1.23592	0.259686	chr16	-	774321	774509	774680	774806	774321	774806
C_D	C	D	ENSG00000130787	HIP1R	0.269333	0.358	1.32921	0.260034	chr12	+	123344593	123344624	123344694	123344757	123344593	123344757
C_D	C	D	ENSG00000119638	NEK9	0.0516667	0.0656667	1.27097	0.260034	chr14	-	75572652	75572699	75573204	75573405	75572652	75573405
C_D	C	D	ENSG00000185621	LMLN	0.101667	0.155333	1.52787	0.260034	chr3	+	197702899	197702982	197703468	197703586	197702899	197703586
C_D	C	D	ENSG00000188603	CLN3	0.909	0.771667	0.848918	0.262991	chr16	-	28493647	28493703	28493928	28493993	28493647	28493993
C_D	C	D	ENSG00000143774	GUK1	0.712333	0.839667	1.17876	0.263218	chr1	+	228333211	228333325	228333713	228333768	228333211	228333768
C_D	C	D	ENSG00000162066	AMDHD2	0.0153333	0.037	2.41304	0.266859	chr16	+	2570769	2570906	2570984	2571124	2570769	2571124
C_D	C	D	ENSG00000197555	SIPA1L1	0.708	0.586	0.827684	0.267594	chr14	+	72171437	72171500	72171938	72172057	72171437	72172057
C_D	C	D	ENSG00000197448	GSTK1	0.107	0.125667	1.17445	0.267772	chr7	+	142962084	142962185	142962353	142962389	142962084	142962389
C_D	C	D	ENSG00000142327	RNPEPL1	0.033	0.045	1.36364	0.268071	chr2	+	241514446	241514559	241514918	241515027	241514446	241515027
C_D	C	D	ENSG00000128699	ORMDL1	0.180333	0.227667	1.26248	0.268793	chr2	-	190647147	190647328	190647739	190647849	190647147	190647849
C_D	C	D	ENSG00000164080	RAD54L2	0.106667	0.0733333	0.6875	0.270317	chr3	+	51672159	51672337	51673434	51673686	51672159	51673686
C_D	C	D	ENSG00000105618	PRPF31	0.008	0.0146667	1.83333	0.270475	chr19	+	54631447	54631575	54631679	54631752	54631447	54631752
C_D	C	D	ENSG00000117266	CDK18	0.0793333	0.165333	2.08403	0.270575	chr1	+	205498648	205498691	205499386	205499477	205498648	205499477
C_D	C	D	ENSG00000015479	MATR3	0.191	0.272333	1.42583	0.270575	chr5	+	138650363	138650425	138651764	138651877	138650363	138651877
C_D	C	D	ENSG00000131037	EPS8L1	0.103667	0.042	0.405145	0.270575	chr19	+	55593459	55593548	55593642	55593717	55593459	55593717
C_D	C	D	ENSG00000087077	TRIP6	0.007	0.0176667	2.52381	0.271551	chr7	+	100467991	100468085	100468195	100468365	100467991	100468365
C_D	C	D	ENSG00000141504	SAT2	0.350667	0.411333	1.173	0.271551	chr17	-	7530680	7530732	7530887	7531123	7530680	7531123
C_D	C	D	ENSG00000161013	MGAT4B	0.0236667	0.0243333	1.02817	0.271551	chr5	-	179228333	179228467	179228553	179228694	179228333	179228694
C_D	C	D	ENSG00000187801	ZFP69B	0.0673333	0.195	2.89604	0.271551	chr1	+	40922616	40922743	40923015	40923111	40922616	40923111
C_D	C	D	ENSG00000214078	CPNE1	0.608	0.738333	1.21436	0.271973	chr20	-	34213965	34214303	34214484	34214725	34213965	34214725
C_D	C	D	ENSG00000131748	STARD3	0.043	0.0573333	1.33333	0.277439	chr17	+	37818503	37818597	37819056	37819737	37818503	37819737
C_D	C	D	ENSG00000072778	ACADVL	0.926	0.902667	0.974802	0.278606	chr17	+	7127639	7127712	7127802	7127871	7127639	7127871
C_D	C	D	ENSG00000102879	CORO1A	0.0303333	0.0686667	2.26374	0.279837	chr16	+	30198136	30198266	30198359	30198544	30198136	30198544
C_D	C	D	ENSG00000103042	SLC38A7	0.848	0.895	1.05542	0.279837	chr16	-	58709843	58709926	58710192	58710250	58709843	58710250
C_D	C	D	ENSG00000115317	HTRA2	0.809	0.967333	1.19571	0.280196	chr2	+	74758465	74758498	74758693	74758829	74758465	74758829
C_D	C	D	ENSG00000137411	VARS2	0.734	0.608	0.828338	0.280275	chr6	+	30881981	30882121	30882586	30882814	30881981	30882814
C_D	C	D	ENSG00000162298	SYVN1	0.008	0.018	2.25	0.28415	chr11	-	64900392	64900545	64900630	64900791	64900392	64900791
C_D	C	D	ENSG00000106462	EZH2	0.905	0.954667	1.05488	0.284843	chr7	-	148513775	148513870	148514968	148515209	148513775	148515209
C_D	C	D	ENSG00000128159	TUBGCP6	0.662667	0.769667	1.16147	0.285384	chr22	-	50658385	50658444	50658679	50660303	50658385	50660303
C_D	C	D	ENSG00000128604	IRF5	0.387667	0.610667	1.57524	0.286631	chr7	+	128587076	128587110	128587331	128587589	128587076	128587589
C_D	C	D	ENSG00000204628	GNB2L1	0.00866667	0.012	1.38462	0.287411	chr5	-	180663928	180664042	180664608	180664719	180663928	180664719
C_D	C	D	ENSG00000185246	PRPF39	0.275	0.328667	1.19515	0.288447	chr14	+	45565305	45565431	45566089	45566208	45565305	45566208
C_D	C	D	ENSG00000168237	GLYCTK	0.932	0.867667	0.930973	0.28984	chr3	+	52326275	52327190	52327322	52327491	52326275	52327491
C_D	C	D	ENSG00000267796	LIN37	0.167333	0.218	1.30279	0.29005	chr19	+	36243987	36244154	36244917	36245058	36243987	36245058
C_D	C	D	ENSG00000145020	AMT	0.780667	0.741333	0.949616	0.29005	chr3	-	49454210	49454800	49455047	49455151	49454210	49455151
C_D	C	D	ENSG00000159352	PSMD4	0.0746667	0.113667	1.52232	0.290358	chr1	+	151238479	151238597	151238783	151238915	151238479	151238915
C_D	C	D	ENSG00000159214	CCDC24	0.753333	0.566	0.751327	0.290377	chr1	+	44457518	44457676	44457824	44458059	44457518	44458059
C_D	C	D	ENSG00000116691	MIIP	0.111	0.188333	1.6967	0.290377	chr1	+	12089279	12089951	12090084	12090181	12089279	12090181
C_D	C	D	ENSG00000108591	DRG2	0.853667	0.930333	1.08981	0.291037	chr17	+	18002946	18003029	18003676	18003749	18002946	18003749
C_D	C	D	ENSG00000204839	MROH6	0.321	0.471333	1.46833	0.291037	chr8	-	144649780	144649846	144649955	144650058	144649780	144650058
C_D	C	D	ENSG00000167799	NUDT8	0.164	0.21	1.28049	0.29164	chr11	-	67395409	67395722	67395793	67395871	67395409	67395871
C_D	C	D	ENSG00000179532	DNHD1	0.433	0.706	1.63048	0.291826	chr11	+	6591238	6591626	6591847	6592653	6591238	6592653
C_D	C	D	ENSG00000132522	GPS2	0.023	0.0293333	1.27536	0.29329	chr17	-	7216347	7216443	7216530	7216610	7216347	7216610
C_D	C	D	ENSG00000176986	SEC24C	0.00533333	0.0156667	2.9375	0.293994	chr10	+	75529104	75529243	75529372	75529491	75529104	75529491
C_D	C	D	ENSG00000123473	STIL	0.845333	0.750667	0.888013	0.294147	chr1	-	47765576	47765640	47765781	47765824	47765576	47765824
C_D	C	D	ENSG00000169714	CNBP	0.031	0.037	1.19355	0.294147	chr3	-	128889921	128890120	128890288	128890381	128889921	128890381
C_D	C	D	ENSG00000121753	BAI2	0.0383333	0.129667	3.38261	0.294147	chr1	-	32200783	32200882	32201180	32201266	32200783	32201266
C_D	C	D	ENSG00000068308	OTUD5	0.39	0.234	0.6	0.294147	chrX	-	48791736	48791885	48791968	48792140	48791736	48792140
C_D	C	D	ENSG00000137474	MYO7A	0.0413333	0.0813333	1.96774	0.294253	chr11	+	76922865	76922982	76923996	76924080	76922865	76924080
C_D	C	D	ENSG00000141458	NPC1	0.0416667	0.0543333	1.304	0.294731	chr18	-	21113318	21113481	21114409	21114523	21113318	21114523
C_D	C	D	ENSG00000115307	AUP1	0.032	0.038	1.1875	0.295761	chr2	-	74754067	74754186	74754374	74754490	74754067	74754490
C_D	C	D	ENSG00000125967	NECAB3	0.0803333	0.105	1.30705	0.295761	chr20	-	32257180	32257278	32257492	32257518	32257180	32257518
C_D	C	D	ENSG00000170581	STAT2	0.201667	0.286	1.41818	0.296781	chr12	-	56748561	56748647	56749059	56749135	56748561	56749135
C_D	C	D	ENSG00000105677	TMEM147	0.812333	0.861	1.05991	0.297251	chr19	+	36037573	36037710	36038020	36038142	36037573	36038142
C_D	C	D	ENSG00000196118	C16orf93	0.276	0.606667	2.19807	0.297901	chr16	-	30770332	30770422	30770498	30770568	30770332	30770568
C_D	C	D	ENSG00000161265	U2AF1L4	0.270333	0.324	1.19852	0.298269	chr19	-	36235223	36235322	36235526	36235639	36235223	36235639
C_D	C	D	ENSG00000204371	EHMT2	0.0606667	0.0896667	1.47802	0.298287	chr6	-	31852168	31852336	31852421	31852576	31852168	31852576
C_D	C	D	ENSG00000135945	REV1	0.100333	0.148667	1.48173	0.300494	chr2	-	100018706	100018809	100019106	100019263	100018706	100019263
C_D	C	D	ENSG00000132323	ILKAP	0.165667	0.239667	1.44668	0.301381	chr2	-	239102915	239102972	239103422	239103511	239102915	239103511
C_D	C	D	ENSG00000160200	CBS	0.954333	0.972667	1.01921	0.301835	chr21	-	44473300	44473757	44473971	44474093	44473300	44474093
C_D	C	D	ENSG00000139613	SMARCC2	0.908667	0.956333	1.05246	0.302056	chr12	-	56558086	56558152	56558431	56558515	56558086	56558515
C_D	C	D	ENSG00000184584	TMEM173	0.333333	0.086	0.258	0.303151	chr5	-	138860743	138860927	138861062	138861289	138860743	138861289
C_D	C	D	ENSG00000172053	QARS	0.01	0.015	1.5	0.30386	chr3	-	49137193	49137286	49137393	49137524	49137193	49137524
C_D	C	D	ENSG00000122965	RBM19	0.527	0.612	1.16129	0.303995	chr12	-	114259861	114260451	114261013	114261126	114259861	114261126
C_D	C	D	ENSG00000164877	MICALL2	0.168667	0.206333	1.22332	0.304343	chr7	-	1480226	1480320	1481827	1482120	1480226	1482120
C_D	C	D	ENSG00000104783	KCNN4	0.028	0.0376667	1.34524	0.304507	chr19	-	44270684	44271241	44271691	44271859	44270684	44271859
C_D	C	D	ENSG00000237441	RGL2	0.043	0.07	1.62791	0.304922	chr6	-	33261571	33261693	33261810	33261843	33261571	33261843
C_D	C	D	ENSG00000198830	HMGN2	0.928667	0.964667	1.03877	0.305608	chr1	+	26799973	26800018	26800575	26800626	26799973	26800626
C_D	C	D	ENSG00000106327	TFR2	0.0463333	0.104333	2.2518	0.311346	chr7	-	100225695	100225759	100225846	100225929	100225695	100225929
C_D	C	D	ENSG00000107551	RASSF4	0.00733333	0.373333	50.9091	0.311562	chr10	+	45465612	45465712	45467220	45467296	45465612	45467296
C_D	C	D	ENSG00000196756	SNHG17	0.603667	0.741667	1.2286	0.311562	chr20	-	37049652	37049745	37050738	37050888	37049652	37050888
C_D	C	D	ENSG00000099330	OCEL1	0.67	0.801667	1.19652	0.31305	chr19	+	17337501	17337678	17337802	17338008	17337501	17338008
C_D	C	D	ENSG00000160179	ABCG1	0.0123333	0.055	4.45946	0.31354	chr21	+	43707998	43708183	43708320	43708422	43707998	43708422
C_D	C	D	ENSG00000168090	COPS6	0.54	0.706333	1.30802	0.314503	chr7	+	99688214	99688277	99688660	99688775	99688214	99688775
C_D	C	D	ENSG00000105699	LSR	0.569667	0.627	1.10064	0.316291	chr19	+	35757581	35757641	35757741	35757870	35757581	35757870
C_D	C	D	ENSG00000184281	TSSC4	0.899667	0.925667	1.0289	0.316797	chr11	+	2423840	2423882	2424074	2425106	2423840	2425106
C_D	C	D	ENSG00000143702	CEP170	0.125	0.167	1.336	0.316888	chr1	-	243349080	243349374	243349560	243349724	243349080	243349724
C_D	C	D	ENSG00000131408	NR1H2	0.0126667	0.0183333	1.44737	0.317462	chr19	+	50879729	50879833	50879975	50880083	50879729	50880083
C_D	C	D	ENSG00000146830	GIGYF1	0.0906667	0.125333	1.38235	0.317699	chr7	-	100283596	100283702	100283802	100284056	100283596	100284056
C_D	C	D	ENSG00000179532	DNHD1	0.557	0.752667	1.35129	0.317807	chr11	+	6569092	6569270	6569439	6569632	6569092	6569632
C_D	C	D	ENSG00000148985	PGAP2	0.0473333	0.0616667	1.30282	0.318114	chr11	+	3845112	3845365	3845499	3845606	3845112	3845606
C_D	C	D	ENSG00000223705	NSUN5P1	0.949	0.936	0.986301	0.318114	chr7	+	75045258	75045308	75045380	75045469	75045258	75045469
C_D	C	D	ENSG00000137474	MYO7A	0.497333	1	2.01072	0.319724	chr11	+	76922865	76922976	76923996	76924080	76922865	76924080
C_D	C	D	ENSG00000178038	ALS2CL	0.301667	0.388333	1.28729	0.319724	chr3	-	46716055	46716229	46717107	46717466	46716055	46717466
C_D	C	D	ENSG00000163930	BAP1	0.0333333	0.0443333	1.33	0.320144	chr3	-	52436794	52436887	52437153	52437314	52436794	52437314
C_D	C	D	ENSG00000167695	FAM57A	0.0153333	0.0346667	2.26087	0.320144	chr17	+	635651	636009	636337	636421	635651	636421
C_D	C	D	ENSG00000197102	DYNC1H1	0.017	0.025	1.47059	0.321785	chr14	+	102515776	102515919	102516050	102516219	102515776	102516219
C_D	C	D	ENSG00000166816	LDHD	0.0223333	0.149333	6.68657	0.322652	chr16	-	75148724	75148866	75149095	75149237	75148724	75149237
C_D	C	D	ENSG00000090674	MCOLN1	0.0576667	0.0813333	1.4104	0.322921	chr19	+	7592405	7592514	7592749	7592846	7592405	7592846
C_D	C	D	ENSG00000131697	NPHP4	0.0193333	0.0326667	1.68966	0.323169	chr1	-	5922870	5924093	5924397	5926518	5922870	5926518
C_D	C	D	ENSG00000185000	DGAT1	0.0156667	0.0233333	1.48936	0.323169	chr8	-	145541923	145542025	145542123	145542229	145541923	145542229
C_D	C	D	ENSG00000135451	TROAP	0.298	0.359333	1.20582	0.323225	chr12	+	49723927	49724726	49724996	49725190	49723927	49725190
C_D	C	D	ENSG00000228300	C19orf24	0.886	0.821	0.926637	0.323389	chr19	+	1276091	1276672	1277181	1277298	1276091	1277298
C_D	C	D	ENSG00000171914	TLN2	0.00966667	0.021	2.17241	0.324002	chr15	+	63045971	63046115	63047730	63047892	63045971	63047892
C_D	C	D	ENSG00000115282	TTC31	0.845333	0.957333	1.13249	0.324134	chr2	+	74717370	74717600	74718254	74718311	74717370	74718311
C_D	C	D	ENSG00000140400	MAN2C1	0.248333	0.302333	1.21745	0.324225	chr15	-	75648946	75649026	75649133	75649243	75648946	75649243
C_D	C	D	ENSG00000142910	TINAGL1	0.0296667	0.037	1.24719	0.32436	chr1	+	32048749	32049176	32050278	32050402	32048749	32050402
C_D	C	D	ENSG00000172771	EFCAB12	0.158667	0.686667	4.32773	0.32453	chr3	-	129130000	129130197	129134087	129134244	129130000	129134244
C_D	C	D	ENSG00000163516	ANKZF1	0.375667	0.464333	1.23602	0.324965	chr2	+	220098854	220099010	220099547	220100034	220098854	220100034
C_D	C	D	ENSG00000160226	C21orf2	0.193	0.251	1.30052	0.326151	chr21	-	45750345	45750799	45751725	45751897	45750345	45751897
C_D	C	D	ENSG00000105221	AKT2	0.007	0.0116667	1.66667	0.326387	chr19	-	40742163	40742292	40743875	40743998	40742163	40743998
C_D	C	D	ENSG00000141994	DUS3L	0.714	0.530667	0.743231	0.327275	chr19	-	5786759	5786930	5787071	5787182	5786759	5787182
C_D	C	D	ENSG00000168970	JMJD7-PLA2G4B	0.0646667	0.163333	2.52577	0.330881	chr15	+	42134390	42134474	42134751	42134789	42134390	42134789
C_D	C	D	ENSG00000070756	PABPC1	0.974	0.966333	0.992129	0.331376	chr8	-	101730000	101730116	101730410	101730508	101730000	101730508
C_D	C	D	ENSG00000002016	RAD52	0.0643333	0.0356667	0.554404	0.331376	chr12	-	1038929	1039052	1039216	1039310	1038929	1039310
C_D	C	D	ENSG00000127948	POR	0.0376667	0.03	0.79646	0.331376	chr7	+	75615476	75615559	75615654	75616173	75615476	75616173
C_D	C	D	ENSG00000108465	CDK5RAP3	0.097	0.113667	1.17182	0.331376	chr17	+	46050884	46051016	46051296	46051397	46050884	46051397
C_D	C	D	ENSG00000087274	ADD1	0.187667	0.306667	1.6341	0.331717	chr4	+	2910241	2910331	2911065	2911158	2910241	2911158
C_D	C	D	ENSG00000227057	WDR46	0.051	0.066	1.29412	0.332346	chr6	-	33246884	33247151	33247273	33247387	33246884	33247387
C_D	C	D	ENSG00000100031	GGT1	0.936	0.954333	1.01959	0.332366	chr22	+	25006216	25006303	25006421	25006498	25006216	25006498
C_D	C	D	ENSG00000154134	ROBO3	0.618	0.801667	1.2972	0.33405	chr11	+	124747414	124747554	124747832	124748027	124747414	124748027
C_D	C	D	ENSG00000160741	CRTC2	0.00866667	0.0263333	3.03846	0.335089	chr1	-	153927348	153927465	153927540	153927642	153927348	153927642
C_D	C	D	ENSG00000131652	THOC6	0.918	0.869667	0.947349	0.3397	chr16	+	3075924	3075989	3076251	3076289	3075924	3076289
C_D	C	D	ENSG00000010270	STARD3NL	0.0606667	0.0853333	1.40659	0.340286	chr7	+	38254628	38254706	38256788	38256906	38254628	38256906
C_D	C	D	ENSG00000119185	ITGB1BP1	0.053	0.0453333	0.855346	0.340476	chr2	-	9546789	9547034	9547577	9547727	9546789	9547727
C_D	C	D	ENSG00000137497	NUMA1	0.117333	0.136	1.15909	0.341597	chr11	-	71718234	71718481	71719733	71719891	71718234	71719891
C_D	C	D	ENSG00000150990	DHX37	0.0233333	0.0323333	1.38571	0.341597	chr12	-	125434958	125435096	125435235	125435350	125434958	125435350
C_D	C	D	ENSG00000109103	UNC119	0.181667	0.218	1.2	0.341597	chr17	-	26873725	26874427	26874694	26874867	26873725	26874867
C_D	C	D	ENSG00000175061	FAM211A-AS1	0.798667	0.827667	1.03631	0.341597	chr17	+	16342640	16342707	16343498	16343567	16342640	16343567
C_D	C	D	ENSG00000198837	DENND4B	0.102667	0.137	1.33442	0.341972	chr1	-	153903167	153903333	153903422	153903540	153903167	153903540
C_D	C	D	ENSG00000166986	MARS	0.939667	0.963667	1.02554	0.341972	chr12	+	57905790	57905886	57906085	57906136	57905790	57906136
C_D	C	D	ENSG00000175197	DDIT3	0.233667	0.288	1.23252	0.345482	chr12	-	57911051	57911221	57911488	57911536	57911051	57911536
C_D	C	D	ENSG00000099875	MKNK2	0.03	0.0403333	1.34444	0.345889	chr19	-	2042605	2042661	2042764	2042869	2042605	2042869
C_D	C	D	ENSG00000106133	NSUN5P2	0.934	0.916667	0.981442	0.346325	chr7	-	72419430	72419519	72419591	72419641	72419430	72419641
C_D	C	D	ENSG00000186866	POFUT2	0.240333	0.174667	0.726768	0.347213	chr21	-	46683842	46685550	46687504	46687628	46683842	46687628
C_D	C	D	ENSG00000136490	LIMD2	0.0293333	0.09	3.06818	0.347213	chr17	-	61776158	61776298	61776387	61776429	61776158	61776429
C_D	C	D	ENSG00000102901	CENPT	0.187	0.227667	1.21747	0.348518	chr16	-	67863667	67864451	67865118	67865261	67863667	67865261
C_D	C	D	ENSG00000163781	TOPBP1	0.323	0.662667	2.0516	0.349652	chr3	-	133317018	133317306	133317399	133317474	133317018	133317474
C_D	C	D	ENSG00000129460	NGDN	0.0263333	0.0336667	1.27848	0.350849	chr14	+	23944379	23944517	23944766	23944851	23944379	23944851
C_D	C	D	ENSG00000100241	SBF1	0.0226667	0.0366667	1.61765	0.351055	chr22	-	50905960	50906119	50906214	50906352	50905960	50906352
C_D	C	D	ENSG00000131591	C1orf159	0.00533333	0.0346667	6.5	0.353051	chr1	-	1019732	1019763	1019860	1019886	1019732	1019886
C_D	C	D	ENSG00000163516	ANKZF1	0.069	0.101333	1.4686	0.353515	chr2	+	220097800	220097913	220098007	220098155	220097800	220098155
C_D	C	D	ENSG00000167645	YIF1B	0.0206667	0.0266667	1.29032	0.353569	chr19	-	38798067	38798161	38798236	38798392	38798067	38798392
C_D	C	D	ENSG00000198270	TMEM116	0.0323333	0.0446667	1.38144	0.35448	chr12	-	112371689	112371834	112374495	112374634	112371689	112374634
C_D	C	D	ENSG00000167861	HID1	0.036	0.0556667	1.5463	0.355606	chr17	-	72954421	72954573	72954767	72954858	72954421	72954858
C_D	C	D	ENSG00000116741	RGS2	0.01	0.0266667	2.66667	0.35906	chr1	+	192779295	192779397	192779499	192779561	192779295	192779561
C_D	C	D	ENSG00000003756	RBM5	0.0846667	0.112333	1.32677	0.359372	chr3	+	50154506	50154604	50154682	50154812	50154506	50154812
C_D	C	D	ENSG00000065000	AP3D1	0.0136667	0.0166667	1.21951	0.360301	chr19	-	2109084	2109206	2109871	2109957	2109084	2109957
C_D	C	D	ENSG00000103245	NARFL	1	0.850333	0.850333	0.360737	chr16	-	780842	781000	782300	782900	780842	782900
C_D	C	D	ENSG00000185753	CXorf38	0.0233333	0.0146667	0.628571	0.360775	chrX	-	40488284	40489414	40489865	40490025	40488284	40490025
C_D	C	D	ENSG00000131871	VIMP	0.00666667	0.012	1.8	0.361768	chr15	-	101814796	101814886	101815459	101815566	101814796	101815566
C_D	C	D	ENSG00000248712	CCDC153	0.691667	0.666667	0.963855	0.361779	chr11	-	119063860	119063953	119064475	119064595	119063860	119064595
C_D	C	D	ENSG00000109111	SUPT6H	0.013	0.0176667	1.35897	0.362707	chr17	+	27027363	27027530	27027958	27028146	27027363	27028146
C_D	C	D	ENSG00000162298	SYVN1	0.048	0.0646667	1.34722	0.362707	chr11	-	64898744	64898844	64898940	64899067	64898744	64899067
C_D	C	D	ENSG00000240303	ACAD11	0.746333	0.508	0.680661	0.362707	chr3	-	132297639	132297900	132298335	132298402	132297639	132298402
C_D	C	D	ENSG00000185920	PTCH1	0.0166667	0.0246667	1.48	0.362707	chr9	-	98212122	98212222	98215759	98215902	98212122	98215902
C_D	C	D	ENSG00000130159	ECSIT	0.035	0.044	1.25714	0.363565	chr19	-	11618516	11618665	11618805	11618863	11618516	11618863
C_D	C	D	ENSG00000132017	DCAF15	0.0866667	0.116	1.33846	0.363736	chr19	+	14071098	14071203	14071276	14071392	14071098	14071392
C_D	C	D	ENSG00000163704	PRRT3	0.536333	0.398333	0.742697	0.36443	chr3	-	9987225	9987395	9987768	9989685	9987225	9989685
C_D	C	D	ENSG00000108671	PSMD11	0.363333	0.487	1.34037	0.36443	chr17	+	30806268	30806394	30807163	30807215	30806268	30807215
C_D	C	D	ENSG00000178719	GRINA	0.009	0.0136667	1.51852	0.364601	chr8	+	145065859	145065972	145066045	145066541	145065859	145066541
C_D	C	D	ENSG00000148297	MED22	0.953667	0.977	1.02447	0.364601	chr9	-	136207754	136208544	136210979	136211188	136207754	136211188
C_D	C	D	ENSG00000163472	TMEM79	0.251333	0.197333	0.785146	0.364777	chr1	+	156254974	156255774	156256050	156256264	156254974	156256264
C_D	C	D	ENSG00000102125	TAZ	0.0383333	0.051	1.33043	0.364777	chrX	+	153648370	153648433	153648550	153648603	153648370	153648603
C_D	C	D	ENSG00000203965	EFCAB7	0.007	0.016	2.28571	0.365472	chr1	+	64033980	64034190	64036691	64036799	64033980	64036799
C_D	C	D	ENSG00000177943	MAMDC4	0.728667	0.821	1.12672	0.365941	chr9	+	139750915	139751027	139751161	139751278	139750915	139751278
C_D	C	D	ENSG00000167716	WDR81	0.147333	0.106	0.719457	0.366456	chr17	+	1638865	1639011	1639332	1639512	1638865	1639512
C_D	C	D	ENSG00000065000	AP3D1	0.314333	0.408667	1.30011	0.3678	chr19	-	2112858	2112930	2113334	2113412	2112858	2113412
C_D	C	D	ENSG00000203875	SNHG5	0.005	0.0113333	2.26667	0.370258	chr6	-	86387512	86387593	86387671	86387750	86387512	86387750
C_D	C	D	ENSG00000109065	NAT9	0.827667	0.905667	1.09424	0.371514	chr17	-	72768098	72768178	72768356	72768416	72768098	72768416
C_D	C	D	ENSG00000100124	ANKRD54	0.0496667	0.0753333	1.51678	0.372271	chr22	-	38228964	38229089	38229165	38229213	38228964	38229213
C_D	C	D	ENSG00000177628	GBA	0.00866667	0.0133333	1.53846	0.372341	chr1	-	155204985	155205102	155205471	155205635	155204985	155205635
C_D	C	D	ENSG00000114388	NPRL2	0.644333	0.503	0.780652	0.37247	chr3	-	50387095	50387259	50387361	50387453	50387095	50387453
C_D	C	D	ENSG00000157796	WDR19	0.451	0.327	0.725055	0.372846	chr4	+	39274599	39274681	39276427	39276578	39274599	39276578
C_D	C	D	ENSG00000114735	HEMK1	0.016	0.0226667	1.41667	0.376338	chr3	+	50617274	50617370	50617546	50617660	50617274	50617660
C_D	C	D	ENSG00000007392	LUC7L	0.118333	0.139	1.17465	0.376338	chr16	-	238967	239338	239966	240134	238967	240134
C_D	C	D	ENSG00000105726	ATP13A1	0.0256667	0.031	1.20779	0.376702	chr19	-	19760549	19760749	19762497	19762606	19760549	19762606
C_D	C	D	ENSG00000008517	IL32	0.0623333	0.0473333	0.759358	0.379367	chr16	+	3117377	3117416	3117554	3117614	3117377	3117614
C_D	C	D	ENSG00000182253	SYNM	0.877667	0.916333	1.04406	0.380255	chr15	+	99669571	99672018	99672954	99675770	99669571	99675770
C_D	C	D	ENSG00000100075	SLC25A1	0.0113333	0.0173333	1.52941	0.381249	chr22	-	19165239	19165378	19165454	19165554	19165239	19165554
C_D	C	D	ENSG00000100425	BRD1	0.805333	0.905	1.12376	0.381956	chr22	-	50181037	50181142	50181224	50181535	50181037	50181535
C_D	C	D	ENSG00000128694	OSGEPL1	0.071	0.0523333	0.737089	0.384087	chr2	-	190618641	190618790	190618866	190619071	190618641	190619071
C_D	C	D	ENSG00000161179	YDJC	0.267667	0.377667	1.41096	0.384321	chr22	-	21983298	21983476	21983596	21983696	21983298	21983696
C_D	C	D	ENSG00000110844	PRPF40B	0.662	0.506	0.76435	0.384321	chr12	+	50025642	50025708	50026637	50026663	50025642	50026663
C_D	C	D	ENSG00000205593	DENND6B	0.103	0.224333	2.17799	0.386148	chr22	-	50752242	50752307	50752635	50752701	50752242	50752701
C_D	C	D	ENSG00000108883	EFTUD2	0.00966667	0.0126667	1.31034	0.38624	chr17	-	42930884	42931003	42931636	42931724	42930884	42931724
C_D	C	D	ENSG00000271723	MROH7-TTC4	0.955333	0.972333	1.01779	0.38643	chr1	+	55197158	55197222	55197327	55197373	55197158	55197373
C_D	C	D	ENSG00000136718	IMP4	0.00966667	0.0146667	1.51724	0.386473	chr2	+	131103139	131103272	131103351	131103506	131103139	131103506
C_D	C	D	ENSG00000167578	RAB4B	0.0483333	0.0566667	1.17241	0.386473	chr19	+	41285923	41286004	41286289	41286404	41285923	41286404
C_D	C	D	ENSG00000135506	OS9	0.151	0.174333	1.15453	0.386527	chr12	+	58109542	58109753	58109874	58109976	58109542	58109976
C_D	C	D	ENSG00000188603	CLN3	0.0216667	0.0293333	1.35385	0.389123	chr16	-	28493647	28493703	28493797	28493866	28493647	28493866
C_D	C	D	ENSG00000135454	B4GALNT1	0.295333	0.377	1.27652	0.389888	chr12	-	58021400	58021641	58021904	58022045	58021400	58022045
C_D	C	D	ENSG00000095059	DHPS	0.022	0.03	1.36364	0.390947	chr19	-	12790270	12790357	12790436	12790533	12790270	12790533
C_D	C	D	ENSG00000213465	ARL2	0.984	0.989	1.00508	0.390947	chr11	+	64789192	64789360	64789442	64789656	64789192	64789656
C_D	C	D	ENSG00000106009	BRAT1	0.144667	0.166333	1.14977	0.390947	chr7	-	2579419	2579522	2580612	2580686	2579419	2580686
C_D	C	D	ENSG00000143418	CERS2	0.00866667	0.0123333	1.42308	0.390947	chr1	-	150939231	150939338	150939549	150939678	150939231	150939678
C_D	C	D	ENSG00000077463	SIRT6	0.0366667	0.0573333	1.56364	0.391194	chr19	-	4175676	4175757	4175838	4175934	4175676	4175934
C_D	C	D	ENSG00000156253	RWDD2B	0.133	0.181	1.3609	0.391381	chr21	-	30380560	30380628	30380715	30380942	30380560	30380942
C_D	C	D	ENSG00000168701	TMEM208	0.0146667	0.0213333	1.45455	0.392655	chr16	+	67262699	67262784	67262878	67263181	67262699	67263181
C_D	C	D	ENSG00000149761	NUDT22	0.325333	0.396333	1.21824	0.393967	chr11	+	63993761	63993899	63994106	63994604	63993761	63994604
C_D	C	D	ENSG00000140854	KATNB1	0.043	0.0596667	1.3876	0.396337	chr16	+	57789701	57789829	57789903	57789978	57789701	57789978
C_D	C	D	ENSG00000182087	TMEM259	0.0103333	0.0156667	1.51613	0.396337	chr19	-	1011365	1011498	1011578	1011611	1011365	1011611
C_D	C	D	ENSG00000161204	ABCF3	0.0116667	0.0203333	1.74286	0.396337	chr3	+	183906875	183906932	183907042	183907065	183906875	183907065
C_D	C	D	ENSG00000065357	DGKA	0.0113333	0.026	2.29412	0.397667	chr12	+	56346124	56346215	56346517	56346716	56346124	56346716
C_D	C	D	ENSG00000104679	R3HCC1	0.969667	0.985667	1.0165	0.398521	chr8	+	23147378	23147438	23147564	23147982	23147378	23147982
C_D	C	D	ENSG00000165810	BTNL9	0.640667	0.795333	1.24142	0.398521	chr5	+	180482432	180482453	180482988	180483015	180482432	180483015
C_D	C	D	ENSG00000090581	GNPTG	0.037	0.053	1.43243	0.398521	chr16	+	1412206	1412535	1412611	1412743	1412206	1412743
C_D	C	D	ENSG00000115282	TTC31	0.041	0.057	1.39024	0.399618	chr2	+	74717370	74717600	74717782	74718311	74717370	74718311
C_D	C	D	ENSG00000140983	RHOT2	0.0273333	0.0406667	1.4878	0.402292	chr16	+	718352	718411	718487	718569	718352	718569
C_D	C	D	ENSG00000154743	TSEN2	0.0233333	0.032	1.37143	0.405197	chr3	+	12571260	12571372	12573068	12573158	12571260	12573158
C_D	C	D	ENSG00000113249	HAVCR1	0.819	0.851333	1.03948	0.405197	chr5	-	156484908	156484966	156485314	156485487	156484908	156485487
C_D	C	D	ENSG00000186648	LRRC16B	0.084	0.448667	5.34127	0.405197	chr14	+	24531917	24532055	24532328	24532392	24531917	24532392
C_D	C	D	ENSG00000213780	GTF2H4	0.189	0.231	1.22222	0.407268	chr6	+	30880886	30880934	30881085	30881164	30880886	30881164
C_D	C	D	ENSG00000087266	SH3BP2	0.204333	0.422	2.06525	0.413469	chr4	+	2826339	2826457	2826852	2826923	2826339	2826923
C_D	C	D	ENSG00000173039	RELA	0.947333	0.929	0.980647	0.416034	chr11	-	65421072	65421980	65422289	65422471	65421072	65422471
C_D	C	D	ENSG00000106077	ABHD11	0.234333	0.278	1.18634	0.420768	chr7	-	73151550	73151721	73151891	73152065	73151550	73152065
C_D	C	D	ENSG00000130935	NOL11	0.0196667	0.024	1.22034	0.42127	chr17	+	65734237	65734471	65735047	65735126	65734237	65735126
C_D	C	D	ENSG00000112655	PTK7	0.0456667	0.075	1.64234	0.42127	chr6	+	43109909	43110037	43111154	43111358	43109909	43111358
C_D	C	D	ENSG00000119707	RBM25	0.022	0.0273333	1.24242	0.422049	chr14	+	73577538	73577863	73578235	73578510	73577538	73578510
C_D	C	D	ENSG00000110888	CAPRIN2	0.731	0.593333	0.811674	0.422499	chr12	-	30867892	30868015	30869441	30869610	30867892	30869610
C_D	C	D	ENSG00000103024	NME3	0.872333	0.848	0.972105	0.423265	chr16	-	1820881	1820994	1821280	1821411	1820881	1821411
C_D	C	D	ENSG00000172375	C2CD2L	0.0436667	0.0576667	1.32061	0.425767	chr11	+	118982230	118982339	118983037	118983102	118982230	118983102
C_D	C	D	ENSG00000166986	MARS	0.061	0.07	1.14754	0.428743	chr12	+	57909702	57909774	57910027	57910120	57909702	57910120
C_D	C	D	ENSG00000161204	ABCF3	0.0216667	0.0333333	1.53846	0.429004	chr3	+	183907042	183907065	183907175	183907231	183907042	183907231
C_D	C	D	ENSG00000100099	HPS4	0.0456667	0.0586667	1.28467	0.431923	chr22	-	26862191	26862228	26864516	26864589	26862191	26864589
C_D	C	D	ENSG00000261408	TEN1-CDK3	0.197	0.242	1.22843	0.432633	chr17	+	73998591	73998693	73999275	73999479	73998591	73999479
C_D	C	D	ENSG00000182208	MOB2	0.0666667	0.0816667	1.225	0.434266	chr11	-	1501622	1501716	1501954	1502115	1501622	1502115
C_D	C	D	ENSG00000178038	ALS2CL	0.838	0.632	0.754177	0.435952	chr3	-	46712977	46713258	46713373	46713523	46712977	46713523
C_D	C	D	ENSG00000168096	ANKS3	0.0453333	0.0606667	1.33824	0.436167	chr16	-	4751434	4751544	4752102	4752243	4751434	4752243
C_D	C	D	ENSG00000178149	DALRD3	0.581333	0.669	1.1508	0.436376	chr3	-	49053405	49053493	49053590	49053773	49053405	49053773
C_D	C	D	ENSG00000106123	EPHB6	0.98	0.87	0.887755	0.438763	chr7	+	142561723	142562020	142562288	142562504	142561723	142562504
C_D	C	D	ENSG00000114857	NKTR	0.108	0.154333	1.42901	0.440699	chr3	+	42661155	42661200	42662920	42663008	42661155	42663008
C_D	C	D	ENSG00000130589	HELZ2	0.752667	0.620667	0.824624	0.445008	chr20	-	62202037	62202221	62203460	62204574	62202037	62204574
C_D	C	D	ENSG00000132781	MUTYH	0.275	0.343333	1.24848	0.445351	chr1	-	45798434	45798506	45798589	45798996	45798434	45798996
C_D	C	D	ENSG00000160223	ICOSLG	0.128667	0.205667	1.59845	0.44552	chr21	-	45646716	45648927	45649936	45649972	45646716	45649972
C_D	C	D	ENSG00000197989	SNHG12	0.855667	0.888667	1.03857	0.446668	chr1	-	28906044	28906099	28906453	28906493	28906044	28906493
C_D	C	D	ENSG00000132549	VPS13B	0.228	0.307667	1.34942	0.448503	chr8	+	100883012	100883115	100883675	100883925	100883012	100883925
C_D	C	D	ENSG00000076382	SPAG5	0.0453333	0.0543333	1.19853	0.452384	chr17	-	26906768	26906855	26907026	26907138	26906768	26907138
C_D	C	D	ENSG00000204356	NELFE	0.0383333	0.0446667	1.16522	0.454886	chr6	-	31921505	31921608	31921856	31921911	31921505	31921911
C_D	C	D	ENSG00000163930	BAP1	0.432	0.568333	1.31559	0.454886	chr3	-	52436794	52436956	52437153	52437314	52436794	52437314
C_D	C	D	ENSG00000213145	CRIP1	0.965	0.977667	1.01313	0.454886	chr14	+	105952653	105953636	105954667	105954725	105952653	105954725
C_D	C	D	ENSG00000182979	MTA1	0.027	0.036	1.33333	0.456069	chr14	+	105930799	105930904	105931010	105931200	105930799	105931200
C_D	C	D	ENSG00000004534	RBM6	0.081	0.097	1.19753	0.456069	chr3	+	50098894	50098980	50099394	50099541	50098894	50099541
C_D	C	D	ENSG00000105135	ILVBL	0.0303333	0.0396667	1.30769	0.456069	chr19	-	15233503	15233615	15233702	15233841	15233503	15233841
C_D	C	D	ENSG00000143630	HCN3	0.783667	0.872333	1.11314	0.456701	chr1	+	155253764	155253926	155254329	155254548	155253764	155254548
C_D	C	D	ENSG00000073350	LLGL2	0.0236667	0.033	1.39437	0.456769	chr17	+	73570293	73570341	73570533	73570749	73570293	73570749
C_D	C	D	ENSG00000163161	ERCC3	0.566333	0.693333	1.22425	0.456798	chr2	-	128046912	128047095	128047264	128047400	128046912	128047400
C_D	C	D	ENSG00000104870	FCGRT	0.0576667	0.0466667	0.809249	0.457273	chr19	+	50027763	50028033	50028713	50028830	50027763	50028830
C_D	C	D	ENSG00000026036	RTEL1-TNFRSF6B	0.0236667	0.0353333	1.49296	0.457918	chr20	+	62323094	62323190	62324157	62324356	62323094	62324356
C_D	C	D	ENSG00000256269	HMBS	0.0103333	0.0136667	1.32258	0.457918	chr11	+	118962834	118963233	118963467	118963521	118962834	118963521
C_D	C	D	ENSG00000106290	TAF6	0.0156667	0.0113333	0.723404	0.459792	chr7	-	99710971	99711028	99711238	99711392	99710971	99711392
C_D	C	D	ENSG00000100982	PCIF1	0.057	0.043	0.754386	0.460238	chr20	+	44575901	44576077	44576162	44576662	44575901	44576662
C_D	C	D	ENSG00000168701	TMEM208	0.963333	0.944	0.979931	0.463353	chr16	+	67262699	67262739	67262878	67263181	67262699	67263181
C_D	C	D	ENSG00000124593	PRICKLE4	0.858333	0.749333	0.87301	0.463366	chr6	+	41751199	41751343	41751471	41751976	41751199	41751976
C_D	C	D	ENSG00000183426	NPIPA1	0.922667	0.965333	1.04624	0.463609	chr16	+	15029016	15029133	15029201	15029254	15029016	15029254
C_D	C	D	ENSG00000005961	ITGA2B	0.382	0.241333	0.631763	0.463609	chr17	-	42457967	42458013	42458246	42458429	42457967	42458429
C_D	C	D	ENSG00000077782	FGFR1	0.0253333	0.0303333	1.19737	0.463609	chr8	-	38285438	38285611	38285863	38285953	38285438	38285953
C_D	C	D	ENSG00000099840	IZUMO4	0.174	0.438	2.51724	0.464185	chr19	+	2097927	2097954	2098050	2098126	2097927	2098126
C_D	C	D	ENSG00000143575	HAX1	0.0113333	0.0143333	1.26471	0.464494	chr1	+	154247629	154247736	154247868	154247959	154247629	154247959
C_D	C	D	ENSG00000144395	CCDC150	0.715333	0.817	1.14212	0.46569	chr2	+	197593916	197594111	197594516	197594585	197593916	197594585
C_D	C	D	ENSG00000182944	EWSR1	0.568667	0.651	1.14478	0.46569	chr22	+	29694722	29694885	29695184	29695270	29694722	29695270
C_D	C	D	ENSG00000113971	NPHP3	0.0563333	0.0756667	1.3432	0.466514	chr3	-	132403397	132403638	132405103	132405231	132403397	132405231
C_D	C	D	ENSG00000106330	MOSPD3	0.0346667	0.02	0.576923	0.466514	chr7	+	100210352	100210619	100210816	100210892	100210352	100210892
C_D	C	D	ENSG00000164039	BDH2	0.0286667	0.038	1.32558	0.466576	chr4	-	104006505	104006619	104007636	104007697	104006505	104007697
C_D	C	D	ENSG00000161526	SAP30BP	0.888667	0.873	0.982371	0.46805	chr17	+	73701690	73701773	73702087	73702172	73701690	73702172
C_D	C	D	ENSG00000111261	MANSC1	0.974	0.952333	0.977755	0.470773	chr12	-	12496025	12496107	12496209	12496348	12496025	12496348
C_D	C	D	ENSG00000180104	EXOC3	0.036	0.045	1.25	0.47227	chr5	+	464404	464527	465225	465387	464404	465387
C_D	C	D	ENSG00000142534	RPS11	0.013	0.0143333	1.10256	0.47227	chr19	+	50000450	50000582	50000776	50000852	50000450	50000852
C_D	C	D	ENSG00000072163	LIMS2	0	0.366667	Inf	0.47227	chr2	-	128397844	128397893	128398470	128398563	128397844	128398563
C_D	C	D	ENSG00000163040	CCDC74A	0.0796667	0.0956667	1.20084	0.47227	chr2	+	132289236	132289375	132290161	132290354	132289236	132290354
C_D	C	D	ENSG00000126522	ASL	0.0123333	0.023	1.86486	0.472469	chr7	+	65554077	65554162	65554262	65554322	65554077	65554322
C_D	C	D	ENSG00000172732	MUS81	0.133667	0.159333	1.19202	0.476524	chr11	+	65633281	65633365	65633456	65633910	65633281	65633910
C_D	C	D	ENSG00000095906	NUBP2	0.0123333	0.017	1.37838	0.478746	chr16	+	1837941	1838052	1838138	1838208	1837941	1838208
C_D	C	D	ENSG00000159479	MED8	0.00666667	0.0143333	2.15	0.479458	chr1	-	43851648	43851897	43852259	43852341	43851648	43852341
C_D	C	D	ENSG00000010704	HFE	0.0383333	0.05	1.30435	0.480844	chr6	+	26091068	26091332	26091541	26091817	26091068	26091817
C_D	C	D	ENSG00000068354	TBC1D25	0.046	0.0323333	0.702899	0.483466	chrX	+	48417284	48417412	48417545	48417734	48417284	48417734
C_D	C	D	ENSG00000103723	AP3B2	0.108333	0.14	1.29231	0.485465	chr15	-	83357487	83357583	83357909	83357984	83357487	83357984
C_D	C	D	ENSG00000073050	XRCC1	0.0223333	0.0326667	1.46269	0.485465	chr19	-	44056948	44057060	44057133	44057243	44056948	44057243
C_D	C	D	ENSG00000138073	PREB	0.0116667	0.017	1.45714	0.487961	chr2	-	27354539	27354699	27354877	27354950	27354539	27354950
C_D	C	D	ENSG00000189046	ALKBH2	0.397333	0.436333	1.09815	0.489154	chr12	-	109530311	109530592	109531051	109531277	109530311	109531277
C_D	C	D	ENSG00000145191	EIF2B5	0.0213333	0.03	1.40625	0.489511	chr3	+	183855407	183855593	183855685	183855863	183855407	183855863
C_D	C	D	ENSG00000100650	SRSF5	0.914	0.945667	1.03465	0.489816	chr14	+	70235898	70235968	70236227	70237257	70235898	70237257
C_D	C	D	ENSG00000065717	TLE2	0.0816667	0.274333	3.35918	0.491397	chr19	-	3019280	3019461	3019696	3019771	3019280	3019771
C_D	C	D	ENSG00000155363	MOV10	0.122333	0.140667	1.14986	0.491397	chr1	+	113240908	113241411	113242306	113242432	113240908	113242432
C_D	C	D	ENSG00000158850	B4GALT3	0.0483333	0.0373333	0.772414	0.491397	chr1	-	161143394	161143517	161143648	161143839	161143394	161143839
C_D	C	D	ENSG00000156976	EIF4A2	0.364	0.406333	1.1163	0.491397	chr3	+	186502352	186502485	186503671	186503840	186502352	186503840
C_D	C	D	ENSG00000196730	DAPK1	0.029	0.0406667	1.4023	0.494958	chr9	+	90254564	90254613	90254703	90254730	90254564	90254730
C_D	C	D	ENSG00000113108	APBB3	0.688333	0.779333	1.1322	0.496499	chr5	-	139941171	139941286	139941428	139941434	139941171	139941434
C_D	C	D	ENSG00000179152	TCAIM	0.013	0.0216667	1.66667	0.498615	chr3	+	44441846	44442079	44442694	44442826	44441846	44442826
C_D	C	D	ENSG00000184922	FMNL1	0.907333	0.878667	0.968406	0.499287	chr17	+	43323576	43323697	43323871	43323971	43323576	43323971
C_D	C	D	ENSG00000111665	CDCA3	0.483	0.538333	1.11456	0.499287	chr12	-	6958486	6958577	6958728	6959022	6958486	6959022
C_D	C	D	ENSG00000144061	NPHP1	0.237	0.719667	3.03657	0.499287	chr2	-	110920624	110920712	110922264	110922307	110920624	110922307
C_D	C	D	ENSG00000130726	TRIM28	0.00666667	0.012	1.8	0.499287	chr19	+	59061103	59061227	59061315	59061402	59061103	59061402
C_D	C	D	ENSG00000268895	A1BG-AS1	0.556333	0.667333	1.19952	0.501149	chr19	+	58865079	58865223	58865734	58866549	58865079	58866549
C_D	C	D	ENSG00000124177	CHD6	0.0813333	0.108	1.32787	0.501149	chr20	-	40125448	40126141	40126807	40126866	40125448	40126866
C_D	C	D	ENSG00000178761	FAM219B	0.795	0.831333	1.0457	0.50189	chr15	-	75192332	75192478	75194290	75194404	75192332	75194404
C_D	C	D	ENSG00000158796	DEDD	0.977667	0.988333	1.01091	0.507283	chr1	-	161093927	161094000	161094129	161094316	161093927	161094316
C_D	C	D	ENSG00000114026	OGG1	0.862333	0.92	1.06687	0.509795	chr3	+	9798450	9798500	9798727	9798875	9798450	9798875
C_D	C	D	ENSG00000197150	ABCB8	0.0236667	0.0323333	1.3662	0.510505	chr7	+	150731359	150731515	150731591	150731686	150731359	150731686
C_D	C	D	ENSG00000197530	MIB2	0.0276667	0.065	2.3494	0.511326	chr1	+	1562216	1562379	1562453	1562587	1562216	1562587
C_D	C	D	ENSG00000163930	BAP1	0.582667	0.689667	1.18364	0.511362	chr3	-	52440268	52440338	52440844	52440923	52440268	52440923
C_D	C	D	ENSG00000150776	C11orf57	0.950333	0.974	1.0249	0.514721	chr11	+	111945039	111945082	111945610	111945640	111945039	111945640
C_D	C	D	ENSG00000075415	SLC25A3	0.0626667	0.0696667	1.1117	0.515465	chr12	+	98987402	98987518	98987752	98987913	98987402	98987913
C_D	C	D	ENSG00000103266	STUB1	0.750667	0.813	1.08304	0.515717	chr16	+	731792	731903	732019	732076	731792	732076
C_D	C	D	ENSG00000049656	CLPTM1L	0.01	0.013	1.3	0.517104	chr5	-	1321749	1321794	1321878	1321934	1321749	1321934
C_D	C	D	ENSG00000115307	AUP1	0.197667	0.231333	1.17032	0.518252	chr2	-	74754067	74754248	74754374	74754490	74754067	74754490
C_D	C	D	ENSG00000161048	NAPEPLD	1	0.908667	0.908667	0.518886	chr7	-	102740222	102743569	102743870	102744001	102740222	102744001
C_D	C	D	ENSG00000196497	IPO4	0.00566667	0.0163333	2.88235	0.518886	chr14	-	24657549	24657629	24657757	24657844	24657549	24657844
C_D	C	D	ENSG00000009950	MLXIPL	0.539333	0.368333	0.682942	0.518952	chr7	-	73010693	73010809	73010968	73011119	73010693	73011119
C_D	C	D	ENSG00000102878	HSF4	0.313	0.377	1.20447	0.518952	chr16	+	67203181	67203251	67203533	67203848	67203181	67203848
C_D	C	D	ENSG00000130600	H19	0.491667	0.826	1.68	0.52003	chr11	-	2016405	2017018	2017105	2017228	2016405	2017228
C_D	C	D	ENSG00000167962	ZNF598	0.065	0.0703333	1.08205	0.52003	chr16	-	2049496	2050257	2050391	2050482	2049496	2050482
C_D	C	D	ENSG00000130734	ATG4D	0.0106667	0.0233333	2.1875	0.521546	chr19	+	10662572	10662651	10662720	10662797	10662572	10662797
C_D	C	D	ENSG00000114626	ABTB1	0.0566667	0.0706667	1.24706	0.521801	chr3	+	127395378	127395424	127395809	127396129	127395378	127396129
C_D	C	D	ENSG00000008710	PKD1	0.0463333	0.0643333	1.38849	0.52528	chr16	-	2141781	2141907	2142047	2142189	2141781	2142189
C_D	C	D	ENSG00000013573	DDX11	0.273	0.31	1.13553	0.526924	chr12	+	31242336	31242424	31242819	31243028	31242336	31243028
C_D	C	D	ENSG00000129667	RHBDF2	0.709333	0.645	0.909305	0.529961	chr17	-	74483793	74483933	74484055	74484214	74483793	74484214
C_D	C	D	ENSG00000103496	STX4	0.0293333	0.04	1.36364	0.530088	chr16	+	31050861	31050972	31051043	31051139	31050861	31051139
C_D	C	D	ENSG00000121851	POLR3GL	0.0243333	0.0326667	1.34247	0.530823	chr1	-	145456990	145457104	145457235	145457309	145456990	145457309
C_D	C	D	ENSG00000130299	GTPBP3	0.11	0.151333	1.37576	0.531706	chr19	+	17448816	17449064	17449173	17449260	17448816	17449260
C_D	C	D	ENSG00000100395	L3MBTL2	0.0406667	0.0493333	1.21311	0.532355	chr22	+	41613126	41613206	41615422	41615540	41613126	41615540
C_D	C	D	ENSG00000110697	PITPNM1	0.210333	0.270667	1.28685	0.533812	chr11	-	67263648	67263816	67264701	67264907	67263648	67264907
C_D	C	D	ENSG00000115548	KDM3A	0.0106667	0.014	1.3125	0.534664	chr2	+	86716642	86716782	86718003	86718180	86716642	86718180
C_D	C	D	ENSG00000143578	CREB3L4	0.059	0.0803333	1.36158	0.535628	chr1	+	153941405	153941652	153941809	153941931	153941405	153941931
C_D	C	D	ENSG00000100911	PSME2	0.033	0.0403333	1.22222	0.536397	chr14	-	24613608	24614364	24614451	24614482	24613608	24614482
C_D	C	D	ENSG00000141524	TMC6	0.0646667	0.0823333	1.2732	0.537983	chr17	-	76121806	76121965	76122357	76122447	76121806	76122447
C_D	C	D	ENSG00000186088	GSAP	0.222667	0.275667	1.23802	0.537989	chr7	-	76958649	76958708	76959555	76959684	76958649	76959684
C_D	C	D	ENSG00000205744	DENND1C	0.431667	0.431667	1	0.537989	chr19	-	6471275	6471316	6471416	6471507	6471275	6471507
C_D	C	D	ENSG00000117308	GALE	0.0666667	0.079	1.185	0.538468	chr1	-	24122998	24123076	24123186	24123272	24122998	24123272
C_D	C	D	ENSG00000114416	FXR1	0.169667	0.152667	0.899804	0.539583	chr3	+	180680670	180680728	180680815	180680878	180680670	180680878
C_D	C	D	ENSG00000102225	CDK16	0.398	0.538333	1.3526	0.540086	chrX	+	47086392	47086498	47086558	47086622	47086392	47086622
C_D	C	D	ENSG00000159423	ALDH4A1	0.964667	0.992667	1.02903	0.540089	chr1	-	19197925	19198284	19199297	19199451	19197925	19199451
C_D	C	D	ENSG00000103510	KAT8	0.0556667	0.07	1.25749	0.541087	chr16	+	31141776	31141927	31142066	31142221	31141776	31142221
C_D	C	D	ENSG00000185189	NRBP2	0.0613333	0.0816667	1.33152	0.542144	chr8	-	144921680	144921997	144922100	144922202	144921680	144922202
C_D	C	D	ENSG00000104915	STX10	0.0626667	0.0753333	1.20213	0.542144	chr19	-	13254875	13255300	13255390	13255485	13254875	13255485
C_D	C	D	ENSG00000224424	PRKAR2A-AS1	0.372	0.472333	1.26971	0.542227	chr3	+	48885369	48885458	48885537	48885841	48885369	48885841
C_D	C	D	ENSG00000205189	ZBTB10	0.888	0.816333	0.919294	0.542474	chr8	+	81430637	81430673	81430745	81430814	81430637	81430814
C_D	C	D	ENSG00000143303	RRNAD1	0.366333	0.428	1.16833	0.542474	chr1	+	156701782	156701907	156702072	156702265	156701782	156702265
C_D	C	D	ENSG00000197343	ZNF655	0.893333	0.927667	1.03843	0.54336	chr7	+	99159510	99159596	99159971	99160117	99159510	99160117
C_D	C	D	ENSG00000112511	PHF1	0.358667	0.302333	0.842937	0.54336	chr6	+	33382501	33382606	33382742	33382921	33382501	33382921
C_D	C	D	ENSG00000196547	MAN2A2	0.225667	0.263333	1.16691	0.544075	chr15	+	91455272	91455509	91455771	91455894	91455272	91455894
C_D	C	D	ENSG00000187994	RINL	0.086	0.184	2.13953	0.544075	chr19	-	39366970	39367130	39367332	39367421	39366970	39367421
C_D	C	D	ENSG00000234545	FAM133B	0.0553333	0.065	1.1747	0.544075	chr7	-	92206968	92207031	92207463	92207496	92206968	92207496
C_D	C	D	ENSG00000140853	NLRC5	0.115667	0.262667	2.27089	0.544216	chr16	+	57061983	57062067	57062213	57062297	57061983	57062297
C_D	C	D	ENSG00000169592	INO80E	0.495333	0.625333	1.26245	0.545988	chr16	+	30012532	30012851	30015888	30015978	30012532	30015978
C_D	C	D	ENSG00000244687	UBE2V1	0.462667	0.592333	1.28026	0.546194	chr20	-	48713019	48713071	48713208	48713357	48713019	48713357
C_D	C	D	ENSG00000178761	FAM219B	0.95	0.965	1.01579	0.548368	chr15	-	75192332	75192478	75194944	75195127	75192332	75195127
C_D	C	D	ENSG00000241370	RPP21	0.0286667	0.0373333	1.30233	0.549543	chr6	+	30313074	30313175	30313267	30313350	30313074	30313350
C_D	C	D	ENSG00000185324	CDK10	0.939	0.914	0.973376	0.551333	chr16	+	89759681	89759734	89760580	89760640	89759681	89760640
C_D	C	D	ENSG00000061273	HDAC7	0.903667	0.877	0.970491	0.552443	chr12	-	48185653	48185787	48186320	48186452	48185653	48186452
C_D	C	D	ENSG00000149532	CPSF7	0.953	0.975667	1.02378	0.552443	chr11	-	61187941	61188002	61188861	61189080	61187941	61189080
C_D	C	D	ENSG00000103064	SLC7A6	0.935667	0.959333	1.02529	0.552723	chr16	+	68331136	68331379	68332393	68335722	68331136	68335722
C_D	C	D	ENSG00000165644	COMTD1	0.129667	0.164667	1.26992	0.55332	chr10	-	76994695	76994750	76994817	76994936	76994695	76994936
C_D	C	D	ENSG00000120798	NR2C1	0.149667	0.183667	1.22717	0.553429	chr12	-	95451506	95451654	95452085	95452265	95451506	95452265
C_D	C	D	ENSG00000182325	FBXL6	0.903333	0.921333	1.01993	0.553429	chr8	-	145579959	145580209	145580259	145580373	145579959	145580373
C_D	C	D	ENSG00000131795	RBM8A	0.930667	0.926333	0.995344	0.553592	chr1	+	145508015	145508075	145508474	145508611	145508015	145508611
C_D	C	D	ENSG00000223705	NSUN5P1	0.304333	0.346667	1.1391	0.553881	chr7	+	75042066	75042210	75044162	75044301	75042066	75044301
C_D	C	D	ENSG00000112739	PRPF4B	0.889667	0.840333	0.944549	0.557283	chr6	+	4061888	4061934	4062446	4062533	4061888	4062533
C_D	C	D	ENSG00000187535	IFT140	0.127667	0.157333	1.23238	0.557619	chr16	-	1573828	1573957	1574552	1574696	1573828	1574696
C_D	C	D	ENSG00000136718	IMP4	0.0223333	0.029	1.29851	0.557619	chr2	+	131103590	131103685	131103773	131103822	131103590	131103822
C_D	C	D	ENSG00000170037	CNTROB	0.192667	0.235667	1.22318	0.558515	chr17	+	7851804	7851937	7852402	7852455	7851804	7852455
C_D	C	D	ENSG00000143774	GUK1	0.993333	0.979667	0.986242	0.561131	chr1	+	228335106	228335245	228335321	228335400	228335106	228335400
C_D	C	D	ENSG00000162298	SYVN1	1	0.950667	0.950667	0.562917	chr11	-	64899718	64899779	64900202	64900251	64899718	64900251
C_D	C	D	ENSG00000167962	ZNF598	0.470667	0.531	1.12819	0.562917	chr16	-	2049496	2050257	2050409	2050482	2049496	2050482
C_D	C	D	ENSG00000164631	ZNF12	0.962	0.984333	1.02322	0.562917	chr7	-	6728063	6732118	6732232	6732334	6728063	6732334
C_D	C	D	ENSG00000099860	GADD45B	0.5	0.692333	1.38467	0.563428	chr19	+	2476353	2476429	2476526	2476628	2476353	2476628
C_D	C	D	ENSG00000204642	HLA-F	0.0606667	0.0963333	1.58791	0.563989	chr6	+	29693787	29693820	29694179	29694303	29693787	29694303
C_D	C	D	ENSG00000103168	TAF1C	0.02	0.03	1.5	0.567411	chr16	-	84216681	84216755	84216849	84216934	84216681	84216934
C_D	C	D	ENSG00000254986	DPP3	0.0423333	0.0526667	1.24409	0.568577	chr11	+	66262676	66262739	66262835	66262960	66262676	66262960
C_D	C	D	ENSG00000106948	AKNA	0.0246667	0.00633333	0.256757	0.568577	chr9	-	117105987	117106083	117108142	117108289	117105987	117108289
C_D	C	D	ENSG00000175061	FAM211A-AS1	0.579333	0.552667	0.95397	0.568577	chr17	+	16342640	16342728	16342894	16343567	16342640	16343567
C_D	C	D	ENSG00000221968	FADS3	0.354333	0.41	1.1571	0.568577	chr11	-	61643830	61643927	61644337	61644435	61643830	61644435
C_D	C	D	ENSG00000186648	LRRC16B	0.418333	0	0	0.569327	chr14	+	24534166	24534482	24534830	24534959	24534166	24534959
C_D	C	D	ENSG00000213930	GALT	0.875333	0.818	0.934501	0.569464	chr9	+	34647085	34647255	34647537	34647564	34647085	34647564
C_D	C	D	ENSG00000160298	C21orf58	0.820667	0.890667	1.0853	0.569464	chr21	-	47721043	47721627	47721910	47722068	47721043	47722068
C_D	C	D	ENSG00000168701	TMEM208	0.0293333	0.035	1.19318	0.569464	chr16	+	67262397	67262534	67262699	67262784	67262397	67262784
C_D	C	D	ENSG00000162066	AMDHD2	0.550333	0.627	1.13931	0.572098	chr16	+	2578452	2578560	2578650	2578719	2578452	2578719
C_D	C	D	ENSG00000214021	TTLL3	0.902	1	1.10865	0.572098	chr3	+	9859328	9859443	9860238	9860604	9859328	9860604
C_D	C	D	ENSG00000100241	SBF1	0.0203333	0.0116667	0.57377	0.572402	chr22	-	50885750	50885882	50885950	50886038	50885750	50886038
C_D	C	D	ENSG00000114857	NKTR	0.714667	0.783667	1.09655	0.574515	chr3	+	42668691	42668719	42672037	42672067	42668691	42672067
C_D	C	D	ENSG00000120217	CD274	0.982333	0.845333	0.860536	0.57476	chr9	+	5462833	5462968	5463074	5463121	5462833	5463121
C_D	C	D	ENSG00000129933	MAU2	0.022	0.014	0.636364	0.575645	chr19	+	19455657	19455735	19456112	19456178	19455657	19456178
C_D	C	D	ENSG00000167257	RNF214	0.781333	0.705667	0.903157	0.576775	chr11	+	117109316	117109362	117110516	117110576	117109316	117110576
C_D	C	D	ENSG00000203780	FANK1	0.259667	0.130333	0.501926	0.579598	chr10	+	127697622	127697700	127697790	127698161	127697622	127698161
C_D	C	D	ENSG00000118046	STK11	0.0266667	0.0316667	1.1875	0.581165	chr19	+	1221211	1221339	1221947	1222005	1221211	1222005
C_D	C	D	ENSG00000101158	NELFCD	0.00566667	0.0126667	2.23529	0.581387	chr20	+	57568052	57568167	57568503	57568599	57568052	57568599
C_D	C	D	ENSG00000110888	CAPRIN2	0.152667	0.196667	1.28821	0.581515	chr12	-	30872012	30872159	30873744	30873849	30872012	30873849
C_D	C	D	ENSG00000099797	TECR	0.419667	0.532333	1.26847	0.583725	chr19	+	14675597	14675670	14675877	14675935	14675597	14675935
C_D	C	D	ENSG00000160972	PPP1R16A	0.198	0.255667	1.29125	0.583725	chr8	+	145725649	145725774	145725869	145725995	145725649	145725995
C_D	C	D	ENSG00000102103	PQBP1	0.951667	0.936667	0.984238	0.586767	chrX	+	48759509	48759661	48760008	48760072	48759509	48760072
C_D	C	D	ENSG00000065717	TLE2	0.333333	0.258333	0.775	0.588689	chr19	-	3019280	3019464	3019696	3019771	3019280	3019771
C_D	C	D	ENSG00000165533	TTC8	0.0306667	0.042	1.36957	0.588689	chr14	+	89307380	89307540	89307768	89307858	89307380	89307858
C_D	C	D	ENSG00000143126	CELSR2	0.0123333	0.028	2.27027	0.590387	chr1	+	109815261	109815350	109815454	109815649	109815261	109815649
C_D	C	D	ENSG00000092199	HNRNPC	0.036	0.04	1.11111	0.592136	chr14	-	21677294	21679465	21679564	21679725	21677294	21679725
C_D	C	D	ENSG00000148337	CIZ1	0.707667	0.739667	1.04522	0.592462	chr9	-	130940987	130941183	130941351	130941694	130940987	130941694
C_D	C	D	ENSG00000160050	CCDC28B	0.0886667	0.137333	1.54887	0.594999	chr1	+	32670198	32670221	32670794	32670988	32670198	32670988
C_D	C	D	ENSG00000103507	BCKDK	0.395667	0.436333	1.10278	0.597967	chr16	+	31123189	31123348	31123441	31123888	31123189	31123888
C_D	C	D	ENSG00000100359	SGSM3	0.966	0.943	0.97619	0.598339	chr22	+	40804936	40805022	40805343	40805376	40804936	40805376
C_D	C	D	ENSG00000135100	HNF1A	0.055	0.0553333	1.00606	0.600654	chr12	+	121437070	121437192	121437285	121437430	121437070	121437430
C_D	C	D	ENSG00000174233	ADCY6	0.0883333	0.0953333	1.07925	0.602602	chr12	-	49164548	49164753	49165492	49165756	49164548	49165756
C_D	C	D	ENSG00000100429	HDAC10	0.157667	0.0973333	0.617336	0.602602	chr22	-	50684726	50684805	50685107	50685164	50684726	50685164
C_D	C	D	ENSG00000103653	CSK	0.0116667	0.0163333	1.4	0.602602	chr15	+	75093021	75093087	75093163	75093263	75093021	75093263
C_D	C	D	ENSG00000109065	NAT9	0.739333	0.810333	1.09603	0.603149	chr17	-	72768098	72768116	72768356	72768416	72768098	72768416
C_D	C	D	ENSG00000178149	DALRD3	0.185333	0.215667	1.16367	0.603267	chr3	-	49053236	49053305	49053405	49053773	49053236	49053773
C_D	C	D	ENSG00000168701	TMEM208	0.297667	0.392667	1.31915	0.603291	chr16	+	67262397	67262560	67262699	67262784	67262397	67262784
C_D	C	D	ENSG00000140365	COMMD4	0.972667	0.958333	0.985264	0.603664	chr15	+	75631325	75631445	75632042	75632219	75631325	75632219
C_D	C	D	ENSG00000128191	DGCR8	0.102	0.119667	1.1732	0.604042	chr22	+	20077191	20077334	20077498	20077781	20077191	20077781
C_D	C	D	ENSG00000171703	TCEA2	0.187333	0.145667	0.77758	0.604448	chr20	+	62703222	62703294	62703524	62703699	62703222	62703699
C_D	C	D	ENSG00000099797	TECR	0.00666667	0.0133333	2	0.60631	chr19	+	14674793	14674909	14674993	14675099	14674793	14675099
C_D	C	D	ENSG00000178038	ALS2CL	0.305	0.374667	1.22842	0.607032	chr3	-	46712977	46713074	46713373	46713523	46712977	46713523
C_D	C	D	ENSG00000069399	BCL3	0.119667	0.126333	1.05571	0.60816	chr19	+	45261502	45261670	45261980	45262098	45261502	45262098
C_D	C	D	ENSG00000122952	ZWINT	0.0886667	0.0803333	0.906015	0.611172	chr10	-	58117198	58117946	58118137	58118220	58117198	58118220
C_D	C	D	ENSG00000184661	CDCA2	0.0666667	0.084	1.26	0.61202	chr8	+	25317755	25317816	25317899	25318070	25317755	25318070
C_D	C	D	ENSG00000088340	FER1L4	0.724667	0.477667	0.659154	0.61202	chr20	-	34147110	34147394	34148306	34148405	34147110	34148405
C_D	C	D	ENSG00000204264	PSMB8	0.0286667	0.0423333	1.47674	0.61202	chr6	-	32810448	32810560	32810718	32810866	32810448	32810866
C_D	C	D	ENSG00000161996	WDR90	0.343667	0.444333	1.29292	0.61221	chr16	+	703745	703803	705028	705147	703745	705147
C_D	C	D	ENSG00000142684	ZNF593	0.0146667	0.011	0.75	0.613979	chr1	+	26496908	26496971	26497065	26498551	26496908	26498551
C_D	C	D	ENSG00000140983	RHOT2	0.675	0.775333	1.14864	0.613979	chr16	+	718655	718699	720122	720175	718655	720175
C_D	C	D	ENSG00000213347	MXD3	0.915	0.887333	0.969763	0.613979	chr5	-	176737426	176737541	176738379	176738485	176737426	176738485
C_D	C	D	ENSG00000204351	SKIV2L	0.018	0.0273333	1.51852	0.613979	chr6	+	31936399	31936573	31936647	31936866	31936399	31936866
C_D	C	D	ENSG00000165272	AQP3	0.666667	0.707333	1.061	0.615296	chr9	-	33442849	33442968	33443176	33443456	33442849	33443456
C_D	C	D	ENSG00000169727	GPS1	0.0493333	0.043	0.871622	0.615296	chr17	+	80011743	80011925	80012385	80012686	80011743	80012686
C_D	C	D	ENSG00000143033	MTF2	0.865	0.904333	1.04547	0.615296	chr1	+	93575786	93575803	93575883	93575985	93575786	93575985
C_D	C	D	ENSG00000087088	BAX	0.095	0.106333	1.1193	0.618063	chr19	+	49458804	49458856	49458943	49459090	49458804	49459090
C_D	C	D	ENSG00000188603	CLN3	0.0136667	0.0176667	1.29268	0.619193	chr16	-	28493647	28493866	28493946	28493993	28493647	28493993
C_D	C	D	ENSG00000186470	BTN3A2	0.07	0.333333	4.7619	0.619193	chr6	+	26368217	26368278	26368405	26368495	26368217	26368495
C_D	C	D	ENSG00000025770	NCAPH2	0.0526667	0.0626667	1.18987	0.619193	chr22	+	50961445	50961595	50961663	50961901	50961445	50961901
C_D	C	D	ENSG00000167965	MLST8	0.009	0.0146667	1.62963	0.619359	chr16	+	2258210	2258335	2258450	2258614	2258210	2258614
C_D	C	D	ENSG00000128159	TUBGCP6	0.126667	0.192	1.51579	0.620194	chr22	-	50657716	50657885	50658072	50658220	50657716	50658220
C_D	C	D	ENSG00000132640	BTBD3	0.376	0.274333	0.72961	0.621742	chr20	+	11898425	11898659	11898981	11899249	11898425	11899249
C_D	C	D	ENSG00000225697	SLC26A6	0.302	0.248333	0.822296	0.621742	chr3	-	48667074	48667144	48667304	48667411	48667074	48667411
C_D	C	D	ENSG00000101276	SLC52A3	0.737333	0.864333	1.17224	0.621742	chr20	-	740723	741882	742344	742468	740723	742468
C_D	C	D	ENSG00000171747	LGALS4	0.00833333	0.356	42.72	0.622214	chr19	-	39303070	39303159	39303481	39303585	39303070	39303585
C_D	C	D	ENSG00000177954	RPS27	0.848667	0.877333	1.03378	0.623008	chr1	+	153963238	153963278	153963389	153963510	153963238	153963510
C_D	C	D	ENSG00000204348	DXO	0.850333	0.902333	1.06115	0.62411	chr6	-	31938382	31938529	31938688	31938924	31938382	31938924
C_D	C	D	ENSG00000140983	RHOT2	0.973667	0.966667	0.992811	0.62411	chr16	+	720891	721000	721114	721203	720891	721203
C_D	C	D	ENSG00000184634	MED12	0.892	0.940667	1.05456	0.626278	chrX	+	70357575	70357630	70357705	70357793	70357575	70357793
C_D	C	D	ENSG00000156983	BRPF1	0.193	0.238333	1.23489	0.630189	chr3	+	9787256	9787393	9787495	9787614	9787256	9787614
C_D	C	D	ENSG00000136718	IMP4	0.607	0.709667	1.16914	0.630189	chr2	+	131100469	131100535	131100658	131100767	131100469	131100767
C_D	C	D	ENSG00000114388	NPRL2	0.141667	0.165	1.16471	0.631452	chr3	-	50386816	50386925	50387095	50387259	50386816	50387259
C_D	C	D	ENSG00000147274	RBMX	0.769667	0.747667	0.971416	0.631703	chrX	-	135954426	135954504	135957244	135957327	135954426	135957327
C_D	C	D	ENSG00000168256	NKIRAS2	0.91	0.929	1.02088	0.635858	chr17	+	40174416	40174490	40174582	40174658	40174416	40174658
C_D	C	D	ENSG00000135100	HNF1A	0.0666667	0.444333	6.665	0.637272	chr12	+	121437070	121437192	121437264	121437430	121437070	121437430
C_D	C	D	ENSG00000185507	IRF7	0.387333	0.469	1.21084	0.638349	chr11	-	615096	615259	615344	615647	615096	615647
C_D	C	D	ENSG00000163050	ADCK3	0.032	0.0476667	1.48958	0.641735	chr1	+	227171461	227171555	227171794	227171936	227171461	227171936
C_D	C	D	ENSG00000172262	ZNF131	0.316	0.272333	0.861814	0.647196	chr5	+	43161350	43161708	43161810	43162033	43161350	43162033
C_D	C	D	ENSG00000156313	RPGR	0.019	0.025	1.31579	0.647196	chrX	-	38146346	38146498	38147113	38147294	38146346	38147294
C_D	C	D	ENSG00000115677	HDLBP	0.797667	0.885	1.10949	0.647686	chr2	-	242208368	242208520	242208615	242208710	242208368	242208710
C_D	C	D	ENSG00000182473	EXOC7	0.477	0.549	1.15094	0.647686	chr17	-	74083734	74083801	74084544	74084643	74083734	74084643
C_D	C	D	ENSG00000080189	SLC35C2	0.981333	0.971333	0.98981	0.647831	chr20	-	44987025	44987197	44987329	44987402	44987025	44987402
C_D	C	D	ENSG00000145476	CYP4V2	0.07	0.0866667	1.2381	0.650444	chr4	+	187122310	187122496	187126353	187126456	187122310	187126456
C_D	C	D	ENSG00000100722	ZC3H14	1	0.832333	0.832333	0.650444	chr14	+	89034201	89034260	89034382	89034497	89034201	89034497
C_D	C	D	ENSG00000131470	PSMC3IP	0.922667	0.956333	1.03649	0.652567	chr17	-	40725495	40725605	40726116	40726228	40725495	40726228
C_D	C	D	ENSG00000151093	OXSM	0.958333	0.940667	0.981565	0.653038	chr3	+	25832480	25832806	25833260	25833488	25832480	25833488
C_D	C	D	ENSG00000090905	TNRC6A	0.809	0.696333	0.860733	0.655175	chr16	+	24816334	24816472	24816994	24817054	24816334	24817054
C_D	C	D	ENSG00000137145	DENND4C	0.021	0.013	0.619048	0.655269	chr9	+	19336267	19336412	19336683	19336830	19336267	19336830
C_D	C	D	ENSG00000197114	ZGPAT	0.765	0.701333	0.916776	0.655831	chr20	+	62364938	62365064	62366056	62366176	62364938	62366176
C_D	C	D	ENSG00000167380	ZNF226	0.749667	0.679333	0.906181	0.655831	chr19	+	44669740	44669766	44669909	44669960	44669740	44669960
C_D	C	D	ENSG00000119403	PHF19	0.039	0.028	0.717949	0.655831	chr9	-	123627987	123628108	123628305	123628374	123627987	123628374
C_D	C	D	ENSG00000071462	WBSCR22	0.00366667	0.0113333	3.09091	0.65838	chr7	+	73106925	73106976	73107658	73107744	73106925	73107744
C_D	C	D	ENSG00000114270	COL7A1	0.0633333	0.0856667	1.35263	0.659521	chr3	-	48607566	48607611	48607707	48607767	48607566	48607767
C_D	C	D	ENSG00000102317	RBM3	0.946333	0.970667	1.02571	0.660311	chrX	+	48433948	48434055	48434309	48434471	48433948	48434471
C_D	C	D	ENSG00000089280	FUS	0.818333	0.847667	1.03585	0.661455	chr16	+	31196259	31196500	31199645	31199678	31196259	31199678
C_D	C	D	ENSG00000054148	PHPT1	0.672	0.738	1.09821	0.662275	chr9	+	139744464	139744589	139744954	139745012	139744464	139745012
C_D	C	D	ENSG00000111653	ING4	0.096	0.123667	1.28819	0.662953	chr12	-	6761827	6761933	6762101	6762216	6761827	6762216
C_D	C	D	ENSG00000125731	SH2D3A	0.221	0.198	0.895928	0.662953	chr19	-	6754062	6754174	6754261	6754436	6754062	6754436
C_D	C	D	ENSG00000179532	DNHD1	0.431333	0.503	1.16615	0.664421	chr11	+	6579283	6579527	6579714	6579923	6579283	6579923
C_D	C	D	ENSG00000167515	TRAPPC2L	0.892	0.934667	1.04783	0.664474	chr16	+	88925752	88925851	88925980	88926158	88925752	88926158
C_D	C	D	ENSG00000214063	TSPAN4	0.728667	0.776	1.06496	0.664474	chr11	+	864436	864511	865693	865825	864436	865825
C_D	C	D	ENSG00000125691	RPL23	0.967667	0.957333	0.989321	0.664474	chr17	-	37006333	37006467	37008856	37008985	37006333	37008985
C_D	C	D	ENSG00000105193	RPS16	0.775	0.792333	1.02237	0.664474	chr19	-	39924304	39924401	39926297	39926348	39924304	39926348
C_D	C	D	ENSG00000154134	ROBO3	0.297667	0.432667	1.45353	0.664474	chr11	+	124747056	124747080	124747162	124747205	124747056	124747205
C_D	C	D	ENSG00000149179	C11orf49	0.634333	0.699333	1.10247	0.666907	chr11	+	47182677	47182741	47182996	47183798	47182677	47183798
C_D	C	D	ENSG00000103876	FAH	0.508	0.446333	0.878609	0.668704	chr15	+	80445135	80445183	80445367	80445477	80445135	80445477
C_D	C	D	ENSG00000137309	HMGA1	0.117	0.106333	0.908832	0.672613	chr6	+	34204649	34204740	34204980	34205094	34204649	34205094
C_D	C	D	ENSG00000140043	PTGR2	0.482	0.378333	0.784924	0.673388	chr14	+	74343700	74343871	74346757	74346879	74343700	74346879
C_D	C	D	ENSG00000072121	ZFYVE26	0.0326667	0.0446667	1.36735	0.673388	chr14	-	68228082	68228301	68228919	68229129	68228082	68229129
C_D	C	D	ENSG00000158805	ZNF276	0.170667	0.208667	1.22266	0.673388	chr16	+	89789544	89789591	89789667	89790117	89789544	89790117
C_D	C	D	ENSG00000100889	PCK2	0.509333	0.614333	1.20615	0.674318	chr14	+	24563519	24563643	24563974	24564054	24563519	24564054
C_D	C	D	ENSG00000006744	ELAC2	0.011	0.0133333	1.21212	0.674999	chr17	-	12899256	12899295	12899863	12900002	12899256	12900002
C_D	C	D	ENSG00000116580	GON4L	0.0256667	0.0186667	0.727273	0.675078	chr1	-	155785595	155785691	155786002	155786053	155785595	155786053
C_D	C	D	ENSG00000167778	SPRYD3	0.009	0.0143333	1.59259	0.677805	chr12	-	53468432	53468568	53468878	53469003	53468432	53469003
C_D	C	D	ENSG00000123143	PKN1	0.00766667	0.015	1.95652	0.67863	chr19	+	14578376	14578453	14578529	14578605	14578376	14578605
C_D	C	D	ENSG00000137207	YIPF3	0.965333	0.953333	0.987569	0.679321	chr6	-	43480806	43480836	43481096	43481189	43480806	43481189
C_D	C	D	ENSG00000022556	NLRP2	0.963667	0.973	1.00969	0.680246	chr19	+	55481366	55481521	55481590	55481663	55481366	55481663
C_D	C	D	ENSG00000238105	GOLGA2P5	0.234	0.314333	1.3433	0.680246	chr12	-	100550942	100551034	100551305	100551517	100550942	100551517
C_D	C	D	ENSG00000060138	YBX3	0.508667	0.548333	1.07798	0.683435	chr12	-	10854558	10854733	10856658	10856747	10854558	10856747
C_D	C	D	ENSG00000179698	KIAA1875	0.497333	0.638333	1.28351	0.683667	chr8	+	145168879	145169378	145169456	145169578	145168879	145169578
C_D	C	D	ENSG00000099849	RASSF7	0.837333	0.867	1.03543	0.68384	chr11	+	563188	563317	563395	563478	563188	563478
C_D	C	D	ENSG00000149600	COMMD7	0.021	0.024	1.14286	0.684255	chr20	-	31290504	31291260	31291824	31291873	31290504	31291873
C_D	C	D	ENSG00000129667	RHBDF2	0.0633333	0.076	1.2	0.684255	chr17	-	74468767	74468921	74469086	74469187	74468767	74469187
C_D	C	D	ENSG00000166582	CENPV	0.911333	0.892667	0.979517	0.684255	chr17	-	16251929	16251999	16252453	16252647	16251929	16252647
C_D	C	D	ENSG00000011638	TMEM159	0.946667	0.915333	0.966901	0.68436	chr16	+	21172298	21172329	21172405	21172599	21172298	21172599
C_D	C	D	ENSG00000174177	CTU2	0.0723333	0.0496667	0.686636	0.68531	chr16	+	88780790	88780894	88780994	88781145	88780790	88781145
C_D	C	D	ENSG00000134905	CARS2	0.484333	0.365	0.753613	0.685609	chr13	-	111294661	111294868	111296411	111296529	111294661	111296529
C_D	C	D	ENSG00000196642	RABL6	0.389667	0.472667	1.213	0.687734	chr9	+	139726172	139726313	139726713	139726822	139726172	139726822
C_D	C	D	ENSG00000241322	CDRT1	0.670667	0.87	1.29722	0.688563	chr17	-	15516928	15517056	15517146	15517347	15516928	15517347
C_D	C	D	ENSG00000116871	MAP7D1	0.880333	0.841667	0.956077	0.688563	chr1	+	36641799	36641922	36642018	36642182	36641799	36642182
[truncated: 14,444 more rows]
