# Supplementary material for: The X-linked trichothiodystrophy-causing gene RNF113A links the spliceosome to cell survival upon DNA damage
Source: Nat Commun. 2020 Mar 9;11:1270. doi: 10.1038/s41467-020-15003-7 (PMC7062854; doi:10.1038/s41467-020-15003-7)
Supplement: Supplementary file 9 — Supplementary Data 6 [file 41467_2020_15003_MOESM9_ESM.xlsx]

## Sheet: A5SS
Comparison	Samples		Ensembl Gene ID	Gene Symbol	Mean Inclusion Level		Ratio Inclusion Level S2:S1	FDR	Splicing event localisation
											long exon		short exon		flanking exon
	S1	S2			S1	S2			chr	strand	start	end	start	end	start	end
C_D	C	D	ENSG00000125458	NT5C	0.159333	0.290333	1.82218	3.6059e-07	chr17	-	73127059	73127376	73127139	73127376	73126847	73126962
C_D	C	D	ENSG00000105486	LIG1	0.0356667	0.0723333	2.02804	6.63053e-07	chr19	-	48623423	48624579	48624426	48624579	48622393	48622447
C_D	C	D	ENSG00000167792	NDUFV1	0.025	0.0513333	2.05333	1.14317e-06	chr11	+	67374428	67374795	67374428	67374547	67375866	67375949
C_D	C	D	ENSG00000124067	SLC12A4	0.0433333	0.128	2.95385	1.15042e-06	chr16	-	67996146	67997462	67997367	67997462	67995477	67995609
C_D	C	D	ENSG00000001497	LAS1L	0.009	0.0173333	1.92593	2.2901e-05	chrX	-	64740581	64743587	64743439	64743587	64737866	64738345
C_D	C	D	ENSG00000108654	DDX5	0.924333	0.853	0.922827	2.2901e-05	chr17	-	62496666	62498187	62498127	62498187	62495733	62496444
C_D	C	D	ENSG00000071462	WBSCR22	0.987	0.899333	0.911179	5.28545e-05	chr7	+	73106925	73107744	73106925	73106976	73107953	73107999
C_D	C	D	ENSG00000234741	GAS5	0.939	0.869667	0.926163	5.87895e-05	chr1	-	173833621	173833842	173833812	173833842	173833394	173833442
C_D	C	D	ENSG00000065268	WDR18	0.0396667	0.0973333	2.45378	0.000100014	chr19	+	989761	990103	989761	989895	990222	990364
C_D	C	D	ENSG00000150776	C11orf57	0.512667	1	1.95059	0.000183316	chr11	+	111946290	111946408	111946290	111946374	111948938	111949039
C_D	C	D	ENSG00000104872	PIH1D1	0.065	0.117667	1.81026	0.000203682	chr19	-	49952596	49952911	49952731	49952911	49951257	49951319
C_D	C	D	ENSG00000162300	ZFPL1	0.0193333	0.0616667	3.18966	0.000238536	chr11	+	64852586	64852786	64852586	64852698	64853886	64854080
C_D	C	D	ENSG00000267795	SMIM22	0	0.571	Inf	0.000314836	chr16	+	4845948	4846049	4845948	4846034	4846190	4846282
C_D	C	D	ENSG00000129968	ABHD17A	0.131333	0.223333	1.70051	0.000368168	chr19	-	1878662	1880114	1879919	1880114	1877506	1877686
C_D	C	D	ENSG00000183426	NPIPA1	0.470333	1	2.12615	0.000368168	chr16	+	15042786	15043793	15042786	15042894	15043906	15043967
C_D	C	D	ENSG00000117616	C1orf63	0.333	0.571	1.71471	0.000368168	chr1	-	25570667	25571792	25571640	25571792	25570040	25570124
C_D	C	D	ENSG00000204120	GIGYF2	0.487333	0	0	0.000581604	chr2	+	233595831	233595968	233595831	233595944	233599864	233599948
C_D	C	D	ENSG00000160781	PAQR6	0.907667	0.435	0.479251	0.000592891	chr1	-	156215572	156216041	156215913	156216041	156214932	156215029
C_D	C	D	ENSG00000085662	AKR1B1	0.0116667	0.0173333	1.48571	0.000592891	chr7	-	134132212	134132813	134132731	134132813	134132049	134132133
C_D	C	D	ENSG00000114021	NIT2	0.980333	0.912333	0.930636	0.000596111	chr3	+	100064428	100065099	100064428	100064522	100067646	100067725
C_D	C	D	ENSG00000138434	SSFA2	0.0393333	0.0713333	1.81356	0.000596111	chr2	+	182779942	182781732	182779942	182781154	182783324	182783402
C_D	C	D	ENSG00000141030	COPS3	1	0.646	0.646	0.000618233	chr17	-	17174071	17174322	17174209	17174322	17171198	17171359
C_D	C	D	ENSG00000177225	PDDC1	0.028	0.0813333	2.90476	0.000703351	chr11	-	773427	773629	773521	773629	772426	772521
C_D	C	D	ENSG00000258388	PPT2-EGFL8	0.407667	0.897333	2.20114	0.000703351	chr6	+	32132355	32132458	32132355	32132434	32133914	32134397
C_D	C	D	ENSG00000127419	TMEM175	0.140333	0.297	2.11639	0.00111226	chr4	+	941903	942403	941903	941942	944208	944306
C_D	C	D	ENSG00000164877	MICALL2	0.0856667	0.303667	3.54475	0.00116677	chr7	-	1477069	1477244	1477170	1477244	1476377	1476492
C_D	C	D	ENSG00000247774	PCED1B-AS1	1	0.771	0.771	0.00116677	chr12	-	47609947	47610217	47610166	47610217	47604422	47604544
C_D	C	D	ENSG00000160145	KALRN	1	0.415	0.415	0.00123005	chr3	+	124113981	124114190	124113981	124114151	124117543	124117718
C_D	C	D	ENSG00000165801	ARHGEF40	0.705667	0.950333	1.34672	0.0012817	chr14	+	21555159	21555622	21555159	21555264	21556126	21556257
C_D	C	D	ENSG00000114812	VIPR1	0.919333	0.509333	0.554025	0.0013053	chr3	+	42572270	42572424	42572270	42572404	42572962	42573023
C_D	C	D	ENSG00000064012	CASP8	0.129333	0.221	1.70876	0.00212784	chr2	+	202141549	202141827	202141549	202141691	202149538	202150040
C_D	C	D	ENSG00000102125	TAZ	0.023	0.062	2.69565	0.00234725	chrX	+	153641543	153641689	153641543	153641589	153641818	153641904
C_D	C	D	ENSG00000110881	ASIC1	0.165	0.384667	2.33131	0.00258642	chr12	+	50474280	50474510	50474280	50474372	50474884	50474964
C_D	C	D	ENSG00000067836	ROGDI	0.066	0.150667	2.28283	0.00378609	chr16	-	4851050	4851322	4851267	4851322	4850498	4850579
C_D	C	D	ENSG00000169733	RFNG	0.041	0.095	2.31707	0.00398306	chr17	-	80008887	80009218	80009169	80009218	80008537	80008640
C_D	C	D	ENSG00000134419	RPS15A	0.178667	0.132667	0.742537	0.00398306	chr16	-	18801565	18801656	18801631	18801656	18800302	18800440
C_D	C	D	ENSG00000119125	GDA	1	0.795	0.795	0.00398306	chr9	+	74863187	74863322	74863187	74863254	74865665	74865757
C_D	C	D	ENSG00000092010	PSME1	0.333333	0.742	2.226	0.00398306	chr14	+	24607553	24607612	24607553	24607608	24607944	24608168
C_D	C	D	ENSG00000095066	HOOK2	1	0.738667	0.738667	0.00418394	chr19	-	12885374	12885555	12885448	12885555	12883807	12883858
C_D	C	D	ENSG00000175203	DCTN2	0.798	0.519667	0.651211	0.00482056	chr12	-	57932265	57932307	57932301	57932307	57929531	57929628
C_D	C	D	ENSG00000110717	NDUFS8	0.024	0.0386667	1.61111	0.00501419	chr11	+	67799752	67799990	67799752	67799803	67800389	67800479
C_D	C	D	ENSG00000166352	C11orf74	0.982333	0.865333	0.880896	0.00510514	chr11	+	36616062	36616191	36616062	36616142	36669565	36669705
C_D	C	D	ENSG00000175294	CATSPER1	0.608	0.887	1.45888	0.0052955	chr11	-	65786258	65786373	65786297	65786373	65784530	65784645
C_D	C	D	ENSG00000198755	RPL10A	0.007	0.0146667	2.09524	0.00530135	chr6	+	35436723	35437062	35436723	35436804	35437157	35437306
C_D	C	D	ENSG00000137731	FXYD2	0.0263333	0.0406667	1.5443	0.00530135	chr11	-	117694876	117695459	117695368	117695459	117693393	117693432
C_D	C	D	ENSG00000132406	TMEM128	0.0936667	0.187333	2	0.00530135	chr4	-	4249327	4249939	4249832	4249939	4247928	4248070
C_D	C	D	ENSG00000122861	PLAU	0.908	0.552333	0.608297	0.00530135	chr10	+	75671282	75671683	75671282	75671370	75671972	75672080
C_D	C	D	ENSG00000148343	FAM73B	0.145	0.332	2.28966	0.00648942	chr9	+	131830476	131831254	131830476	131830611	131831354	131831408
C_D	C	D	ENSG00000196123	KIAA0895L	0.568667	0.91	1.60023	0.00648942	chr16	-	67215460	67215600	67215508	67215600	67213943	67214569
C_D	C	D	ENSG00000105173	CCNE1	0.205	0.703667	3.43252	0.00648942	chr19	+	30308312	30308466	30308312	30308448	30312628	30312724
C_D	C	D	ENSG00000126456	IRF3	0.0533333	0.083	1.55625	0.00648942	chr19	-	50164706	50165585	50165204	50165585	50163969	50164085
C_D	C	D	ENSG00000164010	ERMAP	0.881667	0.622667	0.706238	0.00648942	chr1	+	43301402	43301435	43301402	43301431	43302828	43302861
C_D	C	D	ENSG00000102125	TAZ	0.027	0.0656667	2.4321	0.00648942	chrX	+	153641543	153641676	153641543	153641589	153641818	153641904
C_D	C	D	ENSG00000164880	INTS1	0.0276667	0.077	2.78313	0.00648942	chr7	-	1511878	1512022	1511908	1512022	1511206	1511277
C_D	C	D	ENSG00000072310	SREBF1	0.0613333	0.097	1.58152	0.00648942	chr17	-	17720861	17721230	17721009	17721230	17720569	17720771
C_D	C	D	ENSG00000060971	ACAA1	0.739667	0.866333	1.17125	0.00705835	chr3	-	38167652	38168191	38168000	38168191	38167316	38167372
C_D	C	D	ENSG00000091127	PUS7	0.979	0.915	0.934627	0.00857782	chr7	-	105111134	105111295	105111207	105111295	105108783	105108910
C_D	C	D	ENSG00000076604	TRAF4	0.055	0.103333	1.87879	0.00948209	chr17	+	27074230	27074409	27074230	27074282	27074860	27074965
C_D	C	D	ENSG00000072195	SPEG	1	0.455333	0.455333	0.00948209	chr2	+	220309546	220309883	220309546	220309706	220312695	220313993
C_D	C	D	ENSG00000127022	CANX	0.885333	0.922333	1.04179	0.00948209	chr5	+	179125906	179126103	179125906	179126050	179132679	179132853
C_D	C	D	ENSG00000187634	SAMD11	0.52	0.812	1.56154	0.00948209	chr1	+	874654	874840	874654	874792	876523	876686
C_D	C	D	ENSG00000117308	GALE	0.814333	0.696333	0.855096	0.00948209	chr1	-	24122998	24123272	24123186	24123272	24122640	24122755
C_D	C	D	ENSG00000112282	MED23	0.943667	0.732667	0.776404	0.00977084	chr6	-	131913527	131914311	131914145	131914311	131912452	131912667
C_D	C	D	ENSG00000138606	SHF	0.654	0.915	1.39908	0.00977084	chr15	-	45464344	45464516	45464346	45464516	45464080	45464200
C_D	C	D	ENSG00000143420	ENSA	0.027	0.0143333	0.530864	0.00977084	chr1	-	150599873	150600068	150599942	150600068	150598117	150598284
C_D	C	D	ENSG00000108465	CDK5RAP3	0.08	0.135667	1.69583	0.00977084	chr17	+	46050884	46051059	46050884	46051016	46051296	46051397
C_D	C	D	ENSG00000103034	NDRG4	0.0166667	0.118	7.08	0.0106063	chr16	+	58537701	58537861	58537701	58537807	58538057	58538178
C_D	C	D	ENSG00000102125	TAZ	0.027	0.062	2.2963	0.0106063	chrX	+	153641543	153641707	153641543	153641589	153641818	153641904
C_D	C	D	ENSG00000125877	ITPA	0.932	0.962333	1.03255	0.0108686	chr20	+	3190158	3190263	3190158	3190212	3193814	3193872
C_D	C	D	ENSG00000229117	RPL41	0.0226667	0.031	1.36765	0.0114571	chr12	+	56510558	56510714	56510558	56510583	56510972	56510995
C_D	C	D	ENSG00000074356	C17orf85	0.0293333	0.0503333	1.71591	0.0114684	chr17	-	3727086	3728344	3728235	3728344	3725246	3725346
C_D	C	D	ENSG00000165959	CLMN	0.009	0.0433333	4.81481	0.0115079	chr14	-	95660551	95660933	95660872	95660933	95660185	95660256
C_D	C	D	ENSG00000139998	RAB15	0.291	0.61	2.09622	0.0129902	chr14	-	65417296	65417869	65417660	65417869	65417042	65417132
C_D	C	D	ENSG00000158793	NIT1	0.0813333	0.155667	1.91393	0.0129902	chr1	+	161087907	161088015	161087907	161087968	161088575	161088671
C_D	C	D	ENSG00000131470	PSMC3IP	0.112333	0.197333	1.75668	0.0137687	chr17	-	40725836	40726228	40726116	40726228	40725495	40725641
C_D	C	D	ENSG00000139350	NEDD1	0.991667	0.934333	0.942185	0.014466	chr12	+	97301381	97301634	97301381	97301402	97313762	97313903
C_D	C	D	ENSG00000133313	CNDP2	0.691667	0.926667	1.33976	0.014466	chr18	+	72164743	72164961	72164743	72164830	72167171	72167268
C_D	C	D	ENSG00000102125	TAZ	0.031	0.0673333	2.17204	0.014466	chrX	+	153641543	153641695	153641543	153641589	153641818	153641904
C_D	C	D	ENSG00000128463	EMC4	0.395333	0.666667	1.68634	0.0156119	chr15	+	34517736	34517859	34517736	34517851	34520629	34520790
C_D	C	D	ENSG00000006282	SPATA20	0.0566667	0.107	1.88824	0.015997	chr17	+	48628358	48628583	48628358	48628551	48628871	48629040
C_D	C	D	ENSG00000142920	ADC	0.039	0.229667	5.88889	0.0163655	chr1	+	33547778	33548743	33547778	33547955	33549554	33549728
C_D	C	D	ENSG00000041357	PSMA4	0.894667	0.844333	0.943741	0.0163655	chr15	+	78834518	78834987	78834518	78834561	78836531	78836609
C_D	C	D	ENSG00000166347	CYB5A	0.828667	0.947667	1.1436	0.0163655	chr18	-	71922975	71928179	71928149	71928179	71920531	71920900
C_D	C	D	ENSG00000043143	JADE2	0.077	0.302	3.92208	0.0168792	chr5	+	133912457	133912728	133912457	133912586	133914186	133915165
C_D	C	D	ENSG00000089335	ZNF302	0.948333	0.687	0.724429	0.0175579	chr19	+	35168551	35168761	35168551	35168701	35169641	35169718
C_D	C	D	ENSG00000163938	GNL3	0.0203333	0.0436667	2.14754	0.0175581	chr3	+	52722124	52722222	52722124	52722208	52723089	52723222
C_D	C	D	ENSG00000077514	POLD3	0.022	0.0496667	2.25758	0.0183548	chr11	+	74303649	74304082	74303649	74303763	74305105	74305161
C_D	C	D	ENSG00000168385	SEPT2	0.543333	1	1.84049	0.0198626	chr2	+	242255836	242255970	242255836	242255955	242263630	242263656
C_D	C	D	ENSG00000198561	CTNND1	0.072	0.134333	1.86574	0.0200241	chr11	+	57529268	57529591	57529268	57529518	57556508	57556627
C_D	C	D	ENSG00000177479	ARIH2	0.100333	0.265333	2.64452	0.0201557	chr3	+	48962150	48962404	48962150	48962272	48964894	48965246
C_D	C	D	ENSG00000164941	INTS8	0.041	0.009	0.219512	0.0204815	chr8	+	95877733	95877928	95877733	95877918	95878385	95878419
C_D	C	D	ENSG00000055147	FAM114A2	0.801333	0.970667	1.21131	0.0226376	chr5	-	153417852	153417994	153417947	153417994	153414303	153414527
C_D	C	D	ENSG00000130734	ATG4D	0.895667	0.671	0.749163	0.0227168	chr19	+	10657514	10657758	10657514	10657747	10657864	10657929
C_D	C	D	ENSG00000169045	HNRNPH1	0.909667	0.938	1.03115	0.0237352	chr5	-	179043869	179043959	179043899	179043959	179043126	179043219
C_D	C	D	ENSG00000159069	FBXW5	0.164333	0.232333	1.41379	0.0265382	chr9	-	139836206	139836918	139836497	139836918	139835988	139836136
C_D	C	D	ENSG00000090097	PCBP4	0.814333	0.636	0.781007	0.027239	chr3	-	51993910	51994336	51994204	51994336	51993592	51993667
C_D	C	D	ENSG00000145916	RMND5B	0.0916667	0.17	1.85455	0.027239	chr5	+	177565108	177565397	177565108	177565259	177569583	177569729
C_D	C	D	ENSG00000152556	PFKM	0.986	0.938	0.951318	0.027239	chr12	+	48535522	48535849	48535522	48535610	48536564	48536729
C_D	C	D	ENSG00000077463	SIRT6	0.976667	0.873667	0.894539	0.0273925	chr19	-	4175676	4175934	4175838	4175934	4175024	4175148
C_D	C	D	ENSG00000032219	ARID4A	0.966	0.857	0.887164	0.0273925	chr14	+	58832741	58832948	58832741	58832786	58833600	58833747
C_D	C	D	ENSG00000160781	PAQR6	0.912	0.623333	0.68348	0.0279371	chr1	-	156215572	156216041	156215913	156216041	156214551	156214702
C_D	C	D	ENSG00000102125	TAZ	0.333333	0.615667	1.847	0.0295554	chrX	+	153641543	153641689	153641543	153641676	153641818	153641904
C_D	C	D	ENSG00000104529	EEF1D	0.924333	0.945667	1.02308	0.0309972	chr8	-	144663398	144663498	144663455	144663498	144663223	144663324
C_D	C	D	ENSG00000167785	ZNF558	0.448333	0.654667	1.46022	0.0311075	chr19	-	8932117	8932767	8932678	8932767	8931855	8931982
C_D	C	D	ENSG00000161513	FDXR	0.00533333	0.0326667	6.125	0.0311075	chr17	-	72868893	72869093	72868990	72869093	72868160	72868258
C_D	C	D	ENSG00000111325	OGFOD2	0.644333	0.909333	1.41128	0.0311075	chr12	+	123461417	123461713	123461417	123461510	123462871	123463116
C_D	C	D	ENSG00000089009	RPL6	0.951	0.991667	1.04276	0.0311075	chr12	-	112846844	112847378	112847296	112847378	112846223	112846460
C_D	C	D	ENSG00000162971	TYW5	0.498333	0.271	0.543813	0.0312004	chr2	-	200813040	200813195	200813059	200813195	200808487	200808557
C_D	C	D	ENSG00000126773	PCNXL4	0.988	0.95	0.961538	0.0327041	chr14	+	60590935	60591969	60590935	60591028	60592354	60592541
C_D	C	D	ENSG00000084764	MAPRE3	0.768333	0.904	1.17657	0.0349701	chr2	+	27246963	27247165	27246963	27247120	27248450	27248605
C_D	C	D	ENSG00000172716	SLFN11	0.894	0.966	1.08054	0.0360133	chr17	-	33700492	33700639	33700600	33700639	33694559	33694719
C_D	C	D	ENSG00000092841	MYL6	0.872333	0.907333	1.04012	0.0362836	chr12	+	56552467	56553514	56552467	56552495	56553758	56553932
C_D	C	D	ENSG00000119688	ABCD4	0.953667	0.757667	0.794477	0.0362939	chr14	-	74755362	74755468	74755418	74755468	74754512	74754589
C_D	C	D	ENSG00000147687	TATDN1	0.822667	0.622667	0.756888	0.0362939	chr8	-	125551168	125551329	125551265	125551329	125520843	125520929
C_D	C	D	ENSG00000197989	SNHG12	0.073	0.127667	1.74886	0.0363332	chr1	-	28906936	28907158	28907071	28907158	28906423	28906493
C_D	C	D	ENSG00000131626	PPFIA1	0.991667	0.953333	0.961345	0.0364752	chr11	+	70184479	70184559	70184479	70184540	70185276	70185412
C_D	C	D	ENSG00000143702	CEP170	0.259667	0.127	0.489089	0.0374906	chr1	-	243305587	243305765	243305617	243305765	243303238	243303409
C_D	C	D	ENSG00000105369	CD79A	0.666667	0.436	0.654	0.0375385	chr19	+	42383059	42383359	42383059	42383245	42383604	42383723
C_D	C	D	ENSG00000139350	NEDD1	0.982	0.928333	0.94535	0.0375385	chr12	+	97301381	97301634	97301381	97301402	97311398	97311515
C_D	C	D	ENSG00000166979	EVA1C	0.416333	0.269	0.646117	0.0375385	chr21	+	33873724	33873848	33873724	33873796	33876235	33876325
C_D	C	D	ENSG00000164609	SLU7	0.036	0.0173333	0.481481	0.0375385	chr5	-	159845602	159846088	159846029	159846088	159842131	159842317
C_D	C	D	ENSG00000123815	ADCK4	0.0333333	0.0723333	2.17	0.0376251	chr19	-	41209273	41209527	41209445	41209527	41208504	41208598
C_D	C	D	ENSG00000104907	TRMT1	0.978333	0.929	0.949574	0.0393913	chr19	-	13223709	13223825	13223722	13223825	13223518	13223631
C_D	C	D	ENSG00000115459	ELMOD3	0.780333	0.923333	1.18326	0.0396302	chr2	+	85582677	85582907	85582677	85582839	85584089	85584375
C_D	C	D	ENSG00000167272	POP5	0.0136667	0.0313333	2.29268	0.0419232	chr12	-	121018798	121019060	121018917	121019060	121017576	121017726
C_D	C	D	ENSG00000149923	PPP4C	0.02	0.0356667	1.78333	0.042078	chr16	+	30094066	30094284	30094066	30094168	30094714	30094888
C_D	C	D	ENSG00000111237	VPS29	0.306	0.140667	0.459695	0.0425769	chr12	-	110937261	110937351	110937339	110937351	110936624	110936664
C_D	C	D	ENSG00000196498	NCOR2	0.787667	0.688333	0.873889	0.0427286	chr12	-	124811954	124812179	124812092	124812179	124810736	124810916
C_D	C	D	ENSG00000136877	FPGS	0.0406667	0.0796667	1.95902	0.0430441	chr9	+	130569864	130570054	130569864	130569967	130570512	130570590
C_D	C	D	ENSG00000258315	C17orf49	0.958667	0.978	1.02017	0.0435426	chr17	+	6919813	6920004	6919813	6919844	6920228	6920333
C_D	C	D	ENSG00000162302	RPS6KA4	0.990333	0.944333	0.953551	0.0445168	chr11	+	64126849	64126921	64126849	64126875	64127634	64127853
C_D	C	D	ENSG00000114850	SSR3	0.0103333	0.0196667	1.90323	0.0445168	chr3	-	156262082	156262228	156262096	156262228	156260792	156261058
C_D	C	D	ENSG00000065717	TLE2	1	0.723333	0.723333	0.0445168	chr19	-	3019280	3019771	3019696	3019771	3017837	3017857
C_D	C	D	ENSG00000107864	CPEB3	0.824667	0.478333	0.580032	0.0447294	chr10	-	93952233	93952393	93952302	93952393	93940719	93940776
C_D	C	D	ENSG00000164896	FASTK	0.822	0.716	0.871046	0.0447294	chr7	-	150773999	150774323	150774187	150774323	150773712	150773919
C_D	C	D	ENSG00000121753	BAI2	0.027	0.09	3.33333	0.0455672	chr1	-	32200783	32201266	32201180	32201266	32198572	32198744
C_D	C	D	ENSG00000133641	C12orf29	0.858667	0.965667	1.12461	0.0457973	chr12	+	88437375	88439556	88437375	88437492	88440583	88440753
C_D	C	D	ENSG00000116127	ALMS1	0.803667	0.943333	1.17379	0.0457973	chr2	+	73716760	73718625	73716760	73717285	73746901	73747143
C_D	C	D	ENSG00000137409	MTCH1	0.514	0.597	1.16148	0.0467926	chr6	-	36940427	36940572	36940478	36940572	36938422	36938470
C_D	C	D	ENSG00000196535	MYO18A	0.959333	0.852	0.888117	0.0475654	chr17	-	27423778	27424368	27424240	27424368	27421953	27422077
C_D	C	D	ENSG00000074582	BCS1L	0.587667	0.808	1.37493	0.0503867	chr2	+	219524759	219524968	219524759	219524889	219525661	219526030
C_D	C	D	ENSG00000166526	ZNF3	0.124333	0.048	0.386059	0.0503867	chr7	-	99674851	99675056	99674925	99675056	99673164	99673253
C_D	C	D	ENSG00000146054	TRIM7	0.456	0.851	1.86623	0.0515228	chr5	-	180630744	180631340	180631021	180631340	180630544	180630640
C_D	C	D	ENSG00000120533	ENY2	0.771	0.713	0.924773	0.0515744	chr8	+	110346552	110346703	110346552	110346631	110348356	110348433
C_D	C	D	ENSG00000132424	PNISR	0.889333	0.708	0.796102	0.0537103	chr6	-	99851704	99852578	99852478	99852578	99850415	99850586
C_D	C	D	ENSG00000079819	EPB41L2	0.954667	0.873667	0.915154	0.055295	chr6	-	131190702	131191266	131190951	131191266	131188598	131188721
C_D	C	D	ENSG00000176261	ZBTB8OS	0.777667	0.297667	0.382769	0.055295	chr1	-	33100302	33100393	33100368	33100393	33097427	33097480
C_D	C	D	ENSG00000115459	ELMOD3	0.860333	0.964667	1.12127	0.055295	chr2	+	85582677	85583019	85582677	85582839	85584089	85584375
C_D	C	D	ENSG00000095906	NUBP2	0.762333	0.671	0.880192	0.0560131	chr16	+	1836537	1836956	1836537	1836656	1837677	1837832
C_D	C	D	ENSG00000185133	INPP5J	0.710667	0.951667	1.33912	0.0576253	chr22	+	31520830	31521996	31520830	31520892	31522361	31522475
C_D	C	D	ENSG00000074582	BCS1L	0.502	0.749	1.49203	0.0584822	chr2	+	219524759	219524941	219524759	219524889	219525661	219526030
C_D	C	D	ENSG00000179818	PCBP1-AS1	0.780667	0.5	0.640478	0.0584822	chr2	-	70313186	70313401	70313255	70313401	70312678	70312756
C_D	C	D	ENSG00000123415	SMUG1	0.389	0.828667	2.13025	0.0589985	chr12	-	54582294	54582380	54582298	54582380	54581602	54581689
C_D	C	D	ENSG00000104866	PPP1R37	0.024	0.0626667	2.61111	0.0595405	chr19	+	45643763	45643919	45643763	45643864	45644579	45644644
C_D	C	D	ENSG00000137343	ATAT1	0.071	0.171333	2.41315	0.0607657	chr6	+	30594662	30595051	30594662	30594769	30595236	30595297
C_D	C	D	ENSG00000108773	KAT2A	0.266333	0.345667	1.29787	0.0613558	chr17	-	40271071	40271454	40271262	40271454	40270314	40270421
C_D	C	D	ENSG00000140939	NOL3	0.962	0.858667	0.892585	0.061379	chr16	+	67208064	67208367	67208064	67208243	67208523	67208847
C_D	C	D	ENSG00000149809	TM7SF2	0.0596667	0.173333	2.90503	0.0642623	chr11	+	64880282	64880366	64880282	64880337	64880691	64880886
C_D	C	D	ENSG00000101040	ZMYND8	0.181667	0.0823333	0.453211	0.0709914	chr20	-	45867501	45867882	45867639	45867882	45865069	45865260
C_D	C	D	ENSG00000181555	SETD2	0.846667	1	1.1811	0.0714717	chr3	-	47122290	47122573	47122405	47122573	47108559	47108608
C_D	C	D	ENSG00000164068	RNF123	0.0113333	0.109	9.61765	0.0734486	chr3	+	49742416	49742619	49742416	49742615	49742966	49743112
C_D	C	D	ENSG00000130734	ATG4D	0.985333	0.922667	0.936401	0.0736529	chr19	+	10657514	10657791	10657514	10657747	10657864	10657929
C_D	C	D	ENSG00000167549	CORO6	0.919	0.717333	0.780559	0.0737958	chr17	-	27944259	27945989	27945807	27945989	27943955	27944060
C_D	C	D	ENSG00000064601	CTSA	1	0.685	0.685	0.0742575	chr20	+	44521363	44521526	44521363	44521519	44522626	44522711
C_D	C	D	ENSG00000054148	PHPT1	0.0376667	0.05	1.32743	0.0769931	chr9	+	139744464	139745012	139744464	139744589	139745206	139745474
C_D	C	D	ENSG00000141698	NT5C3B	0.0323333	0.051	1.57732	0.0769931	chr17	-	39991839	39992209	39992110	39992209	39991454	39991524
C_D	C	D	ENSG00000204387	C6orf48	0.845333	0.899	1.06349	0.0769931	chr6	+	31802684	31802977	31802684	31802834	31803187	31803228
C_D	C	D	ENSG00000169660	HEXDC	0.268667	0.401333	1.4938	0.0769931	chr17	+	80397506	80398210	80397506	80397589	80398872	80398951
C_D	C	D	ENSG00000152556	PFKM	0.928333	0.834333	0.898743	0.0782905	chr12	+	48528725	48529166	48528725	48528821	48531503	48531629
C_D	C	D	ENSG00000187098	MITF	0.963667	0.839333	0.870979	0.0838103	chr3	+	69986972	69987200	69986972	69987032	69988248	69988332
C_D	C	D	ENSG00000140995	DEF8	0.0533333	0.0243333	0.45625	0.0838103	chr16	+	90015824	90016046	90015824	90015921	90020650	90020784
C_D	C	D	ENSG00000172660	TAF15	0.852333	0.895333	1.05045	0.0840436	chr17	+	34147167	34147252	34147167	34147243	34147335	34147441
C_D	C	D	ENSG00000117226	GBP3	0.0133333	0.123667	9.275	0.0840436	chr1	-	89480087	89480339	89480229	89480339	89479765	89479962
C_D	C	D	ENSG00000089685	BIRC5	0.0186667	0.091	4.875	0.0866577	chr17	+	76210760	76210874	76210760	76210870	76212046	76212115
C_D	C	D	ENSG00000249915	PDCD6	0.854	0.716667	0.839188	0.0890472	chr5	+	304291	306869	304291	304336	311407	311517
C_D	C	D	ENSG00000150776	C11orf57	0.034	0.0876667	2.57843	0.0892949	chr11	+	111946290	111946408	111946290	111946367	111948938	111949039
C_D	C	D	ENSG00000071462	WBSCR22	0.829333	0.621	0.748794	0.0917755	chr7	+	73106925	73107744	73106925	73106976	73111934	73112024
C_D	C	D	ENSG00000196704	AMZ2	0.970667	0.929	0.957074	0.0954301	chr17	+	66246328	66247108	66246328	66246611	66247190	66247319
C_D	C	D	ENSG00000169231	THBS3	0.061	0.199	3.2623	0.0961388	chr1	-	155175983	155176197	155175990	155176197	155174850	155175107
C_D	C	D	ENSG00000163138	PACRGL	0.778333	0.937333	1.20428	0.0967221	chr4	+	20702080	20702370	20702080	20702201	20706088	20706156
C_D	C	D	ENSG00000096746	HNRNPH3	0.501	0.432	0.862275	0.0967221	chr10	+	70098259	70098444	70098259	70098399	70098896	70098983
C_D	C	D	ENSG00000133316	WDR74	0.0116667	0.0263333	2.25714	0.0969394	chr11	-	62603390	62603508	62603432	62603508	62603166	62603313
C_D	C	D	ENSG00000100949	RABGGTA	0.922333	0.989333	1.07264	0.0969394	chr14	-	24737719	24738032	24737930	24738032	24737574	24737626
C_D	C	D	ENSG00000166979	EVA1C	0.840333	0.763333	0.90837	0.0982521	chr21	+	33873724	33873805	33873724	33873796	33876235	33876325
C_D	C	D	ENSG00000230091	TMEM254-AS1	0.666667	0.333333	0.5	0.103464	chr10	-	81820545	81820689	81820571	81820689	81813151	81813342
C_D	C	D	ENSG00000148498	PARD3	0.666	0.753667	1.13163	0.105646	chr10	-	34626202	34626354	34626292	34626354	34625126	34625171
C_D	C	D	ENSG00000106397	PLOD3	0.0256667	0.0553333	2.15584	0.105646	chr7	-	100854821	100854997	100854871	100854997	100853812	100853954
C_D	C	D	ENSG00000163378	EOGT	0.209667	0.100667	0.480127	0.106615	chr3	-	69061518	69061950	69061665	69061950	69061086	69061142
C_D	C	D	ENSG00000168564	CDKN2AIP	0.709	0.549333	0.7748	0.107393	chr4	+	184366687	184366818	184366687	184366787	184367240	184369351
C_D	C	D	ENSG00000012048	BRCA1	0.825	0.918	1.11273	0.107917	chr17	-	41258472	41258550	41258494	41258550	41256884	41256973
C_D	C	D	ENSG00000059145	UNKL	0.124667	0.221667	1.77807	0.108945	chr16	-	1419934	1420358	1420130	1420358	1417656	1417859
C_D	C	D	ENSG00000160410	SHKBP1	0.885333	0.660333	0.745858	0.108945	chr19	+	41083462	41083615	41083462	41083536	41084367	41084448
C_D	C	D	ENSG00000125676	THOC2	0.0956667	0.0683333	0.714286	0.111323	chrX	-	122754225	122754816	122754757	122754816	122753251	122753287
C_D	C	D	ENSG00000112695	COX7A2	0.0363333	0.0263333	0.724771	0.113489	chr6	-	75950838	75950981	75950891	75950981	75950016	75950101
C_D	C	D	ENSG00000219200	RNASEK	0.238667	0.357333	1.49721	0.114697	chr17	+	6916637	6916854	6916637	6916835	6916984	6917061
C_D	C	D	ENSG00000149532	CPSF7	0.785333	0.53	0.674873	0.114697	chr11	-	61197312	61197394	61197358	61197394	61196653	61196762
C_D	C	D	ENSG00000160410	SHKBP1	0.023	0.0123333	0.536232	0.115548	chr19	+	41083462	41083615	41083462	41083536	41084059	41084118
C_D	C	D	ENSG00000244687	UBE2V1	1	0.867667	0.867667	0.116724	chr20	-	48732021	48732491	48732235	48732491	48713208	48713357
C_D	C	D	ENSG00000177646	ACAD9	0.005	0.0373333	7.46667	0.1171	chr3	+	128621395	128621475	128621395	128621471	128622904	128622975
C_D	C	D	ENSG00000135297	MTO1	0.0476667	0.0943333	1.97902	0.120724	chr6	+	74189658	74190090	74189658	74189849	74190397	74190528
C_D	C	D	ENSG00000106290	TAF6	0.913333	0.948667	1.03869	0.127193	chr7	-	99711676	99711891	99711706	99711891	99711490	99711577
C_D	C	D	ENSG00000141504	SAT2	0.984	0.938667	0.95393	0.127594	chr17	-	7530680	7531120	7530870	7531120	7530460	7530544
C_D	C	D	ENSG00000113810	SMC4	0.066	0.0946667	1.43434	0.130221	chr3	+	160130113	160130637	160130113	160130241	160131260	160131401
C_D	C	D	ENSG00000115307	AUP1	0.976	0.954	0.977459	0.130603	chr2	-	74755877	74756409	74756258	74756409	74755543	74755616
C_D	C	D	ENSG00000130529	TRPM4	0.913	0.880667	0.964586	0.130603	chr19	+	49685834	49686179	49685834	49686124	49686334	49686469
C_D	C	D	ENSG00000204536	CCHCR1	0.0203333	0.051	2.5082	0.132142	chr6	-	31112405	31112565	31112463	31112565	31111038	31111190
C_D	C	D	ENSG00000159210	SNF8	0.421333	0.675	1.60206	0.133323	chr17	-	47013492	47013604	47013531	47013604	47009004	47009079
C_D	C	D	ENSG00000100823	APEX1	0.0193333	0.0286667	1.48276	0.133323	chr14	+	20923736	20923932	20923736	20923862	20924072	20924260
C_D	C	D	ENSG00000139624	CERS5	0.0296667	0.016	0.539326	0.133857	chr12	-	50528182	50528485	50528328	50528485	50523581	50524477
C_D	C	D	ENSG00000118965	WDR35	0.979667	0.929	0.948282	0.136881	chr2	-	20132043	20132208	20132143	20132208	20131029	20131170
C_D	C	D	ENSG00000079974	RABL2B	0.232667	0.0633333	0.272206	0.138092	chr22	-	51207852	51207977	51207882	51207977	51207468	51207552
C_D	C	D	ENSG00000154040	CABYR	0.172333	0.121333	0.704062	0.138092	chr18	+	21735664	21736963	21735664	21736006	21739435	21740033
C_D	C	D	ENSG00000105865	DUS4L	0.0716667	0.138333	1.93023	0.138092	chr7	+	107214148	107214328	107214148	107214266	107215632	107215755
C_D	C	D	ENSG00000183765	CHEK2	0.709	0.9	1.26939	0.139776	chr22	-	29126407	29126536	29126443	29126536	29121230	29121355
C_D	C	D	ENSG00000135678	CPM	0.644667	0.959333	1.48811	0.139776	chr12	-	69326921	69326979	69326949	69326979	69326457	69326620
C_D	C	D	ENSG00000127586	CHTF18	0.115	0.24	2.08696	0.139776	chr16	+	840524	842367	840524	842347	842438	842590
C_D	C	D	ENSG00000143543	JTB	0.929667	0.892333	0.959842	0.140855	chr1	-	153949168	153949489	153949451	153949489	153948301	153948381
C_D	C	D	ENSG00000086730	LAT2	0.794667	0.585667	0.736997	0.140855	chr7	+	73629151	73629429	73629151	73629270	73630276	73630399
C_D	C	D	ENSG00000140983	RHOT2	0.934	0.859	0.9197	0.140855	chr16	+	718352	718569	718352	718411	718655	718699
C_D	C	D	ENSG00000161533	ACOX1	0.019	0.0513333	2.70175	0.140855	chr17	-	73974871	73975209	73975045	73975209	73974614	73974774
C_D	C	D	ENSG00000108963	DPH1	0.974	0.932667	0.957563	0.140855	chr17	+	1939822	1939980	1939822	1939947	1940128	1940250
C_D	C	D	ENSG00000100867	DHRS2	0.981667	0.936667	0.95416	0.141143	chr14	+	24113617	24113763	24113617	24113704	24114035	24114091
C_D	C	D	ENSG00000188283	ZNF383	0.0246667	0.0693333	2.81081	0.141143	chr19	+	37726450	37726660	37726450	37726577	37726880	37726976
C_D	C	D	ENSG00000102317	RBM3	0.013	0.0166667	1.28205	0.141143	chrX	+	48433948	48434471	48433948	48434055	48434701	48434807
C_D	C	D	ENSG00000186577	C6orf1	0.865667	0.942	1.08818	0.141276	chr6	-	34215457	34215641	34215517	34215641	34215243	34215269
C_D	C	D	ENSG00000119688	ABCD4	0.052	0.0993333	1.91026	0.141996	chr14	-	74764341	74764772	74764632	74764772	74763035	74763152
C_D	C	D	ENSG00000141756	FKBP10	0.105667	0.133667	1.26498	0.14225	chr17	+	39975781	39976301	39975781	39975927	39976520	39976713
C_D	C	D	ENSG00000163138	PACRGL	0.544667	0.879333	1.61444	0.14225	chr4	+	20702080	20702234	20702080	20702201	20706088	20706156
C_D	C	D	ENSG00000179818	PCBP1-AS1	0.821	0.748667	0.911896	0.14225	chr2	-	70312947	70313404	70313255	70313404	70312678	70312756
C_D	C	D	ENSG00000167468	GPX4	0.927	0.880333	0.949658	0.143786	chr19	+	1105656	1106265	1105656	1105808	1106398	1106458
C_D	C	D	ENSG00000197114	ZGPAT	0.232	0.591333	2.54885	0.145389	chr20	+	62364938	62365127	62364938	62365091	62365996	62366176
C_D	C	D	ENSG00000050426	LETMD1	0.811667	0.940667	1.15893	0.149268	chr12	+	51442109	51442301	51442109	51442154	51442816	51442968
C_D	C	D	ENSG00000167595	C19orf55	0.0806667	0.145333	1.80165	0.149727	chr19	+	36253153	36253378	36253153	36253257	36255754	36255837
C_D	C	D	ENSG00000166012	TAF1D	0.989667	0.964	0.974065	0.149727	chr11	-	93469306	93469470	93469455	93469470	93467790	93467826
C_D	C	D	ENSG00000137693	YAP1	0.205333	0.289667	1.41071	0.149727	chr11	+	102076623	102076817	102076623	102076805	102094352	102094483
C_D	C	D	ENSG00000182093	WRB	0.024	0.016	0.666667	0.149727	chr21	+	40762623	40763402	40762623	40762789	40763694	40763762
C_D	C	D	ENSG00000148498	PARD3	0.548333	0.651333	1.18784	0.149727	chr10	-	34626205	34626354	34626292	34626354	34625126	34625171
C_D	C	D	ENSG00000177302	TOP3A	0.046	0.00633333	0.137681	0.151324	chr17	-	18211626	18211738	18211664	18211738	18210204	18210280
C_D	C	D	ENSG00000150433	TMEM218	0.077	0.187667	2.43723	0.158681	chr11	-	124972625	124972705	124972629	124972705	124972027	124972213
C_D	C	D	ENSG00000125378	BMP4	0.672333	0.772333	1.14874	0.160582	chr14	-	54423267	54423529	54423476	54423529	54419993	54420118
C_D	C	D	ENSG00000082805	ERC1	0.103667	0.0333333	0.321543	0.160589	chr12	+	1221380	1221473	1221380	1221464	1225031	1225199
C_D	C	D	ENSG00000090097	PCBP4	0.0196667	0.069	3.50847	0.163791	chr3	-	51995764	51996104	51995956	51996104	51995175	51995320
C_D	C	D	ENSG00000028203	VEZT	0.554667	0.784	1.41346	0.164402	chr12	+	95652020	95652063	95652020	95652058	95656681	95656857
C_D	C	D	ENSG00000198740	ZNF652	0.937	0.809	0.863394	0.164402	chr17	-	47394187	47395345	47394727	47395345	47390059	47390207
C_D	C	D	ENSG00000141994	DUS3L	0.897667	0.760333	0.847011	0.166872	chr19	-	5786759	5787182	5787071	5787182	5786477	5786553
C_D	C	D	ENSG00000114735	HEMK1	0.978333	0.925333	0.945826	0.166872	chr3	+	50608361	50608763	50608361	50608725	50609140	50609232
C_D	C	D	ENSG00000239382	ALKBH6	0.0126667	0.0313333	2.47368	0.166872	chr19	-	36504211	36504324	36504245	36504324	36503922	36503991
C_D	C	D	ENSG00000266173	STRADA	0.0253333	0.0483333	1.90789	0.168389	chr17	-	61818813	61819156	61819100	61819156	61805693	61805773
C_D	C	D	ENSG00000180104	EXOC3	0.0613333	0.038	0.619565	0.169799	chr5	+	462271	462644	462271	462422	464404	465387
C_D	C	D	ENSG00000171163	ZNF692	0.927	0.851667	0.918734	0.171679	chr1	-	249150486	249150621	249150571	249150621	249149756	249150145
C_D	C	D	ENSG00000205702	CYP2D7P	1	0.435333	0.435333	0.175228	chr22	-	42537543	42537685	42537634	42537685	42537161	42537349
C_D	C	D	ENSG00000196781	TLE1	0.26	0.361	1.38846	0.17575	chr9	-	84267098	84267203	84267128	84267203	84249011	84249216
C_D	C	D	ENSG00000196678	ERI2	0.838	0.922667	1.10103	0.179385	chr16	-	20817331	20817772	20817368	20817772	20814924	20814992
C_D	C	D	ENSG00000165526	RPUSD4	0.047	0.0976667	2.07801	0.179385	chr11	-	126079385	126079617	126079415	126079617	126075582	126075676
C_D	C	D	ENSG00000163482	STK36	0.026	0.0776667	2.98718	0.179385	chr2	+	219537463	219537740	219537463	219537636	219538347	219538488
C_D	C	D	ENSG00000120662	MTRF1	0.573333	0.837667	1.46105	0.179385	chr13	-	41836183	41836467	41836350	41836467	41834628	41835051
C_D	C	D	ENSG00000151576	QTRTD1	0.962667	0.916	0.951524	0.179518	chr3	+	113784083	113784304	113784083	113784125	113785074	113785130
C_D	C	D	ENSG00000150527	CTAGE5	0.0496667	0.023	0.463087	0.18053	chr14	+	39760222	39760315	39760222	39760300	39762474	39762585
C_D	C	D	ENSG00000130731	C16orf13	0.0943333	0.137667	1.45936	0.180612	chr16	-	685517	685774	685611	685774	685280	685340
C_D	C	D	ENSG00000160469	BRSK1	0.162	0.183333	1.13169	0.180612	chr19	+	55798581	55798671	55798581	55798667	55800847	55800988
C_D	C	D	ENSG00000228889	UBAC2-AS1	0.955333	0.813	0.851012	0.180612	chr13	-	99852619	99852964	99852891	99852964	99848630	99850056
C_D	C	D	ENSG00000136247	ZDHHC4	0.237333	0.323	1.36096	0.180612	chr7	+	6617098	6617351	6617098	6617129	6618196	6618377
C_D	C	D	ENSG00000183426	NPIPA1	0.814	0.64	0.786241	0.18108	chr16	+	15023107	15023888	15023107	15023278	15024022	15024179
C_D	C	D	ENSG00000149273	RPS3	0.987333	0.978333	0.990885	0.181684	chr11	+	75112683	75113490	75112683	75112777	75115063	75115251
C_D	C	D	ENSG00000100445	SDR39U1	0.454333	0.629333	1.38518	0.181684	chr14	-	24911303	24911466	24911383	24911466	24909988	24910132
C_D	C	D	ENSG00000120705	ETF1	0.0113333	0.0173333	1.52941	0.184	chr5	-	137878322	137878625	137878521	137878625	137854380	137854556
C_D	C	D	ENSG00000104064	GABPB1	0.362667	0.271	0.747243	0.184654	chr15	-	50593417	50593565	50593453	50593565	50592985	50593099
C_D	C	D	ENSG00000160226	C21orf2	0.226333	0.340333	1.50368	0.189027	chr21	-	45753943	45755687	45755640	45755687	45752915	45753145
C_D	C	D	ENSG00000116698	SMG7	0.295667	0.210333	0.711387	0.192592	chr1	+	183511210	183511637	183511210	183511499	183513487	183513632
C_D	C	D	ENSG00000006634	DBF4	0.919333	0.864333	0.940174	0.193294	chr7	+	87507367	87507540	87507367	87507448	87514293	87514473
C_D	C	D	ENSG00000158201	ABHD3	0.0713333	0.105667	1.48131	0.193294	chr18	-	19243638	19244191	19244078	19244191	19239130	19239304
C_D	C	D	ENSG00000128581	RABL5	0.515667	0.394667	0.765352	0.193294	chr7	-	100961404	100962313	100962236	100962313	100959620	100959823
C_D	C	D	ENSG00000161249	DMKN	0.334667	0.234	0.699203	0.193294	chr19	-	35989499	35989665	35989617	35989665	35988121	35988440
C_D	C	D	ENSG00000149532	CPSF7	0.718	0.561333	0.781801	0.193294	chr11	-	61187941	61189080	61188861	61189080	61187393	61187566
C_D	C	D	ENSG00000232956	SNHG15	0.135667	0.186	1.37101	0.193294	chr7	-	45025480	45025696	45025619	45025696	45023955	45024025
C_D	C	D	ENSG00000197150	ABCB8	0.0233333	0.0563333	2.41429	0.193294	chr7	+	150737584	150737731	150737584	150737721	150737914	150738009
C_D	C	D	ENSG00000110492	MDK	0.538667	0.0806667	0.149752	0.194601	chr11	+	46404136	46404743	46404136	46404298	46405018	46405356
C_D	C	D	ENSG00000156650	KAT6B	0.579333	0.660333	1.13982	0.195272	chr10	+	76741544	76744999	76741544	76741686	76748776	76748870
C_D	C	D	ENSG00000106714	CNTNAP3	0.0686667	0.152333	2.21845	0.19592	chr9	-	39103710	39103911	39103740	39103911	39102493	39102712
C_D	C	D	ENSG00000002919	SNX11	0.139667	0.078	0.558473	0.199172	chr17	+	46189392	46189473	46189392	46189447	46189935	46190022
C_D	C	D	ENSG00000110768	GTF2H1	0.786	0.917	1.16667	0.199172	chr11	+	18347493	18347700	18347493	18347566	18354606	18354775
C_D	C	D	ENSG00000125967	NECAB3	0.972333	0.919333	0.945492	0.199172	chr20	-	32247302	32247538	32247458	32247538	32246527	32246640
C_D	C	D	ENSG00000100445	SDR39U1	0.384	0.557667	1.45226	0.200506	chr14	-	24911314	24911466	24911383	24911466	24909988	24910132
C_D	C	D	ENSG00000167733	HSD11B1L	0.829333	0.532667	0.642283	0.201191	chr19	+	5684829	5685130	5684829	5684916	5686910	5687002
C_D	C	D	ENSG00000119801	YPEL5	0.803	0.926	1.15318	0.201372	chr2	+	30371110	30371407	30371110	30371171	30379493	30379658
C_D	C	D	ENSG00000088280	ASAP3	0.0623333	0.180667	2.8984	0.201688	chr1	-	23762215	23762521	23762343	23762521	23761025	23761111
C_D	C	D	ENSG00000100083	GGA1	0.0583333	0.119333	2.04571	0.207366	chr22	+	38012928	38013055	38012928	38013004	38014454	38014553
C_D	C	D	ENSG00000180228	PRKRA	0.0396667	0.0643333	1.62185	0.209768	chr2	-	179312182	179312313	179312231	179312313	179309148	179309227
C_D	C	D	ENSG00000131899	LLGL1	0.913667	0.773667	0.846771	0.209812	chr17	+	18140148	18141087	18140148	18140253	18141380	18141528
C_D	C	D	ENSG00000086189	DIMT1	0.00933333	0.0213333	2.28571	0.209812	chr5	-	61694255	61694387	61694337	61694387	61690310	61690434
C_D	C	D	ENSG00000204564	C6orf136	0.01	0.0356667	3.56667	0.210554	chr6	+	30618770	30618877	30618770	30618859	30619042	30619243
C_D	C	D	ENSG00000131652	THOC6	0.975333	0.941	0.964798	0.210554	chr16	+	3075924	3076167	3075924	3075989	3076251	3076289
C_D	C	D	ENSG00000135476	ESPL1	0.0946667	0.051	0.538732	0.21269	chr12	+	53662538	53662712	53662538	53662631	53662807	53663869
C_D	C	D	ENSG00000229117	RPL41	0.878333	0.919333	1.04668	0.21431	chr12	+	56510558	56510714	56510558	56510613	56510972	56510995
C_D	C	D	ENSG00000186205	MARC1	0.132667	0.0813333	0.613065	0.216204	chr1	+	220971215	220971407	220971215	220971356	220978393	220978455
C_D	C	D	ENSG00000167528	ZNF641	0.446667	0.805	1.80224	0.21766	chr12	-	48740931	48741126	48741034	48741126	48738381	48738495
C_D	C	D	ENSG00000102048	ASB9	0.651	0.743667	1.14235	0.21813	chrX	-	15266804	15267057	15266865	15267057	15262108	15262752
C_D	C	D	ENSG00000104960	PTOV1	0.843333	0.512	0.607115	0.218289	chr19	+	50353991	50354353	50353991	50354212	50357662	50357800
C_D	C	D	ENSG00000125734	GPR108	0.0326667	0.0563333	1.72449	0.221193	chr19	-	6735550	6735715	6735632	6735715	6734193	6734318
C_D	C	D	ENSG00000178149	DALRD3	0.865667	0.93	1.07432	0.221659	chr3	-	49053236	49053305	49053251	49053305	49052920	49053140
C_D	C	D	ENSG00000196655	TRAPPC4	0.0203333	0.0353333	1.7377	0.221659	chr11	+	118889852	118890134	118889852	118890027	118890859	118890963
C_D	C	D	ENSG00000073060	SCARB1	0.99	0.974667	0.984512	0.221697	chr12	-	125270902	125271049	125270986	125271049	125267228	125267357
C_D	C	D	ENSG00000116580	GON4L	0.0256667	0.0556667	2.16883	0.221697	chr1	-	155744753	155744964	155744792	155744964	155742856	155743001
C_D	C	D	ENSG00000152527	PLEKHH2	0.0933333	0.0626667	0.671429	0.228154	chr2	+	43968084	43968265	43968084	43968182	43969879	43970057
C_D	C	D	ENSG00000104529	EEF1D	0.758667	0.884	1.1652	0.231633	chr8	-	144676044	144676241	144676062	144676241	144668898	144669022
C_D	C	D	ENSG00000206573	SETD5-AS1	0.574333	0.789667	1.37493	0.233197	chr3	-	9431963	9432181	9431973	9432181	9429770	9429811
C_D	C	D	ENSG00000169045	HNRNPH1	0.463333	0.518667	1.11942	0.233197	chr5	-	179050595	179050670	179050636	179050670	179050037	179050165
C_D	C	D	ENSG00000126522	ASL	1	0.671333	0.671333	0.233197	chr7	+	65554077	65554322	65554077	65554162	65556992	65557073
C_D	C	D	ENSG00000176393	RNPEP	0.62	0.841667	1.35753	0.237436	chr1	+	201965274	201965537	201965274	201965391	201969029	201969143
C_D	C	D	ENSG00000067445	TRO	0.745333	0.910667	1.22182	0.23907	chrX	+	54955035	54957464	54955035	54955143	54957636	54957864
C_D	C	D	ENSG00000100038	TOP3B	0.086	0.137667	1.60078	0.23907	chr22	-	22316499	22316974	22316800	22316974	22314692	22314821
C_D	C	D	ENSG00000050426	LETMD1	0.895	0.964667	1.07784	0.23907	chr12	+	51442100	51442261	51442100	51442154	51442816	51442968
C_D	C	D	ENSG00000100557	C14orf105	0.503667	0.659667	1.30973	0.23907	chr14	-	57957659	57957789	57957706	57957789	57949782	57949869
C_D	C	D	ENSG00000108465	CDK5RAP3	0.0616667	0.09	1.45946	0.23907	chr17	+	46050884	46051062	46050884	46051016	46051296	46051397
C_D	C	D	ENSG00000142303	ADAMTS10	0.751667	0.845333	1.12461	0.240566	chr19	-	8660645	8660787	8660656	8660787	8657646	8657754
C_D	C	D	ENSG00000137700	SLC37A4	0.00733333	0.023	3.13636	0.241691	chr11	-	118897215	118897398	118897312	118897398	118896676	118896790
C_D	C	D	ENSG00000121236	TRIM6	0.075	0.046	0.613333	0.246585	chr11	+	5625763	5626027	5625763	5625859	5626566	5626797
C_D	C	D	ENSG00000163166	IWS1	0.971	0.893333	0.920014	0.253129	chr2	-	128283958	128284065	128283986	128284065	128281251	128281367
C_D	C	D	ENSG00000102225	CDK16	0.650333	0.499333	0.767811	0.253129	chrX	+	47081659	47081779	47081659	47081741	47082950	47083158
C_D	C	D	ENSG00000095066	HOOK2	0.186667	0.364333	1.95179	0.253129	chr19	-	12885448	12885555	12885482	12885555	12883807	12883858
C_D	C	D	ENSG00000119725	ZNF410	0.962333	0.983333	1.02182	0.253129	chr14	+	74358729	74358911	74358729	74358810	74360499	74360635
C_D	C	D	ENSG00000070081	NUCB2	0.0276667	0.0576667	2.08434	0.253129	chr11	+	17298287	17298395	17298287	17298375	17304335	17304490
C_D	C	D	ENSG00000120686	UFM1	0.04	0.0243333	0.608333	0.253129	chr13	+	38924135	38924364	38924135	38924192	38928375	38928433
C_D	C	D	ENSG00000163660	CCNL1	0.0353333	0.124333	3.51887	0.253129	chr3	-	156874795	156874872	156874799	156874872	156870824	156870945
C_D	C	D	ENSG00000090372	STRN4	0.971	0.929	0.956746	0.255307	chr19	-	47225242	47225597	47225498	47225597	47223792	47224028
C_D	C	D	ENSG00000103248	MTHFSD	0.965333	0.908	0.940608	0.255684	chr16	-	86588774	86588841	86588778	86588841	86588250	86588354
C_D	C	D	ENSG00000160710	ADAR	0.840667	0.883667	1.05115	0.257412	chr1	-	154562659	154562885	154562737	154562885	154562232	154562404
C_D	C	D	ENSG00000022556	NLRP2	0.044	0.0643333	1.46212	0.259689	chr19	+	55501389	55501761	55501389	55501560	55501869	55502040
C_D	C	D	ENSG00000144857	BOC	0.181	0.068	0.375691	0.259689	chr3	+	112935033	112935267	112935033	112935121	112968568	112968746
C_D	C	D	ENSG00000123600	METTL8	0.018	0.0503333	2.7963	0.261043	chr2	-	172188274	172188377	172188313	172188377	172187068	172187208
C_D	C	D	ENSG00000177646	ACAD9	1	0.910667	0.910667	0.261813	chr3	+	128628186	128628992	128628186	128628264	128629583	128629656
C_D	C	D	ENSG00000147535	PPAPDC1B	0.0833333	0.123667	1.484	0.263324	chr8	-	38126340	38126508	38126399	38126508	38125888	38125979
C_D	C	D	ENSG00000009830	POMT2	0.0433333	0.0773333	1.78462	0.264818	chr14	-	77772588	77772784	77772679	77772784	77771034	77771143
C_D	C	D	ENSG00000128973	CLN6	0.045	0.062	1.37778	0.268542	chr15	-	68503893	68504201	68504012	68504201	68503600	68503656
C_D	C	D	ENSG00000206149	HERC2P9	0.278333	0.129333	0.464671	0.268804	chr15	+	28900418	28900837	28900418	28900566	28900941	28901172
C_D	C	D	ENSG00000124496	TRERF1	0.352667	0.176667	0.500945	0.271572	chr6	-	42230997	42231306	42231057	42231306	42227076	42227461
C_D	C	D	ENSG00000144847	IGSF11	0.827333	0.476333	0.575745	0.271927	chr3	-	118831496	118831625	118831520	118831625	118823990	118824052
C_D	C	D	ENSG00000168066	SF1	0.0583333	0.088	1.50857	0.27198	chr11	-	64535038	64535316	64535042	64535316	64534663	64534723
C_D	C	D	ENSG00000165533	TTC8	0.115333	0.160333	1.39017	0.27198	chr14	+	89307380	89307858	89307380	89307540	89310149	89310194
C_D	C	D	ENSG00000143761	ARF1	0.799333	0.618667	0.773978	0.273003	chr1	+	228270850	228271075	228270850	228271010	228284778	228284963
C_D	C	D	ENSG00000103852	TTC23	0.488333	0.671333	1.37474	0.273003	chr15	-	99789375	99789815	99789621	99789815	99785593	99785715
C_D	C	D	ENSG00000160193	WDR4	0.948333	0.911667	0.961336	0.27412	chr21	-	44293660	44293801	44293712	44293801	44283549	44283706
C_D	C	D	ENSG00000177666	PNPLA2	0.994667	0.961333	0.966488	0.27412	chr11	+	823693	824130	823693	823855	824313	824436
C_D	C	D	ENSG00000147130	ZMYM3	0.895333	0.76	0.848846	0.27493	chrX	-	70466444	70466542	70466480	70466542	70466202	70466362
C_D	C	D	ENSG00000141279	NPEPPS	0.0223333	0.0363333	1.62687	0.27493	chr17	+	45662865	45663111	45662865	45663066	45663513	45663610
C_D	C	D	ENSG00000169689	STRA13	0.109333	0.143333	1.31098	0.276225	chr17	-	79977385	79977570	79977516	79977570	79977168	79977257
C_D	C	D	ENSG00000132376	INPP5K	0.021	0.052	2.47619	0.276225	chr17	-	1412461	1412647	1412471	1412647	1411408	1411520
C_D	C	D	ENSG00000157911	PEX10	0.985333	0.944	0.958051	0.277632	chr1	-	2339890	2340297	2339894	2340297	2338158	2338334
C_D	C	D	ENSG00000115694	STK25	0.950667	0.972333	1.02279	0.277632	chr2	-	242440892	242441113	242440942	242441113	242440154	242440211
C_D	C	D	ENSG00000143314	MRPL24	0.0243333	0.0363333	1.49315	0.279018	chr1	-	156710722	156710880	156710803	156710880	156708313	156708556
C_D	C	D	ENSG00000197958	RPL12	0.008	0.0123333	1.54167	0.281519	chr9	-	130213328	130213684	130213559	130213684	130213009	130213083
C_D	C	D	ENSG00000161970	RPL26	0.00933333	0.0123333	1.32143	0.281519	chr17	-	8286092	8286511	8286474	8286511	8285460	8285633
C_D	C	D	ENSG00000102125	TAZ	0.300667	0.232333	0.772727	0.281554	chrX	+	153647881	153648085	153647881	153647962	153648370	153648433
C_D	C	D	ENSG00000160392	C19orf47	0.293667	0.429333	1.46198	0.281956	chr19	-	40847692	40847797	40847745	40847797	40842226	40842314
C_D	C	D	ENSG00000123349	PFDN5	0.733667	0.871667	1.1881	0.284023	chr12	+	53690213	53690335	53690213	53690251	53691633	53691708
C_D	C	D	ENSG00000125247	TMTC4	0.0126667	0.0386667	3.05263	0.284023	chr13	-	101322536	101322823	101322613	101322823	101320832	101321048
C_D	C	D	ENSG00000090316	MAEA	0.0886667	0.482	5.43609	0.284023	chr4	+	1305766	1306026	1305766	1305949	1316168	1316291
C_D	C	D	ENSG00000141140	MYO19	0.0306667	0.0503333	1.6413	0.288561	chr17	-	34864735	34864974	34864900	34864974	34863641	34863763
C_D	C	D	ENSG00000127054	CPSF3L	0.518	0.856333	1.65315	0.29303	chr1	-	1258271	1258667	1258526	1258667	1256375	1256473
C_D	C	D	ENSG00000102984	ZNF821	0.869333	0.491667	0.565567	0.297891	chr16	-	71901795	71901940	71901814	71901940	71898040	71898145
C_D	C	D	ENSG00000115137	DNAJC27	0.702667	0.573667	0.816414	0.297891	chr2	-	25194284	25194485	25194424	25194485	25190079	25190162
C_D	C	D	ENSG00000080031	PTPRH	0.072	0.2	2.77778	0.298143	chr19	-	55718493	55718567	55718533	55718567	55718056	55718344
C_D	C	D	ENSG00000125459	MSTO1	0.0616667	0.0916667	1.48649	0.300133	chr1	+	155581006	155581146	155581006	155581082	155581339	155581394
C_D	C	D	ENSG00000171202	TMEM126A	0.971	0.952	0.980433	0.300584	chr11	+	85365106	85365300	85365106	85365278	85366637	85366752
C_D	C	D	ENSG00000090621	PABPC4	0.977333	0.988333	1.01126	0.300584	chr1	-	40027356	40027459	40027399	40027459	40026487	40026794
C_D	C	D	ENSG00000127445	PIN1	0.894667	0.940667	1.05142	0.307463	chr19	+	9959765	9959987	9959765	9959877	9960208	9960358
C_D	C	D	ENSG00000171566	PLRG1	0.94	0.965667	1.0273	0.307463	chr4	-	155468162	155468216	155468189	155468216	155467274	155467365
C_D	C	D	ENSG00000165490	C11orf82	0.795	0.859	1.0805	0.307463	chr11	+	82624998	82625212	82624998	82625073	82625764	82625893
C_D	C	D	ENSG00000160299	PCNT	0.742	0.882333	1.18913	0.307463	chr21	+	47851442	47852129	47851442	47851892	47855816	47856061
C_D	C	D	ENSG00000008517	IL32	0.529	0.787333	1.48834	0.307463	chr16	+	3115610	3115711	3115610	3115656	3115784	3115827
C_D	C	D	ENSG00000166888	STAT6	0.712667	0.845667	1.18662	0.307463	chr12	-	57503723	57503893	57503825	57503893	57501945	57502082
C_D	C	D	ENSG00000164068	RNF123	0.066	0.103	1.56061	0.307463	chr3	+	49749911	49750325	49749911	49750089	49750945	49751020
C_D	C	D	ENSG00000163754	GYG1	0.971333	0.987	1.01613	0.308448	chr3	+	148714528	148714691	148714528	148714679	148727062	148727189
C_D	C	D	ENSG00000139350	NEDD1	0.938	0.968667	1.03269	0.310726	chr12	+	97301381	97301634	97301381	97301402	97303529	97303673
C_D	C	D	ENSG00000006282	SPATA20	0.0773333	0.105	1.35776	0.310726	chr17	+	48625080	48625315	48625080	48625128	48625643	48625814
C_D	C	D	ENSG00000196547	MAN2A2	0.958333	0.912333	0.952	0.310726	chr15	+	91456502	91456636	91456502	91456604	91456843	91456985
C_D	C	D	ENSG00000112773	FAM46A	0.333333	0.189667	0.569	0.311901	chr6	-	82462092	82462425	82462147	82462425	82461306	82461895
C_D	C	D	ENSG00000108094	CUL2	0.160333	0.229333	1.43035	0.312495	chr10	-	35379106	35379570	35379357	35379570	35360126	35360267
C_D	C	D	ENSG00000101158	NELFCD	0.051	0.07	1.37255	0.318022	chr20	+	57564912	57565287	57564912	57565043	57565964	57566130
C_D	C	D	ENSG00000103275	UBE2I	0.0236667	0.043	1.8169	0.319531	chr16	+	1362347	1362668	1362347	1362604	1364020	1364097
C_D	C	D	ENSG00000101294	HM13	0.740667	0.875667	1.18227	0.323501	chr20	+	30155880	30156083	30155880	30156027	30156922	30157370
C_D	C	D	ENSG00000051009	FAM160A2	0.498333	0.614333	1.23278	0.324306	chr11	-	6239787	6239993	6239829	6239993	6238600	6239380
C_D	C	D	ENSG00000099377	HSD3B7	0.0436667	0.0903333	2.0687	0.326342	chr16	+	30996973	30997268	30996973	30997145	30997369	30997525
C_D	C	D	ENSG00000164068	RNF123	0.0496667	0.0743333	1.49664	0.331736	chr3	+	49726989	49727255	49726989	49727039	49728562	49728680
C_D	C	D	ENSG00000214078	CPNE1	0.796333	0.742667	0.932608	0.333037	chr20	-	34220084	34220307	34220232	34220307	34219866	34219947
C_D	C	D	ENSG00000129657	SEC14L1	0.0436667	0.0983333	2.25191	0.335276	chr17	+	75084830	75085067	75084830	75085031	75085234	75085353
C_D	C	D	ENSG00000214087	ARL16	0.594	0.752667	1.26712	0.337026	chr17	-	79649472	79649705	79649520	79649705	79649063	79649179
C_D	C	D	ENSG00000040933	INPP4A	0.78	0.885	1.13462	0.342743	chr2	+	99172015	99172271	99172015	99172154	99175925	99175958
C_D	C	D	ENSG00000150672	DLG2	0.421333	0	0	0.342743	chr11	-	85337630	85337797	85337642	85337797	85309700	85309832
C_D	C	D	ENSG00000135047	CTSL	0.483333	0.543667	1.12483	0.344031	chr9	+	90341054	90341223	90341054	90341168	90342508	90342644
C_D	C	D	ENSG00000181991	MRPS11	0.0296667	0.0363333	1.22472	0.349323	chr15	+	89011138	89012376	89011138	89011255	89015857	89015956
C_D	C	D	ENSG00000159214	CCDC24	0.777	0.903667	1.16302	0.352717	chr1	+	44457518	44458059	44457518	44457676	44458194	44458311
C_D	C	D	ENSG00000082213	C5orf22	0.938333	0.870333	0.927531	0.353833	chr5	+	31534378	31534524	31534378	31534432	31535850	31536000
C_D	C	D	ENSG00000169129	AFAP1L2	0.611667	0.755333	1.23488	0.357766	chr10	-	116056978	116057172	116056990	116057172	116056736	116056859
C_D	C	D	ENSG00000215375	MYL5	0.06	0.0336667	0.561111	0.364592	chr4	+	672746	672962	672746	672822	673702	673807
C_D	C	D	ENSG00000109686	SH3D19	0.0706667	0.128333	1.81604	0.364818	chr4	-	152097676	152097839	152097685	152097839	152095821	152096826
C_D	C	D	ENSG00000175061	FAM211A-AS1	0.313333	0.353	1.1266	0.373674	chr17	+	16342640	16343017	16342640	16342728	16343498	16343567
C_D	C	D	ENSG00000049759	NEDD4L	0.92	0.666667	0.724638	0.374548	chr18	+	55895061	55895139	55895061	55895120	55912658	55912740
C_D	C	D	ENSG00000122299	ZC3H7A	0.963667	0.987	1.02421	0.374548	chr16	-	11855261	11855367	11855323	11855367	11852286	11852395
C_D	C	D	ENSG00000143774	GUK1	0.095	0.13	1.36842	0.377153	chr1	+	228328824	228329208	228328824	228328989	228333211	228333325
C_D	C	D	ENSG00000141401	IMPA2	0.0276667	0.0183333	0.662651	0.378358	chr18	+	12012168	12012348	12012168	12012214	12014263	12014372
C_D	C	D	ENSG00000197114	ZGPAT	0.930333	0.878	0.943748	0.384226	chr20	+	62364938	62365091	62364938	62365064	62366056	62366176
C_D	C	D	ENSG00000099364	FBXL19	0.495333	0.381333	0.769852	0.384892	chr16	+	30939787	30939949	30939787	30939820	30941393	30941905
C_D	C	D	ENSG00000100823	APEX1	0.874	0.985	1.127	0.387336	chr14	+	20923736	20923932	20923736	20923862	20924826	20925019
C_D	C	D	ENSG00000159086	PAXBP1	0.224667	0.333	1.4822	0.394668	chr21	-	34127523	34127664	34127540	34127664	34123429	34123529
C_D	C	D	ENSG00000186529	CYP4F3	0.859	0.929667	1.08227	0.394668	chr19	+	15757861	15758134	15757861	15757915	15759969	15760091
C_D	C	D	ENSG00000150756	FAM173B	0.0223333	0.0483333	2.16418	0.398013	chr5	-	10239153	10239468	10239178	10239468	10236589	10236727
C_D	C	D	ENSG00000126214	KLC1	0.920667	0.878667	0.954381	0.398816	chr14	+	104145720	104145882	104145720	104145855	104153417	104153548
C_D	C	D	ENSG00000055917	PUM2	0.182333	0.238	1.3053	0.399625	chr2	-	20457997	20458132	20458003	20458132	20455793	20455931
C_D	C	D	ENSG00000132879	FBXO44	0.871	0.949667	1.09032	0.405744	chr1	+	11718323	11718450	11718323	11718421	11718589	11718685
C_D	C	D	ENSG00000085465	OVGP1	0.749333	0.888667	1.18594	0.408485	chr1	-	111963897	111964295	111964186	111964295	111962231	111962348
C_D	C	D	ENSG00000164323	KIAA1430	0.0966667	0.155	1.60345	0.408485	chr4	-	186124938	186125182	186125051	186125182	186111296	186112366
C_D	C	D	ENSG00000005007	UPF1	0.174333	0.122	0.699809	0.408485	chr19	+	18963795	18963913	18963795	18963880	18964060	18964159
C_D	C	D	ENSG00000112874	NUDT12	0.882667	0.951333	1.07779	0.409062	chr5	-	102895743	102895955	102895797	102895955	102894579	102895169
C_D	C	D	ENSG00000137871	ZNF280D	0.958333	0.905	0.944348	0.415598	chr15	-	56958876	56959184	56958997	56959184	56958592	56958733
C_D	C	D	ENSG00000127527	EPS15L1	0.0203333	0.055	2.70492	0.417056	chr19	-	16513125	16513296	16513131	16513296	16506154	16506278
C_D	C	D	ENSG00000101574	METTL4	0.892	0.792	0.887892	0.417056	chr18	-	2566819	2567653	2567510	2567653	2563795	2563858
C_D	C	D	ENSG00000162458	FBLIM1	0.953667	0.891	0.934289	0.417056	chr1	+	16090990	16091180	16090990	16091042	16091458	16091728
C_D	C	D	ENSG00000132323	ILKAP	0.942667	0.968	1.02687	0.417205	chr2	-	239098493	239098613	239098499	239098613	239096771	239096898
C_D	C	D	ENSG00000244026	FAM86DP	0.051	0.107333	2.10458	0.419847	chr3	-	75483875	75484199	75484068	75484199	75481958	75482021
C_D	C	D	ENSG00000106077	ABHD11	0.882667	0.938667	1.06344	0.420122	chr7	-	73151550	73152065	73151891	73152065	73151258	73151440
C_D	C	D	ENSG00000167220	HDHD2	0.205333	0.308	1.5	0.420122	chr18	-	44662672	44662820	44662709	44662820	44660866	44661075
C_D	C	D	ENSG00000137776	SLTM	0.974333	0.986	1.01197	0.420715	chr15	-	59186019	59186186	59186100	59186186	59185477	59185563
C_D	C	D	ENSG00000077782	FGFR1	0.459333	0.407	0.886067	0.420901	chr8	-	38285863	38285953	38285869	38285953	38285438	38285611
C_D	C	D	ENSG00000126088	UROD	0.985667	0.947333	0.961109	0.422315	chr1	+	45478807	45479026	45478807	45478887	45479265	45479463
C_D	C	D	ENSG00000182325	FBXL6	0.876667	0.809333	0.923194	0.422315	chr8	-	145581098	145581162	145581116	145581162	145580649	145580781
C_D	C	D	ENSG00000145833	DDX46	0.0306667	0.00933333	0.304348	0.422315	chr5	+	134152119	134152296	134152119	134152293	134153185	134153404
C_D	C	D	ENSG00000146540	C7orf50	0.920333	0.872333	0.947845	0.422315	chr7	-	1177824	1177893	1177853	1177893	1166892	1167022
C_D	C	D	ENSG00000130021	HDHD1	0.95	0.979333	1.03088	0.425902	chrX	-	7023660	7023879	7023789	7023879	6995260	6995490
C_D	C	D	ENSG00000103496	STX4	0.955333	0.912667	0.955338	0.429749	chr16	+	31045546	31045857	31045546	31045646	31046290	31046361
C_D	C	D	ENSG00000163660	CCNL1	0.479333	0.598333	1.24826	0.432496	chr3	-	156874724	156874872	156874799	156874872	156870824	156870945
C_D	C	D	ENSG00000159363	ATP13A2	0.925	0.989	1.06919	0.434711	chr1	-	17331186	17331316	17331201	17331316	17330826	17330903
C_D	C	D	ENSG00000132768	DPH2	0.104	0.138667	1.33333	0.435691	chr1	+	44436267	44436489	44436267	44436380	44436637	44436861
C_D	C	D	ENSG00000058673	ZC3H11A	0.359	0.292333	0.814299	0.435691	chr1	+	203765420	203765729	203765420	203765624	203770702	203770756
C_D	C	D	ENSG00000117155	SSX2IP	0.986667	0.963333	0.976351	0.435691	chr1	-	85136859	85136991	85136871	85136991	85136328	85136498
C_D	C	D	ENSG00000075415	SLC25A3	0.988667	0.938333	0.94909	0.436878	chr12	+	98989210	98989439	98989210	98989335	98991633	98991813
C_D	C	D	ENSG00000155729	KCTD18	0.954667	0.982333	1.02898	0.437558	chr2	-	201369470	201369682	201369492	201369682	201363613	201363807
C_D	C	D	ENSG00000139613	SMARCC2	0.900667	0.949	1.05366	0.444859	chr12	-	56558086	56558515	56558431	56558515	56557128	56557549
C_D	C	D	ENSG00000116138	DNAJC16	0.0456667	0.0846667	1.85401	0.444918	chr1	+	15892576	15892905	15892576	15892675	15893593	15893764
C_D	C	D	ENSG00000166012	TAF1D	0.979	0.949	0.969356	0.445235	chr11	-	93469859	93470405	93470229	93470405	93469306	93469470
C_D	C	D	ENSG00000136944	LMX1B	0.379333	0.199333	0.525483	0.445247	chr9	+	129458117	129458282	129458117	129458261	129458572	129458828
C_D	C	D	ENSG00000228315	GUSBP11	0.891	0.787	0.883277	0.446008	chr22	-	24036305	24037704	24037359	24037704	24025911	24026054
C_D	C	D	ENSG00000117481	NSUN4	0.983333	0.955667	0.971864	0.4476	chr1	+	46810472	46810816	46810472	46810634	46812592	46812747
C_D	C	D	ENSG00000167646	DNAAF3	0.0426667	0.0963333	2.25781	0.448416	chr19	-	55677149	55677368	55677225	55677368	55676737	55676831
C_D	C	D	ENSG00000244274	DBNDD2	0.0623333	0.043	0.68984	0.451732	chr20	+	44037440	44037676	44037440	44037578	44038571	44039250
C_D	C	D	ENSG00000254986	DPP3	0.987333	0.965	0.97738	0.452839	chr11	+	66262676	66262960	66262676	66262739	66263100	66263221
C_D	C	D	ENSG00000173559	NABP1	0.740333	0.863667	1.16659	0.454976	chr2	+	192542861	192543431	192542861	192542967	192543715	192543854
C_D	C	D	ENSG00000140983	RHOT2	0.954667	0.91	0.953212	0.454976	chr16	+	718104	718236	718104	718154	718352	718411
C_D	C	D	ENSG00000247240	UBL7-AS1	0.732	0.392667	0.53643	0.463879	chr15	+	74754223	74754372	74754223	74754368	74758376	74758471
C_D	C	D	ENSG00000102181	CD99L2	0.00666667	0.018	2.7	0.471533	chrX	-	149945808	149945955	149945916	149945955	149944646	149944766
C_D	C	D	ENSG00000185347	C14orf80	0.034	0.076	2.23529	0.471533	chr14	+	105957317	105957469	105957317	105957463	105957958	105958037
C_D	C	D	ENSG00000133895	MEN1	0.0356667	0.0606667	1.70093	0.471533	chr11	-	64577121	64577604	64577136	64577604	64575362	64575571
C_D	C	D	ENSG00000052126	PLEKHA5	0.938	0.974333	1.03873	0.471533	chr12	+	19496256	19496368	19496256	19496353	19498775	19498822
C_D	C	D	ENSG00000197771	MCMBP	0.333333	0.387333	1.162	0.472738	chr10	-	121602759	121602938	121602765	121602938	121601983	121602107
C_D	C	D	ENSG00000129933	MAU2	0.793	0.687	0.86633	0.474746	chr19	+	19458088	19458175	19458088	19458172	19459697	19459747
C_D	C	D	ENSG00000128739	SNRPN	0.365333	0.249667	0.683394	0.474746	chr15	+	25212175	25212387	25212175	25212299	25213078	25213229
C_D	C	D	ENSG00000185504	C17orf70	0.558333	0.733333	1.31343	0.474746	chr17	-	79518757	79519078	79518953	79519078	79517273	79518229
C_D	C	D	ENSG00000221978	CCNL2	0.913	0.960333	1.05184	0.474746	chr1	-	1328058	1328183	1328169	1328183	1326145	1326245
C_D	C	D	ENSG00000183597	TANGO2	0.266	0.351333	1.3208	0.474746	chr22	+	20024282	20024617	20024282	20024377	20030877	20030966
C_D	C	D	ENSG00000128973	CLN6	0.0233333	0.0366667	1.57143	0.475728	chr15	-	68503986	68504201	68504012	68504201	68503600	68503656
C_D	C	D	ENSG00000166946	CCNDBP1	0.940667	0.977333	1.03898	0.477391	chr15	+	43478017	43478431	43478017	43478077	43481396	43481478
C_D	C	D	ENSG00000100483	VCPKMT	0.476667	0.624333	1.30979	0.48574	chr14	-	50582786	50582897	50582797	50582897	50582556	50582629
C_D	C	D	ENSG00000101782	RIOK3	0.947333	0.978667	1.03308	0.486942	chr18	+	21053392	21053590	21053392	21053447	21054911	21055071
C_D	C	D	ENSG00000111445	RFC5	0.802	0.900667	1.12303	0.486942	chr12	+	118455494	118455858	118455494	118455620	118456876	118456941
C_D	C	D	ENSG00000177646	ACAD9	0.133667	0.183667	1.37406	0.486942	chr3	+	128598471	128598860	128598471	128598684	128603495	128603589
C_D	C	D	ENSG00000259176	RP11-69H14.6	0.906333	1	1.10335	0.487713	chr15	+	22346671	22346767	22346671	22346763	22347271	22347360
C_D	C	D	ENSG00000130270	ATP8B3	0.575	0.76	1.32174	0.489916	chr19	-	1811487	1811883	1811599	1811883	1810620	1810682
C_D	C	D	ENSG00000122786	CALD1	0.170667	0.226667	1.32812	0.490557	chr7	+	134617738	134618828	134617738	134618141	134620438	134620516
C_D	C	D	ENSG00000090686	USP48	0.0213333	0.0393333	1.84375	0.491885	chr1	-	22062922	22063118	22062938	22063118	22056196	22056325
C_D	C	D	ENSG00000148985	PGAP2	0.165	0.217667	1.31919	0.495141	chr11	+	3845499	3845679	3845499	3845606	3846249	3846358
C_D	C	D	ENSG00000111667	USP5	0.0756667	0.0566667	0.748899	0.495728	chr12	+	6972349	6972541	6972349	6972472	6972993	6973137
C_D	C	D	ENSG00000066926	FECH	0.061	0.095	1.55738	0.495785	chr18	-	55247286	55247431	55247304	55247431	55240477	55240597
C_D	C	D	ENSG00000135838	NPL	0.138	0.241667	1.75121	0.496058	chr1	+	182775279	182775666	182775279	182775367	182781290	182781348
C_D	C	D	ENSG00000170482	SLC23A1	0.335667	0.154	0.458788	0.496934	chr5	-	138716241	138716321	138716253	138716321	138715896	138716078
C_D	C	D	ENSG00000176261	ZBTB8OS	0.052	0.035	0.673077	0.499094	chr1	-	33100302	33100393	33100368	33100393	33099551	33099673
C_D	C	D	ENSG00000071054	MAP4K4	0.144667	0.186333	1.28802	0.499094	chr2	+	102503549	102503723	102503549	102503699	102504239	102504399
C_D	C	D	ENSG00000172716	SLFN11	0.867667	0.933	1.0753	0.503881	chr17	-	33694559	33694719	33694668	33694719	33693965	33694082
C_D	C	D	ENSG00000158813	EDA	0.446	0.156667	0.351271	0.505536	chrX	+	69253247	69253378	69253247	69253372	69255207	69259319
C_D	C	D	ENSG00000110713	NUP98	0.123667	0.156667	1.26685	0.505536	chr11	-	3781617	3781856	3781768	3781856	3774545	3774638
C_D	C	D	ENSG00000129158	SERGEF	1	0.696667	0.696667	0.505536	chr11	-	18031617	18031686	18031621	18031686	18029487	18029623
C_D	C	D	ENSG00000127314	RAP1B	0.309	0.359333	1.16289	0.505536	chr12	+	69004708	69004832	69004708	69004823	69042478	69042561
C_D	C	D	ENSG00000144061	NPHP1	0.365667	0.743667	2.03373	0.505536	chr2	-	110922096	110922307	110922264	110922307	110920624	110920712
C_D	C	D	ENSG00000167508	MVD	0.0913333	0.131333	1.43796	0.509756	chr16	-	88724142	88724437	88724322	88724437	88723843	88723990
C_D	C	D	ENSG00000175048	ZDHHC14	0.873333	0.934667	1.07023	0.509756	chr6	+	158049380	158049518	158049380	158049406	158053865	158053914
C_D	C	D	ENSG00000108846	ABCC3	0.0276667	0.039	1.40964	0.5112	chr17	+	48735795	48735907	48735795	48735857	48736597	48736729
C_D	C	D	ENSG00000116641	DOCK7	0.0873333	0.143667	1.64504	0.515891	chr1	-	62979114	62979277	62979141	62979277	62976247	62976344
C_D	C	D	ENSG00000145241	CENPC	0.0386667	0.009	0.232759	0.516083	chr4	-	68358468	68358715	68358586	68358715	68357897	68357993
C_D	C	D	ENSG00000167962	ZNF598	0.871667	0.915	1.04971	0.516083	chr16	-	2051583	2051701	2051592	2051701	2051004	2051192
C_D	C	D	ENSG00000132196	HSD17B7	0.0123333	0.0176667	1.43243	0.516083	chr1	+	162767591	162768725	162767591	162767706	162769532	162769727
C_D	C	D	ENSG00000183569	SERHL2	0.666667	0.425	0.6375	0.516083	chr22	+	42967126	42967907	42967126	42967209	42968441	42968535
C_D	C	D	ENSG00000167085	PHB	0.0146667	0.011	0.75	0.516083	chr17	-	47492101	47492220	47492196	47492220	47490538	47490653
C_D	C	D	ENSG00000146054	TRIM7	0.728667	0.807	1.1075	0.516083	chr5	-	180630476	180630640	180630544	180630640	180626850	180627081
C_D	C	D	ENSG00000114021	NIT2	0.0166667	0.024	1.44	0.516083	chr3	+	100058658	100058798	100058658	100058779	100059916	100060005
C_D	C	D	ENSG00000161013	MGAT4B	0.989667	0.982667	0.992927	0.516083	chr5	-	179225927	179226121	179226064	179226121	179225512	179225576
C_D	C	D	ENSG00000069399	BCL3	0.0303333	0.033	1.08791	0.516083	chr19	+	45261502	45261730	45261502	45261670	45261980	45262098
C_D	C	D	ENSG00000003509	NDUFAF7	0.961	0.978333	1.01804	0.516083	chr2	+	37468720	37468934	37468720	37468780	37469777	37469836
C_D	C	D	ENSG00000072506	HSD17B10	0.961	0.972	1.01145	0.516083	chrX	-	53458745	53458854	53458772	53458854	53458205	53458542
C_D	C	D	ENSG00000161996	WDR90	0.516	0.654	1.26744	0.526199	chr16	+	712672	713064	712672	712844	715678	715801
C_D	C	D	ENSG00000271147	RP4-769N13.6	0.122333	0.25	2.0436	0.526199	chrX	+	101854633	101854787	101854633	101854775	101856391	101856437
C_D	C	D	ENSG00000100445	SDR39U1	0.216333	0.280667	1.29738	0.534922	chr14	-	24911314	24911466	24911383	24911466	24910883	24911001
C_D	C	D	ENSG00000148335	NTMT1	0.948	0.927	0.977848	0.534922	chr9	+	132394928	132395144	132394928	132395080	132396332	132396585
C_D	C	D	ENSG00000072042	RDH11	0.978333	0.987	1.00886	0.536817	chr14	-	68159650	68159769	68159689	68159769	68159154	68159310
C_D	C	D	ENSG00000164970	FAM219A	0.528333	0.655333	1.24038	0.538213	chr9	-	34405862	34405962	34405913	34405962	34402702	34402805
C_D	C	D	ENSG00000188130	MAPK12	0.239667	0.340333	1.42003	0.540129	chr22	-	50695216	50695393	50695363	50695393	50695027	50695075
C_D	C	D	ENSG00000155229	MMS19	0.971	0.938667	0.966701	0.540307	chr10	-	99221252	99221653	99221584	99221653	99220663	99220764
C_D	C	D	ENSG00000175455	CCDC14	1	0.887667	0.887667	0.54311	chr3	-	123674689	123675642	123675586	123675642	123667742	123667979
C_D	C	D	ENSG00000109180	OCIAD1	0.08	0.061	0.7625	0.54311	chr4	+	48833243	48833415	48833243	48833266	48834636	48834699
C_D	C	D	ENSG00000160570	DEDD2	0.940333	0.901667	0.95888	0.54311	chr19	-	42719284	42719404	42719299	42719404	42713851	42713992
C_D	C	D	ENSG00000012048	BRCA1	0.672667	0.544333	0.809217	0.543282	chr17	-	41277287	41277387	41277293	41277387	41276033	41276132
C_D	C	D	ENSG00000114626	ABTB1	0.624	0.468667	0.751068	0.543282	chr3	+	127393233	127393296	127393233	127393261	127393387	127393443
C_D	C	D	ENSG00000115317	HTRA2	0.028	0.0496667	1.77381	0.543282	chr2	+	74758465	74758538	74758465	74758498	74758723	74758829
C_D	C	D	ENSG00000159352	PSMD4	0.0433333	0.0566667	1.30769	0.543282	chr1	+	151238479	151238597	151238479	151238588	151238783	151238915
C_D	C	D	ENSG00000089693	MLF2	0.02	0.0256667	1.28333	0.543282	chr12	-	6859310	6859471	6859342	6859471	6859013	6859173
C_D	C	D	ENSG00000110080	ST3GAL4	0.763	0.825	1.08126	0.551424	chr11	+	126276367	126276452	126276367	126276440	126276837	126276918
C_D	C	D	ENSG00000182919	C11orf54	0.643667	0.848667	1.31849	0.551424	chr11	+	93475128	93475307	93475128	93475232	93480462	93480614
C_D	C	D	ENSG00000100325	ASCC2	0.102	0.19	1.86275	0.551424	chr22	-	30230430	30230539	30230477	30230539	30228233	30228331
C_D	C	D	ENSG00000131408	NR1H2	0.967667	0.985333	1.01826	0.551424	chr19	+	50881405	50881696	50881405	50881569	50881778	50882053
C_D	C	D	ENSG00000068079	IFI35	0.528667	0.627	1.186	0.551695	chr17	+	41165283	41165396	41165283	41165390	41165492	41165679
C_D	C	D	ENSG00000108039	XPNPEP1	0.853333	0.919667	1.07773	0.551695	chr10	-	111635285	111637625	111637547	111637625	111633124	111633185
C_D	C	D	ENSG00000172671	ZFAND4	0.782	0.902	1.15345	0.551695	chr10	-	46167719	46168210	46168126	46168210	46158989	46159290
C_D	C	D	ENSG00000140939	NOL3	0.96	0.929	0.967708	0.551695	chr16	+	67208064	67208367	67208064	67208357	67208523	67208847
C_D	C	D	ENSG00000125454	SLC25A19	0.053	0.106	2	0.554663	chr17	-	73284578	73284672	73284582	73284672	73282713	73282883
C_D	C	D	ENSG00000168958	MFF	0.968	0.935667	0.966598	0.55603	chr2	+	228193393	228195562	228193393	228193505	228197134	228197304
C_D	C	D	ENSG00000051825	MPHOSPH9	1	0.94	0.94	0.566378	chr12	-	123712009	123712163	123712092	123712163	123707584	123707674
C_D	C	D	ENSG00000197622	CDC42SE1	0.539333	0.773	1.43325	0.571523	chr1	-	151029126	151029262	151029131	151029262	151028152	151028469
C_D	C	D	ENSG00000127415	IDUA	0.932333	1	1.07258	0.573145	chr4	+	981596	981737	981596	981699	994399	994485
C_D	C	D	ENSG00000171462	DLK2	0.913	0.955	1.046	0.573683	chr6	-	43420742	43420873	43420760	43420873	43419677	43419822
C_D	C	D	ENSG00000123213	NLN	0.951667	0.933333	0.980736	0.57783	chr5	+	65088280	65088482	65088280	65088428	65105341	65105528
C_D	C	D	ENSG00000166888	STAT6	0.774667	0.888667	1.14716	0.578318	chr12	-	57503723	57503893	57503859	57503893	57501945	57502082
C_D	C	D	ENSG00000102125	TAZ	0.772333	0.720333	0.932672	0.578556	chrX	+	153641543	153641695	153641543	153641676	153641818	153641904
C_D	C	D	ENSG00000160271	RALGDS	0.0753333	0.101667	1.34956	0.584389	chr9	-	135975882	135977149	135976906	135977149	135975654	135975769
C_D	C	D	ENSG00000119778	ATAD2B	0.626667	0.770667	1.22979	0.597974	chr2	-	24008896	24009093	24008911	24009093	24005738	24005898
C_D	C	D	ENSG00000266173	STRADA	0.868	0.926333	1.0672	0.603767	chr17	-	61805693	61805773	61805717	61805773	61803997	61804055
C_D	C	D	ENSG00000167280	ENGASE	0.317333	0.391333	1.23319	0.603767	chr17	+	77077979	77078959	77077979	77078145	77079101	77079205
C_D	C	D	ENSG00000111011	RSRC2	0.009	0.0196667	2.18519	0.604239	chr12	-	123005842	123005975	123005931	123005975	123003385	123003576
C_D	C	D	ENSG00000130254	SAFB2	0.044	0.021	0.477273	0.606702	chr19	-	5616138	5616346	5616142	5616346	5613475	5613538
C_D	C	D	ENSG00000185761	ADAMTSL5	0.627333	0.318	0.506908	0.607229	chr19	-	1511034	1511135	1511074	1511135	1510843	1510916
C_D	C	D	ENSG00000121988	ZRANB3	0.858	0.937333	1.09246	0.607229	chr2	-	135985381	135985585	135985387	135985585	135981995	135982087
C_D	C	D	ENSG00000154358	OBSCN	0.228667	0.168667	0.737609	0.609478	chr1	+	228543851	228544045	228543851	228543894	228547297	228548951
C_D	C	D	ENSG00000258890	CEP95	0.168	0.248667	1.48016	0.613176	chr17	+	62527043	62527140	62527043	62527136	62528007	62528140
C_D	C	D	ENSG00000150433	TMEM218	0.838	0.898	1.0716	0.613375	chr11	-	124972532	124972705	124972629	124972705	124972027	124972247
C_D	C	D	ENSG00000157954	WIPI2	0.0376667	0.0213333	0.566372	0.614321	chr7	+	5232748	5232976	5232748	5232802	5239206	5239289
C_D	C	D	ENSG00000197530	MIB2	0.666	0.29	0.435435	0.620341	chr1	+	1558810	1559079	1558810	1558862	1559153	1559325
C_D	C	D	ENSG00000182919	C11orf54	0.603667	0.773	1.28051	0.620865	chr11	+	93475128	93475260	93475128	93475232	93480462	93480614
C_D	C	D	ENSG00000110200	ANAPC15	0.974	0.987333	1.01369	0.620865	chr11	-	71823695	71823826	71823779	71823826	71822457	71822542
C_D	C	D	ENSG00000114544	SLC41A3	0.0153333	0.032	2.08696	0.622185	chr3	-	125769740	125769893	125769785	125769893	125752449	125752521
C_D	C	D	ENSG00000140859	KIFC3	0.012	0.018	1.5	0.622185	chr16	-	57795226	57795448	57795324	57795448	57794953	57795083
C_D	C	D	ENSG00000174111	SOCS7	0.0646667	0.035	0.541237	0.626739	chr17	+	36521190	36521916	36521190	36521292	36522169	36522300
C_D	C	D	ENSG00000122390	NAA60	0.389333	0.323667	0.831336	0.626935	chr16	+	3534698	3535083	3534698	3535061	3535466	3536952
C_D	C	D	ENSG00000156983	BRPF1	0.403333	0.518667	1.28595	0.62753	chr3	+	9783708	9783855	9783708	9783837	9784627	9784937
C_D	C	D	ENSG00000161010	C5orf45	0.799667	0.530333	0.663193	0.629958	chr5	-	179280196	179280437	179280377	179280437	179271151	179271227
C_D	C	D	ENSG00000173230	GOLGB1	0.312	0.19	0.608974	0.637732	chr3	-	121449694	121449820	121449722	121449820	121448711	121448864
C_D	C	D	ENSG00000169432	SCN9A	0.352333	0.179	0.508042	0.639502	chr2	-	167140962	167141334	167140995	167141334	167138269	167138318
C_D	C	D	ENSG00000213983	AP1G2	0.899667	0.942667	1.0478	0.641686	chr14	-	24035024	24035369	24035272	24035369	24034814	24034910
C_D	C	D	ENSG00000165410	CFL2	0.923667	0.892	0.965716	0.641686	chr14	-	35182602	35182767	35182713	35182767	35182265	35182342
C_D	C	D	ENSG00000129071	MBD4	0.371	0.303667	0.818509	0.641686	chr3	-	129155285	129156151	129155303	129156151	129152904	129152979
C_D	C	D	ENSG00000132436	FIGNL1	0.735	0.845667	1.15057	0.642417	chr7	-	50516815	50517421	50517197	50517421	50515878	50515987
C_D	C	D	ENSG00000095066	HOOK2	0.293333	0.426333	1.45341	0.642417	chr19	-	12885374	12885555	12885482	12885555	12883807	12883858
C_D	C	D	ENSG00000074582	BCS1L	0.489667	0.631667	1.28999	0.642417	chr2	+	219525029	219525205	219525029	219525144	219525661	219526030
C_D	C	D	ENSG00000101310	SEC23B	0.0536667	0.077	1.43478	0.642417	chr20	+	18488198	18488674	18488198	18488616	18491465	18491700
C_D	C	D	ENSG00000166888	STAT6	0.639333	0.751333	1.17518	0.642417	chr12	-	57503825	57503893	57503859	57503893	57501945	57502082
C_D	C	D	ENSG00000141577	AZI1	0.34	0.216667	0.637255	0.642417	chr17	-	79171905	79172097	79171914	79172097	79171511	79171688
C_D	C	D	ENSG00000048740	CELF2	0.135667	0.495333	3.65111	0.642417	chr10	+	11356101	11356233	11356101	11356221	11363169	11363349
C_D	C	D	ENSG00000136270	TBRG4	0.0206667	0.0133333	0.645161	0.64519	chr7	-	45141879	45142090	45141945	45142090	45141423	45141669
C_D	C	D	ENSG00000092199	HNRNPC	0.51	0.474667	0.930719	0.64663	chr14	-	21699116	21699231	21699155	21699231	21698477	21698525
C_D	C	D	ENSG00000151632	AKR1C2	0.960667	0.97	1.00972	0.64663	chr10	-	5041391	5042858	5042741	5042858	5040816	5040939
C_D	C	D	ENSG00000138035	PNPT1	0.963667	0.985	1.02214	0.64742	chr2	-	55907846	55908053	55907989	55908053	55906816	55906930
C_D	C	D	ENSG00000143801	PSEN2	0.0216667	0.041	1.89231	0.64742	chr1	+	227079446	227079550	227079446	227079545	227081707	227081826
C_D	C	D	ENSG00000204946	ZNF783	0.053	0.101667	1.91824	0.64742	chr7	+	148987028	148987174	148987028	148987129	148989301	148989399
C_D	C	D	ENSG00000136273	HUS1	0.812	1	1.23153	0.649694	chr7	-	48019006	48019150	48019017	48019150	48018285	48018413
C_D	C	D	ENSG00000169174	PCSK9	0.983333	0.970333	0.98678	0.64997	chr1	+	55523708	55523882	55523708	55523830	55524171	55524320
C_D	C	D	ENSG00000136273	HUS1	0.0383333	0.021	0.547826	0.64997	chr7	-	48019017	48019150	48019064	48019150	48018285	48018413
C_D	C	D	ENSG00000164211	STARD4	0.862667	0.805667	0.933926	0.64997	chr5	-	110848082	110848233	110848088	110848233	110843026	110843140
C_D	C	D	ENSG00000144857	BOC	0.158667	0.182	1.14706	0.64997	chr3	+	112935033	112935267	112935033	112935125	112968568	112968746
C_D	C	D	ENSG00000183765	CHEK2	0.718333	0.57	0.793503	0.657102	chr22	-	29120552	29120911	29120873	29120911	29115382	29115473
C_D	C	D	ENSG00000187147	RNF220	0.292333	0.346	1.18358	0.657102	chr1	+	45101216	45101338	45101216	45101260	45101701	45101834
C_D	C	D	ENSG00000102984	ZNF821	0.517333	0.342333	0.661727	0.658702	chr16	-	71901795	71901940	71901814	71901940	71898805	71898951
C_D	C	D	ENSG00000240682	ISY1	0.0336667	0.0546667	1.62376	0.658702	chr3	-	128853670	128853797	128853674	128853797	128852916	128853038
C_D	C	D	ENSG00000134825	TMEM258	0.739333	0.819667	1.10866	0.668641	chr11	-	61557846	61558074	61557894	61558074	61557256	61557462
C_D	C	D	ENSG00000165410	CFL2	0.959	0.942	0.982273	0.670548	chr14	-	35182459	35182767	35182713	35182767	35182265	35182342
C_D	C	D	ENSG00000114423	CBLB	0.778667	0.826667	1.06164	0.670548	chr3	-	105587755	105588266	105588180	105588266	105586253	105586435
C_D	C	D	ENSG00000086758	HUWE1	0.697	0.754	1.08178	0.670548	chrX	-	53570801	53570929	53570846	53570929	53569403	53569500
C_D	C	D	ENSG00000136381	IREB2	0.967667	0.981	1.01378	0.672288	chr15	+	78732136	78732223	78732136	78732218	78755263	78755429
C_D	C	D	ENSG00000116521	SCAMP3	0.0143333	0.021	1.46512	0.672288	chr1	-	155228581	155228683	155228616	155228683	155227288	155227448
C_D	C	D	ENSG00000169231	THBS3	0.925	0.848667	0.917477	0.672288	chr1	-	155172876	155172928	155172883	155172928	155172602	155172751
C_D	C	D	ENSG00000138592	USP8	0.377333	0.441	1.16873	0.672288	chr15	+	50716578	50716851	50716578	50716711	50731205	50731374
C_D	C	D	ENSG00000050820	BCAR1	0.0893333	0.124333	1.39179	0.672288	chr16	-	75270725	75270896	75270779	75270896	75268786	75269884
C_D	C	D	ENSG00000196975	ANXA4	0.962	0.952667	0.990298	0.672341	chr2	+	70033516	70033630	70033516	70033564	70035037	70035128
C_D	C	D	ENSG00000176393	RNPEP	0.013	0.0176667	1.35897	0.672341	chr1	+	201965274	201965537	201965274	201965391	201966446	201966682
C_D	C	D	ENSG00000131470	PSMC3IP	0.0563333	0.0803333	1.42604	0.679452	chr17	-	40729097	40729320	40729230	40729320	40726116	40726228
C_D	C	D	ENSG00000161249	DMKN	0.592	0.711667	1.20214	0.679452	chr19	-	35989499	35989665	35989617	35989665	35988548	35988583
C_D	C	D	ENSG00000147133	TAF1	0.911333	1	1.09729	0.679452	chrX	+	70678090	70678216	70678090	70678207	70678999	70679101
C_D	C	D	ENSG00000125375	ATP5S	0.264667	0.207667	0.784635	0.679452	chr14	+	50789228	50789524	50789228	50789437	50790662	50790834
C_D	C	D	ENSG00000124275	MTRR	0.758	0.832333	1.09807	0.679452	chr5	+	7869216	7869328	7869216	7869302	7870882	7871036
C_D	C	D	ENSG00000163069	SGCB	1	0.823	0.823	0.68362	chr4	-	52898017	52898127	52898030	52898127	52895843	52896029
C_D	C	D	ENSG00000203791	METTL10	0.720667	0.843667	1.17068	0.68362	chr10	-	126477607	126477726	126477611	126477726	126453960	126454177
C_D	C	D	ENSG00000071564	TCF3	0.0556667	0.0346667	0.622754	0.690562	chr19	-	1631949	1632115	1632036	1632115	1627357	1627425
C_D	C	D	ENSG00000112715	VEGFA	0.734333	0.753	1.02542	0.690562	chr6	+	43748468	43748591	43748468	43748522	43749692	43749824
C_D	C	D	ENSG00000100532	CGRRF1	0.059	0.0776667	1.31638	0.691763	chr14	+	54996766	54997481	54996766	54996944	54997620	54997768
C_D	C	D	ENSG00000110514	MADD	0.662333	0.78	1.17765	0.691763	chr11	+	47317046	47317127	47317046	47317118	47317447	47317606
C_D	C	D	ENSG00000164181	ELOVL7	0.970333	0.989333	1.01958	0.695836	chr5	-	60067729	60067920	60067775	60067920	60063649	60063730
C_D	C	D	ENSG00000129197	RPAIN	0.937333	0.894667	0.954481	0.695836	chr17	+	5329290	5329619	5329290	5329402	5331390	5331531
C_D	C	D	ENSG00000109133	TMEM33	0.812667	0.735333	0.90484	0.695836	chr4	+	41937145	41937327	41937145	41937279	41937483	41937546
C_D	C	D	ENSG00000144381	HSPD1	0.841	0.806667	0.959176	0.696008	chr2	-	198363890	198364162	198363982	198364162	198363398	198363574
C_D	C	D	ENSG00000143569	UBAP2L	0.955333	0.977667	1.02338	0.698624	chr1	+	154207066	154207268	154207066	154207214	154207671	154207767
C_D	C	D	ENSG00000008130	NADK	0.817667	0.758667	0.927843	0.701944	chr1	-	1688177	1688321	1688217	1688321	1687941	1688047
C_D	C	D	ENSG00000136271	DDX56	0.014	0.02	1.42857	0.705499	chr7	-	44609582	44609727	44609613	44609727	44609407	44609502
C_D	C	D	ENSG00000230590	FTX	0.173	0.297333	1.71869	0.710491	chrX	-	73500211	73500329	73500228	73500329	73494176	73494245
C_D	C	D	ENSG00000150433	TMEM218	0.522667	0.595667	1.13967	0.710491	chr11	-	124972532	124972705	124972629	124972705	124972027	124972213
C_D	C	D	ENSG00000160226	C21orf2	0.15	0.203	1.35333	0.714842	chr21	-	45750345	45750799	45750705	45750799	45749773	45750209
C_D	C	D	ENSG00000198925	ATG9A	0.980667	0.964333	0.983345	0.719588	chr2	-	220088590	220088744	220088649	220088744	220088306	220088486
C_D	C	D	ENSG00000185324	CDK10	0.964667	0.940667	0.975121	0.720693	chr16	+	89759681	89759875	89759681	89759734	89760580	89760640
C_D	C	D	ENSG00000174227	PIGG	0.86	0.806667	0.937984	0.724537	chr4	+	514844	515062	514844	515038	515448	515730
C_D	C	D	ENSG00000180287	PLD5	0.0516667	0.034	0.658065	0.725114	chr1	-	242511400	242511544	242511407	242511544	242451663	242451832
C_D	C	D	ENSG00000108439	PNPO	0.0423333	0.0643333	1.51969	0.726343	chr17	+	46018936	46019417	46018936	46019179	46020671	46020796
C_D	C	D	ENSG00000251022	THAP9-AS1	0.96	0.985333	1.02639	0.726343	chr4	-	83821486	83821722	83821524	83821722	83821229	83821376
C_D	C	D	ENSG00000114670	NEK11	0.124667	0.240667	1.93048	0.726343	chr3	+	130745722	130746846	130745722	130745850	130748456	130748722
C_D	C	D	ENSG00000223959	AFG3L1P	0.96	0.989	1.03021	0.726343	chr16	+	90048180	90048331	90048180	90048326	90050938	90051007
C_D	C	D	ENSG00000151746	BICD1	0.842333	0.728333	0.864662	0.726343	chr12	+	32490432	32490750	32490432	32490640	32491719	32491913
C_D	C	D	ENSG00000197530	MIB2	0.566	0.168333	0.297409	0.726343	chr1	+	1558810	1559059	1558810	1558862	1559153	1559325
C_D	C	D	ENSG00000136718	IMP4	0.109333	0.0633333	0.579268	0.726343	chr2	+	131100466	131100535	131100466	131100508	131100658	131100767
C_D	C	D	ENSG00000188603	CLN3	0.813667	0.735	0.903318	0.729949	chr16	-	28502802	28503156	28503034	28503156	28500610	28500707
C_D	C	D	ENSG00000115282	TTC31	0.469333	0.33	0.703125	0.733067	chr2	+	74710448	74710690	74710448	74710537	74717370	74717600
C_D	C	D	ENSG00000141503	MINK1	0.969	0.947333	0.97764	0.733067	chr17	+	4789745	4789921	4789745	4789912	4790404	4790474
C_D	C	D	ENSG00000007255	TRAPPC6A	0.61	0.696	1.14098	0.734154	chr19	-	45681350	45681495	45681392	45681495	45668384	45668452
C_D	C	D	ENSG00000213614	HEXA	0.828333	0.731667	0.8833	0.734257	chr15	-	72646031	72647965	72647899	72647965	72645408	72645519
C_D	C	D	ENSG00000215190	LINC00680	0.943667	0.91	0.964324	0.734257	chr6	-	58275150	58275346	58275195	58275346	58272351	58273455
C_D	C	D	ENSG00000129484	PARP2	0.021	0.0123333	0.587302	0.734257	chr14	+	20813090	20813285	20813090	20813246	20813552	20813623
C_D	C	D	ENSG00000085978	ATG16L1	0.092	0.0733333	0.797101	0.734257	chr2	+	234181611	234182423	234181611	234181698	234183321	234183424
C_D	C	D	ENSG00000185803	SLC52A2	0.927667	0.899333	0.969457	0.734257	chr8	+	145582252	145582725	145582252	145582560	145582843	145583083
C_D	C	D	ENSG00000198689	SLC9A6	0.959333	0.921667	0.960737	0.734257	chrX	+	135076944	135077144	135076944	135077048	135080266	135080344
C_D	C	D	ENSG00000163138	PACRGL	0.819667	0.885667	1.08052	0.734257	chr4	+	20702081	20702410	20702081	20702370	20706088	20706156
C_D	C	D	ENSG00000112511	PHF1	1	0.940333	0.940333	0.734257	chr6	+	33382501	33382921	33382501	33382606	33383011	33383106
C_D	C	D	ENSG00000130159	ECSIT	0.961667	0.989667	1.02912	0.734257	chr19	-	11618516	11618863	11618805	11618863	11618271	11618377
C_D	C	D	ENSG00000063244	U2AF2	0.199333	0.222667	1.11706	0.734257	chr19	+	56180448	56180547	56180448	56180535	56180809	56181058
C_D	C	D	ENSG00000049656	CLPTM1L	0.966	0.937333	0.970324	0.73666	chr5	-	1324877	1325931	1325865	1325931	1323901	1323984
C_D	C	D	ENSG00000177697	CD151	0.0983333	0.180333	1.8339	0.73683	chr11	+	834529	834803	834529	834745	836062	836153
C_D	C	D	ENSG00000141480	ARRB2	0.0116667	0.0223333	1.91429	0.737569	chr17	+	4619706	4619966	4619706	4619903	4620511	4620571
C_D	C	D	ENSG00000213930	GALT	0.031	0.0636667	2.05376	0.737736	chr9	+	34648758	34648904	34648758	34648891	34648994	34649078
C_D	C	D	ENSG00000103245	NARFL	0.0386667	0.0473333	1.22414	0.737736	chr16	-	789539	789738	789642	789738	787185	787329
C_D	C	D	ENSG00000183060	LYSMD4	0.778667	0.635333	0.815925	0.738601	chr15	-	100271562	100272212	100271922	100272212	100271377	100271403
C_D	C	D	ENSG00000151718	WWC2	0.0616667	0.0943333	1.52973	0.738601	chr4	+	184201928	184202122	184201928	184202050	184203860	184204059
C_D	C	D	ENSG00000168522	FNTA	0.0906667	0.0766667	0.845588	0.738601	chr8	+	42932358	42935584	42932358	42932507	42938260	42938323
C_D	C	D	ENSG00000110514	MADD	0.762667	0.690333	0.905157	0.738956	chr11	+	47317046	47317130	47317046	47317127	47317447	47317606
C_D	C	D	ENSG00000106603	COA1	0.403	0.484	1.20099	0.738956	chr7	-	43690091	43690311	43690210	43690311	43688198	43688251
C_D	C	D	ENSG00000138669	PRKG2	0.717333	0.751333	1.0474	0.738956	chr4	-	82063947	82064101	82064034	82064101	82061686	82061823
C_D	C	D	ENSG00000160957	RECQL4	0.931	0.891333	0.957393	0.741572	chr8	-	145738600	145738864	145738799	145738864	145738229	145738521
C_D	C	D	ENSG00000070010	UFD1L	0.99	0.981667	0.991582	0.742493	chr22	-	19462992	19463125	19463018	19463125	19462590	19462623
C_D	C	D	ENSG00000114388	NPRL2	0.925667	0.877	0.947425	0.742493	chr3	-	50387095	50387453	50387361	50387453	50386816	50386925
C_D	C	D	ENSG00000143420	ENSA	0.374667	0.312	0.83274	0.742493	chr1	-	150599787	150600068	150599942	150600068	150598954	150599002
C_D	C	D	ENSG00000118162	KPTN	0.025	0.0443333	1.77333	0.742493	chr19	-	47986382	47986472	47986417	47986472	47984214	47984290
C_D	C	D	ENSG00000156535	CD109	0.967	0.979333	1.01275	0.742927	chr6	+	74520714	74520870	74520714	74520819	74521927	74521993
C_D	C	D	ENSG00000124120	TTPAL	0.943667	0.887667	0.940657	0.742927	chr20	+	43112976	43113170	43112976	43113068	43115235	43115346
C_D	C	D	ENSG00000079277	MKNK1	0.198	0.128	0.646465	0.743525	chr1	-	47069836	47069927	47069898	47069927	47059784	47059952
C_D	C	D	ENSG00000178852	EFCAB13	0.0903333	0.197	2.18081	0.74746	chr17	+	45401390	45401465	45401390	45401440	45401819	45401889
C_D	C	D	ENSG00000171469	ZNF561	0.175333	0.122333	0.697719	0.74877	chr19	-	9731591	9731907	9731837	9731907	9730107	9730258
C_D	C	D	ENSG00000117533	VAMP4	0.947	0.968667	1.02288	0.75142	chr1	-	171679853	171679954	171679899	171679954	171678804	171678884
C_D	C	D	ENSG00000182196	ARL6IP4	0.426	0.464667	1.09077	0.75142	chr12	+	123465675	123465846	123465675	123465813	123466141	123466426
C_D	C	D	ENSG00000130475	FCHO1	0.100333	0.293667	2.92691	0.756423	chr19	+	17865400	17865567	17865400	17865490	17865926	17866000
C_D	C	D	ENSG00000156253	RWDD2B	0.636	0.535	0.841195	0.76644	chr21	-	30380560	30380942	30380715	30380942	30380081	30380444
C_D	C	D	ENSG00000145979	TBC1D7	0.403	0.588333	1.45988	0.76644	chr6	-	13328527	13328763	13328687	13328763	13327018	13327138
C_D	C	D	ENSG00000120265	PCMT1	0.521667	0.475333	0.911182	0.76644	chr6	+	150123335	150123552	150123335	150123505	150131751	150132556
C_D	C	D	ENSG00000244687	UBE2V1	0.0106667	0.0136667	1.28125	0.767868	chr20	-	48713019	48713357	48713208	48713357	48700665	48700791
C_D	C	D	ENSG00000138496	PARP9	0.157333	0.125	0.794492	0.769043	chr3	-	122277175	122277314	122277280	122277314	122274132	122274968
C_D	C	D	ENSG00000110514	MADD	0.582667	0.511333	0.877574	0.769401	chr11	+	47306491	47306745	47306491	47306616	47307001	47307141
C_D	C	D	ENSG00000163617	KIAA1407	0.167333	0.358333	2.14143	0.769401	chr3	-	113723233	113723593	113723483	113723593	113721302	113721385
C_D	C	D	ENSG00000068308	OTUD5	0.018	0.0266667	1.48148	0.769401	chrX	-	48791968	48792140	48791983	48792140	48791736	48791885
C_D	C	D	ENSG00000188002	RP11-43F13.1	0.845	0.766	0.906509	0.769401	chr5	-	1632758	1633021	1632959	1633021	1630523	1630681
C_D	C	D	ENSG00000254685	FPGT	0.04	0.074	1.85	0.769401	chr1	+	74665347	74665529	74665347	74665515	74667001	74667094
C_D	C	D	ENSG00000163608	C3orf17	0.0493333	0.076	1.54054	0.774019	chr3	-	112732795	112732879	112732799	112732879	112732118	112732250
C_D	C	D	ENSG00000204371	EHMT2	0.0436667	0.0736667	1.68702	0.774019	chr6	-	31852667	31852793	31852688	31852793	31852421	31852576
C_D	C	D	ENSG00000102125	TAZ	0.57	0.659333	1.15673	0.774257	chrX	+	153641543	153641707	153641543	153641676	153641818	153641904
C_D	C	D	ENSG00000163629	PTPN13	0.15	0.106333	0.708889	0.775771	chr4	+	87685745	87685892	87685745	87685877	87686547	87686641
C_D	C	D	ENSG00000125746	EML2	0.033	0.0116667	0.353535	0.780654	chr19	-	46142552	46142655	46142614	46142655	46142102	46142131
C_D	C	D	ENSG00000121578	B4GALT4	0.944667	0.929	0.983416	0.783054	chr3	-	118937496	118937619	118937558	118937619	118935086	118935191
C_D	C	D	ENSG00000160408	ST6GALNAC6	0.932667	0.866667	0.929235	0.783054	chr9	-	130652915	130653322	130652934	130653322	130649762	130649870
C_D	C	D	ENSG00000149532	CPSF7	0.508	0.567	1.11614	0.783054	chr11	-	61187393	61187566	61187420	61187566	61183576	61183991
C_D	C	D	ENSG00000017260	ATP2C1	0.868667	0.815667	0.938987	0.783054	chr3	+	130720063	130720188	130720063	130720158	130734995	130735528
C_D	C	D	ENSG00000100209	HSCB	0.980333	0.96	0.979259	0.783873	chr22	+	29139869	29139966	29139869	29139911	29140602	29140692
C_D	C	D	ENSG00000165219	GAPVD1	0.624667	0.731333	1.17076	0.785345	chr9	+	128083711	128083841	128083711	128083778	128086076	128086202
C_D	C	D	ENSG00000137817	PARP6	0.0326667	0.0436667	1.33673	0.787841	chr15	-	72557610	72557814	72557753	72557814	72557421	72557512
C_D	C	D	ENSG00000225138	CTD-2228K2.7	0.785333	0.885	1.12691	0.787841	chr5	+	477358	477580	477358	477451	477920	477964
C_D	C	D	ENSG00000147526	TACC1	0.839667	0.788333	0.938865	0.791322	chr8	+	38684685	38684893	38684685	38684806	38688642	38688695
C_D	C	D	ENSG00000157796	WDR19	0.0586667	0.0256667	0.4375	0.796678	chr4	+	39233781	39233928	39233781	39233892	39236385	39236495
C_D	C	D	ENSG00000161202	DVL3	0.967	0.945	0.977249	0.799522	chr3	+	183882583	183882994	183882583	183882719	183883209	183883279
C_D	C	D	ENSG00000113312	TTC1	0.896	0.92	1.02679	0.805781	chr5	+	159436119	159436200	159436119	159436197	159437506	159437865
C_D	C	D	ENSG00000254505	CHMP4A	0.02	0.0286667	1.43333	0.806195	chr14	-	24680616	24680798	24680620	24680798	24679859	24679974
C_D	C	D	ENSG00000137404	NRM	0.416333	0.274333	0.658927	0.808698	chr6	-	30657801	30658020	30657823	30658020	30655823	30656719
C_D	C	D	ENSG00000086730	LAT2	0.778667	0.795667	1.02183	0.811148	chr7	+	73629151	73629340	73629151	73629270	73630276	73630399
C_D	C	D	ENSG00000175634	RPS6KB2	0.606	0.372333	0.614411	0.811148	chr11	+	67200422	67200665	67200422	67200513	67200810	67200918
C_D	C	D	ENSG00000105223	PLD3	0.831667	0.859333	1.03327	0.811148	chr19	+	40871459	40871837	40871459	40871492	40872325	40872417
C_D	C	D	ENSG00000156345	CDK20	0.231	0.405	1.75325	0.811148	chr9	-	90585482	90585812	90585690	90585812	90584710	90584834
C_D	C	D	ENSG00000100413	POLR3H	0.189667	0.145	0.764499	0.813976	chr22	-	41928607	41928749	41928662	41928749	41928097	41928161
C_D	C	D	ENSG00000174093	RP11-1407O15.2	0.603	0.502333	0.833057	0.813976	chr17	-	36365054	36365176	36365110	36365176	36361696	36361804
C_D	C	D	ENSG00000161914	ZNF653	0.858667	0.738	0.859472	0.813976	chr19	-	11594856	11594956	11594894	11594956	11594241	11594674
C_D	C	D	ENSG00000156463	SH3RF2	0.154333	0.262	1.69762	0.813978	chr5	+	145435543	145435794	145435543	145435776	145439428	145439787
C_D	C	D	ENSG00000005801	ZNF195	0.195	0.106667	0.547009	0.814429	chr11	-	3392172	3392300	3392204	3392300	3382972	3383119
C_D	C	D	ENSG00000160688	FLAD1	0.962333	0.980667	1.01905	0.814429	chr1	+	154962634	154963004	154962634	154962733	154965188	154965262
C_D	C	D	ENSG00000106355	LSM5	0.878	1	1.13895	0.814429	chr7	-	32528845	32528956	32528860	32528956	32527296	32527369
C_D	C	D	ENSG00000166881	TMEM194A	0.951667	0.917	0.963573	0.814429	chr12	-	57464456	57464676	57464602	57464676	57458428	57458522
C_D	C	D	ENSG00000087053	MTMR2	0.018	0.01	0.555556	0.822831	chr11	-	95598603	95598840	95598764	95598840	95595435	95595530
C_D	C	D	ENSG00000204310	AGPAT1	0.0213333	0.0323333	1.51562	0.830603	chr6	-	32139026	32139282	32139073	32139282	32138713	32138847
C_D	C	D	ENSG00000119487	MAPKAP1	0.993333	0.979333	0.985906	0.830603	chr9	-	128434594	128434922	128434678	128434922	128432096	128432186
C_D	C	D	ENSG00000171658	RP11-443P15.2	0.386667	0.277667	0.718103	0.833016	chr3	+	185686267	185686497	185686267	185686438	185689403	185689653
C_D	C	D	ENSG00000110713	NUP98	0.284	0.325667	1.14671	0.833539	chr11	-	3781717	3781856	3781768	3781856	3774545	3774638
C_D	C	D	ENSG00000131165	CHMP1A	0.021	0.0276667	1.31746	0.838272	chr16	-	89713442	89713739	89713610	89713739	89712934	89713122
C_D	C	D	ENSG00000188002	RP11-43F13.1	0.875	0.77	0.88	0.840286	chr5	-	1632758	1633021	1632959	1633021	1602805	1602850
C_D	C	D	ENSG00000095059	DHPS	0.0186667	0.0286667	1.53571	0.852328	chr19	-	12790963	12791139	12790974	12791139	12790614	12790736
C_D	C	D	ENSG00000171658	RP11-443P15.2	0.468333	0.359	0.766548	0.854146	chr3	+	185686267	185686506	185686267	185686438	185689403	185689653
C_D	C	D	ENSG00000156873	PHKG2	0.954333	0.916333	0.960182	0.854146	chr16	+	30762426	30762602	30762426	30762538	30764552	30764618
C_D	C	D	ENSG00000072682	P4HA2	0.491667	0.670333	1.36339	0.854146	chr5	-	131562389	131562914	131562624	131562914	131554237	131554337
C_D	C	D	ENSG00000140983	RHOT2	0.946333	0.970667	1.02571	0.854146	chr16	+	722253	722566	722253	722384	722702	722825
C_D	C	D	ENSG00000115762	PLEKHB2	0.287	0.247333	0.861789	0.854146	chr2	+	131890474	131890588	131890474	131890564	131897739	131897848
C_D	C	D	ENSG00000070081	NUCB2	0.683333	0.847333	1.24	0.854291	chr11	+	17308180	17308264	17308180	17308260	17316870	17317014
C_D	C	D	ENSG00000155508	CNOT8	0.226	0.180667	0.79941	0.855437	chr5	+	154238198	154238376	154238198	154238328	154242766	154242955
C_D	C	D	ENSG00000008517	IL32	0.764667	0.925333	1.21011	0.856109	chr16	+	3115631	3115688	3115631	3115656	3115784	3115827
C_D	C	D	ENSG00000140853	NLRC5	0.132667	0.327	2.46482	0.856121	chr16	+	57061983	57062115	57061983	57062067	57062213	57062297
C_D	C	D	ENSG00000174720	LARP7	0.955333	0.933667	0.97732	0.856473	chr4	+	113565823	113566027	113565823	113565924	113567506	113567607
C_D	C	D	ENSG00000148985	PGAP2	0.189	0.232667	1.23104	0.862226	chr11	+	3845499	3845685	3845499	3845606	3846249	3846358
C_D	C	D	ENSG00000256269	HMBS	0.936333	0.909333	0.971164	0.862226	chr11	+	118962834	118963233	118962834	118962873	118963467	118963521
C_D	C	D	ENSG00000160087	UBE2J2	0.339333	0.222333	0.655206	0.866743	chr1	-	1197549	1197770	1197648	1197770	1192587	1192690
C_D	C	D	ENSG00000163848	ZNF148	0.898	0.830667	0.925019	0.866743	chr3	-	125042152	125042288	125042231	125042288	125032151	125032500
C_D	C	D	ENSG00000166348	USP54	0.982667	0.922667	0.938942	0.868897	chr10	-	75265065	75265184	75265080	75265184	75260412	75260596
C_D	C	D	ENSG00000103037	SETD6	0.815667	0.855667	1.04904	0.869621	chr16	+	58549694	58550001	58549694	58549784	58550105	58550247
C_D	C	D	ENSG00000084636	COL16A1	0.101333	0.0353333	0.348684	0.871183	chr1	-	32131104	32131219	32131183	32131219	32130772	32130835
C_D	C	D	ENSG00000135597	REPS1	0.032	0.0253333	0.791667	0.871843	chr6	-	139247537	139251235	139251113	139251235	139242173	139242261
C_D	C	D	ENSG00000131470	PSMC3IP	0.304333	0.364333	1.19715	0.871843	chr17	-	40725836	40726228	40726213	40726228	40725495	40725641
C_D	C	D	ENSG00000197694	SPTAN1	0.216667	0.126667	0.584615	0.871843	chr9	+	131389664	131389795	131389664	131389777	131392599	131392654
C_D	C	D	ENSG00000241370	RPP21	0.0506667	0.0673333	1.32895	0.873167	chr6	+	30314208	30314341	30314208	30314334	30314489	30314634
C_D	C	D	ENSG00000152582	SPEF2	0.428333	0.293	0.684047	0.883976	chr5	+	35694389	35694465	35694389	35694450	35695836	35695898
C_D	C	D	ENSG00000116288	PARK7	0.312333	0.285333	0.913554	0.885368	chr1	+	8021722	8021853	8021722	8021795	8022822	8022935
C_D	C	D	ENSG00000173020	ADRBK1	0.967667	0.940667	0.972098	0.885368	chr11	+	67048202	67048655	67048202	67048254	67048929	67049029
C_D	C	D	ENSG00000125459	MSTO1	0.973	0.952667	0.979102	0.885368	chr1	+	155583447	155583557	155583447	155583524	155583849	155584726
C_D	C	D	ENSG00000124155	PIGT	0.924333	0.901333	0.975117	0.885368	chr20	+	44045156	44045334	44045156	44045294	44047934	44048035
C_D	C	D	ENSG00000129353	SLC44A2	1	0.772333	0.772333	0.885368	chr19	+	10745431	10745749	10745431	10745563	10746998	10747261
C_D	C	D	ENSG00000168778	TCTN2	0.0193333	0.0396667	2.05172	0.885368	chr12	+	124155659	124155895	124155659	124155869	124156053	124156161
C_D	C	D	ENSG00000138286	FAM149B1	0.704333	0.779	1.10601	0.885368	chr10	+	74987817	74987942	74987817	74987918	74990179	74990283
C_D	C	D	ENSG00000172530	BANP	0.450667	0.327333	0.726331	0.885368	chr16	+	88008653	88008813	88008653	88008809	88014641	88014733
C_D	C	D	ENSG00000130713	EXOSC2	0.542	0.470333	0.867774	0.885368	chr9	+	133572968	133573638	133572968	133573014	133574715	133574781
C_D	C	D	ENSG00000155366	RHOC	0.018	0.0253333	1.40741	0.885368	chr1	-	113247674	113247790	113247721	113247790	113246265	113246428
C_D	C	D	ENSG00000082153	BZW1	0.942667	0.924	0.980198	0.885368	chr2	+	201676268	201676713	201676268	201676450	201677930	201678004
C_D	C	D	ENSG00000170653	ATF7	0.55	0.485667	0.88303	0.885368	chr12	-	53937080	53937232	53937113	53937232	53931198	53931336
C_D	C	D	ENSG00000170846	AC093323.3	0.461333	0.601333	1.30347	0.885368	chr4	+	6675177	6676433	6675177	6676364	6676719	6677774
C_D	C	D	ENSG00000152240	HAUS1	0.0356667	0.0253333	0.71028	0.886206	chr18	+	43685159	43685374	43685159	43685334	43698146	43698282
C_D	C	D	ENSG00000116128	BCL9	0.851667	0.913667	1.0728	0.891706	chr1	+	147084681	147084998	147084681	147084776	147086225	147086415
C_D	C	D	ENSG00000143036	SLC44A3	0.571667	0.705333	1.23382	0.891706	chr1	+	95293062	95293199	95293062	95293103	95294048	95294142
C_D	C	D	ENSG00000137185	ZSCAN9	0.589	0.693667	1.1777	0.891706	chr6	+	28193069	28193144	28193069	28193108	28194789	28195282
C_D	C	D	ENSG00000122783	C7orf49	0.822	0.777333	0.945661	0.892307	chr7	-	134853682	134853812	134853720	134853812	134852483	134852559
C_D	C	D	ENSG00000234741	GAS5	0.659	0.691333	1.04906	0.893783	chr1	-	173834608	173834685	173834647	173834685	173834366	173834420
C_D	C	D	ENSG00000171204	TMEM126B	0.971667	0.958333	0.986278	0.89477	chr11	+	85345129	85345323	85345129	85345220	85346710	85346822
C_D	C	D	ENSG00000041357	PSMA4	0.951	0.941333	0.989835	0.895564	chr15	+	78832768	78832881	78832768	78832805	78834246	78834272
C_D	C	D	ENSG00000070423	RNF126	0.737333	0.779333	1.05696	0.895564	chr19	-	651610	651855	651691	651855	650233	650296
C_D	C	D	ENSG00000179988	PSTK	0.023	0.0436667	1.89855	0.895564	chr10	+	124742787	124743030	124742787	124742986	124745815	124745891
C_D	C	D	ENSG00000169752	NRG4	0.152	0.218	1.43421	0.895564	chr15	-	76304642	76304763	76304659	76304763	76303561	76303627
C_D	C	D	ENSG00000130816	DNMT1	0.136333	0.101	0.740831	0.895564	chr19	-	10247751	10247956	10247760	10247956	10246796	10246963
C_D	C	D	ENSG00000176731	C8orf59	0.0223333	0.0366667	1.64179	0.895564	chr8	-	86131464	86131592	86131551	86131592	86129614	86129731
C_D	C	D	ENSG00000137309	HMGA1	0.789667	0.809333	1.02491	0.895564	chr6	+	34208513	34208692	34208513	34208659	34210488	34210572
C_D	C	D	ENSG00000204316	MRPL38	0.0113333	0.0156667	1.38235	0.896883	chr17	-	73900302	73900800	73900620	73900800	73898100	73898235
C_D	C	D	ENSG00000139998	RAB15	0.215	0.150333	0.699225	0.899177	chr14	-	65417660	65417869	65417791	65417869	65417042	65417132
C_D	C	D	ENSG00000108587	GOSR1	0.488333	0.439333	0.899659	0.902897	chr17	+	28808160	28808281	28808160	28808275	28811231	28811319
C_D	C	D	ENSG00000147118	ZNF182	0.302333	0.464	1.53473	0.903522	chrX	-	47863302	47863377	47863307	47863377	47862906	47863101
C_D	C	D	ENSG00000120708	TGFBI	0.016	0.019	1.1875	0.903522	chr5	+	135382023	135382245	135382023	135382184	135382539	135382704
C_D	C	D	ENSG00000161999	JMJD8	0.917333	0.881667	0.961119	0.904842	chr16	-	733860	734155	733909	734155	733684	733781
C_D	C	D	ENSG00000152455	SUV39H2	0.906333	0.934333	1.03089	0.908886	chr10	+	14938844	14939516	14938844	14938976	14941537	14941684
C_D	C	D	ENSG00000099364	FBXL19	0.372	0.301	0.80914	0.908886	chr16	+	30939787	30939951	30939787	30939820	30941393	30941905
C_D	C	D	ENSG00000130714	POMT1	0.048	0.0746667	1.55556	0.908886	chr9	+	134386723	134386859	134386723	134386854	134387427	134387523
C_D	C	D	ENSG00000102103	PQBP1	0.981667	0.973333	0.991511	0.910949	chrX	+	48759509	48759794	48759509	48759661	48760008	48760070
C_D	C	D	ENSG00000266173	STRADA	0.835333	0.889333	1.06464	0.911278	chr17	-	61781700	61781942	61781791	61781942	61781364	61781407
C_D	C	D	ENSG00000150776	C11orf57	0.0333333	0.00633333	0.19	0.913409	chr11	+	111946290	111946374	111946290	111946367	111948938	111949039
C_D	C	D	ENSG00000011243	AKAP8L	0.0523333	0.063	1.20382	0.913722	chr19	-	15509440	15510221	15510112	15510221	15508524	15508666
C_D	C	D	ENSG00000173230	GOLGB1	0.213	0.285667	1.34116	0.913722	chr3	-	121388043	121388202	121388058	121388202	121386907	121387005
C_D	C	D	ENSG00000124782	RREB1	0.0536667	0.0776667	1.4472	0.913768	chr6	+	7181356	7181522	7181356	7181479	7182102	7182315
C_D	C	D	ENSG00000122783	C7orf49	0.907333	0.882333	0.972447	0.915006	chr7	-	134853537	134853812	134853720	134853812	134852483	134852559
C_D	C	D	ENSG00000102030	NAA10	0.956	0.945667	0.989191	0.915537	chrX	-	153199395	153199454	153199413	153199454	153197991	153198037
C_D	C	D	ENSG00000007923	DNAJC11	0.026	0.033	1.26923	0.916868	chr1	-	6698142	6698424	6698354	6698424	6697506	6697564
C_D	C	D	ENSG00000137106	GRHPR	0.877	0.911667	1.03953	0.916868	chr9	+	37422662	37422830	37422662	37422802	37425918	37425991
C_D	C	D	ENSG00000162298	SYVN1	1	0.954667	0.954667	0.916868	chr11	-	64899718	64900251	64900202	64900251	64898940	64899067
C_D	C	D	ENSG00000184949	FAM227A	0.797	0.797	1	0.916868	chr22	-	39035619	39035729	39035659	39035729	39034750	39034827
C_D	C	D	ENSG00000168395	ING5	0.0343333	0.0543333	1.58252	0.916868	chr2	+	242650791	242650999	242650791	242650903	242651392	242651486
C_D	C	D	ENSG00000171552	BCL2L1	0.959667	0.948667	0.988538	0.918252	chr20	-	30309457	30310151	30309646	30310151	30252254	30253889
C_D	C	D	ENSG00000263753	LINC00667	0.789667	0.807333	1.02237	0.918374	chr18	+	5241697	5241888	5241697	5241811	5243592	5246507
C_D	C	D	ENSG00000187736	NHEJ1	0.0433333	0.071	1.63846	0.918374	chr2	-	219942795	219942928	219942810	219942928	219941967	219942086
C_D	C	D	ENSG00000182718	ANXA2	0.958	0.945	0.98643	0.918374	chr15	-	60688349	60688626	60688571	60688626	60678226	60678285
C_D	C	D	ENSG00000154124	FAM105B	0.0203333	0.0416667	2.04918	0.918374	chr5	+	14681572	14681733	14681572	14681716	14687629	14687755
C_D	C	D	ENSG00000142794	NBPF3	0.768333	0.846	1.10108	0.918374	chr1	+	21804636	21804800	21804636	21804689	21805841	21805893
C_D	C	D	ENSG00000125107	CNOT1	0.747	0.710667	0.951361	0.918374	chr16	-	58590750	58590897	58590765	58590897	58589687	58589812
C_D	C	D	ENSG00000198561	CTNND1	0.348	0.439	1.26149	0.918374	chr11	+	57529268	57529591	57529268	57529518	57558856	57559145
C_D	C	D	ENSG00000196655	TRAPPC4	0.410667	0.54	1.31494	0.918374	chr11	+	118889852	118890134	118889852	118890027	118892469	118892596
C_D	C	D	ENSG00000123106	CCDC91	0.982333	0.968667	0.986088	0.919812	chr12	+	28458581	28458739	28458581	28458712	28459674	28459878
C_D	C	D	ENSG00000042493	CAPG	0.977333	0.968	0.99045	0.921988	chr2	-	85626258	85626408	85626303	85626408	85625812	85625905
C_D	C	D	ENSG00000118961	C2orf43	0.122333	0.16	1.3079	0.923709	chr2	-	21001051	21001225	21001069	21001225	20990014	20990158
C_D	C	D	ENSG00000108591	DRG2	0.962	0.976	1.01455	0.923709	chr17	+	17997126	17997287	17997126	17997282	18001583	18001673
C_D	C	D	ENSG00000104129	DNAJC17	0.0133333	0.02	1.5	0.929086	chr15	-	41071281	41071508	41071420	41071508	41068739	41068825
C_D	C	D	ENSG00000140365	COMMD4	0.710333	0.746667	1.05115	0.929086	chr15	+	75630402	75630761	75630402	75630474	75630986	75631026
C_D	C	D	ENSG00000188917	TRMT2B	0.861	0.908333	1.05497	0.929086	chrX	-	100306772	100307105	100306805	100307105	100297030	100297301
C_D	C	D	ENSG00000107815	C10orf2	0.237333	0.286	1.20506	0.929086	chr10	+	102750625	102750811	102750625	102750767	102752946	102754158
C_D	C	D	ENSG00000103365	GGA2	0.0176667	0.0323333	1.83019	0.929086	chr16	-	23507009	23507099	23507014	23507099	23505623	23505699
C_D	C	D	ENSG00000148303	RPL7A	0.239667	0.320333	1.33658	0.929305	chr9	+	136215106	136215672	136215106	136215243	136215776	136215897
C_D	C	D	ENSG00000125458	NT5C	0.774	0.825667	1.06675	0.929305	chr17	-	73127059	73127376	73127275	73127376	73126847	73126962
C_D	C	D	ENSG00000139651	ZNF740	0.0916667	0.114	1.24364	0.934966	chr12	+	53575460	53575974	53575460	53575776	53578674	53578824
C_D	C	D	ENSG00000100321	SYNGR1	0.0323333	0.0546667	1.69072	0.940076	chr22	+	39770320	39770665	39770320	39770558	39772056	39772202
C_D	C	D	ENSG00000119943	PYROXD2	0.120333	0.167	1.38781	0.940076	chr10	-	100150627	100150839	100150766	100150839	100150354	100150511
C_D	C	D	ENSG00000103024	NME3	0.933667	0.918333	0.983577	0.940076	chr16	-	1821070	1821411	1821280	1821411	1820881	1820994
C_D	C	D	ENSG00000100578	KIAA0586	0.372333	0.527333	1.41629	0.941743	chr14	+	58894445	58894575	58894445	58894531	58896080	58896151
C_D	C	D	ENSG00000176261	ZBTB8OS	0.181667	0.105	0.577982	0.941743	chr1	-	33100302	33100393	33100368	33100393	33093108	33093145
C_D	C	D	ENSG00000144034	TPRKB	0.907	0.889	0.980154	0.943412	chr2	-	73961555	73961718	73961654	73961718	73959289	73959412
C_D	C	D	ENSG00000163374	YY1AP1	0.0263333	0.0153333	0.582278	0.943412	chr1	-	155642311	155642522	155642350	155642522	155640110	155640255
C_D	C	D	ENSG00000006534	ALDH3B1	0.443	0.545333	1.231	0.943412	chr11	+	67782766	67786106	67782766	67782929	67786241	67786362
C_D	C	D	ENSG00000188917	TRMT2B	0.949333	0.979333	1.0316	0.943412	chrX	-	100306772	100307105	100306805	100307105	100296305	100296360
C_D	C	D	ENSG00000215041	NEURL4	0.846	0.798667	0.94405	0.943412	chr17	-	7226266	7226442	7226272	7226442	7226053	7226185
C_D	C	D	ENSG00000125703	ATG4C	0.607	0.482333	0.794618	0.943412	chr1	+	63249805	63249944	63249805	63249896	63269389	63269533
C_D	C	D	ENSG00000128463	EMC4	0.0166667	0.0213333	1.28	0.944851	chr15	+	34517736	34517859	34517736	34517851	34519893	34520047
C_D	C	D	ENSG00000105393	BABAM1	0.96	0.94	0.979167	0.948423	chr19	+	17378251	17378336	17378251	17378325	17379602	17379900
C_D	C	D	ENSG00000110455	ACCS	0.0236667	0.0413333	1.74648	0.950612	chr11	+	44094996	44095085	44094996	44095067	44096161	44096231
C_D	C	D	ENSG00000167107	ACSF2	0.960333	0.945333	0.98438	0.95202	chr17	+	48538602	48538731	48538602	48538648	48538993	48539047
C_D	C	D	ENSG00000149743	TRPT1	0.0243333	0.039	1.60274	0.95373	chr11	-	63992266	63992442	63992272	63992442	63992014	63992189
C_D	C	D	ENSG00000112031	MTRF1L	0.843	0.881333	1.04547	0.953934	chr6	-	153316270	153316454	153316378	153316454	153315647	153315811
C_D	C	D	ENSG00000109775	UFSP2	0.970333	0.982667	1.01271	0.954126	chr4	-	186339740	186339924	186339765	186339924	186339594	186339661
C_D	C	D	ENSG00000167257	RNF214	0.905333	0.86	0.949926	0.954126	chr11	+	117109316	117109827	117109316	117109362	117110516	117110576
C_D	C	D	ENSG00000119599	DCAF4	0.956667	1	1.0453	0.954126	chr14	+	73421093	73421191	73421093	73421170	73422230	73422404
C_D	C	D	ENSG00000166971	AKTIP	0.049	0.065	1.32653	0.954126	chr16	-	53536611	53537118	53537058	53537118	53534129	53534241
C_D	C	D	ENSG00000167904	TMEM68	0.154	0.120667	0.78355	0.954126	chr8	-	56685785	56685937	56685827	56685937	56676494	56676539
C_D	C	D	ENSG00000176978	DPP7	0.977	0.965	0.987718	0.954126	chr9	-	140006324	140006481	140006392	140006481	140006141	140006206
C_D	C	D	ENSG00000139436	GIT2	0.88	0.898333	1.02083	0.964019	chr12	-	110388971	110389121	110389016	110389121	110376969	110377052
C_D	C	D	ENSG00000174628	IQCK	0.659333	0.763333	1.15774	0.965972	chr16	+	19775169	19775434	19775169	19775222	19800159	19800244
C_D	C	D	ENSG00000114388	NPRL2	0.582333	0.429333	0.737264	0.971862	chr3	-	50387343	50387453	50387361	50387453	50386816	50386925
C_D	C	D	ENSG00000105341	ATP5SL	0.947333	0.962667	1.01619	0.971862	chr19	-	41942296	41942377	41942333	41942377	41939441	41939578
C_D	C	D	ENSG00000078114	NEBL	0.117667	0	0	0.971862	chr10	-	21106526	21106621	21106528	21106621	21104553	21104646
C_D	C	D	ENSG00000015479	MATR3	0.00766667	0.0183333	2.3913	0.972108	chr5	+	138614015	138614185	138614015	138614097	138614739	138614818
C_D	C	D	ENSG00000183474	GTF2H2C	0.955	0.911	0.953927	0.972942	chr5	+	68856049	68856230	68856049	68856069	68860926	68861015
C_D	C	D	ENSG00000170325	PRDM10	0.750667	0.842667	1.12256	0.972942	chr11	-	129781979	129782120	129782018	129782120	129780370	129780551
C_D	C	D	ENSG00000122783	C7orf49	0.898	0.872333	0.971418	0.973792	chr7	-	134853496	134853812	134853720	134853812	134852483	134852559
C_D	C	D	ENSG00000088992	TESC	0.186333	0.164	0.880143	0.974197	chr12	-	117484576	117484643	117484581	117484643	117484363	117484471
C_D	C	D	ENSG00000132436	FIGNL1	0.581	0.661	1.13769	0.980138	chr7	-	50516815	50517421	50517260	50517421	50515878	50515987
C_D	C	D	ENSG00000135046	ANXA1	0.524	0.390333	0.744911	0.980138	chr9	+	75769113	75769258	75769113	75769256	75773437	75773517
C_D	C	D	ENSG00000177082	WDR73	0.177667	0.207667	1.16886	0.980138	chr15	-	85189203	85189579	85189414	85189579	85188701	85189067
C_D	C	D	ENSG00000172890	NADSYN1	0.00966667	0.0266667	2.75862	0.980247	chr11	+	71169473	71169602	71169473	71169590	71174477	71174531
C_D	C	D	ENSG00000204305	AGER	0.179	0.347	1.93855	0.980247	chr6	-	32151052	32151165	32151100	32151165	32150890	32150978
C_D	C	D	ENSG00000119689	DLST	0.00966667	0.017	1.75862	0.980247	chr14	+	75357758	75357896	75357758	75357870	75359536	75359689
C_D	C	D	ENSG00000161395	PGAP3	0.662333	0.536333	0.809763	0.986392	chr17	-	37829766	37830307	37830245	37830307	37827375	37829119
C_D	C	D	ENSG00000010361	FUZ	0.969333	0.952667	0.982806	0.986392	chr19	-	50315871	50315993	50315894	50315993	50314887	50314956
C_D	C	D	ENSG00000167578	RAB4B	0.958667	0.893333	0.93185	0.986392	chr19	+	41285923	41286404	41285923	41286004	41289682	41289745
C_D	C	D	ENSG00000115459	ELMOD3	0.744333	0.617667	0.829825	0.986392	chr2	+	85598208	85598685	85598208	85598332	85604466	85604597
C_D	C	D	ENSG00000085511	MAP3K4	0.413333	0.329667	0.797581	0.987396	chr6	+	161514804	161514883	161514804	161514871	161518111	161518208
C_D	C	D	ENSG00000163719	MTMR14	0.989333	0.931	0.941038	0.992881	chr3	+	9703950	9704059	9703950	9703969	9711115	9711176
C_D	C	D	ENSG00000138834	MAPK8IP3	0.91	0.869	0.954945	0.994303	chr16	+	1811224	1811306	1811224	1811279	1812351	1812482
C_D	C	D	ENSG00000153406	NMRAL1	0.055	0.0713333	1.29697	0.994303	chr16	-	4513642	4513851	4513660	4513851	4511694	4511960
C_D	C	D	ENSG00000172954	LCLAT1	0.225333	0.303333	1.34615	0.999141	chr2	+	30670101	30670270	30670101	30670249	30748452	30748621
C_D	C	D	ENSG00000104805	NUCB1	1	0.998	0.998	1	chr19	+	49422286	49422543	49422286	49422379	49424410	49424581
C_D	C	D	ENSG00000104805	NUCB1	0.00366667	0.00333333	0.909091	1	chr19	+	49404042	49404378	49404042	49404188	49407603	49407711
C_D	C	D	ENSG00000175984	DENND2C	0.788333	1	1.2685	1	chr1	-	115166127	115166264	115166180	115166264	115165607	115165720
C_D	C	D	ENSG00000171298	GAA	0.055	0.0413333	0.751515	1	chr17	+	78075609	78075724	78075609	78075689	78078353	78078931
C_D	C	D	ENSG00000082996	RNF13	0.873667	0.832667	0.953071	1	chr3	+	149613259	149613357	149613259	149613347	149629764	149629870
C_D	C	D	ENSG00000082996	RNF13	0.0956667	0.0813333	0.850174	1	chr3	+	149613259	149613357	149613259	149613347	149619858	149619949
C_D	C	D	ENSG00000167721	TSR1	0.987333	0.990667	1.00338	1	chr17	-	2238553	2238688	2238601	2238688	2237765	2238190
C_D	C	D	ENSG00000186577	C6orf1	0.985667	0.974667	0.98884	1	chr6	-	34215457	34215641	34215517	34215641	34214820	34214926
C_D	C	D	ENSG00000076108	BAZ2A	1	0.997	0.997	1	chr12	-	56994963	56995186	56995029	56995186	56994726	56994882
C_D	C	D	ENSG00000138375	SMARCAL1	0.894333	0.884333	0.988818	1	chr2	+	217277136	217277371	217277136	217277326	217278578	217278615
C_D	C	D	ENSG00000049283	EPN3	NA	NA	NA	1	chr17	+	48610098	48610346	48610098	48610205	48613781	48613986
C_D	C	D	ENSG00000161714	PLCD3	0.998	1	1.002	1	chr17	-	43192461	43192611	43192510	43192611	43191617	43191734
C_D	C	D	ENSG00000078747	ITCH	0.02	0.00966667	0.483333	1	chr20	+	33065576	33065711	33065576	33065665	33067434	33067594
C_D	C	D	ENSG00000100612	DHRS7	0.999	1	1.001	1	chr14	-	60616070	60616286	60616167	60616286	60611523	60611731
C_D	C	D	ENSG00000061273	HDAC7	0.919333	0.934667	1.01668	1	chr12	-	48177861	48179254	48179169	48179254	48176508	48177669
C_D	C	D	ENSG00000061273	HDAC7	1	0.976	0.976	1	chr12	-	48183595	48185091	48185041	48185091	48183305	48183361
C_D	C	D	ENSG00000061273	HDAC7	0.0226667	0.0243333	1.07353	1	chr12	-	48179493	48179668	48179534	48179668	48179169	48179254
C_D	C	D	ENSG00000162971	TYW5	0.949	NA	NA	1	chr2	-	200813040	200813195	200813059	200813195	200804811	200804856
C_D	C	D	ENSG00000168488	ATXN2L	0.521667	0.502667	0.963578	1	chr16	+	28847253	28847806	28847253	28847443	28848048	28848558
C_D	C	D	ENSG00000067445	TRO	1	0.87	0.87	1	chrX	+	54953015	54953538	54953015	54953058	54954099	54954214
C_D	C	D	ENSG00000001460	STPG1	0.0683333	0.0603333	0.882927	1	chr1	-	24710356	24710493	24710391	24710493	24706142	24706313
C_D	C	D	ENSG00000175193	PARL	0.0136667	0.008	0.585366	1	chr3	-	183580484	183580589	183580540	183580589	183562018	183562114
C_D	C	D	ENSG00000171634	BPTF	0.117	0.109	0.931624	1	chr17	+	65941524	65942441	65941524	65942012	65943841	65943924
C_D	C	D	ENSG00000119950	MXI1	0.00866667	0	0	1	chr10	+	112004585	112004631	112004585	112004615	112038937	112039052
C_D	C	D	ENSG00000168071	CCDC88B	NA	0.434667	NA	1	chr11	+	64110650	64110802	64110650	64110797	64110978	64111087
C_D	C	D	ENSG00000172531	PPP1CA	NA	NA	NA	1	chr11	-	67186878	67187068	67186914	67187068	67168538	67168670
C_D	C	D	ENSG00000101294	HM13	1	0.973333	0.973333	1	chr20	+	30125981	30126162	30125981	30126064	30136831	30136917
C_D	C	D	ENSG00000165806	CASP7	0.997333	1	1.00267	1	chr10	+	115485120	115485296	115485120	115485188	115486063	115486193
C_D	C	D	ENSG00000115204	MPV17	0.984333	0.977667	0.993227	1	chr2	-	27535081	27535456	27535360	27535456	27534766	27534819
C_D	C	D	ENSG00000172932	ANKRD13D	1	0.988667	0.988667	1	chr11	+	67057548	67057917	67057548	67057684	67058946	67058992
C_D	C	D	ENSG00000182979	MTA1	0.989667	0.995	1.00539	1	chr14	+	105916394	105916661	105916394	105916521	105920529	105920647
C_D	C	D	ENSG00000114867	EIF4G1	0.00266667	0.00366667	1.375	1	chr3	+	184043638	184043745	184043638	184043739	184044314	184044417
C_D	C	D	ENSG00000101294	HM13	0.00433333	0.00833333	1.92308	1	chr20	+	30125981	30126162	30125981	30126064	30132749	30132838
C_D	C	D	ENSG00000108846	ABCC3	0.996	0.989333	0.993307	1	chr17	+	48753638	48753949	48753638	48753814	48755104	48755304
C_D	C	D	ENSG00000158092	NCK1	0.179333	0.176	0.981413	1	chr3	+	136581049	136581195	136581049	136581161	136646825	136647069
C_D	C	D	ENSG00000101928	MOSPD1	0.01	0.0103333	1.03333	1	chrX	-	134030843	134031064	134030846	134031064	134025508	134025670
C_D	C	D	ENSG00000185033	SEMA4B	0.029	0.034	1.17241	1	chr15	+	90768513	90768659	90768513	90768629	90768892	90769059
C_D	C	D	ENSG00000115159	GPD2	1	0.966	0.966	1	chr2	+	157435400	157435676	157435400	157435513	157436201	157436300
C_D	C	D	ENSG00000072134	EPN2	0.993333	0.986	0.992617	1	chr17	+	19185267	19187027	19185267	19185390	19213197	19213310
C_D	C	D	ENSG00000187741	FANCA	0.950333	0.943	0.992283	1	chr16	-	89865573	89865640	89865579	89865640	89865326	89865487
C_D	C	D	ENSG00000106665	CLIP2	0.986667	0.968	0.981081	1	chr7	+	73800850	73800934	73800850	73800927	73803432	73803589
C_D	C	D	ENSG00000254505	CHMP4A	0.929333	0.924	0.994261	1	chr14	-	24680616	24680798	24680620	24680798	24679553	24679689
C_D	C	D	ENSG00000011454	RABGAP1	0	0.008	Inf	1	chr9	+	125827626	125827880	125827626	125827740	125832628	125832703
C_D	C	D	ENSG00000187741	FANCA	0.187667	0.177	0.943162	1	chr16	-	89805536	89805697	89805540	89805697	89805289	89805382
C_D	C	D	ENSG00000144320	KIAA1715	0.008	0.039	4.875	1	chr2	-	176860280	176860374	176860285	176860374	176857909	176857951
C_D	C	D	ENSG00000188878	FBF1	0.878	0.893667	1.01784	1	chr17	-	73916087	73916510	73916354	73916510	73915748	73915955
C_D	C	D	ENSG00000186301	MST1P2	0	0.0353333	Inf	1	chr1	+	16973692	16973813	16973692	16973809	16973957	16974076
C_D	C	D	ENSG00000187741	FANCA	0.233	0.199333	0.855508	1	chr16	-	89865358	89865640	89865573	89865640	89862313	89862426
C_D	C	D	ENSG00000197114	ZGPAT	0.985667	1	1.01454	1	chr20	+	62364938	62366176	62364938	62365064	62366510	62366916
C_D	C	D	ENSG00000197114	ZGPAT	1	0.990667	0.990667	1	chr20	+	62364938	62366176	62364938	62365091	62366510	62366916
C_D	C	D	ENSG00000197114	ZGPAT	0.986	1	1.0142	1	chr20	+	62364938	62365091	62364938	62365064	62366510	62366916
C_D	C	D	ENSG00000126107	HECTD3	1	0.976667	0.976667	1	chr1	-	45471465	45471788	45471668	45471788	45470271	45470478
C_D	C	D	ENSG00000105393	BABAM1	1	0.973	0.973	1	chr19	+	17378251	17378336	17378251	17378325	17387303	17387433
C_D	C	D	ENSG00000149564	ESAM	0	NA	NA	1	chr11	-	124624525	124624659	124624536	124624659	124624109	124624236
C_D	C	D	ENSG00000196155	PLEKHG4	0.903333	0.948333	1.04982	1	chr16	+	67311412	67314709	67311412	67314446	67314784	67314908
C_D	C	D	ENSG00000168090	COPS6	0.993667	0.991	0.997316	1	chr7	+	99688860	99688953	99688860	99688930	99689042	99689143
C_D	C	D	ENSG00000159267	HLCS	0.535333	0.655667	1.22478	1	chr21	-	38319632	38320587	38320465	38320587	38311131	38311294
C_D	C	D	ENSG00000111231	GPN3	0.925333	0.928667	1.0036	1	chr12	-	110905930	110906069	110906000	110906069	110902910	110903019
C_D	C	D	ENSG00000101158	NELFCD	0.997667	0.999	1.00134	1	chr20	+	57569164	57569294	57569164	57569246	57569696	57570188
C_D	C	D	ENSG00000101158	NELFCD	0.967333	0.955333	0.987595	1	chr20	+	57568678	57568819	57568678	57568730	57569164	57569294
C_D	C	D	ENSG00000165916	PSMC3	0.995667	0.997333	1.00167	1	chr11	-	47445596	47445734	47445659	47445734	47444380	47444524
C_D	C	D	ENSG00000185359	HGS	0.995	0.996667	1.00168	1	chr17	+	79661844	79662097	79661844	79661883	79662193	79662253
C_D	C	D	ENSG00000159314	ARHGAP27	0.896333	0.936333	1.04463	1	chr17	-	43482289	43482472	43482393	43482472	43481966	43482047
C_D	C	D	ENSG00000159314	ARHGAP27	0.963667	1	1.0377	1	chr17	-	43483041	43483449	43483212	43483449	43482289	43482472
C_D	C	D	ENSG00000164733	CTSB	0.521333	0.344	0.659847	1	chr8	-	11718869	11718988	11718914	11718988	11710837	11710988
C_D	C	D	ENSG00000115365	LANCL1	0.995	0.995667	1.00067	1	chr2	-	211341343	211341429	211341370	211341429	211341039	211341136
C_D	C	D	ENSG00000164961	KIAA0196	0.997667	1	1.00234	1	chr8	-	126095954	126096264	126096076	126096264	126095354	126095500
C_D	C	D	ENSG00000099860	GADD45B	0.987333	0.996333	1.00912	1	chr19	+	2476526	2476628	2476526	2476626	2477026	2477249
C_D	C	D	ENSG00000101084	C20orf24	0.0133333	0.0116667	0.875	1	chr20	+	35238003	35238161	35238003	35238133	35240412	35240960
C_D	C	D	ENSG00000197343	ZNF655	1	0.742	0.742	1	chr7	+	99156427	99156644	99156427	99156630	99158155	99158318
C_D	C	D	ENSG00000132275	RRP8	0.990667	0.992333	1.00168	1	chr11	-	6622155	6622832	6622378	6622832	6621898	6622005
C_D	C	D	ENSG00000172936	MYD88	0.028	0.0186667	0.666667	1	chr3	+	38181878	38182083	38181878	38182059	38182247	38182339
C_D	C	D	ENSG00000118420	UBE3D	1	0.972333	0.972333	1	chr6	-	83732171	83732280	83732197	83732280	83728691	83728855
C_D	C	D	ENSG00000132436	FIGNL1	0.734667	0.765333	1.04174	1	chr7	-	50517242	50517421	50517253	50517421	50515878	50515987
C_D	C	D	ENSG00000132436	FIGNL1	0.273667	0.357	1.30451	1	chr7	-	50517253	50517421	50517260	50517421	50515878	50515987
C_D	C	D	ENSG00000132436	FIGNL1	0.827	0.877	1.06046	1	chr7	-	50516815	50517421	50517253	50517421	50515878	50515987
C_D	C	D	ENSG00000132436	FIGNL1	0.845	0.861667	1.01972	1	chr7	-	50517197	50517421	50517253	50517421	50515878	50515987
C_D	C	D	ENSG00000132436	FIGNL1	0.478667	0.53	1.10724	1	chr7	-	50517242	50517421	50517260	50517421	50515878	50515987
C_D	C	D	ENSG00000125744	RTN2	0.0896667	0.123333	1.37546	1	chr19	-	45997375	45997678	45997423	45997678	45992603	45992811
C_D	C	D	ENSG00000132436	FIGNL1	0.863333	0.909667	1.05367	1	chr7	-	50516815	50517421	50517242	50517421	50515878	50515987
C_D	C	D	ENSG00000132436	FIGNL1	0.824333	0.880667	1.06834	1	chr7	-	50517197	50517421	50517242	50517421	50515878	50515987
C_D	C	D	ENSG00000132436	FIGNL1	0.596667	0.657333	1.10168	1	chr7	-	50517197	50517421	50517260	50517421	50515878	50515987
C_D	C	D	ENSG00000118058	KMT2A	0.088	0.094	1.06818	1	chr11	+	118361910	118362033	118361910	118362024	118362458	118362643
C_D	C	D	ENSG00000160753	RUSC1	1	0.994333	0.994333	1	chr1	+	155294892	155295281	155294892	155294969	155295357	155295463
C_D	C	D	ENSG00000108001	EBF3	NA	NA	NA	1	chr10	-	131671715	131671860	131671742	131671860	131666045	131666176
C_D	C	D	ENSG00000197345	MRPL21	0.0316667	0.0363333	1.14737	1	chr11	-	68660789	68660923	68660870	68660923	68660357	68660461
C_D	C	D	ENSG00000197345	MRPL21	0.0783333	0.0816667	1.04255	1	chr11	-	68668002	68668073	68668015	68668073	68665394	68665480
C_D	C	D	ENSG00000197345	MRPL21	0.00533333	0.005	0.9375	1	chr11	-	68663936	68664146	68663982	68664146	68660870	68660923
C_D	C	D	ENSG00000095906	NUBP2	1	0.995	0.995	1	chr16	+	1836537	1837832	1836537	1836656	1837941	1838052
C_D	C	D	ENSG00000061987	MON2	1	0.987667	0.987667	1	chr12	+	62929304	62929489	62929304	62929420	62930930	62931043
C_D	C	D	ENSG00000197989	SNHG12	0.177	0.172333	0.973635	1	chr1	-	28907605	28907741	28907622	28907741	28907071	28907158
C_D	C	D	ENSG00000197989	SNHG12	0.711333	0.761	1.06982	1	chr1	-	28906423	28906493	28906453	28906493	28906044	28906099
C_D	C	D	ENSG00000012504	NR1H4	0.207667	NA	NA	1	chr12	+	100926235	100926388	100926235	100926376	100928667	100928801
C_D	C	D	ENSG00000254087	LYN	0.637333	0.625	0.980649	1	chr8	+	56854413	56854550	56854413	56854487	56859006	56859052
C_D	C	D	ENSG00000085185	BCORL1	0.137	NA	NA	1	chrX	+	129115648	129115759	129115648	129115728	129139163	129139293
C_D	C	D	ENSG00000108883	EFTUD2	1	0.986333	0.986333	1	chr17	-	42930884	42931724	42931636	42931724	42929776	42929930
C_D	C	D	ENSG00000108883	EFTUD2	0.001	0.00166667	1.66667	1	chr17	-	42971612	42971893	42971784	42971893	42963952	42964118
C_D	C	D	ENSG00000132906	CASP9	0.992333	0.981333	0.988915	1	chr1	-	15844604	15844890	15844744	15844890	15834367	15834402
C_D	C	D	ENSG00000137876	RSL24D1	0.00166667	0.00233333	1.4	1	chr15	-	55484600	55485031	55484917	55485031	55483172	55483245
C_D	C	D	ENSG00000110583	NAA40	0.821667	0.854333	1.03976	1	chr11	+	63713311	63714475	63713311	63713407	63719709	63719805
C_D	C	D	ENSG00000168000	BSCL2	0.884667	0.855	0.966466	1	chr11	-	62473674	62473816	62473730	62473816	62472772	62473089
C_D	C	D	ENSG00000168000	BSCL2	1	0.962	0.962	1	chr11	-	62473674	62473816	62473730	62473816	62469939	62470021
C_D	C	D	ENSG00000168000	BSCL2	0.978333	0.977333	0.998978	1	chr11	-	62472772	62473089	62472939	62473089	62469939	62470021
C_D	C	D	ENSG00000110274	CEP164	0.6	0.628	1.04667	1	chr11	+	117279605	117279744	117279605	117279720	117280333	117280681
C_D	C	D	ENSG00000110274	CEP164	0.046	0.135	2.93478	1	chr11	+	117251329	117251430	117251329	117251421	117252416	117252584
C_D	C	D	ENSG00000110274	CEP164	1	0.965333	0.965333	1	chr11	+	117265635	117265907	117265635	117265719	117266262	117266438
C_D	C	D	ENSG00000054690	PLEKHH1	0.976667	0.934333	0.956655	1	chr14	+	68047654	68047755	68047654	68047718	68048785	68048927
C_D	C	D	ENSG00000145819	ARHGAP26	0.0906667	0.0713333	0.786765	1	chr5	+	142586762	142587038	142586762	142586873	142593561	142593653
C_D	C	D	ENSG00000116288	PARK7	0.981667	1	1.01868	1	chr1	+	8021722	8021853	8021722	8021795	8025383	8025485
C_D	C	D	ENSG00000116830	TTF2	0.00666667	0	0	1	chr1	+	117603076	117603183	117603076	117603179	117605008	117605095
C_D	C	D	ENSG00000163702	IL17RC	0.956	0.944667	0.988145	1	chr3	+	9965564	9965975	9965564	9965704	9969849	9969904
C_D	C	D	ENSG00000143575	HAX1	1	0.996333	0.996333	1	chr1	+	154245811	154246074	154245811	154246010	154246249	154246437
C_D	C	D	ENSG00000143575	HAX1	0.998333	0.994667	0.996327	1	chr1	+	154245811	154246437	154245811	154246074	154247425	154247477
C_D	C	D	ENSG00000104951	IL4I1	0.907333	0.891	0.981999	1	chr19	-	50432582	50432753	50432673	50432753	50430950	50431072
C_D	C	D	ENSG00000158402	CDC25C	0.00433333	0	0	1	chr5	-	137625168	137625252	137625189	137625252	137622857	137622956
C_D	C	D	ENSG00000110881	ASIC1	NA	0.333333	NA	1	chr12	+	50470750	50470843	50470750	50470832	50470995	50471146
C_D	C	D	ENSG00000163702	IL17RC	0.985	0.983667	0.998646	1	chr3	+	9960183	9960293	9960183	9960282	9962174	9962286
C_D	C	D	ENSG00000122545	SEPT7	0.998667	0.999333	1.00067	1	chr7	+	35872407	35872510	35872407	35872503	35903161	35903268
C_D	C	D	ENSG00000167880	EVPL	0.142	0.111667	0.786385	1	chr17	-	74014175	74014339	74014241	74014339	74013819	74013992
C_D	C	D	ENSG00000143493	INTS7	0.996	0.996667	1.00067	1	chr1	-	212125910	212126043	212125952	212126043	212119948	212120047
C_D	C	D	ENSG00000115234	SNX17	0.805	0.777667	0.966046	1	chr2	+	27594135	27594335	27594135	27594210	27596113	27596178
C_D	C	D	ENSG00000122779	TRIM24	0.786	0.734333	0.934266	1	chr7	+	138239442	138239711	138239442	138239609	138252225	138252399
C_D	C	D	ENSG00000127837	AAMP	0.998	1	1.002	1	chr2	-	219130301	219130669	219130553	219130669	219130093	219130184
C_D	C	D	ENSG00000127837	AAMP	1	0.995667	0.995667	1	chr2	-	219130301	219131310	219131165	219131310	219130093	219130184
C_D	C	D	ENSG00000166435	XRRA1	0.943333	0.956333	1.01378	1	chr11	-	74644845	74644917	74644869	74644917	74641344	74641417
C_D	C	D	ENSG00000115687	PASK	0.468667	0.501	1.06899	1	chr2	-	242054436	242054592	242054457	242054592	242051654	242051854
C_D	C	D	ENSG00000163702	IL17RC	0.00766667	0.004	0.521739	1	chr3	+	9958781	9959317	9958781	9959104	9959396	9959418
C_D	C	D	ENSG00000114491	UMPS	0.00933333	0.0103333	1.10714	1	chr3	+	124456414	124457290	124456414	124457086	124458870	124459046
C_D	C	D	ENSG00000143416	SELENBP1	0.928333	0.955667	1.02944	1	chr1	-	151341479	151342245	151342188	151342245	151340674	151340795
C_D	C	D	ENSG00000143416	SELENBP1	0.952333	0.963667	1.0119	1	chr1	-	151341479	151342030	151341917	151342030	151340674	151340795
C_D	C	D	ENSG00000129219	PLD2	0	0.004	Inf	1	chr17	+	4711568	4711746	4711568	4711711	4712394	4712500
C_D	C	D	ENSG00000129219	PLD2	0.652667	0.664	1.01736	1	chr17	+	4722723	4722877	4722723	4722844	4725087	4725202
C_D	C	D	ENSG00000164062	APEH	0.92	0.940667	1.02246	1	chr3	+	49713488	49713948	49713488	49713652	49714041	49714133
C_D	C	D	ENSG00000163702	IL17RC	0.009	0.00633333	0.703704	1	chr3	+	9959606	9959795	9959606	9959759	9960018	9960093
C_D	C	D	ENSG00000129084	PSMA1	0.97	1	1.03093	1	chr11	-	14535935	14536037	14535948	14536037	14535115	14535245
C_D	C	D	ENSG00000213614	HEXA	0.342667	0.370667	1.08171	1	chr15	-	72646031	72647965	72647899	72647965	72643473	72643575
C_D	C	D	ENSG00000070371	CLTCL1	0.965333	0.921	0.954075	1	chr22	-	19188839	19189004	19188901	19189004	19187244	19187352
C_D	C	D	ENSG00000159202	UBE2Z	0.997667	0.998667	1.001	1	chr17	+	46990195	46990383	46990195	46990327	46993437	46993549
C_D	C	D	ENSG00000134030	CTIF	0.472333	0.509667	1.07904	1	chr18	+	46284289	46284782	46284289	46284776	46287760	46288060
C_D	C	D	ENSG00000163702	IL17RC	0.0306667	0.036	1.17391	1	chr3	+	9965564	9965821	9965564	9965704	9965915	9965975
C_D	C	D	ENSG00000139651	ZNF740	1	0.900667	0.900667	1	chr12	+	53575460	53575974	53575460	53575776	53579170	53579260
C_D	C	D	ENSG00000012211	PRICKLE3	1	0.776333	0.776333	1	chrX	-	49040111	49040370	49040186	49040370	49035599	49035737
C_D	C	D	ENSG00000242612	DECR2	0.965667	1	1.03555	1	chr16	+	456684	456952	456684	456833	457424	457560
C_D	C	D	ENSG00000242612	DECR2	0.99	0.997	1.00707	1	chr16	+	460690	460784	460690	460753	460971	461076
C_D	C	D	ENSG00000242612	DECR2	0.0163333	0.0206667	1.26531	1	chr16	+	460242	460404	460242	460367	460690	460784
C_D	C	D	ENSG00000137947	GTF2B	0.995333	0.994333	0.998995	1	chr1	-	89352943	89353050	89352958	89353050	89329663	89329797
C_D	C	D	ENSG00000172262	ZNF131	0.211333	0.204667	0.968454	1	chr5	+	43161350	43161715	43161350	43161708	43161810	43162033
C_D	C	D	ENSG00000144362	PHOSPHO2	0.464333	0.482333	1.03877	1	chr2	+	170550980	170551251	170550980	170551132	170551724	170551757
C_D	C	D	ENSG00000087586	AURKA	0.487667	0.492667	1.01025	1	chr20	-	54966998	54967351	54967223	54967351	54965611	54965721
C_D	C	D	ENSG00000087586	AURKA	0.402667	0.394667	0.980132	1	chr20	-	54967209	54967351	54967223	54967351	54965611	54965721
C_D	C	D	ENSG00000087586	AURKA	0.513	0.541333	1.05523	1	chr20	-	54966998	54967351	54967209	54967351	54965611	54965721
C_D	C	D	ENSG00000163516	ANKZF1	0.986	1	1.0142	1	chr2	+	220098854	220100034	220098854	220099010	220100429	220100597
C_D	C	D	ENSG00000163516	ANKZF1	0.915	0.898667	0.982149	1	chr2	+	220094949	220095127	220094949	220095072	220096649	220096762
C_D	C	D	ENSG00000103248	MTHFSD	0.0133333	0.0523333	3.925	1	chr16	-	86585578	86585752	86585638	86585752	86582069	86582183
C_D	C	D	ENSG00000156873	PHKG2	1	0.965	0.965	1	chr16	+	30762426	30762924	30762426	30762602	30764552	30764618
C_D	C	D	ENSG00000156873	PHKG2	0.960667	0.946	0.984733	1	chr16	+	30762426	30762924	30762426	30762538	30764552	30764618
C_D	C	D	ENSG00000156873	PHKG2	0.961667	0.946333	0.984055	1	chr16	+	30762426	30762602	30762426	30762538	30762869	30762924
C_D	C	D	ENSG00000116747	TROVE2	0.988	0.952	0.963563	1	chr1	+	193053708	193053828	193053708	193053787	193060780	193060907
C_D	C	D	ENSG00000170703	TTLL6	0.798667	1	1.25209	1	chr17	-	46881252	46882353	46882133	46882353	46878886	46879005
C_D	C	D	ENSG00000237765	FAM200B	0.902333	0.880667	0.975988	1	chr4	+	15683378	15683524	15683378	15683407	15687858	15688085
C_D	C	D	ENSG00000180773	SLC36A4	0.921	0.924667	1.00398	1	chr11	-	92915971	92916060	92916000	92916060	92914856	92914952
C_D	C	D	ENSG00000005700	IBTK	0.003	0.003	1	1	chr6	-	82936880	82937019	82936908	82937019	82935193	82935364
C_D	C	D	ENSG00000005700	IBTK	0.977333	1	1.02319	1	chr6	-	82900789	82901596	82901503	82901596	82891595	82891745
C_D	C	D	ENSG00000108799	EZH1	1	0.918667	0.918667	1	chr17	-	40879652	40879781	40879679	40879781	40874812	40874933
C_D	C	D	ENSG00000108799	EZH1	0.979	0.986667	1.00783	1	chr17	-	40879652	40879781	40879679	40879781	40876322	40876442
C_D	C	D	ENSG00000146007	ZMAT2	0.00666667	0.006	0.9	1	chr5	+	140083502	140083589	140083502	140083576	140084010	140084156
C_D	C	D	ENSG00000143436	MRPL9	0.011	0.0116667	1.06061	1	chr1	-	151735430	151735622	151735465	151735622	151734851	151734976
C_D	C	D	ENSG00000143436	MRPL9	0.0173333	0.015	0.865385	1	chr1	-	151735425	151735622	151735465	151735622	151734851	151734976
C_D	C	D	ENSG00000237765	FAM200B	0.363333	0.33	0.908257	1	chr4	+	15683378	15683591	15683378	15683524	15687858	15688085
C_D	C	D	ENSG00000143436	MRPL9	0.884	0.769	0.86991	1	chr1	-	151735425	151735622	151735430	151735622	151734851	151734976
C_D	C	D	ENSG00000143436	MRPL9	1	0.999	0.999	1	chr1	-	151734580	151734631	151734588	151734631	151733926	151734028
C_D	C	D	ENSG00000143436	MRPL9	0.998667	0.998667	1	1	chr1	-	151734580	151734631	151734588	151734631	151734437	151734501
C_D	C	D	ENSG00000237765	FAM200B	0.879667	0.842667	0.957939	1	chr4	+	15683378	15683591	15683378	15683407	15687858	15688085
C_D	C	D	ENSG00000100124	ANKRD54	1	0.992333	0.992333	1	chr22	-	38228964	38229213	38229165	38229213	38228643	38228751
C_D	C	D	ENSG00000164941	INTS8	NA	NA	NA	1	chr8	+	95878539	95878581	95878539	95878579	95879367	95879424
C_D	C	D	ENSG00000110075	PPP6R3	0.796667	0.819	1.02803	1	chr11	+	68272612	68272739	68272612	68272717	68286968	68287119
C_D	C	D	ENSG00000106686	SPATA6L	0.515	0.415333	0.806472	1	chr9	-	4625216	4625566	4625326	4625566	4622407	4622510
C_D	C	D	ENSG00000050130	JKAMP	1	0.999	0.999	1	chr14	+	59961735	59961942	59961735	59961805	59965444	59965626
C_D	C	D	ENSG00000167283	ATP5L	0.999667	0.999667	1	1	chr11	+	118277651	118277812	118277651	118277691	118279714	118279914
C_D	C	D	ENSG00000064933	PMS1	1	0.988667	0.988667	1	chr2	+	190728468	190728954	190728468	190728700	190732524	190732655
C_D	C	D	ENSG00000100284	TOM1	0.934667	0.939	1.00464	1	chr22	+	35717951	35718030	35717951	35718012	35719020	35719170
C_D	C	D	ENSG00000100284	TOM1	0.147	0.172	1.17007	1	chr22	+	35742922	35742965	35742922	35742962	35743047	35743985
C_D	C	D	ENSG00000088035	ALG6	0.00266667	0.00433333	1.625	1	chr1	+	63836441	63836958	63836441	63836730	63862183	63862268
C_D	C	D	ENSG00000140181	HERC2P2	0.206667	0.176333	0.853226	1	chr15	-	23311161	23311537	23311306	23311537	23310008	23310147
C_D	C	D	ENSG00000187109	NAP1L1	0.00466667	0.00433333	0.928571	1	chr12	-	76453556	76453658	76453577	76453658	76449812	76449941
C_D	C	D	ENSG00000198755	RPL10A	0.998333	0.998333	1	1	chr6	+	35436575	35436804	35436575	35436650	35437157	35437306
C_D	C	D	ENSG00000198837	DENND4B	0.977333	0.982	1.00477	1	chr1	-	153903167	153903540	153903422	153903540	153903014	153903079
C_D	C	D	ENSG00000167645	YIF1B	0.998667	0.998333	0.999666	1	chr19	-	38799863	38800283	38800044	38800283	38799618	38799697
C_D	C	D	ENSG00000105640	RPL18A	1	0.999333	0.999333	1	chr19	+	17972101	17972281	17972101	17972116	17973726	17973836
C_D	C	D	ENSG00000105640	RPL18A	0.999667	0.999667	1	1	chr19	+	17972101	17972281	17972101	17972116	17972902	17973032
C_D	C	D	ENSG00000130787	HIP1R	1	0.982	0.982	1	chr12	+	123344593	123344757	123344593	123344624	123344969	123345070
C_D	C	D	ENSG00000178821	TMEM52	0.414333	NA	NA	1	chr1	-	1850331	1850527	1850483	1850527	1849691	1849870
C_D	C	D	ENSG00000144815	NXPE3	0.487667	0.506	1.03759	1	chr3	+	101498577	101498778	101498577	101498744	101500953	101501134
C_D	C	D	ENSG00000035664	DAPK2	0.911	1	1.09769	1	chr15	-	64275731	64275953	64275823	64275953	64263621	64263760
C_D	C	D	ENSG00000168397	ATG4B	0.990333	1	1.00976	1	chr2	+	242590424	242590750	242590424	242590526	242592926	242593025
C_D	C	D	ENSG00000175455	CCDC14	0.808667	0.833333	1.0305	1	chr3	-	123665649	123666166	123666126	123666166	123663695	123663837
C_D	C	D	ENSG00000175455	CCDC14	0.617667	0.653667	1.05828	1	chr3	-	123674689	123674962	123674892	123674962	123667742	123667979
C_D	C	D	ENSG00000198755	RPL10A	0.964667	0.989667	1.02592	1	chr6	+	35436196	35436650	35436196	35436216	35437157	35437306
C_D	C	D	ENSG00000124222	STX16	0.430667	0.373	0.866099	1	chr20	+	57227128	57227194	57227128	57227143	57234678	57234690
C_D	C	D	ENSG00000124222	STX16	0.005	0.018	3.6	1	chr20	+	57242545	57242664	57242545	57242653	57243042	57243183
C_D	C	D	ENSG00000205707	LYRM5	0.106667	0.119667	1.12187	1	chr12	+	25348149	25348275	25348149	25348271	25356853	25356941
C_D	C	D	ENSG00000119782	FKBP1B	0.028	0.028	1	1	chr2	+	24276771	24277486	24276771	24276819	24283683	24283796
C_D	C	D	ENSG00000131143	COX4I1	0.00366667	0.00433333	1.18182	1	chr16	+	85838542	85838759	85838542	85838710	85839338	85839470
C_D	C	D	ENSG00000102225	CDK16	0.983333	0.98	0.99661	1	chrX	+	47083783	47083917	47083783	47083875	47084016	47084142
C_D	C	D	ENSG00000007202	KIAA0100	0.975667	0.995667	1.0205	1	chr17	-	26970181	26970677	26970627	26970677	26969886	26970005
C_D	C	D	ENSG00000157045	NTAN1	0.016	0.013	0.8125	1	chr16	-	15141274	15141407	15141298	15141407	15138190	15138264
C_D	C	D	ENSG00000157045	NTAN1	0.985667	0.990667	1.00507	1	chr16	-	15141853	15141956	15141934	15141956	15141711	15141777
C_D	C	D	ENSG00000059804	SLC2A3	0.978667	0.993333	1.01499	1	chr12	-	8082279	8083238	8083075	8083238	8078439	8078544
C_D	C	D	ENSG00000170832	USP32	0.1	0.0833333	0.833333	1	chr17	-	58296988	58297148	58297030	58297148	58291980	58292135
C_D	C	D	ENSG00000168591	TMUB2	1	0.996333	0.996333	1	chr17	+	42266302	42266667	42266302	42266459	42267868	42269079
C_D	C	D	ENSG00000135502	SLC26A10	NA	0.333333	NA	1	chr12	+	58019018	58019113	58019018	58019101	58019192	58019247
C_D	C	D	ENSG00000165689	SDCCAG3	0.975667	0.979667	1.0041	1	chr9	-	139299542	139299654	139299569	139299654	139299082	139299145
C_D	C	D	ENSG00000186141	POLR3C	0.997	0.993	0.995988	1	chr1	-	145608403	145608659	145608620	145608659	145608107	145608293
C_D	C	D	ENSG00000135597	REPS1	0	0.006	Inf	1	chr6	-	139233811	139234087	139233901	139234087	139232412	139232508
C_D	C	D	ENSG00000179195	ZNF664	0.368667	0.412333	1.11844	1	chr12	+	124457765	124457899	124457765	124457850	124458432	124459100
C_D	C	D	ENSG00000185813	PCYT2	0.952	1	1.05042	1	chr17	-	79865429	79865733	79865648	79865733	79864635	79864774
C_D	C	D	ENSG00000164024	METAP1	0.272667	NA	NA	1	chr4	+	99926919	99927021	99926919	99927017	99950017	99950069
C_D	C	D	ENSG00000168653	NDUFS5	1	0.930333	0.930333	1	chr1	+	39491989	39492074	39491989	39492070	39500063	39500308
C_D	C	D	ENSG00000168653	NDUFS5	0.454667	0.462667	1.0176	1	chr1	+	39491989	39492074	39491989	39492070	39494394	39494612
C_D	C	D	ENSG00000148187	MRRF	0.750667	0.677	0.901865	1	chr9	+	125047447	125048225	125047447	125047566	125048317	125048445
C_D	C	D	ENSG00000148187	MRRF	0.98	0.985	1.0051	1	chr9	+	125027740	125028059	125027740	125027824	125042721	125042877
C_D	C	D	ENSG00000148187	MRRF	0.749667	0.746667	0.995998	1	chr9	+	125027740	125028059	125027740	125027824	125033142	125033354
C_D	C	D	ENSG00000185813	PCYT2	0.956	0.940333	0.983612	1	chr17	-	79863545	79864053	79863975	79864053	79863257	79863323
C_D	C	D	ENSG00000110931	CAMKK2	1	0.974667	0.974667	1	chr12	-	121711858	121712173	121711866	121712173	121708700	121708748
C_D	C	D	ENSG00000112983	BRD8	0.004	0.0116667	2.91667	1	chr5	-	137507033	137507099	137507049	137507099	137506726	137506849
C_D	C	D	ENSG00000112983	BRD8	0.00533333	0.022	4.125	1	chr5	-	137513254	137513356	137513259	137513356	137507753	137507823
C_D	C	D	ENSG00000149927	DOC2A	0.952667	0.95	0.997201	1	chr16	-	30018105	30018269	30018176	30018269	30017916	30017998
C_D	C	D	ENSG00000149927	DOC2A	0.902	0.932	1.03326	1	chr16	-	30020316	30020426	30020324	30020426	30018493	30018620
C_D	C	D	ENSG00000165233	C9orf89	0.432	0.403	0.93287	1	chr9	+	95869955	95870109	95869955	95870098	95872849	95873003
C_D	C	D	ENSG00000165233	C9orf89	0.973667	0.969333	0.995549	1	chr9	+	95869955	95870109	95869955	95870098	95874499	95874571
C_D	C	D	ENSG00000013306	SLC25A39	1	0.999	0.999	1	chr17	-	42398425	42398926	42398801	42398926	42397989	42398099
C_D	C	D	ENSG00000168264	IRF2BP2	0.591333	0.566	0.957159	1	chr1	-	234744192	234745271	234744240	234745271	234740014	234743598
C_D	C	D	ENSG00000148362	C9orf142	0.988333	0.996333	1.00809	1	chr9	+	139887091	139887426	139887091	139887152	139887504	139887695
C_D	C	D	ENSG00000196459	TRAPPC2	1	0.940667	0.940667	1	chrX	-	13752162	13752304	13752168	13752304	13737989	13738101
C_D	C	D	ENSG00000099797	TECR	0.961	0.959	0.997919	1	chr19	+	14675597	14675804	14675597	14675670	14675877	14675935
C_D	C	D	ENSG00000099797	TECR	0.996	0.991333	0.995315	1	chr19	+	14675597	14675935	14675597	14675670	14676013	14676102
C_D	C	D	ENSG00000099797	TECR	0.919333	0.895667	0.974257	1	chr19	+	14675597	14675804	14675597	14675670	14676013	14676102
C_D	C	D	ENSG00000099797	TECR	0.994333	0.994667	1.00034	1	chr19	+	14675597	14675935	14675597	14675804	14676013	14676102
C_D	C	D	ENSG00000169607	CKAP2L	0.997	0.995333	0.998328	1	chr2	-	113513553	113514791	113514469	113514791	113509843	113510051
C_D	C	D	ENSG00000255571	LINC00925	NA	0.203667	NA	1	chr15	+	89931734	89931977	89931734	89931812	89932575	89932713
C_D	C	D	ENSG00000124151	NCOA3	0.662333	0.646667	0.976346	1	chr20	+	46277748	46277853	46277748	46277841	46279725	46280020
C_D	C	D	ENSG00000102908	NFAT5	0.99	1	1.0101	1	chr16	+	69680930	69681489	69680930	69681070	69687138	69687331
C_D	C	D	ENSG00000198015	MRPL42	0.187	0.180333	0.964349	1	chr12	+	93864261	93864366	93864261	93864281	93870729	93870793
C_D	C	D	ENSG00000155561	NUP205	1	0.998	0.998	1	chr7	+	135261716	135261876	135261716	135261847	135262543	135262772
C_D	C	D	ENSG00000100412	ACO2	0.009	0.0116667	1.2963	1	chr22	+	41911770	41911996	41911770	41911921	41913530	41913635
C_D	C	D	ENSG00000166562	SEC11C	0.990667	0.993	1.00236	1	chr18	+	56819767	56819917	56819767	56819844	56822919	56823039
C_D	C	D	ENSG00000136883	KIF12	0.239	0.228333	0.95537	1	chr9	-	116859798	116860021	116859886	116860021	116859580	116859716
C_D	C	D	ENSG00000255339	NDUFB8	0.00433333	0.00566667	1.30769	1	chr10	-	102289122	102289263	102289136	102289263	102286731	102286831
C_D	C	D	ENSG00000150093	ITGB1	0.00266667	0.002	0.75	1	chr10	-	33221433	33221528	33221442	33221528	33218749	33218972
C_D	C	D	ENSG00000150093	ITGB1	0.835667	0.793	0.948943	1	chr10	-	33222278	33222511	33222409	33222511	33221442	33221528
C_D	C	D	ENSG00000236624	CCDC163P	1	0.960667	0.960667	1	chr1	-	45962970	45963055	45962975	45963055	45962227	45962295
C_D	C	D	ENSG00000105355	PLIN3	0.994	0.985667	0.991616	1	chr19	-	4847702	4847902	4847828	4847902	4844679	4844805
C_D	C	D	ENSG00000142330	CAPN10	0.989	0.958333	0.968992	1	chr2	+	241530231	241530428	241530231	241530417	241531349	241531567
C_D	C	D	ENSG00000092094	OSGEP	0.0526667	0.0476667	0.905063	1	chr14	-	20917060	20917172	20917122	20917172	20916891	20916970
C_D	C	D	ENSG00000214517	PPME1	0.946667	0.941333	0.994366	1	chr11	+	73961998	73962760	73961998	73962063	73964536	73965748
C_D	C	D	ENSG00000137207	YIPF3	0.937667	0.918	0.979026	1	chr6	-	43480806	43481189	43481096	43481189	43480498	43480612
C_D	C	D	ENSG00000137207	YIPF3	0.995	0.988333	0.9933	1	chr6	-	43483332	43483439	43483343	43483439	43481325	43481371
C_D	C	D	ENSG00000114857	NKTR	0.887333	1	1.12697	1	chr3	+	42661507	42663008	42661507	42661535	42672662	42672808
C_D	C	D	ENSG00000073536	NLE1	0.032	0.0246667	0.770833	1	chr17	-	33466838	33467085	33466867	33467085	33466253	33466333
C_D	C	D	ENSG00000104522	TSTA3	1	0.997333	0.997333	1	chr8	-	144695693	144695987	144695920	144695987	144695365	144695465
C_D	C	D	ENSG00000104522	TSTA3	0.995333	1	1.00469	1	chr8	-	144696489	144696867	144696793	144696867	144695920	144695987
C_D	C	D	ENSG00000104522	TSTA3	1	0.997667	0.997667	1	chr8	-	144696489	144696867	144696793	144696867	144696333	144696398
C_D	C	D	ENSG00000128923	FAM63B	NA	NA	NA	1	chr15	+	59113915	59114022	59113915	59114018	59139495	59139669
C_D	C	D	ENSG00000172716	SLFN11	0.981	1	1.01937	1	chr17	-	33700492	33700639	33700600	33700639	33693965	33694082
C_D	C	D	ENSG00000172716	SLFN11	0.0853333	NA	NA	1	chr17	-	33694559	33694719	33694621	33694719	33693965	33694082
C_D	C	D	ENSG00000172716	SLFN11	0.934667	0.964667	1.0321	1	chr17	-	33694621	33694719	33694668	33694719	33693965	33694082
C_D	C	D	ENSG00000128923	FAM63B	0.0243333	0	0	1	chr15	+	59113915	59114022	59113915	59114018	59123972	59124115
C_D	C	D	ENSG00000162910	MRPL55	0.176333	0.173333	0.982987	1	chr1	-	228296137	228296722	228296655	228296722	228295935	228296019
C_D	C	D	ENSG00000162910	MRPL55	0.973333	0.989333	1.01644	1	chr1	-	228296137	228296209	228296141	228296209	228295935	228296019
C_D	C	D	ENSG00000162910	MRPL55	0.736333	0.743333	1.00951	1	chr1	-	228296849	228297000	228296961	228297000	228296655	228296722
C_D	C	D	ENSG00000117859	OSBPL9	0	0.00266667	Inf	1	chr1	+	52135105	52135486	52135105	52135184	52179674	52179751
C_D	C	D	ENSG00000187098	MITF	0.987333	1	1.01283	1	chr3	+	69986972	69987200	69986972	69987032	69990386	69990482
C_D	C	D	ENSG00000160948	VPS28	1	0.983	0.983	1	chr8	-	145651408	145652366	145652291	145652366	145651065	145651155
C_D	C	D	ENSG00000160948	VPS28	0.992333	0.985667	0.993282	1	chr8	-	145651408	145651591	145651562	145651591	145651065	145651155
C_D	C	D	ENSG00000160948	VPS28	1	0.979333	0.979333	1	chr8	-	145650100	145651155	145651065	145651155	145649597	145649651
C_D	C	D	ENSG00000160948	VPS28	1	0.966	0.966	1	chr8	-	145650328	145651155	145651065	145651155	145649597	145649651
C_D	C	D	ENSG00000160948	VPS28	1	0.997	0.997	1	chr8	-	145650100	145651155	145650328	145651155	145649597	145649651
C_D	C	D	ENSG00000160948	VPS28	0.977667	0.972333	0.994545	1	chr8	-	145650328	145651155	145651065	145651155	145650100	145650202
C_D	C	D	ENSG00000160948	VPS28	0.786333	0.827667	1.05256	1	chr8	-	145651257	145651446	145651304	145651446	145650328	145651155
C_D	C	D	ENSG00000039523	FAM65A	0.981	0.986	1.0051	1	chr16	+	67574360	67574607	67574360	67574404	67575332	67575481
C_D	C	D	ENSG00000123473	STIL	0.994667	1	1.00536	1	chr1	-	47765576	47765824	47765781	47765824	47761436	47761520
C_D	C	D	ENSG00000160087	UBE2J2	0.00966667	0.0196667	2.03448	1	chr1	-	1208878	1209217	1209045	1209217	1203241	1203372
C_D	C	D	ENSG00000160087	UBE2J2	0.807667	0.798333	0.988444	1	chr1	-	1203112	1203372	1203241	1203372	1201477	1201670
C_D	C	D	ENSG00000160087	UBE2J2	0.113333	0.113	0.997059	1	chr1	-	1203112	1203372	1203241	1203372	1198725	1198766
C_D	C	D	ENSG00000164089	ETNPPL	0.333333	NA	NA	1	chr4	-	109683976	109684209	109683998	109684209	109681343	109681462
C_D	C	D	ENSG00000140416	TPM1	0.996	0.993333	0.997323	1	chr15	+	63353396	63354476	63353396	63353472	63354774	63354844
C_D	C	D	ENSG00000140416	TPM1	0.982	0.969333	0.987101	1	chr15	+	63335904	63336351	63335904	63336030	63349183	63349317
C_D	C	D	ENSG00000110719	TCIRG1	0.993333	0.991	0.997651	1	chr11	+	67815113	67815439	67815113	67815271	67816345	67816464
C_D	C	D	ENSG00000110719	TCIRG1	0.974	0.985	1.01129	1	chr11	+	67808734	67808855	67808734	67808813	67809219	67809298
C_D	C	D	ENSG00000090539	CHRD	NA	NA	NA	1	chr3	+	184103833	184104543	184103833	184103947	184104632	184104726
C_D	C	D	ENSG00000136271	DDX56	0.0123333	0.0163333	1.32432	1	chr7	-	44612161	44612343	44612172	44612343	44611945	44612036
C_D	C	D	ENSG00000094841	UPRT	0.140333	0.101667	0.724466	1	chrX	+	74520701	74520850	74520701	74520800	74523239	74524435
C_D	C	D	ENSG00000196628	TCF4	0.554333	0.531667	0.95911	1	chr18	-	52899739	52899902	52899751	52899902	52896077	52896307
C_D	C	D	ENSG00000184900	SUMO3	0.004	0.003	0.75	1	chr21	-	46228911	46229033	46228961	46229033	46225531	46226955
C_D	C	D	ENSG00000184900	SUMO3	0.00366667	0.00633333	1.72727	1	chr21	-	46233776	46234019	46233890	46234019	46228961	46229033
C_D	C	D	ENSG00000119866	BCL11A	NA	0.443	NA	1	chr2	-	60687816	60689559	60689416	60689559	60678301	60679801
C_D	C	D	ENSG00000095059	DHPS	0.993667	0.992333	0.998658	1	chr19	-	12790974	12791139	12791009	12791139	12790614	12790736
C_D	C	D	ENSG00000095059	DHPS	0.990667	0.988333	0.997645	1	chr19	-	12790963	12791139	12791009	12791139	12790614	12790736
C_D	C	D	ENSG00000095059	DHPS	1	0.997	0.997	1	chr19	-	12790270	12790533	12790436	12790533	12788104	12788210
C_D	C	D	ENSG00000166197	NOLC1	0.137	0.155333	1.13382	1	chr10	+	103918949	103919095	103918949	103919065	103919189	103919325
C_D	C	D	ENSG00000147454	SLC25A37	0.864333	0.88	1.01813	1	chr8	+	23423620	23424326	23423620	23423849	23425834	23425891
C_D	C	D	ENSG00000049656	CLPTM1L	1	0.976333	0.976333	1	chr5	-	1324877	1325931	1325865	1325931	1322991	1323026
C_D	C	D	ENSG00000136699	SMPD4	0.989	0.980333	0.991237	1	chr2	-	130911849	130912055	130911927	130912055	130911274	130911508
C_D	C	D	ENSG00000136699	SMPD4	0.996333	0.991	0.994647	1	chr2	-	130913607	130913708	130913625	130913708	130912668	130912832
C_D	C	D	ENSG00000006634	DBF4	0.995667	0.979	0.983261	1	chr7	+	87507367	87507540	87507367	87507448	87516158	87516209
C_D	C	D	ENSG00000006042	TMEM98	1	0.985667	0.985667	1	chr17	+	31258344	31258677	31258344	31258420	31260191	31260323
C_D	C	D	ENSG00000168389	MFSD2A	1	0.946333	0.946333	1	chr1	+	40433299	40433588	40433299	40433383	40434005	40434149
C_D	C	D	ENSG00000129195	FAM64A	0.997333	1	1.00267	1	chr17	+	6348395	6348724	6348395	6348662	6350782	6351078
C_D	C	D	ENSG00000161010	C5orf45	0.0846667	0.079	0.933071	1	chr5	-	179280196	179280437	179280377	179280437	179274977	179275066
C_D	C	D	ENSG00000108825	PTGES3L-AARSD1	0.902	0.923667	1.02402	1	chr17	-	41131566	41131680	41131644	41131680	41131394	41131461
C_D	C	D	ENSG00000108448	TRIM16L	0.999333	0.997333	0.997999	1	chr17	+	18630837	18631071	18630837	18631015	18634382	18634548
C_D	C	D	ENSG00000072682	P4HA2	0.293667	0.258667	0.880817	1	chr5	-	131562389	131562914	131562778	131562914	131554237	131554337
C_D	C	D	ENSG00000072682	P4HA2	0.356	0.274333	0.770599	1	chr5	-	131562624	131562914	131562778	131562914	131554237	131554337
C_D	C	D	ENSG00000186166	CCDC84	0.529	0.457333	0.864524	1	chr11	+	118881930	118882021	118881930	118881993	118882648	118882713
C_D	C	D	ENSG00000166451	CENPN	0.00666667	0.00666667	1	1	chr16	+	81047740	81047996	81047740	81047786	81050930	81050990
C_D	C	D	ENSG00000095066	HOOK2	1	0.961667	0.961667	1	chr19	-	12885482	12885711	12885625	12885711	12883807	12883858
C_D	C	D	ENSG00000140043	PTGR2	0.969333	1	1.03164	1	chr14	+	74343700	74346879	74343700	74343871	74347907	74347995
C_D	C	D	ENSG00000166839	ANKDD1A	NA	NA	NA	1	chr15	+	65209584	65209713	65209584	65209683	65214119	65214218
C_D	C	D	ENSG00000137497	NUMA1	0.511	0.553	1.08219	1	chr11	-	71779124	71779277	71779150	71779277	71746947	71747021
C_D	C	D	ENSG00000247556	OIP5-AS1	0.002	0.00333333	1.66667	1	chr15	+	41576187	41576486	41576187	41576308	41577422	41577561
C_D	C	D	ENSG00000171469	ZNF561	1	0.988	0.988	1	chr19	-	9727720	9727847	9727724	9727847	9724696	9724779
C_D	C	D	ENSG00000198908	BHLHB9	0.765333	0.658333	0.860192	1	chrX	+	101975884	101976019	101975884	101975955	102002744	102002839
C_D	C	D	ENSG00000148303	RPL7A	0.999333	0.999667	1.00033	1	chr9	+	136217094	136217582	136217094	136217174	136217856	136217926
C_D	C	D	ENSG00000148303	RPL7A	0.003	0.00466667	1.55556	1	chr9	+	136215072	136215428	136215072	136215101	136215776	136215897
C_D	C	D	ENSG00000164970	FAM219A	0.902	0.931667	1.03289	1	chr9	-	34458201	34458550	34458234	34458550	34405862	34405962
C_D	C	D	ENSG00000159210	SNF8	0.00833333	0.012	1.44	1	chr17	-	47013492	47013604	47013531	47013604	47010566	47010708
C_D	C	D	ENSG00000161835	GRASP	0	NA	NA	1	chr12	+	52404822	52404991	52404822	52404925	52407470	52407564
C_D	C	D	ENSG00000160201	U2AF1	0.946333	0.916	0.967946	1	chr21	-	44520562	44524512	44524424	44524512	44515803	44515853
C_D	C	D	ENSG00000145920	CPLX2	0.953333	1	1.04895	1	chr5	+	175305208	175305574	175305208	175305283	175305654	175305773
C_D	C	D	ENSG00000127483	HP1BP3	0.954	0.945667	0.991265	1	chr1	-	21106837	21107033	21106842	21107033	21106304	21106404
C_D	C	D	ENSG00000055950	MRPL43	0.92	0.688667	0.748551	1	chr10	-	102743704	102743831	102743790	102743831	102743511	102743574
C_D	C	D	ENSG00000147403	RPL10	0.998667	0.998333	0.999666	1	chrX	+	153627678	153627935	153627678	153627737	153628143	153628282
C_D	C	D	ENSG00000034053	APBA2	0.822333	0.843	1.02513	1	chr15	+	29213842	29213952	29213842	29213921	29287955	29288009
C_D	C	D	ENSG00000105372	RPS19	0.001	0.001	1	1	chr19	+	42364324	42364515	42364324	42364359	42364844	42364915
C_D	C	D	ENSG00000158528	PPP1R9A	0.284333	0.297333	1.04572	1	chr7	+	94913329	94913642	94913329	94913528	94915517	94915637
C_D	C	D	ENSG00000169689	STRA13	0.870667	0.875667	1.00574	1	chr17	-	79977168	79977257	79977183	79977257	79976578	79977095
C_D	C	D	ENSG00000124571	XPO5	0.00333333	0.00233333	0.7	1	chr6	-	43541134	43541338	43541216	43541338	43540242	43540315
C_D	C	D	ENSG00000118418	HMGN3	0.554	0.562333	1.01504	1	chr6	-	79911992	79912106	79912033	79912106	79910961	79911443
C_D	C	D	ENSG00000064601	CTSA	0.00933333	0.006	0.642857	1	chr20	+	44521363	44521526	44521363	44521519	44521858	44521950
C_D	C	D	ENSG00000163472	TMEM79	0.964333	1	1.03699	1	chr1	+	156254974	156255774	156254974	156255058	156256050	156256264
C_D	C	D	ENSG00000196367	TRRAP	0.237333	0.213667	0.900281	1	chr7	+	98580886	98581115	98580886	98581082	98581715	98581981
C_D	C	D	ENSG00000169738	DCXR	0.992	0.986	0.993952	1	chr17	-	79994419	79994639	79994596	79994639	79994066	79994184
C_D	C	D	ENSG00000169738	DCXR	0.004	0.002	0.5	1	chr17	-	79994057	79994184	79994066	79994184	79993754	79993939
C_D	C	D	ENSG00000169738	DCXR	0.991667	0.984333	0.992605	1	chr17	-	79994419	79994639	79994596	79994639	79994259	79994324
C_D	C	D	ENSG00000082438	COBLL1	NA	NA	NA	1	chr2	-	165698219	165698333	165698248	165698333	165697665	165697756
C_D	C	D	ENSG00000101076	HNF4A	0.807667	0.810333	1.0033	1	chr20	+	43056974	43057127	43056974	43057097	43058162	43058311
C_D	C	D	ENSG00000181396	OGFOD3	0.873667	0.874	1.00038	1	chr17	-	80373273	80373503	80373281	80373503	80369330	80369406
C_D	C	D	ENSG00000181396	OGFOD3	0.939333	0.927667	0.98758	1	chr17	-	80373273	80373503	80373281	80373503	80364293	80364358
C_D	C	D	ENSG00000166845	C18orf54	0.710667	0.681667	0.959193	1	chr18	+	51888012	51888801	51888012	51888318	51889140	51889291
C_D	C	D	ENSG00000039560	RAI14	0.0486667	0.0606667	1.24658	1	chr5	+	34757572	34757719	34757572	34757703	34796043	34796132
C_D	C	D	ENSG00000124839	RAB17	NA	1	NA	1	chr2	-	238494640	238494800	238494706	238494800	238486646	238486798
C_D	C	D	ENSG00000111602	TIMELESS	0.983333	0.977	0.993559	1	chr12	-	56817367	56817491	56817408	56817491	56817057	56817259
C_D	C	D	ENSG00000099810	MTAP	0.00233333	0.002	0.857143	1	chr9	+	21815431	21815543	21815431	21815518	21816712	21816771
C_D	C	D	ENSG00000137449	CPEB2	0.129667	0.165	1.27249	1	chr4	+	15008928	15009219	15008928	15009210	15018811	15018902
C_D	C	D	ENSG00000107537	PHYH	0.0363333	0.0433333	1.19266	1	chr10	-	13333824	13333912	13333830	13333912	13330359	13330541
C_D	C	D	ENSG00000126581	BECN1	0.005	0.013	2.6	1	chr17	-	40975722	40975897	40975765	40975897	40972791	40972859
C_D	C	D	ENSG00000126581	BECN1	0.968	0.962333	0.994146	1	chr17	-	40970804	40971627	40971565	40971627	40970561	40970698
C_D	C	D	ENSG00000126581	BECN1	0.454667	0.479333	1.05425	1	chr17	-	40976150	40976281	40976172	40976281	40975765	40975897
C_D	C	D	ENSG00000137200	CMTR1	0.081	0.089	1.09877	1	chr6	+	37443096	37443692	37443096	37443188	37443901	37443970
C_D	C	D	ENSG00000124839	RAB17	NA	NA	NA	1	chr2	-	238494684	238494800	238494706	238494800	238486646	238486798
C_D	C	D	ENSG00000134352	IL6ST	0.997333	0.993667	0.996324	1	chr5	-	55265377	55265683	55265587	55265683	55259179	55259334
C_D	C	D	ENSG00000197713	RPE	NA	NA	NA	1	chr2	+	210868161	210868192	210868161	210868181	210880696	210880836
C_D	C	D	ENSG00000130038	EFCAB4B	0.0286667	0	0	1	chr12	-	3757525	3757779	3757707	3757779	3753760	3753806
C_D	C	D	ENSG00000115661	STK16	0.992667	1	1.00739	1	chr2	+	220110617	220111598	220110617	220110807	220112136	220112257
C_D	C	D	ENSG00000172465	TCEAL1	0.147	0.172333	1.17234	1	chrX	+	102884421	102884501	102884421	102884489	102884812	102885881
C_D	C	D	ENSG00000141101	NOB1	0.996333	0.995333	0.998996	1	chr16	-	69782820	69783021	69782853	69783021	69782134	69782232
C_D	C	D	ENSG00000221926	TRIM16	0.961333	0.965333	1.00416	1	chr17	-	15586167	15586265	15586174	15586265	15584178	15584267
C_D	C	D	ENSG00000055732	MCOLN3	0.282	0.305	1.08156	1	chr1	-	85512992	85513292	85513257	85513292	85510815	85511045
C_D	C	D	ENSG00000182518	FAM104B	0.134667	0.124667	0.925743	1	chrX	-	55185558	55185661	55185561	55185661	55172613	55172744
C_D	C	D	ENSG00000116337	AMPD2	0.011	0.005	0.454545	1	chr1	+	110172854	110173061	110172854	110173028	110173304	110173415
C_D	C	D	ENSG00000124508	BTN2A2	0.708667	0.612667	0.864534	1	chr6	+	26383353	26383527	26383353	26383409	26384019	26384143
C_D	C	D	ENSG00000158796	DEDD	0.0186667	0.0173333	0.928571	1	chr1	-	161092774	161093011	161092864	161093011	161090766	161092313
C_D	C	D	ENSG00000115661	STK16	0.229333	0.197333	0.860465	1	chr2	+	220110200	220110518	220110200	220110244	220110617	220110807
C_D	C	D	ENSG00000158796	DEDD	0.00333333	0	0	1	chr1	-	161093922	161094000	161093927	161094000	161093628	161093736
C_D	C	D	ENSG00000158796	DEDD	0.975667	0.967333	0.991459	1	chr1	-	161094129	161094316	161094203	161094316	161093927	161094000
C_D	C	D	ENSG00000198074	AKR1B10	0.005	0.00666667	1.33333	1	chr7	+	134223686	134223827	134223686	134223769	134225798	134226160
C_D	C	D	ENSG00000143578	CREB3L4	0.988667	1	1.01146	1	chr1	+	153940997	153941175	153940997	153941115	153945219	153945312
C_D	C	D	ENSG00000143578	CREB3L4	0.73	0.672	0.920548	1	chr1	+	153940997	153941175	153940997	153941115	153941405	153941652
C_D	C	D	ENSG00000162066	AMDHD2	0.884	0.899333	1.01735	1	chr16	+	2578452	2578719	2578452	2578560	2578994	2579096
C_D	C	D	ENSG00000115295	CLIP4	0.116333	0.117	1.00573	1	chr2	+	29380069	29380268	29380069	29380213	29383198	29383333
C_D	C	D	ENSG00000135480	KRT7	0.00133333	0.002	1.5	1	chr12	+	52631292	52631501	52631292	52631353	52632463	52632559
C_D	C	D	ENSG00000162300	ZFPL1	0.981	1	1.01937	1	chr11	+	64851713	64851850	64851713	64851832	64852162	64852272
C_D	C	D	ENSG00000198160	MIER1	0.585333	0.579	0.98918	1	chr1	+	67450254	67450335	67450254	67450275	67452085	67454302
C_D	C	D	ENSG00000140199	SLC12A6	0.0306667	0.0716667	2.33696	1	chr15	-	34529590	34529751	34529619	34529751	34528908	34529016
C_D	C	D	ENSG00000007545	CRAMP1L	0.646667	0.58	0.896907	1	chr16	+	1717962	1718194	1717962	1718185	1719001	1719166
C_D	C	D	ENSG00000135074	ADAM19	0.0133333	NA	NA	1	chr5	-	156940431	156940513	156940441	156940513	156936308	156936475
C_D	C	D	ENSG00000272752	STAG3L5P-PVRIG2P-PILRB	0.880667	0.894667	1.0159	1	chr7	+	99950995	99951635	99950995	99951106	99952765	99952863
C_D	C	D	ENSG00000102385	DRP2	NA	0.918	NA	1	chrX	+	100497892	100498087	100497892	100497971	100500005	100500066
C_D	C	D	ENSG00000119383	PPP2R4	0.00766667	0.00666667	0.869565	1	chr9	+	131882791	131882907	131882791	131882889	131885330	131885417
C_D	C	D	ENSG00000080189	SLC35C2	0.998	1	1.002	1	chr20	-	44987025	44987402	44987329	44987402	44986261	44986412
C_D	C	D	ENSG00000076944	STXBP2	0.984333	0.956667	0.971893	1	chr19	+	7712047	7712397	7712047	7712133	7712610	7712759
C_D	C	D	ENSG00000114383	TUSC2	1	NA	NA	1	chr3	-	50364458	50364650	50364468	50364650	50363787	50363908
C_D	C	D	ENSG00000181896	ZNF101	0.574333	0.545	0.948926	1	chr19	+	19788672	19788799	19788672	19788795	19789534	19789595
C_D	C	D	ENSG00000095539	SEMA4G	0.670667	0.612667	0.913519	1	chr10	+	102740578	102740754	102740578	102740739	102740924	102740986
C_D	C	D	ENSG00000184708	EIF4ENIF1	0.991333	1	1.00874	1	chr22	-	31850129	31850362	31850165	31850362	31846274	31846346
C_D	C	D	ENSG00000139168	ZCRB1	0.998333	0.999333	1.001	1	chr12	-	42717820	42717906	42717869	42717906	42716219	42716248
C_D	C	D	ENSG00000124006	OBSL1	0.963333	1	1.03806	1	chr2	-	220421175	220421445	220421299	220421445	220420741	220421014
C_D	C	D	ENSG00000186529	CYP4F3	0.721	0.691	0.958391	1	chr19	+	15751706	15751755	15751706	15751739	15752224	15752423
C_D	C	D	ENSG00000139197	PEX5	0.151	0.144667	0.958057	1	chr12	+	7342957	7343165	7342957	7343120	7343483	7343519
C_D	C	D	ENSG00000205336	GPR56	0.011	0.002	0.181818	1	chr16	+	57684164	57684267	57684164	57684263	57685111	57685279
C_D	C	D	ENSG00000137404	NRM	0.0603333	0.0446667	0.740331	1	chr6	-	30657801	30658020	30657823	30658020	30657052	30657229
C_D	C	D	ENSG00000168255	POLR2J3	0.128333	0.0856667	0.667532	1	chr7	-	102212889	102213030	102212918	102213030	102210281	102210371
C_D	C	D	ENSG00000165282	PIGO	1	0.994333	0.994333	1	chr9	-	35091236	35092764	35092539	35092764	35090462	35090669
C_D	C	D	ENSG00000165282	PIGO	0.995	1	1.00503	1	chr9	-	35091236	35094356	35094212	35094356	35090462	35090669
C_D	C	D	ENSG00000213782	DDX47	0.00433333	0.0103333	2.38462	1	chr12	+	12966279	12966450	12966279	12966388	12967064	12967158
C_D	C	D	ENSG00000213782	DDX47	0.995	0.996333	1.00134	1	chr12	+	12976136	12976950	12976136	12976253	12977473	12977611
C_D	C	D	ENSG00000183696	UPP1	0.632667	0.595667	0.941517	1	chr7	+	48141420	48141579	48141420	48141467	48146469	48146679
C_D	C	D	ENSG00000183696	UPP1	0.961667	0.962	1.00035	1	chr7	+	48141420	48141579	48141420	48141467	48142893	48143008
C_D	C	D	ENSG00000125454	SLC25A19	0.504333	0.499333	0.990086	1	chr17	-	73284468	73284672	73284582	73284672	73282713	73282883
C_D	C	D	ENSG00000125454	SLC25A19	0.94	0.932333	0.991844	1	chr17	-	73284468	73284672	73284578	73284672	73282713	73282883
C_D	C	D	ENSG00000249464	LINC01091	NA	NA	NA	1	chr4	+	124571445	124571487	124571445	124571484	124573941	124574057
C_D	C	D	ENSG00000121578	B4GALT4	NA	0.377667	NA	1	chr3	-	118959611	118959725	118959696	118959725	118948693	118949091
C_D	C	D	ENSG00000161243	FBXO27	0.944	0.858667	0.909605	1	chr19	-	39521668	39521960	39521848	39521960	39517509	39517645
C_D	C	D	ENSG00000115053	NCL	1	0.997333	0.997333	1	chr2	-	232322976	232323836	232323711	232323836	232321711	232321835
C_D	C	D	ENSG00000164180	TMEM161B	0.983667	1	1.0166	1	chr5	-	87564537	87564665	87564604	87564665	87524261	87524345
C_D	C	D	ENSG00000164180	TMEM161B	1	0.986667	0.986667	1	chr5	-	87564537	87564665	87564604	87564665	87516379	87516536
C_D	C	D	ENSG00000164180	TMEM161B	0.0216667	0.0266667	1.23077	1	chr5	-	87501617	87501771	87501630	87501771	87498778	87498892
C_D	C	D	ENSG00000172269	DPAGT1	1	0.986667	0.986667	1	chr11	-	118971727	118972852	118972204	118972852	118967851	118968007
C_D	C	D	ENSG00000172269	DPAGT1	1	0.985333	0.985333	1	chr11	-	118971727	118972852	118972204	118972852	118970971	118971118
C_D	C	D	ENSG00000104872	PIH1D1	0.0176667	0.019	1.07547	1	chr19	-	49954624	49954835	49954741	49954835	49954038	49954105
C_D	C	D	ENSG00000127989	MTERF	0.0416667	0.0333333	0.8	1	chr7	-	91509956	91510004	91509970	91510004	91509368	91509427
C_D	C	D	ENSG00000022976	ZNF839	0.057	0.0553333	0.97076	1	chr14	+	102805430	102805566	102805430	102805560	102807659	102808704
C_D	C	D	ENSG00000135913	USP37	0.965333	1	1.03591	1	chr2	-	219427395	219427536	219427440	219427536	219423220	219423400
C_D	C	D	ENSG00000135913	USP37	0.919667	0.917667	0.997825	1	chr2	-	219427395	219427536	219427440	219427536	219425542	219425606
C_D	C	D	ENSG00000121578	B4GALT4	0.501667	0.451333	0.899668	1	chr3	-	118959162	118959377	118959207	118959377	118955699	118955917
C_D	C	D	ENSG00000099875	MKNK2	0.00433333	0.00233333	0.538462	1	chr19	-	2043497	2043581	2043501	2043581	2043122	2043196
C_D	C	D	ENSG00000109184	DCUN1D4	0.037	0.0433333	1.17117	1	chr4	+	52752733	52753410	52752733	52752804	52757925	52758017
C_D	C	D	ENSG00000157152	SYN2	0.0433333	NA	NA	1	chr3	+	12203045	12203276	12203045	12203108	12203511	12203654
C_D	C	D	ENSG00000169592	INO80E	1	0.994	0.994	1	chr16	+	30007564	30007938	30007564	30007712	30008128	30008181
C_D	C	D	ENSG00000135655	USP15	0.00566667	0.00266667	0.470588	1	chr12	+	62715244	62715402	62715244	62715390	62719652	62719714
C_D	C	D	ENSG00000121578	B4GALT4	0.011	0.0116667	1.06061	1	chr3	-	118959611	118959725	118959696	118959725	118955699	118955917
C_D	C	D	ENSG00000160209	PDXK	0.63	0.603333	0.957672	1	chr21	+	45152019	45152528	45152019	45152323	45153949	45154004
C_D	C	D	ENSG00000107959	PITRM1	0.0246667	0.0276667	1.12162	1	chr10	-	3190359	3190483	3190362	3190483	3190178	3190255
C_D	C	D	ENSG00000107959	PITRM1	1	0.979333	0.979333	1	chr10	-	3199121	3199723	3199626	3199723	3197782	3197921
C_D	C	D	ENSG00000163479	SSR2	0.908333	NA	NA	1	chr1	-	155982175	155982356	155982185	155982356	155981600	155981678
C_D	C	D	ENSG00000163479	SSR2	0.015	0.0146667	0.977778	1	chr1	-	155987922	155988159	155988060	155988159	155984751	155984860
C_D	C	D	ENSG00000267395	AC074212.6	0.314	NA	NA	1	chr19	+	46274847	46274942	46274847	46274933	46275563	46275762
C_D	C	D	ENSG00000174233	ADCY6	0.986	0.986	1	1	chr12	-	49170886	49171304	49171192	49171304	49170210	49170369
C_D	C	D	ENSG00000141456	PELP1	0.983667	0.992	1.00847	1	chr17	-	4579651	4579802	4579795	4579802	4579330	4579457
C_D	C	D	ENSG00000104852	SNRNP70	0.845	0.859667	1.01736	1	chr19	+	49605370	49606844	49605370	49605430	49607890	49607992
C_D	C	D	ENSG00000104852	SNRNP70	0.31	0.233	0.751613	1	chr19	+	49605370	49605442	49605370	49605430	49607890	49607992
C_D	C	D	ENSG00000104852	SNRNP70	0.973667	0.988667	1.01541	1	chr19	+	49605370	49606844	49605370	49605442	49607890	49607992
C_D	C	D	ENSG00000092036	HAUS4	0.296	0.299667	1.01239	1	chr14	-	23425954	23426303	23426124	23426303	23424308	23424385
C_D	C	D	ENSG00000174306	ZHX3	0.241	0.175667	0.728907	1	chr20	-	39897618	39897723	39897629	39897723	39830696	39833706
C_D	C	D	ENSG00000174306	ZHX3	0.971333	0.95	0.978037	1	chr20	-	39830696	39833706	39830922	39833706	39813466	39813841
C_D	C	D	ENSG00000174306	ZHX3	NA	NA	NA	1	chr20	-	39897618	39897723	39897629	39897723	39896102	39896252
C_D	C	D	ENSG00000189164	ZNF527	0.879	0.946667	1.07698	1	chr19	+	37870021	37870148	37870021	37870138	37871178	37871274
C_D	C	D	ENSG00000184640	SEPT9	0.011	0.0243333	2.21212	1	chr17	+	75283972	75284296	75283972	75284292	75303222	75303279
C_D	C	D	ENSG00000100888	CHD8	0.897333	0.860667	0.959138	1	chr14	-	21898959	21900017	21899969	21900017	21897122	21897494
C_D	C	D	ENSG00000165626	BEND7	0.685333	0.646333	0.943093	1	chr10	-	13541738	13542080	13541777	13542080	13538765	13538888
C_D	C	D	ENSG00000070404	FSTL3	1	0.903	0.903	1	chr19	+	680714	680879	680714	680774	681332	681560
C_D	C	D	ENSG00000151692	RNF144A	0.0116667	0.022	1.88571	1	chr2	+	7160603	7160899	7160603	7160811	7164499	7164647
C_D	C	D	ENSG00000166986	MARS	0.998667	0.991	0.992323	1	chr12	+	57883049	57883341	57883049	57883128	57883678	57883754
C_D	C	D	ENSG00000166986	MARS	0.0406667	0.046	1.13115	1	chr12	+	57909702	57909941	57909702	57909774	57910027	57910120
C_D	C	D	ENSG00000166986	MARS	1	0.997333	0.997333	1	chr12	+	57905790	57906136	57905790	57905886	57906533	57906747
C_D	C	D	ENSG00000166986	MARS	0.998333	0.998333	1	1	chr12	+	57909702	57910120	57909702	57909774	57910217	57910438
C_D	C	D	ENSG00000170037	CNTROB	0.163333	0.187333	1.14694	1	chr17	+	7851804	7852003	7851804	7851937	7852402	7852475
C_D	C	D	ENSG00000170037	CNTROB	0.954	0.962333	1.00874	1	chr17	+	7847440	7847956	7847440	7847566	7849045	7849304
C_D	C	D	ENSG00000087299	L2HGDH	0.937	1	1.06724	1	chr14	-	50778008	50778151	50778087	50778151	50769619	50769735
C_D	C	D	ENSG00000014914	MTMR11	0.971333	0.966	0.994509	1	chr1	-	149905502	149905835	149905747	149905835	149905298	149905423
C_D	C	D	ENSG00000103266	STUB1	0.0373333	0.0306667	0.821429	1	chr16	+	731792	731903	731792	731880	732019	732076
C_D	C	D	ENSG00000160255	ITGB2	NA	NA	NA	1	chr21	-	46330514	46330700	46330639	46330700	46330198	46330287
C_D	C	D	ENSG00000128191	DGCR8	1	0.995	0.995	1	chr22	+	20094114	20094221	20094114	20094208	20094793	20094921
C_D	C	D	ENSG00000168970	JMJD7-PLA2G4B	1	0.889333	0.889333	1	chr15	+	42128672	42129138	42128672	42128749	42129265	42132428
C_D	C	D	ENSG00000006757	PNPLA4	0.574667	0.705333	1.22738	1	chrX	-	7895711	7895780	7895726	7895780	7893980	7894173
C_D	C	D	ENSG00000006757	PNPLA4	0.666667	NA	NA	1	chrX	-	7895711	7895780	7895726	7895780	7890044	7890139
C_D	C	D	ENSG00000181404	XXyac-YRM2039.2	NA	NA	NA	1	chr9	-	16964	17166	16968	17166	16717	16876
C_D	C	D	ENSG00000204356	NELFE	0.0116667	0.00933333	0.8	1	chr6	-	31926084	31926231	31926148	31926231	31924717	31924787
C_D	C	D	ENSG00000119688	ABCD4	0.0766667	0.0906667	1.18261	1	chr14	-	74755362	74755468	74755418	74755468	74754909	74754962
C_D	C	D	ENSG00000135679	MDM2	0.947667	0.934	0.985579	1	chr12	+	69229608	69229764	69229608	69229623	69230451	69230529
C_D	C	D	ENSG00000111653	ING4	0.906667	0.980667	1.08162	1	chr12	-	6762101	6762216	6762110	6762216	6761827	6761936
C_D	C	D	ENSG00000111653	ING4	0.798667	0.736	0.921536	1	chr12	-	6762101	6762216	6762110	6762216	6761827	6761933
C_D	C	D	ENSG00000111653	ING4	0.922	1	1.0846	1	chr12	-	6761436	6761936	6761827	6761936	6760489	6760551
C_D	C	D	ENSG00000174021	GNG5	0.999	1	1.001	1	chr1	-	84971693	84972248	84972118	84972248	84967508	84967653
C_D	C	D	ENSG00000068654	POLR1A	0.988	0.989	1.00101	1	chr2	-	86258452	86258758	86258635	86258758	86257318	86257519
C_D	C	D	ENSG00000174837	EMR1	0.0153333	0	0	1	chr19	+	6928155	6928321	6928155	6928222	6934997	6935089
C_D	C	D	ENSG00000118181	RPS25	0.007	0.009	1.28571	1	chr11	-	118888634	118888763	118888667	118888763	118888071	118888255
C_D	C	D	ENSG00000138162	TACC2	0.00766667	0.008	1.04348	1	chr10	+	123976141	123976436	123976141	123976343	123984240	123984302
C_D	C	D	ENSG00000138162	TACC2	NA	NA	NA	1	chr10	+	123847992	123848253	123847992	123848106	123892123	123892249
C_D	C	D	ENSG00000148337	CIZ1	0.554667	0.584333	1.05349	1	chr9	-	130941267	130941694	130941351	130941694	130940987	130941183
C_D	C	D	ENSG00000140386	SCAPER	0.016	0	0	1	chr15	-	77087581	77087781	77087620	77087781	77067195	77067458
C_D	C	D	ENSG00000148337	CIZ1	0.987	0.990333	1.00338	1	chr9	-	130940987	130941694	130941351	130941694	130939844	130940042
C_D	C	D	ENSG00000148337	CIZ1	0.985667	0.981667	0.995942	1	chr9	-	130931330	130931480	130931354	130931480	130929373	130929443
C_D	C	D	ENSG00000148337	CIZ1	0.998	1	1.002	1	chr9	-	130940987	130941694	130941351	130941694	130940647	130940769
C_D	C	D	ENSG00000132122	SPATA6	0.678667	0.702667	1.03536	1	chr1	-	48821341	48821441	48821389	48821441	48771458	48771550
C_D	C	D	ENSG00000132768	DPH2	0.914	0.936667	1.0248	1	chr1	+	44435671	44435994	44435671	44435942	44436267	44436489
C_D	C	D	ENSG00000140386	SCAPER	0.236667	0.220333	0.930986	1	chr15	-	77064064	77064295	77064082	77064295	77059258	77059429
C_D	C	D	ENSG00000213930	GALT	1	0.981	0.981	1	chr9	+	34647085	34647564	34647085	34647255	34647653	34647958
C_D	C	D	ENSG00000213930	GALT	0.976667	1	1.02389	1	chr9	+	34647085	34647958	34647085	34647255	34648330	34648453
C_D	C	D	ENSG00000213930	GALT	0.992	0.988667	0.99664	1	chr9	+	34647488	34647702	34647488	34647564	34647828	34647958
C_D	C	D	ENSG00000213930	GALT	0.966333	1	1.03484	1	chr9	+	34647085	34647958	34647085	34647255	34648111	34648168
C_D	C	D	ENSG00000213930	GALT	0.987333	0.96	0.972316	1	chr9	+	34648758	34649078	34648758	34648891	34649406	34649561
C_D	C	D	ENSG00000237943	PRKCQ-AS1	0.990333	0.992	1.00168	1	chr10	+	6625766	6626157	6625766	6625880	6627519	6627674
C_D	C	D	ENSG00000114744	COMMD2	0.017	0.0173333	1.01961	1	chr3	-	149469109	149469272	149469189	149469272	149468464	149468638
C_D	C	D	ENSG00000100219	XBP1	0.014	0.0106667	0.761905	1	chr22	-	29195029	29195141	29195044	29195141	29193064	29193193
C_D	C	D	ENSG00000099875	MKNK2	1	0.995	0.995	1	chr19	-	2042605	2042869	2042764	2042869	2042425	2042521
C_D	C	D	ENSG00000160789	LMNA	NA	0.333333	NA	1	chr1	+	156096526	156096740	156096526	156096706	156100407	156100564
C_D	C	D	ENSG00000160789	LMNA	1	0.996333	0.996333	1	chr1	+	156107444	156108548	156107444	156107534	156108870	156109094
C_D	C	D	ENSG00000174227	PIGG	0.111	0.131667	1.18619	1	chr4	+	493028	493514	493028	493278	494184	494390
C_D	C	D	ENSG00000076864	RAP1GAP	0.821667	NA	NA	1	chr1	-	21930150	21930405	21930327	21930405	21929296	21929406
C_D	C	D	ENSG00000105443	CYTH2	0.033	0.042	1.27273	1	chr19	+	48978094	48978210	48978094	48978206	48981325	48981402
C_D	C	D	ENSG00000147894	C9orf72	1	0.902667	0.902667	1	chr9	-	27558488	27560297	27560224	27560297	27556558	27556794
C_D	C	D	ENSG00000136436	CALCOCO2	0.998333	1	1.00167	1	chr17	+	46925425	46925528	46925425	46925444	46925683	46925817
C_D	C	D	ENSG00000108264	TADA2A	0.0723333	0.0523333	0.723502	1	chr17	+	35797838	35798023	35797838	35797930	35800605	35800763
C_D	C	D	ENSG00000067066	SP100	1	0.994	0.994	1	chr2	+	231331834	231331930	231331834	231331921	231333757	231333811
C_D	C	D	ENSG00000162735	PEX19	0.00266667	0.00633333	2.375	1	chr1	-	160252615	160252899	160252733	160252899	160252206	160252292
C_D	C	D	ENSG00000154760	SLFN13	0.983	1	1.01729	1	chr17	-	33772391	33772712	33772674	33772712	33771633	33771720
C_D	C	D	ENSG00000082258	CCNT2	0.389667	0.396667	1.01796	1	chr2	+	135703670	135704035	135703670	135703716	135705305	135705469
C_D	C	D	ENSG00000110514	MADD	1	0.970667	0.970667	1	chr11	+	47306491	47306745	47306491	47306616	47307983	47308085
C_D	C	D	ENSG00000095564	BTAF1	0.267333	0.298333	1.11596	1	chr10	+	93718821	93719039	93718821	93718911	93719541	93719637
C_D	C	D	ENSG00000166855	CLPX	0.024	0.0263333	1.09722	1	chr15	-	65449115	65449270	65449181	65449270	65448029	65448194
C_D	C	D	ENSG00000166855	CLPX	0.993	0.995	1.00201	1	chr15	-	65450912	65451089	65451024	65451089	65450083	65450248
C_D	C	D	ENSG00000076604	TRAF4	0.998333	0.998667	1.00033	1	chr17	+	27075034	27075196	27075034	27075153	27075279	27075441
C_D	C	D	ENSG00000068796	KIF2A	0.621	0.592	0.953301	1	chr5	+	61648414	61648537	61648414	61648480	61649101	61649202
C_D	C	D	ENSG00000135469	COQ10A	1	0.996	0.996	1	chr12	+	56662842	56663035	56662842	56662892	56663243	56663345
C_D	C	D	ENSG00000153310	FAM49B	0.454667	NA	NA	1	chr8	-	130908917	130909100	130908994	130909100	130891634	130891717
C_D	C	D	ENSG00000012048	BRCA1	0.781333	0.757667	0.96971	1	chr17	-	41243451	41246877	41246760	41246877	41242960	41243049
C_D	C	D	ENSG00000167733	HSD11B1L	1	0.926333	0.926333	1	chr19	+	5684829	5685130	5684829	5684916	5686426	5686538
C_D	C	D	ENSG00000124357	NAGK	0.997	1	1.00301	1	chr2	+	71302684	71302772	71302684	71302740	71303733	71303831
C_D	C	D	ENSG00000110514	MADD	0.810667	0.861333	1.0625	1	chr11	+	47317046	47317130	47317046	47317118	47317447	47317606
C_D	C	D	ENSG00000104783	KCNN4	0.0866667	0.0953333	1.1	1	chr19	-	44273484	44273712	44273593	44273712	44273114	44273184
C_D	C	D	ENSG00000111247	RAD51AP1	0.071	0.0596667	0.840376	1	chr12	+	4652928	4653077	4652928	4653070	4655474	4655584
C_D	C	D	ENSG00000111247	RAD51AP1	0.343333	0.321	0.934951	1	chr12	+	4652928	4653077	4652928	4653070	4657257	4657344
C_D	C	D	ENSG00000111247	RAD51AP1	0.456333	0.674667	1.47845	1	chr12	+	4652928	4653077	4652928	4653070	4654384	4654478
C_D	C	D	ENSG00000111247	RAD51AP1	0.194667	0.168667	0.866438	1	chr12	+	4652928	4653077	4652928	4653070	4654947	4654998
C_D	C	D	ENSG00000144118	RALB	0.997333	1	1.00267	1	chr2	+	121036193	121036354	121036193	121036288	121047155	121047333
C_D	C	D	ENSG00000107185	RGP1	0.992	1	1.00806	1	chr9	+	35750654	35750986	35750654	35750738	35751262	35751409
C_D	C	D	ENSG00000100867	DHRS2	0.0123333	0.0163333	1.32432	1	chr14	+	24113617	24113763	24113617	24113752	24114035	24114091
C_D	C	D	ENSG00000100867	DHRS2	0.991667	0.971333	0.979496	1	chr14	+	24113617	24113752	24113617	24113704	24114035	24114091
C_D	C	D	ENSG00000172660	TAF15	0.00566667	0.006	1.05882	1	chr17	+	34136487	34136620	34136487	34136580	34144719	34144759
C_D	C	D	ENSG00000088179	PTPN4	0.0513333	0.057	1.11039	1	chr2	+	120672754	120674266	120672754	120672818	120677644	120677817
C_D	C	D	ENSG00000188243	COMMD6	0.00533333	0.004	0.75	1	chr13	-	76111634	76111811	76111799	76111811	76104249	76104402
C_D	C	D	ENSG00000154265	ABCA5	0.376	0.223333	0.593972	1	chr17	-	67270083	67270269	67270099	67270269	67267302	67267430
C_D	C	D	ENSG00000100519	PSMC6	0.00433333	0.005	1.15385	1	chr14	+	53173919	53174247	53173919	53174022	53175026	53175106
C_D	C	D	ENSG00000189068	VSTM1	0.709667	NA	NA	1	chr19	-	54545480	54545623	54545530	54545623	54545169	54545207
C_D	C	D	ENSG00000214078	CPNE1	0.928333	0.943	1.0158	1	chr20	-	34252681	34252854	34252800	34252854	34220716	34220845
C_D	C	D	ENSG00000214078	CPNE1	0.997	1	1.00301	1	chr20	-	34218360	34218956	34218822	34218956	34215201	34215335
C_D	C	D	ENSG00000214078	CPNE1	0.0126667	0.0113333	0.894737	1	chr20	-	34214484	34214725	34214488	34214725	34213965	34214303
C_D	C	D	ENSG00000214078	CPNE1	0.0193333	0.0243333	1.25862	1	chr20	-	34252280	34252822	34252681	34252822	34246851	34246936
C_D	C	D	ENSG00000154188	ANGPT1	0.828	NA	NA	1	chr8	-	108334123	108334356	108334126	108334356	108315467	108315595
C_D	C	D	ENSG00000133816	MICAL2	0.375333	0.337667	0.899645	1	chr11	+	12159936	12160011	12159936	12160007	12183625	12183966
C_D	C	D	ENSG00000150455	TIRAP	0.537	0.668	1.24395	1	chr11	+	126159559	126159728	126159559	126159712	126160356	126160480
C_D	C	D	ENSG00000063046	EIF4B	0.109667	0.120667	1.1003	1	chr12	+	53428395	53428508	53428395	53428493	53431192	53431406
C_D	C	D	ENSG00000187961	KLHL17	0.727667	0.648667	0.891434	1	chr1	+	899486	899560	899486	899547	899728	899910
C_D	C	D	ENSG00000168026	TTC21A	0.892333	0.822	0.92118	1	chr3	+	39178685	39178878	39178685	39178744	39178976	39179201
C_D	C	D	ENSG00000115392	FANCL	0.144333	0.173333	1.20092	1	chr2	-	58425713	58425797	58425728	58425797	58392858	58393009
C_D	C	D	ENSG00000169714	CNBP	0.990333	0.994	1.0037	1	chr3	-	128890476	128890614	128890497	128890614	128890288	128890351
C_D	C	D	ENSG00000169714	CNBP	0.424667	0.400667	0.943485	1	chr3	-	128890476	128890614	128890497	128890614	128890288	128890381
C_D	C	D	ENSG00000169714	CNBP	0.055	0.0523333	0.951515	1	chr3	-	128890494	128890614	128890497	128890614	128890288	128890381
C_D	C	D	ENSG00000169714	CNBP	0.951333	0.951333	1	1	chr3	-	128890476	128890614	128890494	128890614	128890288	128890381
C_D	C	D	ENSG00000166145	SPINT1	NA	0.362333	NA	1	chr15	+	41145908	41146127	41145908	41146079	41146257	41146284
C_D	C	D	ENSG00000154832	CXXC1	0.0383333	0.0303333	0.791304	1	chr18	-	47811089	47811209	47811101	47811209	47810747	47810932
C_D	C	D	ENSG00000178719	GRINA	0.998667	0.994667	0.995995	1	chr8	+	145066045	145066246	145066045	145066117	145066412	145066541
C_D	C	D	ENSG00000178719	GRINA	0.998	1	1.002	1	chr8	+	145066045	145066541	145066045	145066246	145066632	145066776
C_D	C	D	ENSG00000164972	C9orf24	NA	NA	NA	1	chr9	-	34380894	34381129	34380899	34381129	34379643	34379730
C_D	C	D	ENSG00000160408	ST6GALNAC6	0.425667	0.346333	0.813626	1	chr9	-	130660104	130660289	130660234	130660289	130658520	130658611
C_D	C	D	ENSG00000101544	ADNP2	0.992333	0.99	0.997649	1	chr18	+	77875412	77875533	77875412	77875467	77890985	77891075
C_D	C	D	ENSG00000139350	NEDD1	0.996	1	1.00402	1	chr12	+	97301381	97301634	97301381	97301402	97328753	97328983
C_D	C	D	ENSG00000104756	KCTD9	0.325	NA	NA	1	chr8	-	25303595	25303766	25303644	25303766	25298092	25298189
C_D	C	D	ENSG00000135424	ITGA7	0.725333	0.471	0.649357	1	chr12	-	56094349	56094938	56094682	56094938	56093653	56093773
C_D	C	D	ENSG00000268790	CTC-429P9.4	0	0.00366667	Inf	1	chr19	-	16770765	16770811	16770769	16770811	16770205	16770258
C_D	C	D	ENSG00000139636	LMBR1L	0.801333	1	1.24792	1	chr12	-	49500293	49500529	49500327	49500529	49499706	49499740
C_D	C	D	ENSG00000139636	LMBR1L	0.024	0.0313333	1.30556	1	chr12	-	49498501	49498668	49498528	49498668	49498230	49498334
C_D	C	D	ENSG00000126709	IFI6	0.143667	0.382	2.65893	1	chr1	-	27995731	27995857	27995743	27995857	27994968	27995046
C_D	C	D	ENSG00000126709	IFI6	0.199667	0.148	0.741235	1	chr1	-	27995743	27995857	27995755	27995857	27994968	27995046
C_D	C	D	ENSG00000126709	IFI6	0.192667	0.161	0.83564	1	chr1	-	27995731	27995857	27995755	27995857	27994968	27995046
C_D	C	D	ENSG00000171603	CLSTN1	0.00733333	0.00366667	0.5	1	chr1	-	9791179	9791448	9791263	9791448	9789085	9790763
C_D	C	D	ENSG00000083168	KAT6A	0.834	0.846333	1.01479	1	chr8	-	41907093	41907225	41907137	41907225	41905895	41906820
C_D	C	D	ENSG00000144847	IGSF11	0.992333	0.975333	0.982869	1	chr3	-	118624442	118624565	118624514	118624565	118623494	118623645
C_D	C	D	ENSG00000140326	CDAN1	0.959	0.978333	1.02016	1	chr15	-	43019818	43019967	43019865	43019967	43018507	43018615
C_D	C	D	ENSG00000109736	MFSD10	0.992	0.996667	1.0047	1	chr4	-	2934326	2934936	2934832	2934936	2934077	2934239
C_D	C	D	ENSG00000183207	RUVBL2	1	0.999667	0.999667	1	chr19	+	49513032	49513139	49513032	49513128	49513229	49513323
C_D	C	D	ENSG00000163728	TTC14	0.004	0.018	4.5	1	chr3	+	180322012	180322126	180322012	180322097	180322265	180322395
C_D	C	D	ENSG00000177239	MAN1B1	0.002	0.00166667	0.833333	1	chr9	+	139981532	139981815	139981532	139981670	139982526	139982635
C_D	C	D	ENSG00000175866	BAIAP2	0.00333333	0	0	1	chr17	+	79027467	79027591	79027467	79027543	79031680	79031767
C_D	C	D	ENSG00000163378	EOGT	1	0.948	0.948	1	chr3	-	69037656	69038168	69038075	69038168	69037445	69037532
C_D	C	D	ENSG00000175866	BAIAP2	0.982	0.986667	1.00475	1	chr17	+	79059453	79059525	79059453	79059515	79060242	79060380
C_D	C	D	ENSG00000104218	CSPP1	0.00566667	0.00133333	0.235294	1	chr8	+	68026039	68027499	68026039	68026097	68028148	68028357
C_D	C	D	ENSG00000166169	POLL	0.852667	0.821667	0.963643	1	chr10	-	103344358	103344676	103344634	103344676	103343264	103343438
C_D	C	D	ENSG00000166169	POLL	0.973	0.967667	0.994519	1	chr10	-	103344358	103344676	103344634	103344676	103342519	103342648
C_D	C	D	ENSG00000166169	POLL	0.450333	0.448	0.994819	1	chr10	-	103347578	103347989	103347960	103347989	103347002	103347163
C_D	C	D	ENSG00000244687	UBE2V1	0.937667	0.978667	1.04373	1	chr20	-	48732235	48732491	48732366	48732491	48732021	48732158
C_D	C	D	ENSG00000180104	EXOC3	1	0.983667	0.983667	1	chr5	+	464404	465387	464404	464527	465832	465960
C_D	C	D	ENSG00000137106	GRHPR	0.817667	0.803	0.982063	1	chr9	+	37422710	37422830	37422710	37422802	37424841	37424972
C_D	C	D	ENSG00000179364	PACS2	0.903	0.920667	1.01956	1	chr14	+	105834795	105834876	105834795	105834852	105836177	105836237
C_D	C	D	ENSG00000179364	PACS2	0.0753333	0.0646667	0.858407	1	chr14	+	105848250	105848395	105848250	105848383	105848813	105848918
C_D	C	D	ENSG00000205084	TMEM231	1	0.989	0.989	1	chr16	-	75579723	75579852	75579761	75579852	75579249	75579393
C_D	C	D	ENSG00000163378	EOGT	0.853	0.879	1.03048	1	chr3	-	69061518	69061950	69061753	69061950	69061086	69061142
C_D	C	D	ENSG00000038532	CLEC16A	0.574333	0.518	0.901915	1	chr16	+	11096930	11097162	11096930	11097114	11114049	11114182
C_D	C	D	ENSG00000174851	YIF1A	0.002	0.001	0.5	1	chr11	-	66052339	66052437	66052343	66052437	66052050	66052254
C_D	C	D	ENSG00000167355	AC104389.28	NA	NA	NA	1	chr11	-	5526580	5526882	5526798	5526882	5368105	5368140
C_D	C	D	ENSG00000261556	RP11-296I10.6	NA	0.494667	NA	1	chr16	-	70265225	70265426	70265339	70265426	70264896	70265061
C_D	C	D	ENSG00000150527	CTAGE5	0.802667	0.818333	1.01952	1	chr14	+	39746137	39746269	39746137	39746159	39748540	39748562
C_D	C	D	ENSG00000163378	EOGT	0.920667	0.945667	1.02715	1	chr3	-	69061665	69061950	69061753	69061950	69061086	69061142
C_D	C	D	ENSG00000064666	CNN2	0.935333	0.945	1.01033	1	chr19	+	1032557	1032695	1032557	1032662	1036128	1036245
C_D	C	D	ENSG00000064666	CNN2	0.995667	0.990333	0.994643	1	chr19	+	1032557	1032695	1032557	1032662	1036414	1036561
C_D	C	D	ENSG00000175711	B3GNTL1	1	0.981667	0.981667	1	chr17	-	81006544	81006661	81006582	81006661	81006346	81006446
C_D	C	D	ENSG00000115464	USP34	0.908333	0.803	0.884037	1	chr2	-	61433894	61436112	61436033	61436112	61433151	61433259
C_D	C	D	ENSG00000118257	NRP2	0.17	0.154667	0.909804	1	chr2	+	206631506	206631542	206631506	206631527	206656958	206657009
C_D	C	D	ENSG00000118257	NRP2	0.213333	0.221667	1.03906	1	chr2	+	206631506	206631542	206631506	206631527	206640969	206641880
C_D	C	D	ENSG00000105202	FBL	0.972667	0.994333	1.02228	1	chr19	-	40331256	40331427	40331259	40331427	40331053	40331155
C_D	C	D	ENSG00000100802	C14orf93	1	0.983333	0.983333	1	chr14	-	23467635	23468365	23468262	23468365	23465156	23465477
C_D	C	D	ENSG00000100802	C14orf93	0.576667	0.481667	0.83526	1	chr14	-	23479225	23479352	23479309	23479352	23470167	23470246
C_D	C	D	ENSG00000169733	RFNG	1	0.981667	0.981667	1	chr17	-	80008537	80009218	80009169	80009218	80007552	80008431
C_D	C	D	ENSG00000185624	P4HB	0.797667	0.883333	1.1074	1	chr17	-	79817054	79817263	79817056	79817263	79813017	79813155
C_D	C	D	ENSG00000132305	IMMT	0.006	0.0133333	2.22222	1	chr2	-	86389074	86389202	86389098	86389202	86386658	86386794
C_D	C	D	ENSG00000205250	E2F4	1	0.996667	0.996667	1	chr16	+	67226663	67226773	67226663	67226727	67228300	67228362
C_D	C	D	ENSG00000205250	E2F4	0.997333	0.995333	0.997995	1	chr16	+	67226663	67226773	67226663	67226727	67226911	67227073
C_D	C	D	ENSG00000198858	R3HDM4	0.005	0.002	0.4	1	chr19	-	901419	901546	901421	901546	900828	900952
C_D	C	D	ENSG00000117335	CD46	0.992333	0.990333	0.997985	1	chr1	+	207925412	207925654	207925412	207925442	207930358	207930547
C_D	C	D	ENSG00000117335	CD46	0.923333	0.941333	1.01949	1	chr1	+	207940357	207943707	207940357	207940540	207956636	207956675
C_D	C	D	ENSG00000174547	MRPL11	0.57	0.588667	1.03275	1	chr11	-	66206102	66206319	66206180	66206319	66205634	66205730
C_D	C	D	ENSG00000089486	CDIP1	0.843	0.666667	0.790826	1	chr16	-	4563696	4563852	4563816	4563852	4562791	4562948
C_D	C	D	ENSG00000186716	BCR	0.00833333	0.00866667	1.04	1	chr22	+	23653883	23654105	23653883	23654023	23655073	23655208
C_D	C	D	ENSG00000163374	YY1AP1	0.00333333	0.00633333	1.9	1	chr1	-	155650172	155650247	155650206	155650247	155649199	155649303
C_D	C	D	ENSG00000267796	LIN37	0.993667	0.992333	0.998658	1	chr19	+	36243987	36244154	36243987	36244094	36244917	36245058
C_D	C	D	ENSG00000173846	PLK3	0.479333	0.573333	1.19611	1	chr1	+	45270010	45270451	45270010	45270173	45270937	45271051
C_D	C	D	ENSG00000197070	ARRDC1	0.980333	1	1.02006	1	chr9	+	140508066	140508666	140508066	140508221	140508750	140508927
C_D	C	D	ENSG00000075292	ZNF638	NA	NA	NA	1	chr2	+	71558895	71559005	71558895	71558995	71561630	71561726
C_D	C	D	ENSG00000087087	SRRT	0.00366667	0.00766667	2.09091	1	chr7	+	100483321	100483395	100483321	100483383	100483483	100483562
C_D	C	D	ENSG00000065183	WDR3	0.988667	0.994667	1.00607	1	chr1	+	118475910	118476113	118475910	118476012	118477095	118477305
C_D	C	D	ENSG00000110717	NDUFS8	0.501	0.616667	1.23087	1	chr11	+	67798209	67798428	67798209	67798344	67799618	67799676
C_D	C	D	ENSG00000136643	RPS6KC1	1	0.961	0.961	1	chr1	+	213414044	213416001	213414044	213415640	213434900	213434983
C_D	C	D	ENSG00000114054	PCCB	0.963667	0.977	1.01384	1	chr3	+	136045644	136046097	136045644	136045752	136046475	136046574
C_D	C	D	ENSG00000068745	IP6K2	0.801333	0.802667	1.00166	1	chr3	-	48752747	48752960	48752821	48752960	48732522	48732851
C_D	C	D	ENSG00000158321	AUTS2	0.0313333	0	0	1	chr7	+	70242088	70242203	70242088	70242160	70246600	70246742
C_D	C	D	ENSG00000145781	COMMD10	0.995	0.996667	1.00168	1	chr5	+	115428241	115428397	115428241	115428392	115469764	115469875
C_D	C	D	ENSG00000196689	TRPV1	0.967333	1	1.03377	1	chr17	-	3491481	3491661	3491511	3491661	3489061	3489220
C_D	C	D	ENSG00000116521	SCAMP3	0.993333	0.994333	1.00101	1	chr1	-	155227075	155227177	155227088	155227177	155226464	155226582
C_D	C	D	ENSG00000214063	TSPAN4	0.00333333	0.00533333	1.6	1	chr11	+	862549	864352	862549	862741	864436	864511
C_D	C	D	ENSG00000143799	PARP1	0.989333	1	1.01078	1	chr1	-	226553654	226555309	226555180	226555309	226552702	226552855
C_D	C	D	ENSG00000168610	STAT3	0.761667	0.789667	1.03676	1	chr17	-	40474299	40474512	40474302	40474512	40469199	40469242
C_D	C	D	ENSG00000081059	TCF7	0.0286667	0	0	1	chr5	+	133473749	133473928	133473749	133473855	133474641	133474729
C_D	C	D	ENSG00000125871	MGME1	0.961667	0.964667	1.00312	1	chr20	+	17950443	17951013	17950443	17950773	17956326	17956546
C_D	C	D	ENSG00000092020	PPP2R3C	0.00266667	0.007	2.625	1	chr14	-	35577300	35577442	35577344	35577442	35576509	35576580
C_D	C	D	ENSG00000092020	PPP2R3C	0.996333	1	1.00368	1	chr14	-	35579024	35579137	35579053	35579137	35577344	35577442
C_D	C	D	ENSG00000167751	KLK2	NA	NA	NA	1	chr19	+	51380127	51380301	51380127	51380264	51381659	51383823
C_D	C	D	ENSG00000128159	TUBGCP6	0.53	0.639333	1.20629	1	chr22	-	50658620	50660303	50658679	50660303	50658385	50658444
C_D	C	D	ENSG00000145425	RPS3A	1	1	1	1	chr4	+	152024022	152024231	152024022	152024193	152025328	152025438
C_D	C	D	ENSG00000067225	PKM	0.001	0.001	1	1	chr15	-	72500957	72501232	72500961	72501232	72499467	72499618
C_D	C	D	ENSG00000114354	TFG	0.681333	0.676333	0.992661	1	chr3	+	100455419	100455560	100455419	100455548	100463676	100463775
C_D	C	D	ENSG00000077063	CTTNBP2	0.968333	1	1.0327	1	chr7	-	117431181	117432835	117431344	117432835	117424304	117424508
C_D	C	D	ENSG00000174080	CTSF	0.99	1	1.0101	1	chr11	-	66333141	66333398	66333301	66333398	66332357	66332477
C_D	C	D	ENSG00000114270	COL7A1	1	0.988333	0.988333	1	chr3	-	48607566	48607767	48607707	48607767	48607312	48607348
C_D	C	D	ENSG00000145425	RPS3A	0.000333333	0.001	3	1	chr4	+	152020779	152021039	152020779	152020866	152021636	152021740
C_D	C	D	ENSG00000163002	NUP35	0.333333	NA	NA	1	chr2	+	183995722	183996080	183995722	183995845	183998293	183998351
C_D	C	D	ENSG00000126249	PDCD2L	0.992333	0.979667	0.987235	1	chr19	+	34895553	34895895	34895553	34895720	34900065	34900415
C_D	C	D	ENSG00000126214	KLC1	0.890333	0.873667	0.98128	1	chr14	+	104145720	104145882	104145720	104145855	104151322	104151373
C_D	C	D	ENSG00000126214	KLC1	0.935333	0.925333	0.989309	1	chr14	+	104145720	104145882	104145720	104145855	104166991	104167064
C_D	C	D	ENSG00000126214	KLC1	0.997333	0.997333	1	1	chr14	+	104129038	104129264	104129038	104129258	104135847	104135935
C_D	C	D	ENSG00000145425	RPS3A	0.000333333	0.001	3	1	chr4	+	152020780	152020988	152020780	152020866	152021636	152021740
C_D	C	D	ENSG00000126214	KLC1	0.996667	1	1.00334	1	chr14	+	104145720	104145882	104145720	104145855	104159889	104160080
C_D	C	D	ENSG00000130669	PAK4	0.29	0.307667	1.06092	1	chr19	+	39658869	39658952	39658869	39658942	39660171	39660397
C_D	C	D	ENSG00000168538	TRAPPC11	0.00333333	0.00933333	2.8	1	chr4	+	184595865	184596023	184595865	184595965	184596316	184596390
C_D	C	D	ENSG00000178188	SH2B1	0.313	0.320333	1.02343	1	chr16	+	28883854	28884079	28883854	28884026	28884490	28884590
C_D	C	D	ENSG00000118900	UBN1	0.995333	1	1.00469	1	chr16	+	4910664	4911103	4910664	4910954	4918833	4918904
C_D	C	D	ENSG00000120705	ETF1	0.528333	0.720667	1.36404	1	chr5	-	137878322	137878625	137878393	137878625	137854380	137854556
C_D	C	D	ENSG00000120705	ETF1	0.013	0.0143333	1.10256	1	chr5	-	137878393	137878625	137878521	137878625	137854380	137854556
C_D	C	D	ENSG00000198176	TFDP1	0.005	0.00733333	1.46667	1	chr13	+	114285937	114286220	114285937	114286059	114287434	114287600
C_D	C	D	ENSG00000046647	GEMIN8	0.0193333	0.0213333	1.10345	1	chrX	-	14044170	14044340	14044258	14044340	14039582	14039630
C_D	C	D	ENSG00000135249	RINT1	1	0.976667	0.976667	1	chr7	+	105177011	105177196	105177011	105177059	105182854	105183096
C_D	C	D	ENSG00000124496	TRERF1	0.279667	0.222667	0.796186	1	chr6	-	42330684	42330817	42330734	42330817	42268375	42268487
C_D	C	D	ENSG00000101911	PRPS2	0.065	0.0773333	1.18974	1	chrX	+	12817325	12817518	12817325	12817509	12827352	12827451
C_D	C	D	ENSG00000182853	VMO1	0.18	0.0546667	0.303704	1	chr17	-	4689231	4689347	4689251	4689347	4688579	4688954
C_D	C	D	ENSG00000182853	VMO1	NA	0.8	NA	1	chr17	-	4689195	4689347	4689231	4689347	4688579	4688954
C_D	C	D	ENSG00000159588	CCDC17	0.828667	1	1.20676	1	chr1	-	46087229	46087407	46087309	46087407	46086952	46087156
C_D	C	D	ENSG00000182853	VMO1	0.221	0.369667	1.6727	1	chr17	-	4689195	4689347	4689251	4689347	4688579	4688954
C_D	C	D	ENSG00000167962	ZNF598	0.712667	0.749333	1.05145	1	chr16	-	2050391	2050482	2050409	2050482	2049496	2050257
C_D	C	D	ENSG00000167962	ZNF598	0.987333	1	1.01283	1	chr16	-	2052206	2052733	2052521	2052733	2051004	2051192
C_D	C	D	ENSG00000250588	IQCJ-SCHIP1	0.853667	0.852333	0.998438	1	chr3	+	159482231	159482927	159482231	159482888	159583951	159584070
C_D	C	D	ENSG00000148660	CAMK2G	0.651	0.665	1.02151	1	chr10	-	75585036	75585105	75585078	75585105	75583797	75583842
C_D	C	D	ENSG00000148660	CAMK2G	0.648333	NA	NA	1	chr10	-	75585036	75585105	75585078	75585105	75581439	75581488
C_D	C	D	ENSG00000025434	NR1H3	0.0823333	0.143	1.73684	1	chr11	+	47279546	47279716	47279546	47279680	47280730	47280810
C_D	C	D	ENSG00000106077	ABHD11	0.985333	0.991667	1.00643	1	chr7	-	73152657	73152793	73152662	73152793	73151891	73152065
C_D	C	D	ENSG00000176101	SSNA1	0.930667	0.934333	1.00394	1	chr9	+	140083517	140083717	140083517	140083603	140084258	140084822
C_D	C	D	ENSG00000141140	MYO19	0.455333	0.362667	0.796486	1	chr17	-	34890499	34890637	34890510	34890637	34889779	34889931
C_D	C	D	ENSG00000140319	SRP14	0.998	0.998667	1.00067	1	chr15	-	40330482	40331149	40331076	40331149	40329186	40329219
C_D	C	D	ENSG00000089685	BIRC5	0.029	0.0303333	1.04598	1	chr17	+	76212046	76212147	76212046	76212115	76212744	76212862
C_D	C	D	ENSG00000137821	LRRC49	0.032	0.037	1.15625	1	chr15	+	71185922	71185994	71185922	71185979	71188187	71188275
C_D	C	D	ENSG00000163832	ELP6	0.0166667	0.0126667	0.76	1	chr3	-	47551638	47551744	47551673	47551744	47545819	47545938
C_D	C	D	ENSG00000164808	SPIDR	0.933	0.947	1.01501	1	chr8	+	48192449	48192605	48192449	48192568	48196616	48196683
C_D	C	D	ENSG00000074416	MGLL	0.339	0.38	1.12094	1	chr3	-	127541151	127542028	127541926	127542028	127540536	127540681
C_D	C	D	ENSG00000183426	NPIPA1	0.981	1	1.01937	1	chr16	+	15029016	15029254	15029016	15029133	15035668	15035797
C_D	C	D	ENSG00000183426	NPIPA1	0.963	0.968667	1.00588	1	chr16	+	15029016	15029254	15029016	15029133	15031421	15031507
C_D	C	D	ENSG00000087502	ERGIC2	0.998667	0.997667	0.998999	1	chr12	-	29496052	29496215	29496095	29496215	29494666	29494749
C_D	C	D	ENSG00000165195	PIGA	0.974667	0.978667	1.0041	1	chrX	-	15349337	15350114	15349995	15350114	15344035	15344168
C_D	C	D	ENSG00000165195	PIGA	0.970333	0.971	1.00069	1	chrX	-	15349711	15350114	15349995	15350114	15344035	15344168
C_D	C	D	ENSG00000165195	PIGA	0.907	0.918	1.01213	1	chrX	-	15349337	15350114	15349711	15350114	15344035	15344168
C_D	C	D	ENSG00000240849	TMEM189	0.991	0.981	0.989909	1	chr20	-	48747392	48747484	48747401	48747484	48746082	48746227
C_D	C	D	ENSG00000132432	SEC61G	0.918	0.925667	1.00835	1	chr7	-	54826850	54826939	54826854	54826939	54825187	54825287
C_D	C	D	ENSG00000121310	ECHDC2	1	0.908333	0.908333	1	chr1	-	53370705	53372283	53372190	53372283	53370317	53370505
C_D	C	D	ENSG00000108773	KAT2A	1	0.996333	0.996333	1	chr17	-	40271071	40271454	40271262	40271454	40269924	40270035
C_D	C	D	ENSG00000108773	KAT2A	0.998333	0.994667	0.996327	1	chr17	-	40266909	40267053	40266971	40267053	40266507	40266622
C_D	C	D	ENSG00000108773	KAT2A	1	0.996333	0.996333	1	chr17	-	40271071	40271454	40271262	40271454	40269695	40269832
C_D	C	D	ENSG00000166881	TMEM194A	0.975333	0.971667	0.996241	1	chr12	-	57464456	57464676	57464602	57464676	57463016	57463089
C_D	C	D	ENSG00000136279	DBNL	0.0136667	0.00733333	0.536585	1	chr7	+	44084300	44084465	44084300	44084419	44089823	44089879
C_D	C	D	ENSG00000106524	ANKMY2	0.267667	0.568667	2.12453	1	chr7	-	16684250	16684437	16684309	16684437	16676015	16676080
C_D	C	D	ENSG00000104738	MCM4	0.986333	0.984	0.997634	1	chr8	+	48878746	48878967	48878746	48878835	48879924	48880045
C_D	C	D	ENSG00000104738	MCM4	0.0143333	0.0156667	1.09302	1	chr8	+	48873690	48873986	48873690	48873774	48874075	48874240
C_D	C	D	ENSG00000115282	TTC31	0.540333	0.598333	1.10734	1	chr2	+	74718607	74718799	74718607	74718793	74719130	74719182
C_D	C	D	ENSG00000116906	GNPAT	0.982333	0.981333	0.998982	1	chr1	+	231396252	231396429	231396252	231396399	231398468	231398598
C_D	C	D	ENSG00000100142	POLR2F	0.0153333	0.0173333	1.13043	1	chr22	+	38352779	38352908	38352779	38352849	38355352	38355483
C_D	C	D	ENSG00000132535	DLG4	0.122333	0.0996667	0.814714	1	chr17	-	7111393	7111558	7111492	7111558	7107517	7107571
C_D	C	D	ENSG00000136279	DBNL	0.00466667	0.00133333	0.285714	1	chr7	+	44092465	44092550	44092465	44092540	44096355	44096502
C_D	C	D	ENSG00000118518	RNF146	0.911	0.881333	0.967435	1	chr6	+	127588027	127588240	127588027	127588189	127601375	127601485
C_D	C	D	ENSG00000118518	RNF146	0.408	0.360333	0.88317	1	chr6	+	127588027	127588189	127588027	127588070	127601375	127601485
C_D	C	D	ENSG00000118518	RNF146	0.508667	0.437333	0.859764	1	chr6	+	127588027	127588240	127588027	127588070	127601375	127601485
C_D	C	D	ENSG00000104870	FCGRT	0.996333	1	1.00368	1	chr19	+	50017138	50017743	50017138	50017390	50024951	50025070
C_D	C	D	ENSG00000181929	PRKAG1	0.0116667	0.009	0.771429	1	chr12	-	49412306	49412531	49412514	49412531	49406844	49406893
C_D	C	D	ENSG00000181929	PRKAG1	1	0.994667	0.994667	1	chr12	-	49399088	49399326	49399244	49399326	49398902	49398948
C_D	C	D	ENSG00000131470	PSMC3IP	0.598667	0.58	0.96882	1	chr17	-	40726116	40726228	40726213	40726228	40725495	40725641
C_D	C	D	ENSG00000143252	SDHC	0.00466667	0.00433333	0.928571	1	chr1	+	161284170	161284664	161284170	161284215	161293403	161293460
C_D	C	D	ENSG00000186260	MKL2	0.971333	0.985	1.01407	1	chr16	+	14340329	14341364	14340329	14341214	14342782	14342938
C_D	C	D	ENSG00000126746	ZNF384	0.306	0.322333	1.05338	1	chr12	-	6798263	6798676	6798533	6798676	6797332	6797392
C_D	C	D	ENSG00000004866	ST7	0.982333	0.977	0.994571	1	chr7	+	116849840	116849991	116849840	116849976	116859137	116859230
C_D	C	D	ENSG00000080802	CNOT4	0.235667	0.255	1.08204	1	chr7	-	135095264	135095398	135095273	135095398	135082920	135082978
C_D	C	D	ENSG00000121579	NAA50	0.999333	1	1.00067	1	chr3	-	113442805	113442942	113442827	113442942	113442268	113442388
C_D	C	D	ENSG00000147144	CCDC120	0.675333	0.649667	0.961994	1	chrX	+	48919489	48919635	48919489	48919589	48919765	48919856
C_D	C	D	ENSG00000147144	CCDC120	0.936333	1	1.068	1	chrX	+	48919489	48919648	48919489	48919635	48919765	48919856
C_D	C	D	ENSG00000147144	CCDC120	0.796	0.781667	0.981993	1	chrX	+	48919489	48919648	48919489	48919589	48919765	48919856
C_D	C	D	ENSG00000147144	CCDC120	0.902333	0.941333	1.04322	1	chrX	+	48919765	48919856	48919765	48919820	48919998	48920132
C_D	C	D	ENSG00000197448	GSTK1	0.877333	0.877667	1.00038	1	chr7	+	142962084	142962389	142962084	142962185	142964709	142964826
C_D	C	D	ENSG00000185024	BRF1	0.222667	0.419333	1.88323	1	chr14	-	105766782	105781926	105781658	105781926	105752632	105752713
C_D	C	D	ENSG00000185024	BRF1	1	0.948667	0.948667	1	chr14	-	105677458	105678501	105678449	105678501	105675625	105676925
C_D	C	D	ENSG00000171204	TMEM126B	0.924667	0.940333	1.01694	1	chr11	+	85340175	85340306	85340175	85340247	85342730	85342852
C_D	C	D	ENSG00000163636	PSMD6	0.955	0.905333	0.947993	1	chr3	-	64008318	64008477	64008414	64008477	64007993	64008199
C_D	C	D	ENSG00000176697	BDNF	0.884667	0.905667	1.02374	1	chr11	-	27721710	27722035	27721728	27722035	27676439	27680132
C_D	C	D	ENSG00000184634	MED12	0.371667	0.410667	1.10493	1	chrX	+	70357036	70357242	70357036	70357233	70357407	70357485
C_D	C	D	ENSG00000103249	CLCN7	1	0.974333	0.974333	1	chr16	-	1499276	1500667	1500497	1500667	1498966	1499094
C_D	C	D	ENSG00000196465	MYL6B	0.997667	1	1.00234	1	chr12	+	56548596	56548982	56548596	56548624	56549202	56549376
C_D	C	D	ENSG00000004766	CCDC132	0	0.0213333	Inf	1	chr7	+	92869178	92869263	92869178	92869247	92881965	92882088
C_D	C	D	ENSG00000189410	SH2D5	0.082	0.0903333	1.10163	1	chr1	-	21050841	21051128	21050888	21051128	21050575	21050744
C_D	C	D	ENSG00000198826	ARHGAP11A	0.884667	0.883667	0.99887	1	chr15	+	32921795	32921963	32921795	32921876	32925179	32925309
C_D	C	D	ENSG00000086730	LAT2	NA	0.023	NA	1	chr7	+	73629151	73629429	73629151	73629340	73630276	73630399
C_D	C	D	ENSG00000110851	PRDM4	0.988	0.977667	0.989541	1	chr12	-	108145191	108145986	108145423	108145986	108140051	108140201
C_D	C	D	ENSG00000109445	ZNF330	1	0.988667	0.988667	1	chr4	+	142142083	142142231	142142083	142142170	142143519	142143645
C_D	C	D	ENSG00000161513	FDXR	0.997	0.996333	0.999331	1	chr17	-	72860017	72860469	72860269	72860469	72859197	72859368
C_D	C	D	ENSG00000101115	SALL4	1	0.927333	0.927333	1	chr20	-	50406560	50408891	50407871	50408891	50405399	50405680
C_D	C	D	ENSG00000109445	ZNF330	0.989667	0.990667	1.00101	1	chr4	+	142143519	142143645	142143519	142143631	142145640	142145660
C_D	C	D	ENSG00000049449	RCN1	0.904333	0.904333	1	1	chr11	+	32124549	32124748	32124549	32124704	32124826	32125026
C_D	C	D	ENSG00000006114	SYNRG	0.993333	1	1.00671	1	chr17	-	35937477	35937711	35937544	35937711	35936438	35936516
C_D	C	D	ENSG00000214595	EML6	0.051	NA	NA	1	chr2	+	55194135	55194367	55194135	55194239	55195263	55195417
C_D	C	D	ENSG00000206053	HN1L	0.107667	0.0966667	0.897833	1	chr16	+	1733509	1733621	1733509	1733593	1735439	1735588
C_D	C	D	ENSG00000146414	SHPRH	0.0486667	0	0	1	chr6	-	146254185	146254314	146254192	146254314	146248324	146248413
C_D	C	D	ENSG00000160256	FAM207A	1	0.979	0.979	1	chr21	+	46363598	46363752	46363598	46363707	46393111	46393180
C_D	C	D	ENSG00000160256	FAM207A	0.734	0.709667	0.966848	1	chr21	+	46363598	46363752	46363598	46363707	46380014	46380083
C_D	C	D	ENSG00000160439	RDH13	0.0643333	0.0556667	0.865285	1	chr19	-	55558472	55558856	55558754	55558856	55555710	55556677
C_D	C	D	ENSG00000167550	RHEBL1	0	0.015	Inf	1	chr12	-	49460738	49460818	49460750	49460818	49460401	49460484
C_D	C	D	ENSG00000070882	OSBPL3	0.06	0.073	1.21667	1	chr7	-	24873705	24874355	24874104	24874355	24870386	24870524
C_D	C	D	ENSG00000204536	CCHCR1	0.975	0.973	0.997949	1	chr6	-	31125943	31125971	31125947	31125971	31124799	31124866
C_D	C	D	ENSG00000204536	CCHCR1	0.0463333	0.0573333	1.23741	1	chr6	-	31125134	31125277	31125161	31125277	31124799	31124866
C_D	C	D	ENSG00000101844	ATG4A	0.985667	0.985667	1	1	chrX	+	107381033	107381221	107381033	107381114	107393381	107393527
C_D	C	D	ENSG00000011243	AKAP8L	0.08	0.047	0.5875	1	chr19	-	15514463	15514526	15514468	15514526	15514285	15514366
C_D	C	D	ENSG00000197256	KANK2	0.849333	0.836333	0.984694	1	chr19	-	11306231	11306496	11306297	11306496	11305150	11305266
C_D	C	D	ENSG00000100023	PPIL2	1	0.995667	0.995667	1	chr22	+	22049225	22049359	22049225	22049255	22049682	22049785
C_D	C	D	ENSG00000149273	RPS3	0.999	0.999	1	1	chr11	+	75111737	75111868	75111737	75111821	75112683	75112777
C_D	C	D	ENSG00000169696	ASPSCR1	0.854667	0.878	1.0273	1	chr17	+	79974816	79974989	79974816	79974964	79975184	79975279
C_D	C	D	ENSG00000020922	MRE11A	0.00266667	0	0	1	chr11	-	94225807	94226072	94225947	94226072	94223998	94224131
C_D	C	D	ENSG00000059145	UNKL	0.707	0.702	0.992928	1	chr16	-	1417092	1417350	1417242	1417350	1413205	1416396
C_D	C	D	ENSG00000011243	AKAP8L	0.983333	0.989667	1.00644	1	chr19	-	15514285	15514526	15514468	15514526	15511960	15512414
C_D	C	D	ENSG00000178028	DMAP1	0.004	0.00633333	1.58333	1	chr1	+	44685688	44686115	44685688	44685981	44686230	44686353
C_D	C	D	ENSG00000006744	ELAC2	0.995667	0.994	0.998326	1	chr17	-	12905757	12905896	12905762	12905896	12905590	12905676
C_D	C	D	ENSG00000108523	RNF167	0.986667	0.990333	1.00372	1	chr17	+	4843781	4844288	4843781	4844021	4844371	4844452
C_D	C	D	ENSG00000153094	BCL2L11	0.976333	0.957	0.980198	1	chr2	+	111881322	111881716	111881322	111881446	111921709	111921808
C_D	C	D	ENSG00000153094	BCL2L11	0.862	0.939	1.08933	1	chr2	+	111881322	111881716	111881322	111881446	111907620	111907724
C_D	C	D	ENSG00000196507	TCEAL3	0.0363333	0.085	2.33945	1	chrX	+	102862833	102862998	102862833	102862986	102863531	102863601
C_D	C	D	ENSG00000119707	RBM25	0.988	1	1.01215	1	chr14	+	73566374	73570186	73566374	73566458	73572566	73572789
C_D	C	D	ENSG00000094975	SUCO	0.993	0.994667	1.00168	1	chr1	+	172557899	172559066	172557899	172558064	172560123	172560211
C_D	C	D	ENSG00000154914	USP43	0.819333	0.751333	0.917006	1	chr17	+	9604668	9605017	9604668	9605002	9613272	9613431
C_D	C	D	ENSG00000114850	SSR3	0.0293333	0.0273333	0.931818	1	chr3	-	156266654	156266792	156266693	156266792	156262096	156262228
C_D	C	D	ENSG00000157895	C12orf43	0.00933333	0.013	1.39286	1	chr12	-	121448813	121448949	121448906	121448949	121448630	121448729
C_D	C	D	ENSG00000197217	ENTPD4	0.671333	0.648667	0.966236	1	chr8	-	23299081	23299236	23299105	23299236	23297261	23297428
C_D	C	D	ENSG00000273018	CTD-2303H24.2	NA	NA	NA	1	chr17	-	18426964	18427191	18427090	18427191	18422795	18422988
C_D	C	D	ENSG00000105655	ISYNA1	1	0.907333	0.907333	1	chr19	-	18548408	18548798	18548669	18548798	18547782	18547915
C_D	C	D	ENSG00000177409	SAMD9L	NA	1	NA	1	chr7	-	92776195	92776459	92776400	92776459	92775221	92775353
C_D	C	D	ENSG00000204634	TBC1D8	0.195667	0.167667	0.856899	1	chr2	-	101706670	101706826	101706715	101706826	101675882	101676001
C_D	C	D	ENSG00000185842	DNAH14	0.971	0.984667	1.01407	1	chr1	+	225155132	225155285	225155132	225155216	225156460	225156576
C_D	C	D	ENSG00000254772	EEF1G	1	1	1	1	chr11	-	62339011	62339154	62339095	62339154	62338436	62338580
C_D	C	D	ENSG00000197858	GPAA1	0.998667	1	1.00134	1	chr8	+	145138291	145138764	145138291	145138403	145138841	145138943
C_D	C	D	ENSG00000197858	GPAA1	0.998333	0.999333	1.001	1	chr8	+	145138291	145138403	145138291	145138327	145138616	145138764
C_D	C	D	ENSG00000105088	OLFM2	0.984667	0.992	1.00745	1	chr19	-	9967938	9968158	9968062	9968158	9967482	9967589
C_D	C	D	ENSG00000105402	NAPA	0.00966667	0.00833333	0.862069	1	chr19	-	48006649	48006759	48006679	48006759	48003889	48004006
C_D	C	D	ENSG00000163931	TKT	0.000666667	0.001	1.5	1	chr3	-	53265365	53265566	53265372	53265566	53264472	53264637
C_D	C	D	ENSG00000156170	NDUFAF6	0.312333	0.347	1.11099	1	chr8	+	96044222	96044326	96044222	96044322	96047681	96047804
C_D	C	D	ENSG00000157823	AP3S2	0.001	0.00266667	2.66667	1	chr15	-	90437108	90437226	90437112	90437226	90432280	90432372
C_D	C	D	ENSG00000120896	SORBS3	0.997	1	1.00301	1	chr8	+	22424173	22424381	22424173	22424226	22424573	22424688
C_D	C	D	ENSG00000120896	SORBS3	0.00933333	0.0486667	5.21429	1	chr8	+	22418847	22419049	22418847	22418886	22419377	22419444
C_D	C	D	ENSG00000250305	KIAA1456	NA	NA	NA	1	chr8	+	12848342	12848540	12848342	12848509	12863710	12863865
C_D	C	D	ENSG00000134748	PRPF38A	0.930333	0.908	0.975994	1	chr1	+	52871351	52871511	52871351	52871385	52878185	52878296
C_D	C	D	ENSG00000196557	CACNA1H	0.062	0.062	1	1	chr16	+	1261945	1262171	1261945	1262138	1263779	1263931
C_D	C	D	ENSG00000111596	CNOT2	0.009	0.00533333	0.592593	1	chr12	+	70737907	70738019	70737907	70738008	70739959	70740104
C_D	C	D	ENSG00000011295	TTC19	0.0976667	0.0936667	0.959044	1	chr17	+	15903431	15903696	15903431	15903559	15905228	15905339
C_D	C	D	ENSG00000120029	C10orf76	0.008	0.0113333	1.41667	1	chr10	-	103792689	103792929	103792782	103792929	103789204	103789502
C_D	C	D	ENSG00000100664	EIF5	0.997333	0.995667	0.998329	1	chr14	+	103805508	103806140	103805508	103805670	103806763	103806898
C_D	C	D	ENSG00000017621	MAGIX	0.615667	0.729667	1.18517	1	chrX	+	49021044	49021428	49021044	49021127	49021527	49021699
C_D	C	D	ENSG00000042445	RETSAT	0.0633333	0.056	0.884211	1	chr2	-	85572635	85573217	85573097	85573217	85571716	85571855
C_D	C	D	ENSG00000023228	NDUFS1	0.005	0.00733333	1.46667	1	chr2	-	207014503	207014649	207014541	207014649	207013743	207013820
C_D	C	D	ENSG00000185386	MAPK11	0	0.01	Inf	1	chr22	-	50705681	50705715	50705685	50705715	50705555	50705603
C_D	C	D	ENSG00000184939	ZFP90	0.481667	0.501	1.04014	1	chr16	+	68573193	68573390	68573193	68573372	68573660	68573728
C_D	C	D	ENSG00000184939	ZFP90	0.945667	1	1.05746	1	chr16	+	68573193	68573372	68573193	68573332	68573660	68573728
C_D	C	D	ENSG00000184939	ZFP90	0.896333	1	1.11566	1	chr16	+	68573193	68573390	68573193	68573332	68573660	68573728
C_D	C	D	ENSG00000176853	FAM91A1	0.00166667	0.00833333	5	1	chr8	+	124792224	124792322	124792224	124792315	124792719	124792782
C_D	C	D	ENSG00000158552	ZFAND2B	0.982667	1	1.01764	1	chr2	+	220072369	220072501	220072369	220072496	220072608	220072760
C_D	C	D	ENSG00000185324	CDK10	0.932333	0.908667	0.974616	1	chr16	+	89761338	89761478	89761338	89761460	89761700	89761753
C_D	C	D	ENSG00000185324	CDK10	0.973667	0.991667	1.01849	1	chr16	+	89755659	89755732	89755659	89755714	89756960	89757032
C_D	C	D	ENSG00000073803	MAP3K13	0.821333	1	1.21753	1	chr3	+	185146284	185146844	185146284	185146734	185155234	185155418
C_D	C	D	ENSG00000185621	LMLN	0.934667	0.977	1.04529	1	chr3	+	197687070	197687311	197687070	197687190	197701247	197701345
C_D	C	D	ENSG00000119408	NEK6	NA	NA	NA	1	chr9	+	127023751	127023862	127023751	127023858	127064214	127064333
C_D	C	D	ENSG00000153558	FBXL2	0.02	0.004	0.2	1	chr3	+	33420176	33420326	33420176	33420233	33425480	33425693
C_D	C	D	ENSG00000133835	HSD17B4	0.979667	0.984	1.00442	1	chr5	+	118813111	118813196	118813111	118813187	118814528	118814716
C_D	C	D	ENSG00000145555	MYO10	0.992667	0.987667	0.994963	1	chr5	-	16711229	16711354	16711268	16711354	16711016	16711131
C_D	C	D	ENSG00000088247	KHSRP	0.932	0.949667	1.01896	1	chr19	-	6415544	6415745	6415619	6415745	6415390	6415468
C_D	C	D	ENSG00000076382	SPAG5	0.994333	0.997333	1.00302	1	chr17	-	26906158	26906503	26906382	26906503	26905689	26905770
C_D	C	D	ENSG00000139433	GLTP	NA	NA	NA	1	chr12	-	110295659	110295998	110295944	110295998	110295330	110295464
C_D	C	D	ENSG00000213999	MEF2B	0.0213333	0	0	1	chr19	-	19260025	19260238	19260034	19260238	19258506	19258641
C_D	C	D	ENSG00000145349	CAMK2D	0.299667	0.280333	0.935484	1	chr4	-	114378446	114378719	114378490	114378719	114372187	114375671
C_D	C	D	ENSG00000020577	SAMD4A	0.882	1	1.13379	1	chr14	+	55251057	55251165	55251057	55251099	55251254	55251338
C_D	C	D	ENSG00000152117	AC093838.4	0.146667	0.143333	0.977273	1	chr2	+	132257776	132257923	132257776	132257919	132258078	132258154
C_D	C	D	ENSG00000102901	CENPT	0.992667	0.981667	0.988919	1	chr16	-	67863667	67864451	67863824	67864451	67863325	67863419
C_D	C	D	ENSG00000102901	CENPT	1	0.995333	0.995333	1	chr16	-	67863667	67865261	67865118	67865261	67863325	67863419
C_D	C	D	ENSG00000102901	CENPT	0.992333	0.979	0.986564	1	chr16	-	67865656	67865793	67865743	67865793	67865118	67865261
C_D	C	D	ENSG00000102901	CENPT	0.947	0.961	1.01478	1	chr16	-	67866130	67866448	67866357	67866448	67865914	67866011
C_D	C	D	ENSG00000141556	TBCD	0.0146667	0.017	1.15909	1	chr17	+	80890533	80890731	80890533	80890611	80895146	80895236
C_D	C	D	ENSG00000162236	STX5	0.00566667	0.00766667	1.35294	1	chr11	-	62592496	62592589	62592507	62592589	62591930	62592037
C_D	C	D	ENSG00000178852	EFCAB13	NA	0.532667	NA	1	chr17	+	45401390	45401465	45401390	45401440	45403591	45403753
C_D	C	D	ENSG00000163608	C3orf17	0.942	1	1.06157	1	chr3	-	112732795	112732879	112732799	112732879	112727017	112727277
C_D	C	D	ENSG00000163608	C3orf17	0.793667	0.780333	0.9832	1	chr3	-	112732795	112732879	112732799	112732879	112729891	112730253
C_D	C	D	ENSG00000170445	HARS	0.952667	0.961333	1.0091	1	chr5	-	140058586	140058712	140058646	140058712	140057492	140057600
C_D	C	D	ENSG00000161638	ITGA5	0.962667	1	1.03878	1	chr12	-	54793428	54794779	54794629	54794779	54792380	54792482
C_D	C	D	ENSG00000159692	CTBP1	0.0106667	0.01	0.9375	1	chr4	-	1207978	1208261	1208130	1208261	1207265	1207393
C_D	C	D	ENSG00000196118	C16orf93	0.941333	0.945	1.0039	1	chr16	-	30770662	30771045	30770974	30771045	30768787	30768975
C_D	C	D	ENSG00000172053	QARS	0.962	0.954333	0.99203	1	chr3	-	49141789	49141904	49141805	49141904	49141295	49141405
C_D	C	D	ENSG00000172053	QARS	0.993333	0.991667	0.998322	1	chr3	-	49141756	49141904	49141805	49141904	49141295	49141405
C_D	C	D	ENSG00000172053	QARS	0.999	1	1.001	1	chr3	-	49141756	49141904	49141789	49141904	49141295	49141405
C_D	C	D	ENSG00000042317	SPATA7	0.0276667	0.0276667	1	1	chr14	+	88852016	88852375	88852016	88852181	88857724	88857799
C_D	C	D	ENSG00000111424	VDR	0.056	0.0336667	0.60119	1	chr12	-	48272598	48272898	48272750	48272898	48258829	48258960
C_D	C	D	ENSG00000205643	CDPF1	1	0.798333	0.798333	1	chr22	-	46643002	46643118	46643006	46643118	46642569	46642692
C_D	C	D	ENSG00000108984	MAP2K6	0.995667	0.969667	0.973887	1	chr17	+	67513640	67513754	67513640	67513692	67515453	67515573
C_D	C	D	ENSG00000143499	SMYD2	1	0.986333	0.986333	1	chr1	+	214505360	214507651	214505360	214505535	214510046	214510474
C_D	C	D	ENSG00000165568	AKR1E2	0.604333	0.561333	0.928847	1	chr10	+	4889339	4889491	4889339	4889422	4889679	4890254
C_D	C	D	ENSG00000146670	CDCA5	0.996667	1	1.00334	1	chr11	-	64850835	64851022	64850956	64851022	64846824	64847259
C_D	C	D	ENSG00000077454	LRCH4	0.969667	1	1.03128	1	chr7	-	100174708	100175012	100174895	100175012	100174316	100174628
C_D	C	D	ENSG00000178685	PARP10	0.671333	1	1.48957	1	chr8	-	145058175	145058272	145058202	145058272	145057334	145057979
C_D	C	D	ENSG00000182718	ANXA2	0.000333333	0.000666667	2	1	chr15	-	60644577	60644675	60644581	60644675	60643922	60644018
C_D	C	D	ENSG00000182718	ANXA2	0.955333	0.943	0.98709	1	chr15	-	60688478	60688626	60688571	60688626	60678226	60678285
C_D	C	D	ENSG00000162298	SYVN1	0.993667	1	1.00637	1	chr11	-	64898744	64899067	64898940	64899067	64898602	64898668
C_D	C	D	ENSG00000182718	ANXA2	0.00233333	0.00233333	1	1	chr15	-	60689453	60689537	60689456	60689537	60678226	60678285
C_D	C	D	ENSG00000182718	ANXA2	0.819	0.826333	1.00895	1	chr15	-	60688349	60688626	60688478	60688626	60678226	60678285
C_D	C	D	ENSG00000182718	ANXA2	0.000666667	0.000666667	1	1	chr15	-	60653129	60653253	60653139	60653253	60649344	60649435
C_D	C	D	ENSG00000164111	ANXA5	0.00133333	0.003	2.25	1	chr4	-	122599506	122599649	122599569	122599649	122599048	122599105
C_D	C	D	ENSG00000106976	DNM1	0.994667	1	1.00536	1	chr9	+	131010202	131011032	131010202	131010214	131012393	131012635
C_D	C	D	ENSG00000141560	FN3KRP	NA	0.865	NA	1	chr17	+	80678636	80678841	80678636	80678717	80680679	80680762
C_D	C	D	ENSG00000164039	BDH2	0.690667	0.618667	0.895753	1	chr4	-	104006505	104007697	104007636	104007697	104004027	104004086
C_D	C	D	ENSG00000164039	BDH2	0.023	0.022	0.956522	1	chr4	-	104006855	104007697	104007636	104007697	104006505	104006619
C_D	C	D	ENSG00000173698	GPR64	0.628667	0.527667	0.839343	1	chrX	-	19055706	19055754	19055715	19055754	19055584	19055608
C_D	C	D	ENSG00000083857	FAT1	0.985	0.995	1.01015	1	chr4	-	187517693	187518325	187518187	187518325	187516842	187516980
C_D	C	D	ENSG00000125459	MSTO1	0.0653333	0.0356667	0.545918	1	chr1	+	155581479	155581643	155581479	155581618	155581773	155581891
C_D	C	D	ENSG00000152076	CCDC74B	0.934667	1	1.0699	1	chr2	-	130899705	130900886	130900841	130900886	130898730	130898869
C_D	C	D	ENSG00000183011	LSMD1	0.092	0.094	1.02174	1	chr17	-	7760302	7760516	7760332	7760516	7760002	7760161
C_D	C	D	ENSG00000084072	PPIE	0.00633333	0.00666667	1.05263	1	chr1	+	40211046	40214439	40211046	40211170	40214574	40214760
C_D	C	D	ENSG00000084072	PPIE	0.00533333	0.011	2.0625	1	chr1	+	40207566	40207703	40207566	40207593	40208887	40208969
C_D	C	D	ENSG00000197024	ZNF398	0.965667	1	1.03555	1	chr7	+	148851036	148851432	148851036	148851409	148863249	148863376
C_D	C	D	ENSG00000204348	DXO	1	0.991667	0.991667	1	chr6	-	31938382	31938924	31938688	31938924	31938119	31938255
C_D	C	D	ENSG00000198720	ANKRD13B	0.852	0.846667	0.99374	1	chr17	+	27934759	27935128	27934759	27935017	27935212	27935258
C_D	C	D	ENSG00000205981	DNAJC19	0.944	0.940333	0.996116	1	chr3	-	180704730	180704810	180704785	180704810	180703713	180703784
C_D	C	D	ENSG00000180182	MED14	0	0.00233333	Inf	1	chrX	-	40541099	40541195	40541103	40541195	40540009	40540162
C_D	C	D	ENSG00000255104	ZNF286A	0.978667	0.991667	1.01328	1	chr17	+	15603361	15603680	15603361	15603482	15604465	15604554
C_D	C	D	ENSG00000165730	STOX1	0.919667	0.85	0.924248	1	chr10	+	70644015	70646374	70644015	70644215	70652344	70652816
C_D	C	D	ENSG00000148985	PGAP2	0.563333	0.520333	0.923669	1	chr11	+	3845499	3845606	3845499	3845594	3846249	3846358
C_D	C	D	ENSG00000148985	PGAP2	0.291333	0.283333	0.97254	1	chr11	+	3845499	3845685	3845499	3845594	3846249	3846358
C_D	C	D	ENSG00000148985	PGAP2	0.275333	0.275333	1	1	chr11	+	3845499	3845679	3845499	3845594	3846249	3846358
C_D	C	D	ENSG00000148985	PGAP2	0.663	0.561	0.846154	1	chr11	+	3845499	3845685	3845499	3845679	3846249	3846358
C_D	C	D	ENSG00000148358	GPR107	0.997667	0.987	0.989308	1	chr9	+	132839577	132839657	132839577	132839653	132841908	132842048
C_D	C	D	ENSG00000170632	ARMC10	0.0176667	0.017	0.962264	1	chr7	+	102724128	102724509	102724128	102724277	102727076	102727211
C_D	C	D	ENSG00000091262	ABCC6	0.947333	NA	NA	1	chr16	-	16315469	16315688	16315505	16315688	16313678	16313804
C_D	C	D	ENSG00000146094	DOK3	0.814	0.814	1	1	chr5	-	176937150	176937383	176937260	176937383	176936475	176936658
C_D	C	D	ENSG00000106268	NUDT1	0.118667	0.105667	0.890449	1	chr7	+	2282539	2282683	2282539	2282610	2284197	2284361
C_D	C	D	ENSG00000110619	CARS	0.982333	1	1.01798	1	chr11	-	3023199	3023830	3023770	3023830	3022158	3022478
C_D	C	D	ENSG00000128805	ARHGAP22	0.848667	0.919	1.08288	1	chr10	-	49663044	49663177	49663096	49663177	49662130	49662204
C_D	C	D	ENSG00000205937	RNPS1	1	0.961	0.961	1	chr16	-	2317175	2317238	2317189	2317238	2314573	2314761
C_D	C	D	ENSG00000136603	SKIL	0.958667	0.951667	0.992698	1	chr3	+	170102320	170102553	170102320	170102415	170108010	170108252
C_D	C	D	ENSG00000115649	CNPPD1	1	0.992	0.992	1	chr2	-	220039499	220039830	220039709	220039830	220038867	220038929
C_D	C	D	ENSG00000140983	RHOT2	1	0.993	0.993	1	chr16	+	722253	722825	722253	722384	722927	723130
C_D	C	D	ENSG00000110619	CARS	0.296333	0.311333	1.05062	1	chr11	-	3023191	3023283	3023199	3023283	3022159	3022478
C_D	C	D	ENSG00000189376	C8orf76	0.989667	0.981667	0.991916	1	chr8	-	124243539	124243997	124243961	124243997	124238739	124238872
C_D	C	D	ENSG00000185633	NDUFA4L2	NA	NA	NA	1	chr12	-	57630106	57630464	57630375	57630464	57629531	57629592
C_D	C	D	ENSG00000122224	LY9	NA	NA	NA	1	chr1	+	160793970	160794042	160793970	160794039	160797537	160798039
C_D	C	D	ENSG00000078124	ACER3	1	0.721333	0.721333	1	chr11	+	76579163	76579311	76579163	76579200	76637600	76637711
C_D	C	D	ENSG00000175224	ATG13	0.994	1	1.00604	1	chr11	+	46690048	46690460	46690048	46690126	46690953	46691082
C_D	C	D	ENSG00000171475	WIPF2	0.958667	0.956	0.997218	1	chr17	+	38416786	38416919	38416786	38416879	38418776	38418893
C_D	C	D	ENSG00000171475	WIPF2	0.986667	1	1.01351	1	chr17	+	38416786	38416919	38416786	38416879	38420741	38421398
C_D	C	D	ENSG00000171475	WIPF2	0.0203333	0.00433333	0.213115	1	chr17	+	38375608	38375769	38375608	38375744	38412642	38412774
C_D	C	D	ENSG00000080815	PSEN1	0.412	0.398	0.966019	1	chr14	+	73614674	73614814	73614674	73614802	73637504	73637755
C_D	C	D	ENSG00000163349	HIPK1	0.957667	0.930667	0.971806	1	chr1	+	114499745	114499908	114499745	114499806	114500687	114500913
C_D	C	D	ENSG00000163939	PBRM1	0.978	0.971667	0.993524	1	chr3	-	52597298	52597509	52597379	52597509	52595782	52595984
C_D	C	D	ENSG00000126878	AIF1L	1	0.971333	0.971333	1	chr9	+	133993142	133993305	133993142	133993234	133995621	133998532
C_D	C	D	ENSG00000117480	FAAH	NA	0.745333	NA	1	chr1	+	46871259	46871750	46871259	46871466	46871915	46872040
C_D	C	D	ENSG00000102882	MAPK3	0.00366667	0.00333333	0.909091	1	chr16	-	30128457	30128606	30128474	30128606	30128214	30128324
C_D	C	D	ENSG00000053900	ANAPC4	0.106667	0.126667	1.1875	1	chr4	+	25407194	25407244	25407194	25407241	25408450	25408507
C_D	C	D	ENSG00000053900	ANAPC4	0.972667	0.961	0.988005	1	chr4	+	25381995	25382101	25381995	25382067	25384882	25385015
C_D	C	D	ENSG00000152990	GPR125	0.993	1	1.00705	1	chr4	-	22446595	22446756	22446663	22446756	22444272	22444486
C_D	C	D	ENSG00000127452	FBXL12	0.874667	0.861	0.984375	1	chr19	-	9929403	9929755	9929429	9929755	9929220	9929293
C_D	C	D	ENSG00000172590	MRPL52	0.0173333	0.0163333	0.942308	1	chr14	+	23302626	23302698	23302626	23302691	23303380	23303555
C_D	C	D	ENSG00000196586	MYO6	0.023	0.0246667	1.07246	1	chr6	+	76602246	76602410	76602246	76602407	76604530	76604557
C_D	C	D	ENSG00000188766	SPRED3	NA	NA	NA	1	chr19	+	38880938	38881119	38880938	38881026	38882585	38882754
C_D	C	D	ENSG00000174197	MGA	0.959333	0.981667	1.02328	1	chr15	+	42028378	42028896	42028378	42028566	42046634	42046765
C_D	C	D	ENSG00000204344	STK19	0.114	0.112333	0.98538	1	chr6	+	31946679	31946787	31946679	31946775	31947190	31947330
C_D	C	D	ENSG00000204344	STK19	0.109667	0.118	1.07599	1	chr6	+	31940397	31940696	31940397	31940534	31946679	31946775
C_D	C	D	ENSG00000113595	TRIM23	0.974667	1	1.02599	1	chr5	-	64887669	64887775	64887698	64887775	64887274	64887329
C_D	C	D	ENSG00000113522	RAD50	0.989667	0.976667	0.986864	1	chr5	+	131911468	131911620	131911468	131911555	131923253	131923382
C_D	C	D	ENSG00000113522	RAD50	0.996667	0.997667	1.001	1	chr5	+	131911468	131911620	131911468	131911555	131915008	131915194
C_D	C	D	ENSG00000100372	SLC25A17	0.333333	0.333333	1	1	chr22	-	41193257	41193340	41193287	41193340	41190517	41190584
C_D	C	D	ENSG00000213928	IRF9	0.977333	0.979	1.00171	1	chr14	+	24633271	24634164	24633271	24633343	24635055	24635171
C_D	C	D	ENSG00000149809	TM7SF2	1	0.982	0.982	1	chr11	+	64880282	64880886	64880282	64880337	64880962	64881066
C_D	C	D	ENSG00000108852	MPP2	1	0.952333	0.952333	1	chr17	-	41975629	41975748	41975647	41975748	41960570	41960723
C_D	C	D	ENSG00000108852	MPP2	1	0.923	0.923	1	chr17	-	41975611	41975748	41975647	41975748	41960570	41960723
C_D	C	D	ENSG00000147548	WHSC1L1	0.681	0.715	1.04993	1	chr8	-	38138984	38139101	38139017	38139101	38137057	38137199
C_D	C	D	ENSG00000168385	SEPT2	0.08	0.155	1.9375	1	chr2	+	242255836	242255970	242255836	242255955	242256913	242257014
C_D	C	D	ENSG00000239467	AC007405.6	0.788667	1	1.26796	1	chr2	+	171627622	171627937	171627622	171627697	171633886	171633935
C_D	C	D	ENSG00000239467	AC007405.6	0.649	1	1.54083	1	chr2	+	171627622	171627937	171627622	171627697	171633656	171633687
C_D	C	D	ENSG00000105193	RPS16	0.002	0.00233333	1.16667	1	chr19	-	39924133	39924209	39924161	39924209	39923846	39924058
C_D	C	D	ENSG00000105193	RPS16	0.998	0.998	1	1	chr19	-	39924161	39924401	39924304	39924401	39923846	39924058
C_D	C	D	ENSG00000105193	RPS16	0.989333	0.989333	1	1	chr19	-	39926246	39926348	39926297	39926348	39924304	39924401
C_D	C	D	ENSG00000105193	RPS16	0.999667	0.999333	0.999667	1	chr19	-	39924304	39926348	39926246	39926348	39924161	39924209
C_D	C	D	ENSG00000168152	THAP9	0.0693333	0.0296667	0.427885	1	chr4	+	83825888	83826094	83825888	83826084	83827476	83827780
C_D	C	D	ENSG00000183258	DDX41	1	0.995333	0.995333	1	chr5	-	176942186	176943194	176943119	176943194	176941916	176942070
C_D	C	D	ENSG00000183258	DDX41	1	0.991	0.991	1	chr5	-	176940353	176940848	176940685	176940848	176940011	176940083
C_D	C	D	ENSG00000106290	TAF6	0.945667	0.939667	0.993655	1	chr7	-	99710971	99711392	99711238	99711392	99710420	99710540
C_D	C	D	ENSG00000106290	TAF6	0.996667	1	1.00334	1	chr7	-	99711238	99711392	99711302	99711392	99710971	99711028
C_D	C	D	ENSG00000125730	C3	0.00733333	0.006	0.818182	1	chr19	-	6679392	6679507	6679417	6679507	6679135	6679219
C_D	C	D	ENSG00000155256	ZFYVE27	1	0.954667	0.954667	1	chr10	+	99498233	99498431	99498233	99498406	99504485	99504672
C_D	C	D	ENSG00000105983	LMBR1	0.005	0	0	1	chr7	-	156629502	156629579	156629506	156629579	156626446	156626486
C_D	C	D	ENSG00000105983	LMBR1	0.00233333	0	0	1	chr7	-	156626432	156626486	156626446	156626486	156619298	156619438
C_D	C	D	ENSG00000183323	CCDC125	0.979	0.98	1.00102	1	chr5	-	68616063	68616407	68616291	68616407	68609811	68609870
C_D	C	D	ENSG00000139546	TARBP2	0.114	0.125	1.09649	1	chr12	+	53896810	53896996	53896810	53896913	53897496	53897592
C_D	C	D	ENSG00000118513	MYB	NA	NA	NA	1	chr6	+	135515493	135515598	135515493	135515589	135516885	135517140
C_D	C	D	ENSG00000160214	RRP1	0.991	0.988667	0.997645	1	chr21	+	45209393	45209643	45209393	45209576	45211230	45211313
C_D	C	D	ENSG00000139546	TARBP2	0.720333	0.696333	0.966682	1	chr12	+	53896810	53896996	53896810	53896913	53897513	53897592
C_D	C	D	ENSG00000128805	ARHGAP22	0.861	1	1.16144	1	chr10	-	49687630	49687807	49687678	49687807	49667726	49667934
C_D	C	D	ENSG00000152240	HAUS1	0.439	0.355667	0.810175	1	chr18	+	43685159	43685374	43685159	43685334	43702432	43702556
C_D	C	D	ENSG00000141447	OSBPL1A	0	0.0193333	Inf	1	chr18	-	21977536	21977752	21977618	21977752	21957376	21957499
C_D	C	D	ENSG00000057935	MTA3	0.992	0.977	0.984879	1	chr2	+	42936013	42936236	42936013	42936154	42946127	42946214
C_D	C	D	ENSG00000110756	HPS5	0.969333	0.952	0.982118	1	chr11	-	18343492	18343721	18343679	18343721	18332933	18332998
C_D	C	D	ENSG00000110756	HPS5	0.710667	0.72	1.01313	1	chr11	-	18343492	18343721	18343679	18343721	18333460	18333571
C_D	C	D	ENSG00000101901	ALG13	0.975	0.966667	0.991453	1	chrX	+	110925359	110925522	110925359	110925463	110928192	110928331
C_D	C	D	ENSG00000164305	CASP3	0.918333	0.952	1.03666	1	chr4	-	185569618	185569785	185569656	185569785	185559554	185559622
C_D	C	D	ENSG00000171658	RP11-443P15.2	1	0.954	0.954	1	chr3	+	185686267	185686506	185686267	185686497	185689403	185689653
C_D	C	D	ENSG00000116922	C1orf109	0.994667	1	1.00536	1	chr1	-	38155277	38155555	38155329	38155555	38151944	38152124
C_D	C	D	ENSG00000116922	C1orf109	0.952333	0.937	0.983899	1	chr1	-	38155887	38156192	38156005	38156192	38155277	38155555
C_D	C	D	ENSG00000168268	NT5DC2	0.994667	0.992667	0.997989	1	chr3	-	52562461	52562555	52562527	52562555	52562198	52562327
C_D	C	D	ENSG00000104957	CCDC130	NA	NA	NA	1	chr19	+	13842573	13842764	13842573	13842745	13842988	13843099
C_D	C	D	ENSG00000060237	WNK1	0.934333	0.928333	0.993578	1	chr12	+	999618	999679	999618	999676	1003727	1003801
C_D	C	D	ENSG00000138346	DNA2	0.768	0.784	1.02083	1	chr10	-	70191613	70191728	70191618	70191728	70182453	70182647
C_D	C	D	ENSG00000106400	ZNHIT1	0.350667	0.396667	1.13118	1	chr7	+	100861599	100865077	100861599	100861766	100865884	100866055
C_D	C	D	ENSG00000100003	SEC14L2	0.985333	0.943667	0.957713	1	chr22	+	30811747	30812076	30811747	30811854	30812222	30812392
C_D	C	D	ENSG00000135698	MPHOSPH6	0.998333	0.998667	1.00033	1	chr16	-	82197686	82197799	82197719	82197799	82185028	82185119
C_D	C	D	ENSG00000106477	CEP41	0.976333	0.976667	1.00034	1	chr7	-	130044404	130044549	130044480	130044549	130042488	130042640
C_D	C	D	ENSG00000110025	SNX15	0.016	0.007	0.4375	1	chr11	+	64799639	64799743	64799639	64799675	64799902	64800023
C_D	C	D	ENSG00000111530	CAND1	0.999333	0.997	0.997665	1	chr12	+	67698883	67700377	67698883	67699092	67701176	67701272
C_D	C	D	ENSG00000205356	TECPR1	0.683667	0.732	1.0707	1	chr7	-	97880705	97880860	97880730	97880860	97875233	97875477
C_D	C	D	ENSG00000186635	ARAP1	1	0.988	0.988	1	chr11	-	72398483	72398783	72398732	72398783	72397086	72397236
C_D	C	D	ENSG00000140553	UNC45A	1	0.988	0.988	1	chr15	+	91491371	91492024	91491371	91491513	91492545	91492673
C_D	C	D	ENSG00000140553	UNC45A	0.533667	0.509	0.953779	1	chr15	+	91478514	91478605	91478514	91478560	91478773	91478935
C_D	C	D	ENSG00000104325	DECR1	0.941	1	1.0627	1	chr8	+	91017675	91018073	91017675	91017959	91029351	91029554
C_D	C	D	ENSG00000100926	TM9SF1	0.939	0.963667	1.02627	1	chr14	-	24664551	24664893	24664755	24664893	24663880	24664242
C_D	C	D	ENSG00000173137	ADCK5	0.975667	1	1.02494	1	chr8	+	145616779	145617066	145616779	145616911	145617140	145617222
C_D	C	D	ENSG00000058673	ZC3H11A	0.915333	1	1.0925	1	chr1	+	203764781	203764922	203764781	203764903	203786053	203786252
C_D	C	D	ENSG00000058673	ZC3H11A	0.984	1	1.01626	1	chr1	+	203764781	203764922	203764781	203764903	203772084	203772144
C_D	C	D	ENSG00000144959	NCEH1	0.0533333	0.0643333	1.20625	1	chr3	-	172365651	172365904	172365675	172365904	172363412	172363482
C_D	C	D	ENSG00000110344	UBE4A	0.688667	0.658333	0.955954	1	chr11	+	118243221	118243402	118243221	118243381	118244208	118244400
C_D	C	D	ENSG00000110344	UBE4A	0.047	0.072	1.53191	1	chr11	+	118243221	118243402	118243221	118243381	118243800	118244003
C_D	C	D	ENSG00000197037	ZSCAN25	0.942333	1	1.0612	1	chr7	+	99217183	99219197	99217183	99217616	99220171	99220263
C_D	C	D	ENSG00000197037	ZSCAN25	0.942	1	1.06157	1	chr7	+	99217183	99219197	99217183	99217620	99220171	99220263
C_D	C	D	ENSG00000197037	ZSCAN25	NA	NA	NA	1	chr7	+	99217183	99217620	99217183	99217616	99220171	99220263
C_D	C	D	ENSG00000197037	ZSCAN25	0.794667	0.739667	0.930789	1	chr7	+	99214570	99214639	99214570	99214612	99216147	99216274
C_D	C	D	ENSG00000197037	ZSCAN25	0.131	0.188667	1.4402	1	chr7	+	99217183	99217620	99217183	99217616	99218995	99219197
C_D	C	D	ENSG00000115486	GGCX	0.994333	0.975	0.980556	1	chr2	-	85785562	85785785	85785661	85785785	85783304	85783383
C_D	C	D	ENSG00000115486	GGCX	0.986667	1	1.01351	1	chr2	-	85786039	85786198	85786068	85786198	85785562	85785785
C_D	C	D	ENSG00000137500	CCDC90B	0.719667	0.836667	1.16258	1	chr11	-	82984993	82985783	82985681	82985783	82984689	82984743
C_D	C	D	ENSG00000137500	CCDC90B	0.996	1	1.00402	1	chr11	-	82984835	82985035	82984993	82985035	82984689	82984743
C_D	C	D	ENSG00000239382	ALKBH6	0.988667	0.976667	0.987862	1	chr19	-	36503922	36504324	36504245	36504324	36502305	36502366
C_D	C	D	ENSG00000239382	ALKBH6	0.00966667	0.0186667	1.93103	1	chr19	-	36504229	36504324	36504245	36504324	36503922	36503991
C_D	C	D	ENSG00000239382	ALKBH6	0.814667	0.871667	1.06997	1	chr19	-	36504211	36504324	36504229	36504324	36503922	36503991
C_D	C	D	ENSG00000100911	PSME2	1	0.993	0.993	1	chr14	-	24614918	24615449	24615416	24615449	24614587	24614674
C_D	C	D	ENSG00000239382	ALKBH6	0.628	0.54	0.859873	1	chr19	-	36503902	36503991	36503922	36503991	36501795	36501947
C_D	C	D	ENSG00000103275	UBE2I	0.000666667	0.000666667	1	1	chr16	+	1365654	1365731	1365654	1365727	1370174	1370284
C_D	C	D	ENSG00000114388	NPRL2	1	0.991667	0.991667	1	chr3	-	50386816	50387259	50387095	50387259	50386304	50386441
C_D	C	D	ENSG00000114388	NPRL2	1	0.966333	0.966333	1	chr3	-	50387095	50387453	50387361	50387453	50386304	50386441
C_D	C	D	ENSG00000114388	NPRL2	0.0723333	0.0636667	0.880184	1	chr3	-	50387343	50387453	50387361	50387453	50387095	50387264
C_D	C	D	ENSG00000114388	NPRL2	0.992667	1	1.00739	1	chr3	-	50387095	50387453	50387343	50387453	50386816	50386925
C_D	C	D	ENSG00000114388	NPRL2	0.0263333	0.00833333	0.316456	1	chr3	-	50385953	50386213	50385957	50386213	50385747	50385841
C_D	C	D	ENSG00000105520	DKFZP761J1410	0.383	0.304	0.793734	1	chr19	+	11474388	11474511	11474388	11474495	11474836	11474888
C_D	C	D	ENSG00000186318	BACE1	0.969333	1	1.03164	1	chr11	-	117165846	117166063	117165978	117166063	117164586	117164724
C_D	C	D	ENSG00000177683	THAP5	0.710333	0.709667	0.999061	1	chr7	-	108206273	108206466	108206395	108206466	108205436	108205549
C_D	C	D	ENSG00000137955	RABGGTB	0.991333	1	1.00874	1	chr1	+	76253181	76256202	76253181	76253289	76256969	76257022
C_D	C	D	ENSG00000137955	RABGGTB	0.989333	0.990667	1.00135	1	chr1	+	76254843	76256202	76254843	76255041	76256969	76257022
C_D	C	D	ENSG00000137955	RABGGTB	0.769333	0.704667	0.915945	1	chr1	+	76252384	76252550	76252384	76252482	76253181	76253289
C_D	C	D	ENSG00000134376	CRB1	NA	1	NA	1	chr1	+	197411295	197411664	197411295	197411422	197446793	197447585
C_D	C	D	ENSG00000051825	MPHOSPH9	0.995333	0.989333	0.993972	1	chr12	-	123702922	123703046	123702945	123703046	123699290	123699381
C_D	C	D	ENSG00000051825	MPHOSPH9	0.984333	0.968333	0.983745	1	chr12	-	123702922	123703046	123702945	123703046	123694602	123694709
C_D	C	D	ENSG00000174652	ZNF266	0.528	0.627	1.1875	1	chr19	-	9529437	9529571	9529441	9529571	9529180	9529307
C_D	C	D	ENSG00000174652	ZNF266	0.629333	0.736333	1.17002	1	chr19	-	9529437	9529975	9529726	9529975	9529180	9529307
C_D	C	D	ENSG00000182919	C11orf54	0.674	0.893	1.32493	1	chr11	+	93475128	93475307	93475128	93475260	93480462	93480614
C_D	C	D	ENSG00000255152	MSH5-SAPCD1	0.910333	0.872667	0.958623	1	chr6	+	31729594	31729732	31729594	31729642	31729888	31729962
C_D	C	D	ENSG00000100099	HPS4	1	0.976667	0.976667	1	chr22	-	26861420	26862228	26862191	26862228	26859882	26860792
C_D	C	D	ENSG00000105792	C7orf63	0.673333	NA	NA	1	chr7	+	89897599	89897698	89897599	89897644	89900839	89900989
C_D	C	D	ENSG00000159433	STARD9	0.956667	NA	NA	1	chr15	+	42877718	42877835	42877718	42877832	42927053	42927170
C_D	C	D	ENSG00000225697	SLC26A6	0.943667	0.963	1.02049	1	chr3	-	48669081	48669234	48669195	48669234	48668656	48668739
C_D	C	D	ENSG00000225697	SLC26A6	0.704333	0.728333	1.03407	1	chr3	-	48668656	48668739	48668685	48668739	48668425	48668573
C_D	C	D	ENSG00000108679	LGALS3BP	0.00633333	0.00866667	1.36842	1	chr17	-	76973076	76973296	76973221	76973296	76972046	76972238
C_D	C	D	ENSG00000160957	RECQL4	0.005	0.0116667	2.33333	1	chr8	-	145737284	145737450	145737293	145737450	145737063	145737172
C_D	C	D	ENSG00000166140	ZFYVE19	0.975333	0.985667	1.01059	1	chr15	+	41099286	41100066	41099286	41099869	41101316	41101438
C_D	C	D	ENSG00000168944	CEP120	0.0296667	0.0213333	0.719101	1	chr5	-	122723997	122724300	122724125	122724300	122722211	122722361
C_D	C	D	ENSG00000143207	RFWD2	0.977	1	1.02354	1	chr1	-	176132950	176133027	176132962	176133027	176118141	176118210
C_D	C	D	ENSG00000143207	RFWD2	0.646333	0.697667	1.07942	1	chr1	-	176132950	176133027	176132962	176133027	176132004	176132124
C_D	C	D	ENSG00000156990	RPUSD3	0.0193333	0.0253333	1.31034	1	chr3	-	9880668	9880855	9880715	9880855	9879532	9879891
C_D	C	D	ENSG00000108823	SGCA	1	0.666667	0.666667	1	chr17	+	48252617	48252810	48252617	48252736	48253072	48253289
C_D	C	D	ENSG00000089280	FUS	0.997	1	1.00301	1	chr16	+	31196259	31199678	31196259	31196500	31200985	31201115
C_D	C	D	ENSG00000185658	BRWD1	0.937	0.981	1.04696	1	chr21	-	40627570	40627754	40627590	40627754	40622721	40622815
C_D	C	D	ENSG00000147459	DOCK5	0.988	0.978333	0.990216	1	chr8	+	25226086	25226241	25226086	25226203	25227071	25227157
C_D	C	D	ENSG00000139631	CSAD	0	0.156	Inf	1	chr12	-	53565661	53565772	53565665	53565772	53565109	53565225
C_D	C	D	ENSG00000139631	CSAD	0.238333	0.182667	0.766434	1	chr12	-	53565056	53565225	53565109	53565225	53564206	53564286
C_D	C	D	ENSG00000139631	CSAD	0.351	0.278333	0.792972	1	chr12	-	53564960	53565225	53565109	53565225	53564206	53564286
C_D	C	D	ENSG00000089157	RPLP0	1	1	1	1	chr12	-	120636656	120636803	120636697	120636803	120636356	120636542
C_D	C	D	ENSG00000089157	RPLP0	1	1	1	1	chr12	-	120636656	120636803	120636697	120636803	120635124	120635265
C_D	C	D	ENSG00000089157	RPLP0	0.00766667	0.00933333	1.21739	1	chr12	-	120638521	120638634	120638532	120638634	120637112	120637288
C_D	C	D	ENSG00000089157	RPLP0	0.999	0.998333	0.999333	1	chr12	-	120636656	120636803	120636697	120636803	120636356	120636573
C_D	C	D	ENSG00000088038	CNOT3	0.996333	1	1.00368	1	chr19	+	54647395	54647870	54647395	54647485	54647972	54648068
C_D	C	D	ENSG00000072195	SPEG	1	0.860667	0.860667	1	chr2	+	220307829	220308162	220307829	220307872	220308751	220308781
C_D	C	D	ENSG00000072195	SPEG	0.777333	0.860667	1.1072	1	chr2	+	220307829	220308162	220307829	220307872	220308746	220308781
C_D	C	D	ENSG00000072195	SPEG	0.830333	0.875333	1.0542	1	chr2	+	220307829	220308359	220307829	220307872	220309374	220309464
C_D	C	D	ENSG00000137494	ANKRD42	0.946333	0.95	1.00387	1	chr11	+	82909520	82909684	82909520	82909600	82917099	82917207
C_D	C	D	ENSG00000137494	ANKRD42	0.982333	0.941	0.957923	1	chr11	+	82909520	82909684	82909520	82909600	82921341	82921461
C_D	C	D	ENSG00000225151	GOLGA2P7	0.003	0	0	1	chr15	-	84873347	84873443	84873351	84873443	84873177	84873268
C_D	C	D	ENSG00000141141	DDX52	0.994333	1	1.0057	1	chr17	-	35980917	35981565	35981442	35981565	35979812	35979884
C_D	C	D	ENSG00000177302	TOP3A	0.00433333	0.0116667	2.69231	1	chr17	-	18193853	18194000	18193870	18194000	18188720	18188834
C_D	C	D	ENSG00000160193	WDR4	0.976	1	1.02459	1	chr21	-	44293660	44293801	44293712	44293801	44279771	44279832
C_D	C	D	ENSG00000144591	GMPPA	0.955333	0.921333	0.96441	1	chr2	+	220370179	220370483	220370179	220370277	220370701	220370794
C_D	C	D	ENSG00000132589	FLOT2	0.981333	0.981667	1.00034	1	chr17	-	27210125	27210249	27210194	27210249	27209590	27209709
C_D	C	D	ENSG00000084733	RAB10	0.001	0.000666667	0.666667	1	chr2	+	26350012	26350147	26350012	26350102	26350718	26350820
C_D	C	D	ENSG00000107521	HPS1	0.958	0.933	0.973904	1	chr10	-	100193696	100193848	100193739	100193848	100190327	100190427
C_D	C	D	ENSG00000006283	CACNA1G	0.213667	NA	NA	1	chr17	+	48685187	48685401	48685187	48685380	48687242	48687296
C_D	C	D	ENSG00000107521	HPS1	0.375667	0.375667	1	1	chr10	-	100193696	100193848	100193739	100193848	100190887	100191048
C_D	C	D	ENSG00000131480	AOC2	0.922333	0.958667	1.03939	1	chr17	+	41001102	41001388	41001102	41001307	41001617	41001747
C_D	C	D	ENSG00000109339	MAPK10	0.197667	NA	NA	1	chr4	-	87115461	87115560	87115488	87115560	87080450	87080620
C_D	C	D	ENSG00000188321	ZNF559	1	0.872	0.872	1	chr19	+	9448471	9448693	9448471	9448541	9449169	9449258
C_D	C	D	ENSG00000188321	ZNF559	0	0.034	Inf	1	chr19	+	9448471	9448541	9448471	9448534	9449169	9449258
C_D	C	D	ENSG00000188321	ZNF559	0.278	0.215	0.773381	1	chr19	+	9448471	9448693	9448471	9448534	9449169	9449258
C_D	C	D	ENSG00000006283	CACNA1G	NA	0.478667	NA	1	chr17	+	48685187	48685401	48685187	48685380	48692721	48692873
C_D	C	D	ENSG00000177479	ARIH2	0.00333333	0.013	3.9	1	chr3	+	49008027	49008274	49008027	49008137	49011131	49011249
C_D	C	D	ENSG00000177697	CD151	0.992667	0.994333	1.00168	1	chr11	+	837459	837618	837459	837612	837941	838028
C_D	C	D	ENSG00000177697	CD151	0.00166667	0.00333333	2	1	chr11	+	834529	834803	834529	834591	836062	836153
C_D	C	D	ENSG00000177697	CD151	0.00366667	0.00533333	1.45455	1	chr11	+	834529	834745	834529	834591	836062	836153
C_D	C	D	ENSG00000177697	CD151	0.960667	0.953333	0.992366	1	chr11	+	836250	836843	836250	836442	837249	837354
C_D	C	D	ENSG00000177697	CD151	0.88	0.873	0.992045	1	chr11	+	832993	833026	832993	833022	834529	834745
C_D	C	D	ENSG00000006283	CACNA1G	1	0.759667	0.759667	1	chr17	+	48695219	48695290	48695219	48695269	48695408	48695487
C_D	C	D	ENSG00000158773	USF1	0.72	0.709	0.984722	1	chr1	-	161012344	161012460	161012375	161012460	161011905	161012007
C_D	C	D	ENSG00000158773	USF1	0.012	0.013	1.08333	1	chr1	-	161013042	161013150	161013057	161013150	161012622	161012672
C_D	C	D	ENSG00000000419	DPM1	0.339333	0.378667	1.11591	1	chr20	-	49557641	49557746	49557665	49557746	49557401	49557470
C_D	C	D	ENSG00000125826	RBCK1	0.991667	1	1.0084	1	chr20	+	409134	409738	409134	409233	410993	411610
C_D	C	D	ENSG00000125826	RBCK1	1	0.994667	0.994667	1	chr20	+	401514	401675	401514	401650	402770	402882
C_D	C	D	ENSG00000223959	AFG3L1P	0.871667	0.938333	1.07648	1	chr16	+	90050938	90051025	90050938	90051007	90057273	90057411
C_D	C	D	ENSG00000177889	UBE2N	0.995	0.992333	0.99732	1	chr12	-	93804828	93805075	93804901	93805075	93804509	93804650
C_D	C	D	ENSG00000100038	TOP3B	0.327	0.380333	1.1631	1	chr22	-	22330276	22330559	22330352	22330559	22330011	22330179
C_D	C	D	ENSG00000103472	RRN3P2	NA	0.333333	NA	1	chr16	+	29105558	29105729	29105558	29105651	29107451	29107582
C_D	C	D	ENSG00000115875	SRSF7	0.961	0.957667	0.996531	1	chr2	-	38975188	38975299	38975197	38975299	38973835	38973889
C_D	C	D	ENSG00000250462	LRRC37BP1	0.903333	0.887	0.981919	1	chr17	+	28958772	28959117	28958772	28958913	28960115	28960408
C_D	C	D	ENSG00000204406	MBD5	0.826667	0.717667	0.868145	1	chr2	+	149240678	149241704	149240678	149241005	149243310	149243519
C_D	C	D	ENSG00000122678	POLM	0.899333	0.884333	0.983321	1	chr7	-	44113729	44114129	44113996	44114129	44113381	44113624
C_D	C	D	ENSG00000122678	POLM	1	0.920667	0.920667	1	chr7	-	44118338	44118410	44118354	44118410	44116107	44116228
C_D	C	D	ENSG00000072756	TRNT1	0.945333	0.942	0.996474	1	chr3	+	3188113	3188307	3188113	3188247	3189133	3189387
C_D	C	D	ENSG00000072756	TRNT1	0.603333	0.610667	1.01215	1	chr3	+	3168703	3169702	3168703	3168973	3170697	3170872
C_D	C	D	ENSG00000147394	ZNF185	0	0.0123333	Inf	1	chrX	+	152128242	152128481	152128242	152128440	152132382	152132493
C_D	C	D	ENSG00000136811	ODF2	0.743667	0.775667	1.04303	1	chr9	+	131223220	131223346	131223220	131223289	131231461	131231632
C_D	C	D	ENSG00000136811	ODF2	1	0.985333	0.985333	1	chr9	+	131223220	131223346	131223220	131223289	131235191	131235321
C_D	C	D	ENSG00000136811	ODF2	0.109333	0.0953333	0.871951	1	chr9	+	131258319	131258576	131258319	131258420	131260691	131260854
C_D	C	D	ENSG00000136811	ODF2	0.942	0.921667	0.978415	1	chr9	+	131223220	131223346	131223220	131223289	131233586	131233747
C_D	C	D	ENSG00000239779	WBP1	0.786333	0.834333	1.06104	1	chr2	+	74685958	74686244	74685958	74686046	74686769	74686872
C_D	C	D	ENSG00000239779	WBP1	0.508	NA	NA	1	chr2	+	74686564	74686689	74686564	74686679	74686769	74686872
C_D	C	D	ENSG00000132781	MUTYH	1	0.98	0.98	1	chr1	-	45798589	45798996	45798956	45798996	45798434	45798506
C_D	C	D	ENSG00000132781	MUTYH	0.645333	0.559667	0.867252	1	chr1	-	45803857	45804328	45804178	45804328	45800062	45800183
C_D	C	D	ENSG00000114316	USP4	1	0.990333	0.990333	1	chr3	-	49339816	49339975	49339870	49339975	49337899	49338124
C_D	C	D	ENSG00000109113	RAB34	0.000666667	0.000666667	1	1	chr17	-	27042045	27042140	27042049	27042140	27041810	27041918
C_D	C	D	ENSG00000109113	RAB34	0.802333	0.814	1.01454	1	chr17	-	27042212	27042294	27042236	27042294	27042049	27042140
C_D	C	D	ENSG00000122085	MTERFD2	0.972667	0.992333	1.02022	1	chr2	-	242034544	242035853	242035807	242035853	242033691	242033847
C_D	C	D	ENSG00000122085	MTERFD2	NA	NA	NA	1	chr2	-	242029692	242029864	242029717	242029864	242029394	242029459
C_D	C	D	ENSG00000144730	IL17RD	NA	NA	NA	1	chr3	-	57198953	57199403	57199188	57199403	57154283	57154341
C_D	C	D	ENSG00000111300	NAA25	0.969333	1	1.03164	1	chr12	-	112477032	112478382	112478284	112478382	112471036	112471183
C_D	C	D	ENSG00000161800	RACGAP1	0.994667	0.998	1.00335	1	chr12	-	50410413	50410498	50410417	50410498	50400216	50400419
C_D	C	D	ENSG00000102362	SYTL4	0.02	0	0	1	chrX	-	99944849	99944956	99944852	99944956	99943347	99943440
C_D	C	D	ENSG00000170485	NPAS2	1	0.955333	0.955333	1	chr2	+	101598692	101604738	101598692	101598839	101609808	101609989
C_D	C	D	ENSG00000102362	SYTL4	0.711	NA	NA	1	chrX	-	99959722	99959882	99959806	99959882	99956923	99957103
C_D	C	D	ENSG00000123219	CENPK	0.816	0.792667	0.971405	1	chr5	-	64857289	64857391	64857323	64857391	64848319	64848376
C_D	C	D	ENSG00000123219	CENPK	0.750333	0.752333	1.00267	1	chr5	-	64857289	64857391	64857323	64857391	64850623	64850773
C_D	C	D	ENSG00000123219	CENPK	0.945	0.947667	1.00282	1	chr5	-	64857289	64857391	64857323	64857391	64838628	64838675
C_D	C	D	ENSG00000123219	CENPK	0.965333	0.965	0.999655	1	chr5	-	64857289	64857391	64857323	64857391	64850623	64850725
C_D	C	D	ENSG00000107404	DVL1	0.224333	0.269333	1.20059	1	chr1	-	1274666	1274819	1274741	1274819	1273901	1274033
C_D	C	D	ENSG00000089820	ARHGAP4	1	0.841	0.841	1	chrX	-	153178671	153179054	153178862	153179054	153178477	153178505
C_D	C	D	ENSG00000141027	NCOR1	0.978333	0.981333	1.00307	1	chr17	-	15964714	15965208	15965071	15965208	15961784	15961913
C_D	C	D	ENSG00000110200	ANAPC15	0.825333	0.811	0.982633	1	chr11	-	71822457	71822542	71822487	71822542	71822202	71822332
C_D	C	D	ENSG00000137075	RNF38	NA	0.793667	NA	1	chr9	-	36400932	36401195	36401094	36401195	36375930	36376124
C_D	C	D	ENSG00000110375	UPK2	NA	NA	NA	1	chr11	+	118827917	118828056	118827917	118828024	118828307	118828378
C_D	C	D	ENSG00000144589	STK11IP	0.0946667	0.0813333	0.859155	1	chr2	+	220465956	220466276	220465956	220466162	220466362	220466437
C_D	C	D	ENSG00000159131	GART	0.00166667	0.004	2.4	1	chr21	-	34900820	34900910	34900824	34900910	34900472	34900641
C_D	C	D	ENSG00000141027	NCOR1	0.979	0.988667	1.00987	1	chr17	-	15950264	15950407	15950303	15950407	15943754	15943808
C_D	C	D	ENSG00000159131	GART	NA	NA	NA	1	chr21	-	34900820	34900910	34900824	34900910	34897075	34897307
C_D	C	D	ENSG00000105771	SMG9	0.00366667	0.00666667	1.81818	1	chr19	-	44243824	44244370	44244258	44244370	44242273	44242369
C_D	C	D	ENSG00000100410	PHF5A	0.006	0.0126667	2.11111	1	chr22	-	41864023	41864151	41864127	41864151	41863451	41863618
C_D	C	D	ENSG00000060656	PTPRU	0.583667	0.653	1.11879	1	chr1	+	29637967	29638065	29637967	29638056	29638154	29638271
C_D	C	D	ENSG00000069943	PIGB	1	0.996333	0.996333	1	chr15	+	55642896	55643110	55642896	55643001	55646995	55647176
C_D	C	D	ENSG00000185480	PARPBP	0.167333	0.155667	0.930279	1	chr12	+	102547646	102547767	102547646	102547754	102559506	102559661
C_D	C	D	ENSG00000135317	SNX14	0.992667	0.970333	0.977502	1	chr6	-	86256829	86256944	86256833	86256944	86253322	86253478
C_D	C	D	ENSG00000111077	TENC1	1	0.988	0.988	1	chr12	+	53452830	53454042	53452830	53453755	53454188	53454339
C_D	C	D	ENSG00000111077	TENC1	1	0.990333	0.990333	1	chr12	+	53456403	53456481	53456403	53456475	53456872	53457041
C_D	C	D	ENSG00000111077	TENC1	0.0466667	0.042	0.9	1	chr12	+	53452497	53452638	53452497	53452611	53452830	53454042
C_D	C	D	ENSG00000112096	SOD2	0.001	0.000333333	0.333333	1	chr6	-	160113562	160113895	160113692	160113895	160109157	160109274
C_D	C	D	ENSG00000198053	SIRPA	0.0453333	0.0393333	0.867647	1	chr20	+	1915360	1915412	1915360	1915400	1917965	1920543
C_D	C	D	ENSG00000062822	POLD1	0.94	0.961667	1.02305	1	chr19	+	50918980	50919785	50918980	50919083	50919866	50919980
C_D	C	D	ENSG00000062822	POLD1	0.0146667	0.0216667	1.47727	1	chr19	+	50918694	50918859	50918694	50918847	50918980	50919083
C_D	C	D	ENSG00000120314	WDR55	1	0.995333	0.995333	1	chr5	+	140047818	140048087	140047818	140047919	140048196	140048376
C_D	C	D	ENSG00000101361	NOP56	0.716	0.719333	1.00466	1	chr20	+	2636579	2636860	2636579	2636680	2637046	2637195
C_D	C	D	ENSG00000140990	NDUFB10	0.982667	0.982667	1	1	chr16	+	2011153	2011292	2011153	2011259	2011497	2011637
C_D	C	D	ENSG00000183077	AFMID	0.487333	0.648	1.32969	1	chr17	+	76201683	76201834	76201683	76201819	76202026	76202131
C_D	C	D	ENSG00000262246	CORO7	0.99	0.970333	0.980135	1	chr16	-	4457501	4457685	4457562	4457685	4455491	4455568
C_D	C	D	ENSG00000117448	AKR1A1	0.003	0	0	1	chr1	+	46034598	46034678	46034598	46034671	46034814	46034901
C_D	C	D	ENSG00000131051	RBM39	0.992667	1	1.00739	1	chr20	-	34326889	34328809	34328745	34328809	34319862	34320057
C_D	C	D	ENSG00000131051	RBM39	0.980333	1	1.02006	1	chr20	-	34326889	34328809	34328745	34328809	34312959	34313077
C_D	C	D	ENSG00000198258	UBL5	0.0983333	0.0886667	0.901695	1	chr19	+	9938567	9938740	9938567	9938660	9939002	9939069
C_D	C	D	ENSG00000075856	SART3	1	0.998	0.998	1	chr12	-	108932709	108932865	108932720	108932865	108931840	108931979
C_D	C	D	ENSG00000054277	OPN3	0.969333	0.966667	0.997249	1	chr1	-	241767561	241767881	241767721	241767881	241761047	241761299
C_D	C	D	ENSG00000133624	ZNF767	0.582333	0.615333	1.05667	1	chr7	-	149248664	149248917	149248745	149248917	149247958	149248037
C_D	C	D	ENSG00000167608	TMC4	NA	0.184667	NA	1	chr19	-	54667384	54667619	54667455	54667619	54666765	54666892
C_D	C	D	ENSG00000156802	ATAD2	0.997333	0.996333	0.998997	1	chr8	-	124360422	124360513	124360426	124360513	124359331	124359646
C_D	C	D	ENSG00000079616	KIF22	0.014	0.018	1.28571	1	chr16	+	29815318	29815428	29815318	29815386	29816134	29816347
C_D	C	D	ENSG00000079616	KIF22	0	0.00233333	Inf	1	chr16	+	29808213	29808414	29808213	29808409	29809694	29809822
C_D	C	D	ENSG00000123154	WDR83	0.984333	0.966667	0.982052	1	chr19	+	12780790	12780911	12780790	12780894	12780993	12781099
C_D	C	D	ENSG00000136270	TBRG4	0.993333	0.986667	0.993289	1	chr7	-	45148425	45148886	45148530	45148886	45145039	45145363
C_D	C	D	ENSG00000137871	ZNF280D	0.979667	1	1.02076	1	chr15	-	57209262	57209410	57209344	57209410	57182211	57182365
C_D	C	D	ENSG00000214293	RSBN1L-AS1	0.968333	0.906333	0.935972	1	chr7	-	77325212	77325582	77325488	77325582	77314518	77314645
C_D	C	D	ENSG00000147789	ZNF7	0.814667	0.768667	0.943535	1	chr8	+	146054427	146054989	146054427	146054475	146062775	146062892
C_D	C	D	ENSG00000120868	APAF1	0.964	0.951333	0.98686	1	chr12	+	99042403	99042593	99042403	99042560	99043264	99043462
C_D	C	D	ENSG00000185122	HSF1	0.822333	0.851333	1.03527	1	chr8	+	145533457	145534935	145533457	145533582	145535006	145535068
C_D	C	D	ENSG00000007376	RPUSD1	0.993667	0.979667	0.985911	1	chr16	-	837353	837477	837396	837477	837076	837179
C_D	C	D	ENSG00000007376	RPUSD1	0.988333	0.968333	0.979764	1	chr16	-	837343	837477	837396	837477	837076	837179
C_D	C	D	ENSG00000007376	RPUSD1	0.00366667	0.00366667	1	1	chr16	-	837343	837477	837353	837477	837076	837179
C_D	C	D	ENSG00000007376	RPUSD1	0.035	0.0293333	0.838095	1	chr16	-	837067	837179	837076	837179	836826	836928
C_D	C	D	ENSG00000007376	RPUSD1	NA	NA	NA	1	chr16	-	837343	837477	837353	837477	836826	836928
C_D	C	D	ENSG00000214530	STARD10	0.993333	0.992667	0.999329	1	chr11	-	72492019	72492339	72492157	72492339	72470278	72470426
C_D	C	D	ENSG00000214530	STARD10	1	0.985	0.985	1	chr11	-	72492019	72492339	72492106	72492339	72470278	72470426
[truncated: 13,522 more rows]
