# Supplementary material for: The X-linked trichothiodystrophy-causing gene RNF113A links the spliceosome to cell survival upon DNA damage
Source: Nat Commun. 2020 Mar 9;11:1270. doi: 10.1038/s41467-020-15003-7 (PMC7062854; doi:10.1038/s41467-020-15003-7)
Supplement: Supplementary file 10 — Supplementary Data 7 [file 41467_2020_15003_MOESM10_ESM.xlsx]

## Sheet: A3SS
Comparison	Samples		Ensembl Gene ID	Gene Symbol	Mean Inclusion Level		Ratio Inclusion Level S2:S1	FDR	Splicing event localisation
											long exon		short exon		flanking exon
	S1	S2			S1	S2			chr	strand	start	end	start	end	start	end
C_D	C	D	ENSG00000100650	SRSF5	0.105	0.206667	1.96825	0	chr14	+	70236227	70237257	70237183	70237257	70235898	70235968
C_D	C	D	ENSG00000104522	TSTA3	0.0156667	0.0483333	3.08511	5.93568e-09	chr8	-	144698275	144698610	144698275	144698390	144698736	144698893
C_D	C	D	ENSG00000163684	RPP14	1	0	0	5.93568e-09	chr3	+	58301427	58301546	58301448	58301546	58296233	58296318
C_D	C	D	ENSG00000170889	RPS9	0.497333	0.732	1.47185	5.45379e-08	chr19	+	54710420	54711515	54711265	54711515	54705354	54705477
C_D	C	D	ENSG00000125835	SNRPB	0.726667	0.602667	0.829358	1.11356e-07	chr20	-	2442279	2442585	2442279	2442439	2443281	2443407
C_D	C	D	ENSG00000130731	C16orf13	0.289667	0.464667	1.60414	1.75973e-07	chr16	-	684888	685063	684888	684956	685280	685340
C_D	C	D	ENSG00000141140	MYO19	0.042	0.0876667	2.0873	3.26599e-07	chr17	-	34859789	34861016	34859789	34859860	34861135	34861243
C_D	C	D	ENSG00000080189	SLC35C2	0.0573333	0.179667	3.13372	5.02336e-07	chr20	-	44983711	44983918	44983711	44983880	44984440	44984513
C_D	C	D	ENSG00000170889	RPS9	0.01	0.0176667	1.76667	1.59128e-06	chr19	+	54710420	54711515	54711265	54711515	54710143	54710330
C_D	C	D	ENSG00000141959	PFKL	0.039	0.095	2.4359	1.87384e-06	chr21	+	45745614	45745943	45745843	45745943	45745035	45745147
C_D	C	D	ENSG00000092199	HNRNPC	0.043	0.068	1.5814	7.48108e-06	chr14	-	21731469	21731988	21731469	21731495	21737456	21737601
C_D	C	D	ENSG00000092199	HNRNPC	0.0233333	0.0393333	1.68571	1.48168e-05	chr14	-	21731469	21731741	21731469	21731495	21737456	21737584
C_D	C	D	ENSG00000039650	PNKP	0.182	0.356667	1.95971	7.00283e-05	chr19	-	50369655	50369785	50369655	50369702	50370310	50370474
C_D	C	D	ENSG00000172183	ISG20	0.015	0.0376667	2.51111	8.51983e-05	chr15	+	89193465	89195541	89195340	89195541	89182573	89182825
C_D	C	D	ENSG00000127054	CPSF3L	0.0133333	0.048	3.6	8.51983e-05	chr1	-	1255835	1256062	1255835	1255909	1256375	1256473
C_D	C	D	ENSG00000100867	DHRS2	0.0746667	0.155333	2.08036	8.58384e-05	chr14	+	24110874	24112428	24112360	24112428	24109002	24109104
C_D	C	D	ENSG00000079616	KIF22	0.0663333	0.110667	1.66834	9.91315e-05	chr16	+	29815896	29816347	29816134	29816347	29815318	29815386
C_D	C	D	ENSG00000111679	PTPN6	0.107333	0.283	2.63665	0.000106273	chr12	+	7061074	7061340	7061145	7061340	7060771	7060894
C_D	C	D	ENSG00000111344	RASAL1	1	0.591	0.591	0.0001124	chr12	-	113543518	113543691	113543518	113543688	113544901	113545046
C_D	C	D	ENSG00000140395	WDR61	0.0136667	0.0273333	2	0.000128569	chr15	-	78577602	78578066	78577602	78577681	78578382	78578475
C_D	C	D	ENSG00000141959	PFKL	1	0.727	0.727	0.000167888	chr21	+	45733795	45736222	45736126	45736222	45733520	45733565
C_D	C	D	ENSG00000076928	ARHGEF1	0.00966667	0.0303333	3.13793	0.000169874	chr19	+	42409741	42409979	42409911	42409979	42409326	42409413
C_D	C	D	ENSG00000198467	TPM2	0.013	0.022	1.69231	0.000329198	chr9	-	35681988	35682901	35681988	35682160	35684242	35684312
C_D	C	D	ENSG00000009830	POMT2	0	0.0766667	Inf	0.000354558	chr14	-	77745071	77745304	77745071	77745212	77746165	77746271
C_D	C	D	ENSG00000127054	CPSF3L	0.0316667	0.0783333	2.47368	0.000607204	chr1	-	1249111	1249485	1249111	1249301	1249680	1249745
C_D	C	D	ENSG00000153914	SREK1	0.945333	0.675667	0.714739	0.000652551	chr5	+	65451892	65454760	65454636	65454760	65449290	65449424
C_D	C	D	ENSG00000103034	NDRG4	0.383	1	2.61097	0.00084529	chr16	+	58533047	58534981	58534891	58534981	58528867	58528912
C_D	C	D	ENSG00000204256	BRD2	0.0926667	0.148333	1.60072	0.00095712	chr6	+	32945036	32945347	32945218	32945347	32944338	32944713
C_D	C	D	ENSG00000175061	FAM211A-AS1	0.024	0.0396667	1.65278	0.0011139	chr17	+	16343424	16343567	16343498	16343567	16342640	16342728
C_D	C	D	ENSG00000237289	CKMT1B	0.895333	0.274	0.306031	0.0011139	chr15	+	43889573	43890525	43890390	43890525	43888605	43888729
C_D	C	D	ENSG00000109046	WSB1	0.126333	0.0696667	0.551451	0.00139434	chr17	+	25634769	25636298	25636125	25636298	25633807	25633908
C_D	C	D	ENSG00000115163	CENPA	0.0283333	0.0573333	2.02353	0.0014224	chr2	+	27015369	27015701	27015623	27015701	27014998	27015108
C_D	C	D	ENSG00000100911	PSME2	0.0343333	0.0573333	1.6699	0.0014422	chr14	-	24614918	24615105	24614918	24614981	24615416	24615449
C_D	C	D	ENSG00000186567	CEACAM19	0.293333	0.0536667	0.182955	0.00188553	chr19	+	45186705	45187631	45186708	45187631	45185838	45185892
C_D	C	D	ENSG00000153956	CACNA2D1	0.0503333	0.362	7.19205	0.00207113	chr7	-	81626494	81626566	81626494	81626551	81634738	81634813
C_D	C	D	ENSG00000106976	DNM1	0.462	0.276333	0.598124	0.00242361	chr9	+	131010202	131011032	131010861	131011032	131009653	131009765
C_D	C	D	ENSG00000064961	HMG20B	0.0933333	0.238333	2.55357	0.00242361	chr19	+	3574338	3574584	3574380	3574584	3573689	3573798
C_D	C	D	ENSG00000115694	STK25	0.0103333	0.0476667	4.6129	0.00266776	chr2	-	242440892	242441214	242440892	242441123	242447420	242447550
C_D	C	D	ENSG00000085276	MECOM	0.429667	1	2.32739	0.00288074	chr3	-	168833170	168834527	168833170	168833555	168838843	168838997
C_D	C	D	ENSG00000205352	PRR13	0.980333	0.951	0.970078	0.00304487	chr12	+	53837174	53837557	53837270	53837557	53836478	53836517
C_D	C	D	ENSG00000122643	NT5C3A	0.689333	1	1.45068	0.00304487	chr7	-	33069240	33069326	33069240	33069321	33075545	33075600
C_D	C	D	ENSG00000079313	REXO1	0.0383333	0.147333	3.84348	0.00312823	chr19	-	1817217	1817457	1817217	1817328	1817705	1817779
C_D	C	D	ENSG00000130731	C16orf13	0.800333	0.926667	1.15785	0.00376634	chr16	-	684888	685063	684888	684956	685611	685774
C_D	C	D	ENSG00000101473	ACOT8	0.924667	0.586333	0.634102	0.00393067	chr20	-	44482561	44482623	44482561	44482618	44483797	44483931
C_D	C	D	ENSG00000140365	COMMD4	0.008	0.0206667	2.58333	0.00393067	chr15	+	75630916	75631026	75630986	75631026	75630695	75630761
C_D	C	D	ENSG00000095794	CREM	0.966	0.899333	0.930987	0.00393067	chr10	+	35500181	35501883	35500583	35501883	35495822	35495979
C_D	C	D	ENSG00000177106	EPS8L2	0.061	0.100667	1.65027	0.00393067	chr11	+	710027	710486	710421	710486	709552	709608
C_D	C	D	ENSG00000223959	AFG3L1P	0.0273333	0.0546667	2	0.00501217	chr16	+	90045709	90046744	90046649	90046744	90045217	90045286
C_D	C	D	ENSG00000146828	SLC12A9	0.024	0.088	3.66667	0.00510057	chr7	+	100458633	100458884	100458759	100458884	100457771	100457854
C_D	C	D	ENSG00000185100	ADSSL1	0.941	0.688333	0.731491	0.005443	chr14	+	105206086	105206153	105206103	105206153	105205664	105205715
C_D	C	D	ENSG00000090372	STRN4	0.0513333	0.093	1.81169	0.00553876	chr19	-	47230708	47230948	47230708	47230803	47231150	47231264
C_D	C	D	ENSG00000185100	ADSSL1	0.867	0.513333	0.59208	0.00600716	chr14	+	105205991	105206153	105206103	105206153	105205664	105205715
C_D	C	D	ENSG00000196923	PDLIM7	0.109333	0.194667	1.78049	0.00718582	chr5	-	176916771	176917032	176916771	176916833	176917870	176917907
C_D	C	D	ENSG00000160408	ST6GALNAC6	1	0.870333	0.870333	0.00749508	chr9	-	130656790	130656970	130656790	130656908	130658520	130658611
C_D	C	D	ENSG00000268750	CTD-2583A14.10	0.83	0.513667	0.618876	0.00757292	chr19	+	58367471	58367601	58367474	58367601	58331861	58331917
C_D	C	D	ENSG00000103037	SETD6	0.0786667	0.238	3.02542	0.00780053	chr16	+	58551923	58552135	58551954	58552135	58550711	58550832
C_D	C	D	ENSG00000123136	DDX39A	0.0336667	0.0573333	1.70297	0.00780053	chr19	-	14520553	14520793	14520553	14520685	14521027	14521146
C_D	C	D	ENSG00000036549	ZZZ3	0.865667	0.676	0.780901	0.00820698	chr1	-	78047460	78047576	78047460	78047573	78047663	78047811
C_D	C	D	ENSG00000172113	NME6	0.038	0.108	2.84211	0.00869205	chr3	-	48337608	48337726	48337608	48337648	48338216	48338319
C_D	C	D	ENSG00000115414	FN1	0.894	1	1.11857	0.0101143	chr2	-	216236631	216237023	216236631	216236738	216238044	216238134
C_D	C	D	ENSG00000006015	C19orf60	0.0236667	0.0446667	1.88732	0.0114297	chr19	+	18701083	18701743	18701663	18701743	18699804	18700493
C_D	C	D	ENSG00000142396	ERVK3-1	0.0726667	0.115667	1.59174	0.0116957	chr19	+	58823393	58823828	58823531	58823828	58817453	58817582
C_D	C	D	ENSG00000167925	GHDC	0.024	0.078	3.25	0.012918	chr17	-	40344923	40345119	40344923	40345045	40345334	40345612
C_D	C	D	ENSG00000100908	EMC9	0.137667	0.202	1.46731	0.012918	chr14	-	24608753	24609025	24608753	24608823	24610097	24610174
C_D	C	D	ENSG00000143416	SELENBP1	0.834	0.967333	1.15987	0.0141689	chr1	-	151338243	151338929	151338243	151338322	151339197	151339380
C_D	C	D	ENSG00000135723	FHOD1	0.00766667	0.05	6.52174	0.0147681	chr16	-	67272282	67272374	67272282	67272350	67272805	67272870
C_D	C	D	ENSG00000119760	SUPT7L	0.206	0.321333	1.55987	0.0150413	chr2	-	27883850	27884468	27883850	27884255	27885045	27885148
C_D	C	D	ENSG00000108846	ABCC3	0.051	0.087	1.70588	0.0161084	chr17	+	48736542	48736729	48736597	48736729	48735795	48735857
C_D	C	D	ENSG00000115368	WDR75	0.01	0.017	1.7	0.0161084	chr2	+	190313970	190315694	190315628	190315694	190313104	190313234
C_D	C	D	ENSG00000177697	CD151	0.016	0.0306667	1.91667	0.0161084	chr11	+	834457	834591	834529	834591	832985	833026
C_D	C	D	ENSG00000064961	HMG20B	0.019	0.0966667	5.08772	0.0161084	chr19	+	3574367	3574584	3574380	3574584	3573689	3573798
C_D	C	D	ENSG00000175061	FAM211A-AS1	0.125333	0.163	1.30053	0.0161084	chr17	+	16342894	16343567	16343498	16343567	16342640	16342728
C_D	C	D	ENSG00000204852	TCTN1	0.979667	0.913	0.93195	0.0164333	chr12	+	111066571	111066723	111066601	111066723	111064166	111064297
C_D	C	D	ENSG00000134905	CARS2	0.0423333	0.0713333	1.68504	0.0166363	chr13	-	111294661	111296529	111294661	111294868	111296731	111296830
C_D	C	D	ENSG00000111364	DDX55	0.045	0.121333	2.6963	0.0173995	chr12	+	124090411	124090528	124090477	124090528	124086674	124086803
C_D	C	D	ENSG00000101361	NOP56	0.0156667	0.029	1.85106	0.0174513	chr20	+	2635883	2636158	2635970	2636158	2635394	2635593
C_D	C	D	ENSG00000164051	CCDC51	0.0363333	0.077	2.11927	0.0174589	chr3	-	48475116	48475386	48475116	48475281	48476226	48476425
C_D	C	D	ENSG00000066136	NFYC	0.115	0.168	1.46087	0.0174589	chr1	+	41236068	41237275	41236380	41237275	41235027	41235087
C_D	C	D	ENSG00000132376	INPP5K	0.969667	0.881333	0.908903	0.0182577	chr17	-	1416746	1416855	1416746	1416848	1417165	1417273
C_D	C	D	ENSG00000157470	FAM81A	0.0976667	0.420667	4.30717	0.0185739	chr15	+	59737347	59737461	59737362	59737461	59732153	59732322
C_D	C	D	ENSG00000100908	EMC9	0.16	0.228	1.425	0.0185739	chr14	-	24608753	24608998	24608753	24608823	24610097	24610174
C_D	C	D	ENSG00000058272	PPP1R12A	0.903667	0.984667	1.08963	0.0187754	chr12	-	80199945	80200113	80199945	80200077	80201005	80201110
C_D	C	D	ENSG00000141295	SCRN2	0.075	0.128333	1.71111	0.0190597	chr17	-	45916809	45917224	45916809	45917009	45917556	45917738
C_D	C	D	ENSG00000141279	NPEPPS	0.0246667	0.0806667	3.27027	0.0204433	chr17	+	45669269	45669426	45669321	45669426	45668082	45668247
C_D	C	D	ENSG00000109794	FAM149A	0.452667	0.154	0.340206	0.0207289	chr4	+	187070719	187070858	187070746	187070858	187070326	187070437
C_D	C	D	ENSG00000065357	DGKA	0.0486667	0.195	4.00685	0.0221444	chr12	+	56334035	56334217	56334097	56334217	56333865	56333954
C_D	C	D	ENSG00000148218	ALAD	0.0583333	0.15	2.57143	0.0221444	chr9	-	116154398	116154615	116154398	116154449	116155726	116155914
C_D	C	D	ENSG00000143353	LYPLAL1	0.293333	0.714	2.43409	0.0221444	chr1	+	219383856	219383989	219383873	219383989	219352488	219352588
C_D	C	D	ENSG00000066322	ELOVL1	0.961	0.914	0.951093	0.0221444	chr1	-	43830598	43831047	43830598	43830679	43831234	43831294
C_D	C	D	ENSG00000142765	SYTL1	0.8	0.579333	0.724167	0.0224125	chr1	+	27675570	27675643	27675606	27675643	27674457	27674503
C_D	C	D	ENSG00000168785	TSPAN5	0.879333	0.960333	1.09212	0.0224125	chr4	-	99399835	99399961	99399835	99399897	99403155	99403326
C_D	C	D	ENSG00000115414	FN1	0.927	1	1.07875	0.025136	chr2	-	216236631	216237098	216236631	216236738	216238044	216238134
C_D	C	D	ENSG00000095059	DHPS	0.0123333	0.028	2.27027	0.0256874	chr19	-	12790614	12790844	12790614	12790736	12790974	12791139
C_D	C	D	ENSG00000267740	AC024592.12	0.017	0.0303333	1.78431	0.0257942	chr19	-	5896463	5896661	5896463	5896586	5896915	5897008
C_D	C	D	ENSG00000158483	FAM86C1	0.675333	0.857	1.269	0.0280773	chr11	+	71502781	71502865	71502784	71502865	71500828	71500891
C_D	C	D	ENSG00000151135	C12orf23	0.686333	0.481333	0.701311	0.0280773	chr12	+	107353047	107353163	107353065	107353163	107350859	107350927
C_D	C	D	ENSG00000168066	SF1	0.591667	0.682667	1.1538	0.0287643	chr11	-	64532077	64533627	64532077	64532990	64534371	64534551
C_D	C	D	ENSG00000158850	B4GALT3	0.07	0.114	1.62857	0.0294151	chr1	-	161146223	161146896	161146223	161146369	161147212	161147269
C_D	C	D	ENSG00000160961	ZNF333	0.0906667	0.393	4.33456	0.029815	chr19	+	14825549	14826282	14826193	14826282	14817497	14817585
C_D	C	D	ENSG00000234127	TRIM26	0.853	0.974	1.14185	0.0308691	chr6	-	30166442	30167041	30166442	30166930	30172432	30172542
C_D	C	D	ENSG00000183853	KIRREL	0.499333	0.718333	1.43858	0.0308691	chr1	+	158059243	158059418	158059291	158059418	158058116	158058244
C_D	C	D	ENSG00000077463	SIRT6	0.964667	0.856	0.887353	0.031471	chr19	-	4175024	4175757	4175024	4175148	4175838	4175934
C_D	C	D	ENSG00000108819	PPP1R9B	0.0543333	0.0923333	1.69939	0.0319015	chr17	-	48217457	48217724	48217457	48217593	48218633	48218738
C_D	C	D	ENSG00000169683	LRRC45	0.127	0.237667	1.87139	0.0321869	chr17	+	79986894	79987061	79986968	79987061	79986488	79986559
C_D	C	D	ENSG00000142046	TMEM91	0.737667	1	1.35563	0.0321869	chr19	+	41889465	41889988	41889778	41889988	41888676	41888826
C_D	C	D	ENSG00000179029	TMEM107	0.159667	0.056	0.350731	0.0337497	chr17	-	8079074	8079193	8079074	8079175	8079276	8079344
C_D	C	D	ENSG00000168676	KCTD19	0.758667	0.38	0.500879	0.0352434	chr16	-	67333265	67335289	67333265	67333476	67335693	67335825
C_D	C	D	ENSG00000029534	ANK1	0.835	0.416	0.498204	0.0352434	chr8	-	41529871	41530430	41529871	41529944	41542061	41542208
C_D	C	D	ENSG00000180891	CUEDC1	0.0513333	0.026	0.506494	0.036321	chr17	-	55940336	55940718	55940336	55940646	55943834	55943905
C_D	C	D	ENSG00000140395	WDR61	0.00766667	0.0176667	2.30435	0.0382992	chr15	-	78584957	78585227	78584957	78585130	78585508	78585614
C_D	C	D	ENSG00000138382	METTL5	0.0163333	0.036	2.20408	0.0391011	chr2	-	170668966	170669034	170668966	170669016	170671986	170672038
C_D	C	D	ENSG00000076604	TRAF4	0.0256667	0.061	2.37662	0.0428032	chr17	+	27074839	27074965	27074860	27074965	27074230	27074282
C_D	C	D	ENSG00000123636	BAZ2B	0.932333	0.633	0.678942	0.0428032	chr2	-	160304752	160304920	160304752	160304914	160310123	160310312
C_D	C	D	ENSG00000145029	NICN1	0.097	0.230333	2.37457	0.0428032	chr3	-	49462381	49462579	49462381	49462486	49462799	49462871
C_D	C	D	ENSG00000183963	SMTN	0.089	0.152	1.70787	0.0428032	chr22	+	31491837	31492883	31492718	31492883	31491519	31491595
C_D	C	D	ENSG00000197070	ARRDC1	0.00766667	0.0526667	6.86957	0.0440954	chr9	+	140507874	140507962	140507911	140507962	140507347	140507458
C_D	C	D	ENSG00000108349	CASC3	0.02	0.046	2.3	0.0440954	chr17	+	38323623	38323865	38323750	38323865	38323049	38323114
C_D	C	D	ENSG00000186654	PRR5	0.0273333	0.0986667	3.60976	0.0444433	chr22	+	45127558	45127701	45127609	45127701	45122456	45122514
C_D	C	D	ENSG00000145349	CAMK2D	0.892667	0.960667	1.07618	0.0453619	chr4	-	114430793	114430831	114430793	114430828	114434483	114434526
C_D	C	D	ENSG00000168765	GSTM4	0.0526667	0.0193333	0.367089	0.0470412	chr1	+	110199971	110200293	110200211	110200293	110199836	110199901
C_D	C	D	ENSG00000149809	TM7SF2	0.977667	0.844	0.86328	0.049431	chr11	+	64880282	64880886	64880840	64880886	64879986	64880183
C_D	C	D	ENSG00000135722	FBXL8	1	0.807333	0.807333	0.0533252	chr16	+	67196750	67197755	67197414	67197755	67195637	67195840
C_D	C	D	ENSG00000104960	PTOV1	0.250667	0.317667	1.26729	0.0564836	chr19	+	50363822	50363997	50363870	50363997	50363524	50363593
C_D	C	D	ENSG00000090372	STRN4	0.0146667	0.0303333	2.06818	0.0564874	chr19	-	47231150	47231383	47231150	47231264	47231874	47232034
C_D	C	D	ENSG00000140400	MAN2C1	0.0866667	0.179667	2.07308	0.0568584	chr15	-	75651668	75651779	75651668	75651766	75651960	75652116
C_D	C	D	ENSG00000090372	STRN4	0.11	0.202333	1.83939	0.0568584	chr19	-	47230708	47230948	47230708	47230824	47231150	47231264
C_D	C	D	ENSG00000182979	MTA1	0.858667	0.783333	0.912267	0.0595012	chr14	+	105930752	105930904	105930799	105930904	105930368	105930484
C_D	C	D	ENSG00000159363	ATP13A2	0.974	0.919667	0.944216	0.0599628	chr1	-	17326894	17327029	17326894	17327002	17328528	17328598
C_D	C	D	ENSG00000025434	NR1H3	0.188	0.0526667	0.280142	0.0605305	chr11	+	47281336	47281530	47281341	47281530	47280730	47280810
C_D	C	D	ENSG00000123562	MORF4L2	0.901667	0.855333	0.948614	0.0605305	chrX	-	102933426	102933579	102933426	102933548	102940098	102940188
C_D	C	D	ENSG00000141013	GAS8	0.149	0.274333	1.84116	0.0609748	chr16	+	90097583	90097904	90097706	90097904	90094043	90094130
C_D	C	D	ENSG00000123562	MORF4L2	0.489333	0.415667	0.849455	0.0609748	chrX	-	102933426	102933579	102933426	102933528	102940098	102940188
C_D	C	D	ENSG00000101665	SMAD7	0.885	0.965333	1.09077	0.0611825	chr18	-	46468850	46468925	46468850	46468922	46474753	46474807
C_D	C	D	ENSG00000118307	CASC1	0.193333	0.666667	3.44828	0.0622037	chr12	-	25311405	25311671	25311405	25311497	25314046	25314131
C_D	C	D	ENSG00000114026	OGG1	0.223667	0.792333	3.54247	0.0622037	chr3	+	9800870	9800970	9800917	9800970	9798450	9798500
C_D	C	D	ENSG00000177225	PDDC1	0.0316667	0.075	2.36842	0.0622037	chr11	-	771332	771467	771332	771426	772426	772521
C_D	C	D	ENSG00000117682	DHDDS	0.00966667	0.055	5.68966	0.0624293	chr1	+	26769198	26769364	26769221	26769364	26764658	26764775
C_D	C	D	ENSG00000205531	NAP1L4	0.051	0.031	0.607843	0.0630257	chr11	-	2993331	2993509	2993331	2993473	2997253	2997353
C_D	C	D	ENSG00000112531	QKI	0.076	0.0513333	0.675439	0.0630896	chr6	+	163986977	163987827	163987752	163987827	163984451	163984751
C_D	C	D	ENSG00000013573	DDX11	0.025	0.0656667	2.62667	0.0632173	chr12	+	31253493	31253641	31253568	31253641	31250818	31250931
C_D	C	D	ENSG00000117616	C1orf63	0.515333	0.668667	1.29754	0.0632173	chr1	-	25570040	25570715	25570040	25570124	25571640	25571792
C_D	C	D	ENSG00000074935	TUBE1	0.0603333	0.164667	2.72928	0.0636414	chr6	-	112397139	112397374	112397139	112397315	112397524	112397712
C_D	C	D	ENSG00000134986	NREP	0.0176667	0.0656667	3.71698	0.0683232	chr5	-	111091466	111091623	111091466	111091527	111092832	111092876
C_D	C	D	ENSG00000126768	TIMM17B	0.0606667	0.097	1.5989	0.0683232	chrX	-	48752634	48753255	48752634	48752784	48754041	48754141
C_D	C	D	ENSG00000169062	UPF3A	0.0353333	0.365667	10.3491	0.0683232	chr13	+	115057079	115057267	115057108	115057267	115051993	115052104
C_D	C	D	ENSG00000197603	C5orf42	0.981	0.86	0.876656	0.0683232	chr5	-	37206298	37206527	37206298	37206398	37213660	37213724
C_D	C	D	ENSG00000198848	CES1	0.421	0.83	1.9715	0.0683232	chr16	-	55844838	55844922	55844838	55844919	55846814	55846955
C_D	C	D	ENSG00000103253	HAGHL	0.933	0.653333	0.70025	0.0683232	chr16	+	778115	778424	778315	778424	777964	778029
C_D	C	D	ENSG00000167549	CORO6	0.914667	0.687667	0.751822	0.0683232	chr17	-	27943955	27945650	27943955	27944060	27945807	27945989
C_D	C	D	ENSG00000240303	ACAD11	0.125	0.285333	2.28267	0.0683232	chr3	-	132297639	132297900	132297639	132297725	132298335	132298402
C_D	C	D	ENSG00000125967	NECAB3	0.178	0.323667	1.81835	0.0683232	chr20	-	32247690	32247864	32247690	32247809	32248064	32248201
C_D	C	D	ENSG00000142046	TMEM91	0.767	1	1.30378	0.0683232	chr19	+	41889619	41889988	41889778	41889988	41888676	41888826
C_D	C	D	ENSG00000197111	PCBP2	0.009	0.0133333	1.48148	0.0684745	chr12	+	53853583	53854927	53854798	53854927	53853055	53853187
C_D	C	D	ENSG00000261740	RP11-345J4.5	0.528	0.633667	1.20013	0.0707643	chr16	-	29458122	29458347	29458122	29458243	29465336	29465434
C_D	C	D	ENSG00000173598	NUDT4	0.414	0.83	2.00483	0.0723844	chr12	+	93792543	93792631	93792546	93792631	93788384	93788495
C_D	C	D	ENSG00000183048	SLC25A10	0.03	0.011	0.366667	0.0738105	chr17	+	79684786	79684891	79684813	79684891	79684428	79684521
C_D	C	D	ENSG00000178971	CTC1	0.940667	0.804667	0.855422	0.0746791	chr17	-	8133208	8133286	8133208	8133240	8133611	8133786
C_D	C	D	ENSG00000167291	TBC1D16	0.847333	0.641333	0.756884	0.0753529	chr17	-	77924209	77924377	77924209	77924374	77925248	77925396
C_D	C	D	ENSG00000111271	ACAD10	0.231333	0.433	1.87176	0.0763001	chr12	+	112186814	112187007	112186976	112187007	112186120	112186279
C_D	C	D	ENSG00000185100	ADSSL1	0.0123333	0.138667	11.2432	0.0772065	chr14	+	105205991	105206153	105206086	105206153	105205664	105205715
C_D	C	D	ENSG00000161265	U2AF1L4	0.48	0.630667	1.31389	0.0783392	chr19	-	36235223	36235882	36235223	36235322	36236025	36236113
C_D	C	D	ENSG00000011143	MKS1	0.0156667	0.0646667	4.12766	0.0795427	chr17	-	56292101	56292259	56292101	56292199	56293448	56293604
C_D	C	D	ENSG00000175061	FAM211A-AS1	0.0326667	0.0456667	1.39796	0.0821641	chr17	+	16343424	16343567	16343498	16343567	16342973	16343017
C_D	C	D	ENSG00000080823	MOK	0.890667	0.963	1.08121	0.0821641	chr14	-	102698871	102699045	102698871	102699008	102700024	102700126
C_D	C	D	ENSG00000160753	RUSC1	0.872	0.933667	1.07072	0.0830026	chr1	+	155296400	155296923	155296688	155296923	155295654	155295701
C_D	C	D	ENSG00000151729	SLC25A4	0.0196667	0.0356667	1.81356	0.0830026	chr4	+	186066508	186067053	186066912	186067053	186065917	186066404
C_D	C	D	ENSG00000135297	MTO1	0.021	0.0683333	3.25397	0.0830026	chr6	+	74191751	74191967	74191762	74191967	74190397	74190528
C_D	C	D	ENSG00000213339	QTRT1	0.02	0.0513333	2.56667	0.0843319	chr19	+	10818141	10818291	10818175	10818291	10817977	10818056
C_D	C	D	ENSG00000131051	RBM39	0.151	0.558	3.69536	0.086111	chr20	-	34297145	34297196	34297145	34297178	34302106	34302311
C_D	C	D	ENSG00000175221	MED16	0.00866667	0.035	4.03846	0.086111	chr19	-	890136	890423	890136	890244	890962	891149
C_D	C	D	ENSG00000161960	EIF4A1	0.973333	0.953667	0.979795	0.086111	chr17	+	7481437	7481562	7481544	7481562	7481144	7481234
C_D	C	D	ENSG00000160753	RUSC1	0.897333	0.947	1.05535	0.0886743	chr1	+	155296370	155296923	155296688	155296923	155295654	155295701
C_D	C	D	ENSG00000185324	CDK10	0.140667	0.217333	1.54502	0.0886743	chr16	+	89760976	89761196	89761072	89761196	89760580	89760640
C_D	C	D	ENSG00000153914	SREK1	0.0736667	0.116	1.57466	0.0886743	chr5	+	65460435	65460725	65460610	65460725	65459619	65459750
C_D	C	D	ENSG00000181991	MRPS11	0.233333	0.484333	2.07571	0.0886743	chr15	+	89018260	89018470	89018340	89018470	89011138	89011255
C_D	C	D	ENSG00000121775	TMEM39B	0.0806667	0.666667	8.26446	0.0886743	chr1	+	32557272	32557612	32557275	32557612	32541203	32541423
C_D	C	D	ENSG00000092841	MYL6	0.952333	0.965	1.0133	0.0886743	chr12	+	56553370	56553932	56553758	56553932	56552467	56552495
C_D	C	D	ENSG00000205758	CRYZL1	0.021	0.0606667	2.88889	0.0899699	chr21	-	34971455	34971591	34971455	34971554	34974539	34974651
C_D	C	D	ENSG00000140632	GLYR1	0.0543333	0.0913333	1.68098	0.0899848	chr16	-	4863737	4863956	4863737	4863839	4864537	4864630
C_D	C	D	ENSG00000160767	FAM189B	0.00933333	0.0323333	3.46429	0.0908417	chr1	-	155220066	155220720	155220066	155220612	155220885	155220955
C_D	C	D	ENSG00000161513	FDXR	0.0423333	0.093	2.19685	0.0908417	chr17	-	72862905	72863127	72862905	72863001	72868160	72868258
C_D	C	D	ENSG00000130640	TUBGCP2	0.00866667	0.0173333	2	0.0908417	chr10	-	135113488	135114051	135113488	135113617	135116295	135116484
C_D	C	D	ENSG00000070087	PFN2	0.303667	0.250667	0.825467	0.0908417	chr3	-	149682690	149684373	149682690	149684051	149686144	149686337
C_D	C	D	ENSG00000135164	DMTF1	0.0543333	0.139667	2.57055	0.0925022	chr7	+	86817354	86817617	86817407	86817617	86815144	86815296
C_D	C	D	ENSG00000182473	EXOC7	0.138333	0.339333	2.45301	0.0938981	chr17	-	74086409	74086562	74086409	74086478	74087223	74087316
C_D	C	D	ENSG00000143537	ADAM15	0.360333	0.75	2.08141	0.0948333	chr1	+	155028177	155028328	155028262	155028328	155026789	155026982
C_D	C	D	ENSG00000102901	CENPT	0.0576667	0.125	2.16763	0.0952242	chr16	-	67866130	67866257	67866130	67866218	67866357	67866448
C_D	C	D	ENSG00000111642	CHD4	0.630667	0.727667	1.15381	0.0963832	chr12	-	6709382	6709561	6709382	6709522	6709699	6709835
C_D	C	D	ENSG00000170390	DCLK2	0.614667	0.716	1.16486	0.0963832	chr4	+	151141854	151141930	151141857	151141930	151124946	151125041
C_D	C	D	ENSG00000101639	CEP192	0.613333	0.802	1.30761	0.0990409	chr18	+	13057583	13059311	13059080	13059311	13055778	13056697
C_D	C	D	ENSG00000163781	TOPBP1	0.739667	0.835667	1.12979	0.0993056	chr3	-	133371306	133371473	133371306	133371458	133372188	133372368
C_D	C	D	ENSG00000141013	GAS8	0.136	0.263333	1.93627	0.102753	chr16	+	90097597	90097904	90097706	90097904	90094043	90094130
C_D	C	D	ENSG00000175634	RPS6KB2	0.968333	0.913667	0.943546	0.102753	chr11	+	67200596	67200918	67200810	67200918	67200422	67200513
C_D	C	D	ENSG00000187147	RNF220	0.979	0.889667	0.90875	0.102753	chr1	+	45115554	45117395	45116375	45117395	45115332	45115441
C_D	C	D	ENSG00000257433	RP1-197B17.3	0.642667	0.884	1.37552	0.104707	chr12	+	48113382	48113482	48113387	48113482	48112929	48113055
C_D	C	D	ENSG00000020577	SAMD4A	0.032	0.106667	3.33333	0.105093	chr14	+	55251057	55251338	55251254	55251338	55243131	55243258
C_D	C	D	ENSG00000140416	TPM1	0.252	0.698667	2.77249	0.105194	chr15	+	63335667	63336030	63335904	63336030	63334949	63335142
C_D	C	D	ENSG00000130305	NSUN5	0.992667	0.966	0.973136	0.105194	chr7	-	72718226	72718405	72718226	72718401	72718743	72718859
C_D	C	D	ENSG00000112763	BTN2A1	0.262667	0.379667	1.44543	0.105194	chr6	+	26467946	26469865	26468175	26469865	26466289	26466316
C_D	C	D	ENSG00000104872	PIH1D1	0.0293333	0.0503333	1.71591	0.11206	chr19	-	49949807	49950051	49949807	49949951	49950280	49950356
C_D	C	D	ENSG00000175224	ATG13	0.449333	0.871667	1.93991	0.11206	chr11	+	46642591	46642707	46642609	46642707	46639874	46639925
C_D	C	D	ENSG00000188976	NOC2L	0.0296667	0.0423333	1.42697	0.11206	chr1	-	889383	889903	889383	889462	891302	891393
C_D	C	D	ENSG00000110057	UNC93B1	0.0523333	0.076	1.45223	0.112758	chr11	-	67766642	67766845	67766642	67766775	67766988	67767150
C_D	C	D	ENSG00000088448	ANKRD10	0.731	0.934667	1.27861	0.113099	chr13	-	111552876	111553041	111552876	111553008	111558379	111558471
C_D	C	D	ENSG00000185686	PRAME	0.111333	0.152333	1.36826	0.114634	chr22	-	22899231	22899506	22899231	22899350	22899964	22900000
C_D	C	D	ENSG00000137871	ZNF280D	0.765333	0.647333	0.845819	0.115697	chr15	-	56999279	56999348	56999279	56999341	56999460	56999504
C_D	C	D	ENSG00000242802	AP5Z1	0.331	0.530333	1.60222	0.115697	chr7	+	4829844	4830222	4830089	4830222	4829462	4829560
C_D	C	D	ENSG00000137822	TUBGCP4	0.018	0.073	4.05556	0.116724	chr15	+	43668652	43668823	43668700	43668823	43668295	43668424
C_D	C	D	ENSG00000096063	SRPK1	0.806333	0.720333	0.893344	0.117067	chr6	-	35858671	35858818	35858671	35858790	35872655	35872751
C_D	C	D	ENSG00000099625	C19orf26	0.739	0.87	1.17727	0.117317	chr19	-	1234189	1234330	1234189	1234289	1234569	1234741
C_D	C	D	ENSG00000072778	ACADVL	0.006	0.019	3.16667	0.117317	chr17	+	7124837	7125001	7124856	7125001	7124242	7124377
C_D	C	D	ENSG00000105136	ZNF419	0.586667	0.825	1.40625	0.117606	chr19	+	58002835	58002965	58002838	58002965	58001514	58001553
C_D	C	D	ENSG00000147642	SYBU	0.651333	0.817	1.25435	0.118263	chr8	-	110654956	110655161	110654956	110655158	110656864	110656945
C_D	C	D	ENSG00000140297	GCNT3	0.00566667	0.0166667	2.94118	0.122481	chr15	+	59908748	59909080	59908890	59909080	59903982	59904180
C_D	C	D	ENSG00000160410	SHKBP1	0.271333	0.732333	2.69902	0.124247	chr19	+	41084002	41084118	41084028	41084118	41083462	41083536
C_D	C	D	ENSG00000136877	FPGS	0.983333	0.951667	0.967797	0.124247	chr9	+	130569251	130569366	130569270	130569366	130566914	130566979
C_D	C	D	ENSG00000099899	TRMT2A	0.0933333	0.174667	1.87143	0.13106	chr22	-	20100954	20101084	20100954	20101030	20101208	20101331
C_D	C	D	ENSG00000149809	TM7SF2	0.987333	0.902	0.913572	0.133541	chr11	+	64880691	64880886	64880840	64880886	64879986	64880183
C_D	C	D	ENSG00000142330	CAPN10	0.233333	0.345	1.47857	0.135377	chr2	+	241535350	241535938	241535735	241535938	241534440	241534721
C_D	C	D	ENSG00000158793	NIT1	0.012	0.0343333	2.86111	0.140776	chr1	+	161089282	161089402	161089298	161089402	161088923	161089178
C_D	C	D	ENSG00000108963	DPH1	0.0176667	0.04	2.26415	0.141248	chr17	+	1939722	1939980	1939822	1939980	1939263	1939385
C_D	C	D	ENSG00000151208	DLG5	0.00633333	0.036	5.68421	0.141937	chr10	-	79565422	79565686	79565422	79565619	79566515	79566686
C_D	C	D	ENSG00000125967	NECAB3	0.738667	0.966667	1.30866	0.141937	chr20	-	32247690	32247864	32247690	32247840	32248064	32248201
C_D	C	D	ENSG00000204147	ASAH2B	0.247667	0.0853333	0.344549	0.142976	chr10	+	52504887	52505034	52504961	52505034	52502674	52502770
C_D	C	D	ENSG00000103852	TTC23	1	0.733667	0.733667	0.144851	chr15	-	99679521	99679781	99679521	99679672	99696352	99696502
C_D	C	D	ENSG00000221978	CCNL2	0.737667	0.823333	1.11613	0.144851	chr1	-	1326145	1328183	1326145	1326245	1328775	1328840
C_D	C	D	ENSG00000111667	USP5	0.008	0.021	2.625	0.145395	chr12	+	6972308	6972541	6972349	6972541	6971633	6971722
C_D	C	D	ENSG00000159348	CYB5R1	0.0203333	0.047	2.31148	0.145395	chr1	-	202935014	202935237	202935014	202935121	202935655	202935728
C_D	C	D	ENSG00000172053	QARS	0.00566667	0.021	3.70588	0.152405	chr3	-	49140777	49140864	49140777	49140842	49141063	49141139
C_D	C	D	ENSG00000013573	DDX11	0.987333	0.944667	0.956786	0.152429	chr12	+	31255869	31255954	31255908	31255954	31255360	31255461
C_D	C	D	ENSG00000198265	HELZ	0.394667	0.149333	0.378378	0.152801	chr17	-	65156376	65156481	65156376	65156478	65157012	65157192
C_D	C	D	ENSG00000032444	PNPLA6	0.529333	0.367333	0.693955	0.15518	chr19	+	7618757	7618901	7618760	7618901	7616247	7616323
C_D	C	D	ENSG00000061273	HDAC7	0.159667	0.228667	1.43215	0.160791	chr12	-	48185653	48186452	48185653	48185787	48187151	48187371
C_D	C	D	ENSG00000121957	GPSM2	0.932333	0.990667	1.06257	0.160791	chr1	+	109427896	109428200	109428128	109428200	109419602	109419850
C_D	C	D	ENSG00000166140	ZFYVE19	0.0116667	0.08	6.85714	0.160791	chr15	+	41105520	41105615	41105535	41105615	41102846	41102955
C_D	C	D	ENSG00000074054	CLASP1	0.977	0.882667	0.903446	0.160791	chr2	-	122165046	122165291	122165046	122165288	122166599	122166623
C_D	C	D	ENSG00000169972	PUSL1	0.992333	0.947333	0.954652	0.160791	chr1	+	1245060	1245231	1245085	1245231	1244833	1244983
C_D	C	D	ENSG00000007384	RHBDF1	0.0113333	0.0456667	4.02941	0.160791	chr16	-	113584	113920	113584	113798	114696	114827
C_D	C	D	ENSG00000142046	TMEM91	0.815333	1	1.22649	0.160791	chr19	+	41889767	41889988	41889778	41889988	41888676	41888826
C_D	C	D	ENSG00000110066	SUV420H1	0.601333	0.826667	1.37472	0.162425	chr11	-	67938698	67938763	67938698	67938718	67941270	67941380
C_D	C	D	ENSG00000132004	FBXW9	0.0333333	0.088	2.64	0.169551	chr19	-	12800775	12801014	12800775	12800924	12801979	12802071
C_D	C	D	ENSG00000165792	METTL17	0.911667	0.955	1.04753	0.171035	chr14	+	21464943	21465189	21464970	21465189	21464685	21464870
C_D	C	D	ENSG00000049541	RFC2	0.036	0.0613333	1.7037	0.171144	chr7	-	73663341	73663550	73663341	73663448	73664068	73664159
C_D	C	D	ENSG00000134138	MEIS2	0.494	0.339333	0.68691	0.175203	chr15	-	37187351	37187462	37187351	37187441	37188828	37188887
C_D	C	D	ENSG00000139636	LMBR1L	0.735333	0.875333	1.19039	0.177667	chr12	-	49495032	49495106	49495032	49495046	49495254	49495332
C_D	C	D	ENSG00000005189	AC004381.6	0.909	0.736333	0.810048	0.177667	chr16	+	20826248	20826375	20826306	20826375	20824511	20824624
C_D	C	D	ENSG00000161513	FDXR	0.0156667	0.0313333	2	0.17858	chr17	-	72862905	72863127	72862905	72862998	72868160	72868258
C_D	C	D	ENSG00000100461	RBM23	0.0133333	0.0176667	1.325	0.18101	chr14	-	23371395	23373399	23371395	23371591	23373469	23373535
C_D	C	D	ENSG00000167646	DNAAF3	0.395667	0.572333	1.4465	0.181543	chr19	-	55670900	55671088	55670900	55670975	55671266	55671381
C_D	C	D	ENSG00000141030	COPS3	0.013	0.022	1.69231	0.181543	chr17	-	17171198	17171359	17171198	17171291	17174071	17174121
C_D	C	D	ENSG00000115286	NDUFS7	0.00766667	0.0196667	2.56522	0.182376	chr19	+	1388741	1388937	1388831	1388937	1388523	1388592
C_D	C	D	ENSG00000164941	INTS8	0.939667	0.882667	0.93934	0.184582	chr8	+	95850690	95850846	95850721	95850846	95848751	95848859
C_D	C	D	ENSG00000099875	MKNK2	0.423333	0.501333	1.18425	0.184582	chr19	-	2037469	2039855	2037469	2037828	2040132	2040176
C_D	C	D	ENSG00000139974	SLC38A6	0.748	0.333333	0.445633	0.184582	chr14	+	61545527	61545645	61545547	61545645	61519066	61519703
C_D	C	D	ENSG00000136378	ADAMTS7	0.628667	0.880333	1.40032	0.184582	chr15	-	79080572	79080716	79080572	79080640	79082030	79082180
C_D	C	D	ENSG00000131503	ANKHD1	0.760667	0.655	0.861087	0.184582	chr5	+	139916922	139917174	139916973	139917174	139914946	139915123
C_D	C	D	ENSG00000243989	ACY1	0.987333	0.948	0.960162	0.184582	chr3	+	52019376	52019481	52019416	52019481	52018062	52018174
C_D	C	D	ENSG00000166548	TK2	0.0226667	0.0516667	2.27941	0.184582	chr16	-	66547633	66547765	66547633	66547714	66551038	66551118
C_D	C	D	ENSG00000183963	SMTN	0.0296667	0.0843333	2.8427	0.184582	chr22	+	31484439	31484592	31484498	31484592	31483950	31484099
C_D	C	D	ENSG00000198758	EPS8L3	0.757	0.912667	1.20564	0.184805	chr1	-	110294616	110294815	110294616	110294725	110295307	110295342
C_D	C	D	ENSG00000164062	APEH	0.993333	0.964333	0.970805	0.185033	chr3	+	49713488	49713948	49713810	49713948	49713323	49713399
C_D	C	D	ENSG00000075702	WDR62	0.78	0.680333	0.872222	0.185033	chr19	+	36593638	36593753	36593653	36593753	36592915	36593053
C_D	C	D	ENSG00000185686	PRAME	0.21	0.269667	1.28413	0.185073	chr22	-	22899231	22899506	22899231	22899329	22899964	22900000
C_D	C	D	ENSG00000133393	FOPNL	0.646	0.726667	1.12487	0.185073	chr16	-	15976805	15976905	15976805	15976877	15977864	15978062
C_D	C	D	ENSG00000116957	TBCE	0.0253333	0.00966667	0.381579	0.185073	chr1	+	235582731	235582876	235582787	235582876	235577747	235577933
C_D	C	D	ENSG00000104529	EEF1D	0.829	0.940667	1.1347	0.185073	chr8	-	144674816	144675112	144674816	144675063	144679517	144679585
C_D	C	D	ENSG00000185347	C14orf80	0.942333	0.973333	1.0329	0.185073	chr14	+	105958443	105958646	105958484	105958646	105957958	105958037
C_D	C	D	ENSG00000197223	C1D	0.965667	0.895	0.926821	0.186145	chr2	-	68273119	68273542	68273119	68273175	68274304	68274451
C_D	C	D	ENSG00000173992	CCS	0.0583333	0.087	1.49143	0.187155	chr11	+	66372624	66372887	66372809	66372887	66367959	66368020
C_D	C	D	ENSG00000076108	BAZ2A	0.01	0.0286667	2.86667	0.189156	chr12	-	57000030	57000179	57000030	57000096	57000416	57000517
C_D	C	D	ENSG00000146826	C7orf43	0.206	0.366667	1.77994	0.189843	chr7	-	99753293	99753542	99753293	99753448	99754008	99754172
C_D	C	D	ENSG00000068903	SIRT2	0.268	0.451667	1.68532	0.191883	chr19	-	39384458	39384611	39384458	39384507	39389018	39389065
C_D	C	D	ENSG00000153885	KCTD15	0.483667	0.671333	1.38801	0.193445	chr19	+	34289572	34289671	34289575	34289671	34287766	34287892
C_D	C	D	ENSG00000006283	CACNA1G	0.569667	1	1.75541	0.194119	chr17	+	48695408	48695487	48695457	48695487	48695219	48695290
C_D	C	D	ENSG00000137411	VARS2	0.0133333	0.035	2.625	0.194119	chr6	+	30890158	30890331	30890226	30890331	30889892	30890018
C_D	C	D	ENSG00000131652	THOC6	0.972	0.930333	0.957133	0.19428	chr16	+	3076063	3076289	3076251	3076289	3075924	3075989
C_D	C	D	ENSG00000143575	HAX1	0.0113333	0.0196667	1.73529	0.195073	chr1	+	154247553	154247736	154247629	154247736	154247425	154247477
C_D	C	D	ENSG00000151276	MAGI1	0.205	0.065	0.317073	0.195187	chr3	-	65455957	65456162	65455957	65456159	65464266	65464473
C_D	C	D	ENSG00000105982	RNF32	1	0.820667	0.820667	0.19592	chr7	+	156450821	156450946	156450877	156450946	156450234	156450267
C_D	C	D	ENSG00000136010	ALDH1L2	0.075	0.0463333	0.617778	0.19592	chr12	-	105443685	105444485	105443685	105443836	105445867	105445995
C_D	C	D	ENSG00000185753	CXorf38	0.0246667	0.0456667	1.85135	0.197372	chrX	-	40498260	40499572	40498260	40498380	40506258	40506393
C_D	C	D	ENSG00000183137	CEP57L1	0.967667	0.889333	0.919049	0.201905	chr6	+	109471320	109471442	109471368	109471442	109467960	109468140
C_D	C	D	ENSG00000221926	TRIM16	1	0.743333	0.743333	0.206019	chr17	-	15580489	15580594	15580489	15580591	15580888	15581035
C_D	C	D	ENSG00000151276	MAGI1	0.377333	0.552667	1.46466	0.207468	chr3	-	65361419	65361623	65361419	65361620	65364935	65365229
C_D	C	D	ENSG00000064545	TMEM161A	0.0503333	0.111333	2.21192	0.207468	chr19	-	19243938	19244115	19243938	19244019	19245592	19245696
C_D	C	D	ENSG00000115266	APC2	0.333333	0.564333	1.693	0.207468	chr19	+	1455382	1455499	1455385	1455499	1455147	1455256
C_D	C	D	ENSG00000100207	TCF20	0.799	0.473333	0.592407	0.211952	chr22	-	42564614	42564742	42564614	42564709	42565852	42565902
C_D	C	D	ENSG00000213983	AP1G2	0.202	0.278	1.37624	0.21735	chr14	-	24033254	24033430	24033254	24033368	24033541	24033597
C_D	C	D	ENSG00000196576	PLXNB2	0.026	0.044	1.69231	0.21735	chr22	-	50722560	50722673	50722560	50722642	50723001	50723094
C_D	C	D	ENSG00000013573	DDX11	0.0823333	0.151667	1.84211	0.219855	chr12	+	31242773	31243028	31242819	31243028	31242336	31242424
C_D	C	D	ENSG00000140181	HERC2P2	0.153	0.196667	1.2854	0.219855	chr15	-	23282280	23283416	23282280	23283153	23285704	23285752
C_D	C	D	ENSG00000104872	PIH1D1	0.989667	0.973667	0.983833	0.219855	chr19	-	49950594	49950724	49950594	49950677	49951083	49951165
C_D	C	D	ENSG00000168137	SETD5	0.240667	0.33	1.37119	0.220071	chr3	+	9475960	9476169	9476017	9476169	9475528	9475634
C_D	C	D	ENSG00000109113	RAB34	0.550667	0.655	1.18947	0.222591	chr17	-	27044230	27044665	27044230	27044443	27045139	27045185
C_D	C	D	ENSG00000068650	ATP11A	0.863333	0.718667	0.832432	0.22476	chr13	+	113536126	113541482	113536189	113541482	113530089	113530255
C_D	C	D	ENSG00000108479	GALK1	0.008	0.0263333	3.29167	0.224846	chr17	-	73759094	73759262	73759094	73759230	73759400	73759520
C_D	C	D	ENSG00000197530	MIB2	0.779	0.703333	0.902867	0.225203	chr1	+	1560925	1562134	1562029	1562134	1560665	1560808
C_D	C	D	ENSG00000198598	MMP17	0.900667	0.778	0.863805	0.225203	chr12	+	132334346	132334604	132334483	132334604	132329841	132329994
C_D	C	D	ENSG00000158850	B4GALT3	0.326667	0.428333	1.31122	0.225203	chr1	-	161145597	161145885	161145597	161145864	161146223	161146369
C_D	C	D	ENSG00000197283	SYNGAP1	0.787333	0.581	0.737934	0.225432	chr6	+	33414351	33414563	33414357	33414563	33412220	33412394
C_D	C	D	ENSG00000163584	RPL22L1	0.0846667	0.108	1.27559	0.226539	chr3	-	170585801	170585990	170585801	170585923	170586086	170586176
C_D	C	D	ENSG00000160948	VPS28	0.0806667	0.107667	1.33471	0.228026	chr8	-	145652291	145652674	145652291	145652362	145653871	145653927
C_D	C	D	ENSG00000175110	MRPS22	0.979667	0.951667	0.971419	0.229737	chr3	+	139069818	139069902	139069872	139069902	139069020	139069164
C_D	C	D	ENSG00000159069	FBXW5	0.555333	0.861667	1.55162	0.229737	chr9	-	139837220	139837455	139837220	139837425	139837800	139837958
C_D	C	D	ENSG00000102710	SUPT20H	0.476333	0.6	1.25962	0.229737	chr13	-	37596147	37596454	37596147	37596217	37598171	37598330
C_D	C	D	ENSG00000137501	SYTL2	0.158	0.523333	3.31224	0.232602	chr11	-	85447543	85447658	85447543	85447655	85448617	85448699
C_D	C	D	ENSG00000178802	MPI	0.0676667	0.125667	1.85714	0.232602	chr15	+	75182778	75182995	75182867	75182995	75182382	75182430
C_D	C	D	ENSG00000074054	CLASP1	0.918667	0.972333	1.05842	0.237529	chr2	-	122165046	122165291	122165046	122165288	122168441	122168545
C_D	C	D	ENSG00000165046	LETM2	0.882333	0.662667	0.751039	0.237708	chr8	+	38251615	38251759	38251700	38251759	38250130	38250513
C_D	C	D	ENSG00000172830	SSH3	0.906	0.823667	0.909124	0.237708	chr11	+	67077536	67077810	67077634	67077810	67077238	67077439
C_D	C	D	ENSG00000025770	NCAPH2	0.138667	0.0853333	0.615385	0.240043	chr22	+	50960926	50960998	50960929	50960998	50960771	50960844
C_D	C	D	ENSG00000183077	AFMID	0.327	0.697333	2.13252	0.242086	chr17	+	76193215	76193641	76193226	76193641	76187050	76187141
C_D	C	D	ENSG00000137868	STRA6	0.819667	0.945333	1.15331	0.244617	chr15	-	74488348	74488595	74488348	74488461	74489678	74489764
C_D	C	D	ENSG00000104517	UBR5	0.946333	0.984333	1.04015	0.244617	chr8	-	103311679	103311775	103311679	103311724	103312227	103312379
C_D	C	D	ENSG00000142186	SCYL1	0.527667	0.615333	1.16614	0.244914	chr11	+	65304456	65304599	65304507	65304599	65304056	65304221
C_D	C	D	ENSG00000176472	ZNF575	0.87	0.79	0.908046	0.246622	chr19	+	44038488	44038653	44038557	44038653	44037946	44038054
C_D	C	D	ENSG00000125485	DDX31	0.949667	0.873667	0.919972	0.248386	chr9	-	135505650	135505790	135505650	135505765	135507427	135507478
C_D	C	D	ENSG00000139178	C1RL	0.108333	0.174333	1.60923	0.248386	chr12	-	7252281	7252403	7252281	7252356	7252496	7252622
C_D	C	D	ENSG00000161692	DBF4B	0.566333	0.689	1.2166	0.24842	chr17	+	42818703	42818820	42818768	42818820	42815746	42815792
C_D	C	D	ENSG00000103496	STX4	0.0613333	0.1	1.63043	0.252244	chr16	+	31045524	31045646	31045546	31045646	31045333	31045435
C_D	C	D	ENSG00000182325	FBXL6	0.0433333	0.083	1.91538	0.252244	chr8	-	145579959	145580209	145579959	145580191	145580259	145580373
C_D	C	D	ENSG00000205352	PRR13	0.948667	0.922	0.97189	0.252758	chr12	+	53837174	53837557	53837324	53837557	53836478	53836517
C_D	C	D	ENSG00000077458	FAM76B	0.847	0.926333	1.09366	0.252758	chr11	-	95511985	95512121	95511985	95512118	95512770	95512851
C_D	C	D	ENSG00000198182	ZNF607	0.318667	0.244	0.76569	0.252758	chr19	-	38198814	38198913	38198814	38198910	38200596	38200723
C_D	C	D	ENSG00000008382	MPND	0.014	0.0706667	5.04762	0.2542	chr19	+	4357947	4358169	4358079	4358169	4357511	4357582
C_D	C	D	ENSG00000184154	LRTOMT	0.959333	0.891667	0.929465	0.256299	chr11	+	71806424	71807941	71807768	71807941	71805993	71806142
C_D	C	D	ENSG00000143498	TAF1A	0.0953333	0.391333	4.1049	0.257057	chr1	-	222753100	222753232	222753100	222753214	222761784	222761907
C_D	C	D	ENSG00000163702	IL17RC	0.0393333	0.111667	2.83898	0.25912	chr3	+	9971532	9971581	9971535	9971581	9970263	9970314
C_D	C	D	ENSG00000013306	SLC25A39	0.77	0.666667	0.865801	0.25912	chr17	-	42399786	42399920	42399786	42399896	42400651	42400711
C_D	C	D	ENSG00000205336	GPR56	0.526	0.107	0.203422	0.25912	chr16	+	57675498	57675620	57675502	57675620	57653957	57654048
C_D	C	D	ENSG00000148334	PTGES2	0.0346667	0.0486667	1.40385	0.25912	chr9	-	130884640	130884925	130884640	130884758	130885212	130885413
C_D	C	D	ENSG00000089335	ZNF302	0.306667	0.184667	0.602174	0.25912	chr19	+	35174056	35174143	35174059	35174143	35173681	35173802
C_D	C	D	ENSG00000108599	AKAP10	0.959667	1	1.04203	0.260164	chr17	-	19866152	19866335	19866152	19866304	19871726	19871774
C_D	C	D	ENSG00000168010	ATG16L2	0.126667	0.307333	2.42632	0.260518	chr11	+	72532592	72532786	72532712	72532786	72528800	72528900
C_D	C	D	ENSG00000132781	MUTYH	0.0646667	0.143	2.21134	0.261821	chr1	-	45797332	45797544	45797332	45797521	45797694	45797758
C_D	C	D	ENSG00000214087	ARL16	0.181	0.227667	1.25783	0.261821	chr17	-	79649063	79649705	79649063	79649179	79650042	79650156
C_D	C	D	ENSG00000160766	GBAP1	0.225667	0.391333	1.73412	0.261821	chr1	-	155184844	155185191	155184844	155184953	155185353	155185442
C_D	C	D	ENSG00000136840	ST6GALNAC4	0.371333	0.596	1.60503	0.262313	chr9	-	130672229	130672807	130672229	130672337	130674546	130674959
C_D	C	D	ENSG00000213995	CARKD	0.114	0.179667	1.57602	0.26273	chr13	+	111290588	111292340	111290724	111292340	111289475	111289596
C_D	C	D	ENSG00000029534	ANK1	0.752333	0.285	0.378821	0.26273	chr8	-	41529871	41530047	41529871	41529944	41542061	41542208
C_D	C	D	ENSG00000105576	TNPO2	0.0623333	0.100333	1.60963	0.262967	chr19	-	12816495	12816644	12816495	12816582	12817009	12817181
C_D	C	D	ENSG00000172663	TMEM134	0.763	0.661333	0.866754	0.262967	chr11	-	67234971	67235061	67234971	67235034	67235498	67235563
C_D	C	D	ENSG00000137221	TJAP1	0.117667	0.229333	1.94901	0.262967	chr6	+	43466660	43466838	43466712	43466838	43465618	43465715
C_D	C	D	ENSG00000065485	PDIA5	0.927667	0.967	1.0424	0.266411	chr3	+	122864945	122865106	122864964	122865106	122864368	122864439
C_D	C	D	ENSG00000230453	ANKRD18B	0.262	0.108667	0.414758	0.270569	chr9	+	33543179	33543253	33543182	33543253	33541144	33541225
C_D	C	D	ENSG00000010361	FUZ	0.0196667	0.0516667	2.62712	0.270569	chr19	-	50311670	50311748	50311670	50311745	50311830	50311895
C_D	C	D	ENSG00000121310	ECHDC2	0.270333	0.498	1.84217	0.272427	chr1	-	53370705	53372283	53370705	53370762	53373539	53373626
C_D	C	D	ENSG00000168256	NKIRAS2	0.790667	0.621333	0.785835	0.272427	chr17	+	40174582	40174658	40174587	40174658	40174416	40174490
C_D	C	D	ENSG00000039523	FAM65A	0.946333	0.891667	0.942233	0.272581	chr16	+	67577250	67577372	67577253	67577372	67575769	67577167
C_D	C	D	ENSG00000203780	FANK1	0.753	0.701	0.930943	0.272581	chr10	+	127697622	127698161	127697941	127698161	127696975	127697119
C_D	C	D	ENSG00000127419	TMEM175	0.05	0.103333	2.06667	0.275168	chr4	+	945433	945505	945469	945505	944994	945046
C_D	C	D	ENSG00000167965	MLST8	0.964	0.931	0.965768	0.276149	chr16	+	2258210	2258614	2258450	2258614	2257193	2257346
C_D	C	D	ENSG00000125124	BBS2	0.074	0.113667	1.53604	0.277036	chr16	-	56532348	56532608	56532348	56532480	56533689	56533819
C_D	C	D	ENSG00000185024	BRF1	0.0233333	0.0566667	2.42857	0.278086	chr14	-	105685487	105685635	105685487	105685569	105686405	105686467
C_D	C	D	ENSG00000090857	PDPR	0.0316667	0.069	2.17895	0.278086	chr16	+	70176373	70176589	70176455	70176589	70176136	70176292
C_D	C	D	ENSG00000071889	FAM3A	0.0863333	0.141667	1.64093	0.279455	chrX	-	153736141	153736213	153736141	153736192	153736619	153736678
C_D	C	D	ENSG00000068323	TFE3	0.704333	0.777	1.10317	0.280509	chrX	-	48896631	48896935	48896631	48896870	48897981	48898095
C_D	C	D	ENSG00000104980	TIMM44	0.0133333	0.034	2.55	0.280509	chr19	-	7998973	7999126	7998973	7999123	7999949	8000030
C_D	C	D	ENSG00000239382	ALKBH6	0.142333	0.204333	1.4356	0.281384	chr19	-	36501795	36501979	36501795	36501947	36502305	36502366
C_D	C	D	ENSG00000077380	DYNC1I2	0.912	0.943333	1.03436	0.282285	chr2	+	172604285	172604921	172604288	172604921	172602311	172602437
C_D	C	D	ENSG00000006114	SYNRG	0.767333	0.889667	1.15943	0.282939	chr17	-	35902073	35902667	35902073	35902532	35913216	35914161
C_D	C	D	ENSG00000179820	MYADM	0.231333	0.175667	0.759366	0.285289	chr19	+	54372943	54373092	54373007	54373092	54371136	54371197
C_D	C	D	ENSG00000107959	PITRM1	0.014	0.0226667	1.61905	0.286825	chr10	-	3185580	3185923	3185580	3185693	3186483	3186558
C_D	C	D	ENSG00000183048	SLC25A10	0.0206667	0.0103333	0.5	0.286825	chr17	+	79684723	79684891	79684813	79684891	79684428	79684521
C_D	C	D	ENSG00000157657	ZNF618	0.347333	0.158667	0.456814	0.288588	chr9	+	116794924	116795008	116794927	116795008	116778974	116779064
C_D	C	D	ENSG00000068650	ATP11A	0.878667	0.760667	0.865706	0.290636	chr13	+	113536129	113541482	113536189	113541482	113530089	113530255
C_D	C	D	ENSG00000142102	ATHL1	0.165	0.0663333	0.40202	0.290679	chr11	+	290657	291113	290677	291113	290389	290600
C_D	C	D	ENSG00000138443	ABI2	0.731	0.83	1.13543	0.290971	chr2	+	204260378	204260503	204260381	204260503	204255768	204255866
C_D	C	D	ENSG00000063241	ISOC2	0.163333	0.21	1.28571	0.291868	chr19	-	55966626	55966745	55966626	55966697	55967002	55967212
C_D	C	D	ENSG00000183258	DDX41	0.0523333	0.073	1.3949	0.291868	chr5	-	176942186	176942340	176942186	176942259	176942685	176942822
C_D	C	D	ENSG00000120725	SIL1	0.984333	0.966333	0.981714	0.291868	chr5	-	138456723	138456862	138456723	138456859	138463427	138463542
C_D	C	D	ENSG00000141030	COPS3	0.0336667	0.05	1.48515	0.291868	chr17	-	17179348	17179497	17179348	17179478	17184445	17184560
C_D	C	D	ENSG00000163374	YY1AP1	0.567	0.652333	1.1505	0.293221	chr1	-	155638417	155638568	155638417	155638508	155640110	155640255
C_D	C	D	ENSG00000109113	RAB34	0.531333	0.637333	1.1995	0.294566	chr17	-	27044230	27044638	27044230	27044443	27045139	27045185
C_D	C	D	ENSG00000127564	PKMYT1	0.0506667	0.0733333	1.44737	0.294566	chr16	-	3023138	3023446	3023138	3023216	3024000	3024158
C_D	C	D	ENSG00000230148	HOXB-AS1	0.749	0.642	0.857143	0.299205	chr17	+	46628290	46628610	46628385	46628610	46627701	46627764
C_D	C	D	ENSG00000137804	NUSAP1	0.561	0.619	1.10339	0.299205	chr15	+	41643185	41643327	41643230	41643327	41641295	41641439
C_D	C	D	ENSG00000070669	ASNS	0.00833333	0.0176667	2.12	0.302587	chr7	-	97483891	97484066	97483891	97483992	97484664	97484771
C_D	C	D	ENSG00000149091	DGKZ	0.02	0.036	1.8	0.305316	chr11	+	46390913	46391100	46391043	46391100	46389554	46389629
C_D	C	D	ENSG00000205352	PRR13	0.856	0.791	0.924065	0.305712	chr12	+	53837270	53837557	53837324	53837557	53836478	53836517
C_D	C	D	ENSG00000204628	GNB2L1	0.631	0.859	1.36133	0.308145	chr5	-	180667215	180667345	180667215	180667327	180668491	180668639
C_D	C	D	ENSG00000164134	NAA15	0.923333	0.960667	1.04043	0.309911	chr4	+	140305985	140306132	140305988	140306132	140299909	140300008
C_D	C	D	ENSG00000054654	SYNE2	0.107333	0.0533333	0.496894	0.31662	chr14	+	64688251	64688422	64688293	64688422	64687154	64687355
C_D	C	D	ENSG00000022840	RNF10	0.0933333	0.123667	1.325	0.317198	chr12	+	121001134	121001426	121001149	121001426	121000747	121000873
C_D	C	D	ENSG00000161800	RACGAP1	0.957333	0.891667	0.931407	0.318746	chr12	-	50410413	50410502	50410413	50410498	50412298	50412372
C_D	C	D	ENSG00000156873	PHKG2	0.109	0.0526667	0.48318	0.323214	chr16	+	30767675	30767841	30767687	30767841	30767502	30767593
C_D	C	D	ENSG00000160352	ZNF714	0.702667	0.449	0.638994	0.323214	chr19	+	21281617	21281716	21281620	21281716	21280990	21281117
C_D	C	D	ENSG00000156976	EIF4A2	0.266	0.205333	0.77193	0.324021	chr3	+	186502217	186502266	186502220	186502266	186501365	186501428
C_D	C	D	ENSG00000141480	ARRB2	0.0143333	0.0273333	1.90698	0.334638	chr17	+	4623844	4623935	4623880	4623935	4623687	4623767
C_D	C	D	ENSG00000076108	BAZ2A	0.994	0.965333	0.97116	0.335188	chr12	-	56994726	56994882	56994726	56994870	56994963	56995186
C_D	C	D	ENSG00000111344	RASAL1	0.066	0.0766667	1.16162	0.335188	chr12	-	113544901	113545400	113544901	113545046	113545889	113546030
C_D	C	D	ENSG00000140451	PIF1	0.876667	0.938	1.06996	0.335188	chr15	-	65107830	65108556	65107830	65108147	65108772	65108964
C_D	C	D	ENSG00000172771	EFCAB12	0.394	0.755	1.91624	0.335188	chr3	-	129121365	129123246	129121365	129121422	129127487	129127701
C_D	C	D	ENSG00000064545	TMEM161A	0.982667	0.959	0.975916	0.335188	chr19	-	19243160	19243317	19243160	19243242	19243465	19243563
C_D	C	D	ENSG00000166405	RIC3	0.359667	0.157333	0.437442	0.335188	chr11	-	8148205	8148354	8148205	8148351	8158924	8159018
C_D	C	D	ENSG00000166411	IDH3A	0.00933333	0.014	1.5	0.335188	chr15	+	78449249	78449973	78449889	78449973	78447554	78447617
C_D	C	D	ENSG00000083838	ZNF446	0.948333	0.851667	0.898067	0.335602	chr19	+	58991009	58991386	58991296	58991386	58989453	58989548
C_D	C	D	ENSG00000160221	C21orf33	0.669333	0.859667	1.28436	0.335602	chr21	+	45560823	45561299	45561045	45561299	45560131	45560224
C_D	C	D	ENSG00000104518	GSDMD	0.736667	0.898333	1.21946	0.335857	chr8	+	144640531	144640621	144640547	144640621	144638103	144638200
C_D	C	D	ENSG00000161265	U2AF1L4	0.531333	0.647667	1.21895	0.337638	chr19	-	36235223	36235639	36235223	36235322	36236025	36236088
C_D	C	D	ENSG00000100031	GGT1	0.0793333	0.125667	1.58403	0.337638	chr22	+	25023376	25023586	25023398	25023586	25019746	25019883
C_D	C	D	ENSG00000106714	CNTNAP3	0.337667	0.725333	2.14808	0.339296	chr9	-	39132928	39133132	39132928	39133129	39165929	39166073
C_D	C	D	ENSG00000196998	WDR45	0.054	0.0913333	1.69136	0.34023	chrX	-	48934303	48934484	48934303	48934409	48935301	48935406
C_D	C	D	ENSG00000166816	LDHD	0.573	0.352333	0.614892	0.34023	chr16	-	75147863	75148132	75147863	75148063	75148423	75148583
C_D	C	D	ENSG00000078403	MLLT10	0.927	0.965333	1.04135	0.34023	chr10	+	22028958	22029165	22029082	22029165	22024067	22024164
C_D	C	D	ENSG00000102878	HSF4	0.228667	0.413667	1.80904	0.34023	chr16	+	67201363	67201502	67201377	67201502	67201022	67201125
C_D	C	D	ENSG00000161013	MGAT4B	0.819333	0.645	0.787225	0.341244	chr5	-	179225927	179226175	179225927	179226121	179226505	179226636
C_D	C	D	ENSG00000104859	CLASRP	0.0463333	0.0693333	1.4964	0.341244	chr19	+	45573201	45573362	45573279	45573362	45572459	45572506
C_D	C	D	ENSG00000119844	AFTPH	0.734667	0.642667	0.874773	0.341528	chr2	+	64819018	64820131	64819021	64820131	64812555	64812679
C_D	C	D	ENSG00000164050	PLXNB1	0.937667	0.859667	0.916815	0.34182	chr3	-	48460985	48461666	48460985	48461083	48462073	48462182
C_D	C	D	ENSG00000164306	PRIMPOL	0.909	0.829	0.911991	0.348843	chr4	+	185606562	185606652	185606565	185606652	185603401	185603490
C_D	C	D	ENSG00000150967	ABCB9	0.812333	0.937	1.15347	0.348843	chr12	-	123434334	123434465	123434334	123434451	123434997	123435112
C_D	C	D	ENSG00000067365	METTL22	0.0523333	0.02	0.382166	0.352339	chr16	+	8738385	8738582	8738413	8738582	8736319	8736422
C_D	C	D	ENSG00000170190	SLC16A5	0.646333	0.791667	1.22486	0.352339	chr17	+	73085208	73085399	73085245	73085399	73084054	73084139
C_D	C	D	ENSG00000075826	SEC31B	0.459	0.816333	1.7785	0.352339	chr10	-	102267664	102267808	102267664	102267805	102268763	102268859
C_D	C	D	ENSG00000181513	ACBD4	0.579	0.698	1.20553	0.355843	chr17	+	43215088	43215197	43215126	43215197	43214734	43214821
C_D	C	D	ENSG00000124357	NAGK	0.0203333	0.029	1.42623	0.358279	chr2	+	71299955	71300724	71300611	71300724	71299770	71299881
C_D	C	D	ENSG00000067141	NEO1	0.641	0.730667	1.13989	0.360927	chr15	+	73528627	73528847	73528687	73528847	73470647	73470768
C_D	C	D	ENSG00000163507	KIAA1524	0.968	0.918667	0.949036	0.360927	chr3	-	108300954	108301049	108300954	108300985	108301823	108301930
C_D	C	D	ENSG00000064393	HIPK2	0.581	0.738333	1.2708	0.360927	chr7	-	139299031	139299239	139299031	139299158	139305146	139305309
C_D	C	D	ENSG00000110074	FOXRED1	0.985667	0.964	0.978018	0.360927	chr11	+	126143210	126143349	126143233	126143349	126142863	126142974
C_D	C	D	ENSG00000109332	UBE2D3	0.633	0.561667	0.887309	0.360927	chr4	-	103747641	103748001	103747641	103747793	103748748	103749105
C_D	C	D	ENSG00000105576	TNPO2	0.982	0.961333	0.978955	0.362075	chr19	-	12812411	12812486	12812411	12812458	12812565	12812665
C_D	C	D	ENSG00000156976	EIF4A2	0.0336667	0.051	1.51485	0.365727	chr3	+	186505267	186505373	186505283	186505373	186504915	186505053
C_D	C	D	ENSG00000217930	PAM16	0.756333	0.885667	1.171	0.365727	chr16	-	4391368	4391673	4391368	4391584	4393207	4393292
C_D	C	D	ENSG00000225210	AL589743.1	0.762667	0.901667	1.18226	0.367467	chr14	+	19655733	19655871	19655757	19655871	19653892	19654004
C_D	C	D	ENSG00000188690	UROS	0.356667	0.483333	1.35514	0.367572	chr10	-	127477851	127478097	127477851	127477932	127483448	127483547
C_D	C	D	ENSG00000155329	ZCCHC10	0.144333	0.085	0.588915	0.368458	chr5	-	132335823	132335893	132335823	132335865	132342450	132342612
C_D	C	D	ENSG00000103174	NAGPA	0.623	0.844333	1.35527	0.368458	chr16	-	5078297	5078399	5078297	5078366	5078880	5079009
C_D	C	D	ENSG00000163702	IL17RC	0.219333	0.468333	2.13526	0.369112	chr3	+	9971532	9971581	9971535	9971581	9969988	9970170
C_D	C	D	ENSG00000101473	ACOT8	0.111	0.256333	2.30931	0.375922	chr20	-	44472165	44472411	44472165	44472360	44472901	44473059
C_D	C	D	ENSG00000115290	GRB14	0.233333	0.336667	1.44286	0.376129	chr2	-	165364964	165365113	165364964	165365060	165365251	165365362
C_D	C	D	ENSG00000108666	C17orf75	0.976	0.942	0.965164	0.376129	chr17	-	30666831	30666957	30666831	30666943	30668222	30668303
C_D	C	D	ENSG00000129351	ILF3	0.974667	0.987333	1.013	0.377874	chr19	+	10795091	10796441	10795534	10796441	10794592	10794646
C_D	C	D	ENSG00000087152	ATXN7L3	0.110667	0.152	1.37349	0.377874	chr17	-	42273401	42273468	42273401	42273447	42273763	42273786
C_D	C	D	ENSG00000163939	PBRM1	0.927333	0.97	1.04601	0.377874	chr3	-	52623085	52623271	52623085	52623268	52637536	52637748
C_D	C	D	ENSG00000008838	MED24	0.031	0.051	1.64516	0.37921	chr17	-	38176525	38176735	38176525	38176606	38178207	38178307
C_D	C	D	ENSG00000197183	C20orf112	0.327333	0.161333	0.492872	0.37921	chr20	-	31052582	31052937	31052582	31052920	31062403	31062545
C_D	C	D	ENSG00000082269	FAM135A	0.232667	0.164667	0.707736	0.37921	chr6	+	71234045	71236401	71234633	71236401	71233669	71233824
C_D	C	D	ENSG00000105576	TNPO2	0.104	0.157333	1.51282	0.37921	chr19	-	12812885	12812991	12812885	12812961	12813636	12813732
C_D	C	D	ENSG00000159363	ATP13A2	0.912667	0.988667	1.08327	0.37921	chr1	-	17330826	17330906	17330826	17330903	17331201	17331316
C_D	C	D	ENSG00000074755	ZZEF1	0.945667	0.867667	0.917519	0.38204	chr17	-	3985730	3985801	3985730	3985798	3988963	3989097
C_D	C	D	ENSG00000166997	CNPY4	0.039	0.083	2.12821	0.382167	chr7	+	99722054	99722254	99722136	99722254	99720406	99720529
C_D	C	D	ENSG00000166689	PLEKHA7	0.921667	0.982667	1.06618	0.382327	chr11	-	16812557	16812749	16812557	16812746	16816034	16816261
C_D	C	D	ENSG00000171988	JMJD1C	0.934667	1	1.0699	0.382458	chr10	-	64975312	64975456	64975312	64975377	64976966	64977091
C_D	C	D	ENSG00000070814	TCOF1	0.969333	0.995333	1.02682	0.38476	chr5	+	149767464	149767651	149767505	149767651	149759094	149759295
C_D	C	D	ENSG00000143537	ADAM15	0.773667	0.862	1.11417	0.386641	chr1	+	155033890	155033965	155033893	155033965	155033238	155033308
C_D	C	D	ENSG00000139546	TARBP2	0.986667	0.961	0.973986	0.389674	chr12	+	53897496	53897592	53897513	53897592	53896810	53896996
C_D	C	D	ENSG00000140983	RHOT2	0.911	0.84	0.922064	0.3927	chr16	+	718487	718699	718655	718699	718352	718411
C_D	C	D	ENSG00000198625	MDM4	0.802	0.937	1.16833	0.3927	chr1	+	204506557	204506625	204506586	204506625	204501318	204501374
C_D	C	D	ENSG00000167525	PROCA1	0.095	0.360667	3.79649	0.39719	chr17	-	27031324	27031634	27031324	27031453	27031725	27031861
C_D	C	D	ENSG00000167792	NDUFV1	0.988	0.963	0.974696	0.39719	chr11	+	67378947	67379040	67378992	67379040	67378465	67378678
C_D	C	D	ENSG00000169855	ROBO1	0.723	0.805333	1.11388	0.397928	chr3	-	78684922	78685258	78684922	78685093	78688893	78689048
C_D	C	D	ENSG00000213676	ATF6B	0.0396667	0.0683333	1.72269	0.397928	chr6	-	32084813	32084907	32084813	32084884	32085099	32085181
C_D	C	D	ENSG00000186792	HYAL3	0.830333	0.931667	1.12204	0.399447	chr3	-	50332139	50333050	50332139	50332284	50336643	50336663
C_D	C	D	ENSG00000221978	CCNL2	0.947667	0.981333	1.03553	0.40109	chr1	-	1326145	1326955	1326145	1326245	1328169	1328183
C_D	C	D	ENSG00000112511	PHF1	0.559	0.433333	0.775194	0.402247	chr6	+	33382731	33382921	33382742	33382921	33382501	33382606
C_D	C	D	ENSG00000051825	MPHOSPH9	0.932333	0.967333	1.03754	0.407585	chr12	-	123705918	123706442	123705918	123706270	123707584	123707674
C_D	C	D	ENSG00000143537	ADAM15	0.023	0.0463333	2.01449	0.407585	chr1	+	155024992	155025253	155025146	155025253	155023791	155023941
C_D	C	D	ENSG00000136986	DERL1	0.974333	0.957	0.98221	0.407585	chr8	-	124031434	124031545	124031434	124031485	124033686	124033739
C_D	C	D	ENSG00000169891	REPS2	0.580667	0.327333	0.56372	0.409038	chrX	+	17043181	17043308	17043184	17043308	17040245	17040394
C_D	C	D	ENSG00000141027	NCOR1	0.956333	0.98	1.02475	0.40999	chr17	-	15968798	15969008	15968798	15969005	15971207	15971435
C_D	C	D	ENSG00000204344	STK19	0.862667	0.974667	1.12983	0.40999	chr6	+	31947190	31948325	31948227	31948325	31946679	31946775
C_D	C	D	ENSG00000203880	PCMTD2	0.892	0.949	1.0639	0.410442	chr20	+	62899239	62899363	62899320	62899363	62896610	62896782
C_D	C	D	ENSG00000165046	LETM2	0.799	0.903333	1.13058	0.414789	chr8	+	38250059	38250513	38250130	38250513	38245467	38245548
C_D	C	D	ENSG00000204536	CCHCR1	0.111667	0.287667	2.57612	0.416297	chr6	-	31124799	31124932	31124799	31124866	31125161	31125277
C_D	C	D	ENSG00000112531	QKI	0.227667	0.364333	1.60029	0.416297	chr6	+	163985698	163991177	163986977	163991177	163984451	163984751
C_D	C	D	ENSG00000102901	CENPT	0.0673333	0.116	1.72277	0.417521	chr16	-	67866130	67866253	67866130	67866218	67866357	67866448
C_D	C	D	ENSG00000074047	GLI2	0.657667	0.456667	0.694374	0.419073	chr2	+	121732499	121732685	121732550	121732685	121729516	121729639
C_D	C	D	ENSG00000138443	ABI2	0.957	0.919667	0.960989	0.421511	chr2	+	204260378	204260503	204260381	204260503	204259422	204259569
C_D	C	D	ENSG00000189077	TMEM120A	0.913667	1	1.09449	0.421511	chr7	-	75616677	75616746	75616677	75616737	75617035	75617128
C_D	C	D	ENSG00000113597	TRAPPC13	0.859333	0.953333	1.10939	0.424319	chr5	+	64956525	64960211	64960060	64960211	64954194	64954328
C_D	C	D	ENSG00000105173	CCNE1	0.846667	0.907667	1.07205	0.424761	chr19	+	30303875	30303944	30303884	30303944	30303595	30303683
C_D	C	D	ENSG00000137804	NUSAP1	0.342333	0.397667	1.16164	0.427374	chr15	+	41643188	41643327	41643230	41643327	41641295	41641439
C_D	C	D	ENSG00000104093	DMXL2	0.571333	0.681667	1.19312	0.42831	chr15	-	51768785	51768916	51768785	51768913	51770467	51770544
C_D	C	D	ENSG00000137824	RMDN3	0.0126667	0.0306667	2.42105	0.431858	chr15	-	41043623	41043868	41043623	41043767	41044183	41044376
C_D	C	D	ENSG00000162236	STX5	0.914333	0.961333	1.0514	0.431858	chr11	-	62598490	62598734	62598490	62598582	62599425	62599514
C_D	C	D	ENSG00000074855	ANO8	0.0256667	0.0503333	1.96104	0.431858	chr19	-	17438970	17440350	17438970	17439792	17440565	17440640
C_D	C	D	ENSG00000167281	RBFOX3	0.194	0.147333	0.75945	0.431858	chr17	-	77092734	77092915	77092734	77092774	77093373	77093506
C_D	C	D	ENSG00000198131	ZNF544	0.805	0.604333	0.750725	0.431858	chr19	+	58758076	58758160	58758111	58758160	58757740	58757793
C_D	C	D	ENSG00000124593	PRICKLE4	0.524333	0.744	1.41894	0.431858	chr6	+	41751471	41751976	41751868	41751976	41751199	41751343
C_D	C	D	ENSG00000148200	NR6A1	0.507333	0.247333	0.487516	0.431858	chr9	-	127300370	127300598	127300370	127300595	127302311	127302466
C_D	C	D	ENSG00000159363	ATP13A2	0.803	0.903667	1.12536	0.431858	chr1	-	17330826	17330906	17330826	17330903	17331186	17331316
C_D	C	D	ENSG00000108395	TRIM37	0.0893333	0.141667	1.58582	0.432115	chr17	-	57078958	57079102	57078958	57079075	57089688	57089807
C_D	C	D	ENSG00000086666	ZFAND6	0.882667	0.852	0.965257	0.432115	chr15	+	80414053	80414162	80414089	80414162	80412669	80412840
C_D	C	D	ENSG00000107443	CCNJ	0.974667	0.931	0.955198	0.43369	chr10	+	97816844	97817004	97816877	97817004	97816457	97816757
C_D	C	D	ENSG00000172167	MTBP	0.0236667	0.0646667	2.73239	0.433978	chr8	+	121475926	121476001	121475931	121476001	121473400	121473495
C_D	C	D	ENSG00000157578	LCA5L	0.0286667	0.559667	19.5233	0.436242	chr21	-	40801056	40801320	40801056	40801137	40807345	40807499
C_D	C	D	ENSG00000177189	RPS6KA3	0.913333	0.943333	1.03285	0.436242	chrX	-	20190863	20190989	20190863	20190986	20193281	20193406
C_D	C	D	ENSG00000168961	LGALS9	0.905333	0.828333	0.914948	0.436242	chr17	+	25967597	25967799	25967668	25967799	25965288	25965380
C_D	C	D	ENSG00000156787	TBC1D31	0.603	0.789333	1.30901	0.436258	chr8	+	124141305	124141458	124141309	124141458	124138747	124138927
C_D	C	D	ENSG00000076382	SPAG5	0.955333	0.973333	1.01884	0.437359	chr17	-	26918999	26920084	26918999	26919495	26925527	26925653
C_D	C	D	ENSG00000143537	ADAM15	0.0163333	0.028	1.71429	0.437359	chr1	+	155028177	155028328	155028265	155028328	155026789	155026982
C_D	C	D	ENSG00000183258	DDX41	0.055	0.0733333	1.33333	0.437726	chr5	-	176942186	176942362	176942186	176942259	176942685	176942822
C_D	C	D	ENSG00000198826	ARHGAP11A	0.924333	0.896	0.969347	0.443846	chr15	+	32925179	32925309	32925263	32925309	32921795	32921963
C_D	C	D	ENSG00000132581	SDF2	0.867333	0.675333	0.778632	0.443846	chr17	-	26978503	26978595	26978503	26978560	26982304	26982501
C_D	C	D	ENSG00000119688	ABCD4	0.0446667	0.091	2.03731	0.444853	chr14	-	74759856	74760013	74759856	74759951	74761850	74761901
C_D	C	D	ENSG00000183597	TANGO2	0.0853333	0.182	2.13281	0.444853	chr22	+	20040882	20041074	20040959	20041074	20039987	20040107
C_D	C	D	ENSG00000154920	EME1	0.0666667	0.124667	1.87	0.444853	chr17	+	48456428	48456585	48456467	48456585	48456134	48456256
C_D	C	D	ENSG00000148985	PGAP2	0.131667	0.172667	1.31139	0.445444	chr11	+	3846025	3846358	3846249	3846358	3845499	3845606
C_D	C	D	ENSG00000095059	DHPS	0.961333	0.899333	0.935506	0.446563	chr19	-	12786830	12786919	12786830	12786892	12788104	12788210
C_D	C	D	ENSG00000144847	IGSF11	0.882667	0.935333	1.05967	0.446563	chr3	-	118623494	118623645	118623494	118623561	118624442	118624565
C_D	C	D	ENSG00000182796	TMEM198B	0.965333	0.910333	0.943025	0.446563	chr12	+	56226742	56227325	56227230	56227325	56225040	56225133
C_D	C	D	ENSG00000266967	AARSD1	0.988	0.974	0.98583	0.446563	chr17	-	41108420	41108577	41108420	41108521	41109154	41109212
C_D	C	D	ENSG00000161082	CELF5	0.792333	0.659333	0.832141	0.446563	chr19	+	3290228	3290372	3290269	3290372	3285939	3286023
C_D	C	D	ENSG00000103024	NME3	0.0233333	0.061	2.61429	0.446563	chr16	-	1821070	1821192	1821070	1821172	1821280	1821411
C_D	C	D	ENSG00000137074	APTX	0.774667	0.677	0.873924	0.447017	chr9	-	32987541	32987844	32987541	32987729	32989756	32989893
C_D	C	D	ENSG00000142784	WDTC1	0.914667	0.967	1.05722	0.448239	chr1	+	27623538	27623647	27623541	27623647	27622816	27622892
C_D	C	D	ENSG00000187838	TMEM256-PLSCR3	0.990667	0.968667	0.977793	0.448994	chr17	-	7293952	7294114	7293952	7294012	7296109	7296271
C_D	C	D	ENSG00000102710	SUPT20H	0.381667	0.243667	0.638428	0.451856	chr13	-	37596147	37597181	37596147	37596454	37598171	37598330
C_D	C	D	ENSG00000136699	SMPD4	0.0363333	0.0553333	1.52294	0.45244	chr2	-	130914157	130914386	130914157	130914248	130914823	130914969
C_D	C	D	ENSG00000167925	GHDC	0.18	0.258333	1.43519	0.45244	chr17	-	40342202	40342377	40342202	40342288	40342641	40342775
C_D	C	D	ENSG00000161217	PCYT1A	0.00933333	0.0236667	2.53571	0.45244	chr3	-	195974237	195974514	195974237	195974389	195975077	195975194
C_D	C	D	ENSG00000100335	MIEF1	0.443333	0.534	1.20451	0.45244	chr22	+	39908236	39908499	39908322	39908499	39907853	39908031
C_D	C	D	ENSG00000159685	CHCHD6	0.133333	0.0866667	0.65	0.45244	chr3	+	126571486	126571573	126571489	126571573	126451920	126452065
C_D	C	D	ENSG00000083454	P2RX5	0.708	0.602667	0.851224	0.454144	chr17	-	3592785	3592924	3592785	3592921	3593363	3593444
C_D	C	D	ENSG00000116584	ARHGEF2	0.640333	0.531667	0.830297	0.454807	chr1	-	155934778	155934922	155934778	155934919	155935093	155935203
C_D	C	D	ENSG00000175115	PACS1	0.003	0.0193333	6.44444	0.454807	chr11	+	65987015	65987276	65987216	65987276	65984165	65984246
C_D	C	D	ENSG00000172493	AFF1	0.767667	0.866667	1.12896	0.455212	chr4	+	88005271	88005316	88005274	88005316	87967846	87968746
C_D	C	D	ENSG00000121073	SLC35B1	0.744	0.789333	1.06093	0.455717	chr17	-	47783565	47783696	47783565	47783671	47784326	47784430
C_D	C	D	ENSG00000140995	DEF8	0.0603333	0.0416667	0.690608	0.455717	chr16	+	90023880	90024068	90023918	90024068	90021576	90021674
C_D	C	D	ENSG00000105486	LIG1	0.0336667	0.0546667	1.62376	0.455717	chr19	-	48640778	48641016	48640778	48640945	48643227	48643400
C_D	C	D	ENSG00000127564	PKMYT1	0.638333	0.828333	1.29765	0.456671	chr16	-	3023138	3023446	3023138	3023254	3024000	3024158
C_D	C	D	ENSG00000140853	NLRC5	0.661333	1	1.5121	0.463963	chr16	+	57089344	57089431	57089347	57089431	57088943	57089006
C_D	C	D	ENSG00000107331	ABCA2	0.323667	0.662333	2.04634	0.470615	chr9	-	139917392	139918292	139917392	139917504	139918594	139918688
C_D	C	D	ENSG00000196998	WDR45	0.876333	0.925667	1.0563	0.471577	chrX	-	48933203	48933401	48933203	48933322	48933524	48933604
C_D	C	D	ENSG00000163467	TSACC	0.643333	0.907333	1.41036	0.471873	chr1	+	156316558	156316786	156316569	156316786	156309424	156309582
C_D	C	D	ENSG00000125457	MIF4GD	0.917333	0.840667	0.916424	0.471903	chr17	-	73265427	73265550	73265427	73265529	73266194	73266326
C_D	C	D	ENSG00000125319	C17orf53	0.120667	0.0343333	0.28453	0.473246	chr17	+	42231920	42232032	42231923	42232032	42230004	42230145
C_D	C	D	ENSG00000162613	FUBP1	0.013	0.019	1.46154	0.473246	chr1	-	78414089	78414599	78414089	78414459	78414839	78414985
C_D	C	D	ENSG00000179152	TCAIM	0.429667	0.620667	1.44453	0.47325	chr3	+	44408947	44409200	44409023	44409200	44402856	44403010
C_D	C	D	ENSG00000004897	CDC27	0.942667	0.962667	1.02122	0.473278	chr17	-	45199809	45199966	45199809	45199902	45201251	45201326
C_D	C	D	ENSG00000076201	PTPN23	0.923667	0.967333	1.04728	0.473278	chr3	+	47447404	47447536	47447434	47447536	47447238	47447288
C_D	C	D	ENSG00000198231	DDX42	0.0243333	0.0123333	0.506849	0.473278	chr17	+	61882403	61882535	61882430	61882535	61877827	61877977
C_D	C	D	ENSG00000117640	MTFR1L	0.937667	0.97	1.03448	0.474788	chr1	+	26155999	26156321	26156035	26156321	26153105	26153317
C_D	C	D	ENSG00000092853	CLSPN	0.966333	0.920333	0.952397	0.476045	chr1	-	36215233	36215412	36215233	36215253	36216850	36217107
C_D	C	D	ENSG00000125122	LRRC29	0.151333	0.434	2.86784	0.47773	chr16	-	67243950	67244251	67243950	67244225	67257728	67257830
C_D	C	D	ENSG00000198931	APRT	0.7	0.661333	0.944762	0.478459	chr16	-	88875876	88876248	88875876	88876114	88876477	88876556
C_D	C	D	ENSG00000196998	WDR45	0.0136667	0.027	1.97561	0.479665	chrX	-	48933524	48933637	48933524	48933604	48934088	48934183
C_D	C	D	ENSG00000142082	SIRT3	0.0366667	0.0183333	0.5	0.48179	chr11	-	230451	230641	230451	230552	232982	233215
C_D	C	D	ENSG00000154889	MPPE1	0.837333	0.659333	0.78742	0.48179	chr18	-	11886497	11886777	11886497	11886620	11886915	11887024
C_D	C	D	ENSG00000131236	CAP1	0.519	0.686	1.32177	0.486556	chr1	+	40525005	40525130	40525008	40525130	40507100	40507165
C_D	C	D	ENSG00000140443	IGF1R	0.760667	0.685667	0.901402	0.487628	chr15	+	99472786	99472889	99472789	99472889	99467753	99467913
C_D	C	D	ENSG00000099625	C19orf26	0.140667	0	0	0.487628	chr19	-	1234999	1235341	1234999	1235144	1235499	1235564
C_D	C	D	ENSG00000171045	TSNARE1	0.825	0.879333	1.06586	0.487628	chr8	-	143396363	143396453	143396363	143396450	143399904	143399995
C_D	C	D	ENSG00000046651	OFD1	0.133667	0.0893333	0.668329	0.487628	chrX	+	13770822	13771560	13771486	13771560	13769367	13769487
C_D	C	D	ENSG00000100031	GGT1	0.862	0.914667	1.0611	0.488747	chr22	+	25006380	25006498	25006421	25006498	25006216	25006303
C_D	C	D	ENSG00000105419	MEIS3	0.161	0.204333	1.26915	0.492969	chr19	-	47910608	47910823	47910608	47910685	47912355	47912504
C_D	C	D	ENSG00000141580	WDR45B	0.942667	0.915667	0.971358	0.495366	chr17	-	80576918	80577004	80576918	80576970	80579484	80579675
C_D	C	D	ENSG00000159069	FBXW5	0.0186667	0.0333333	1.78571	0.495396	chr9	-	139837220	139837455	139837220	139837395	139837800	139837958
C_D	C	D	ENSG00000116871	MAP7D1	0.152667	0.113333	0.742358	0.495723	chr1	+	36645112	36645158	36645115	36645158	36644862	36644916
C_D	C	D	ENSG00000178038	ALS2CL	0.905333	0.930667	1.02798	0.49676	chr3	-	46722989	46723088	46722989	46723063	46723518	46723584
C_D	C	D	ENSG00000109685	WHSC1	0.0473333	0.0633333	1.33803	0.498503	chr4	+	1954478	1955251	1955050	1955251	1953831	1953958
C_D	C	D	ENSG00000168066	SF1	0.992	0.976	0.983871	0.499199	chr11	-	64532077	64533627	64532077	64532990	64534663	64534723
C_D	C	D	ENSG00000077232	DNAJC10	0.0836667	0.054	0.645418	0.499199	chr2	+	183604271	183605115	183605025	183605115	183597225	183597269
C_D	C	D	ENSG00000196998	WDR45	0.931667	0.959333	1.0297	0.504355	chrX	-	48933203	48933412	48933203	48933322	48933524	48933604
C_D	C	D	ENSG00000111642	CHD4	0.439667	0.505667	1.15011	0.504479	chr12	-	6711125	6711341	6711125	6711320	6711541	6711663
C_D	C	D	ENSG00000108509	CAMTA2	0.521	0.197333	0.378759	0.508349	chr17	-	4885383	4885522	4885383	4885470	4886051	4886187
C_D	C	D	ENSG00000160216	AGPAT3	0.554	0.219667	0.39651	0.508349	chr21	+	45387749	45387996	45387826	45387996	45380512	45380660
C_D	C	D	ENSG00000061918	GUCY1B3	0.0833333	0.0356667	0.428	0.508349	chr4	+	156723364	156723731	156723493	156723731	156721028	156721226
C_D	C	D	ENSG00000077232	DNAJC10	0.870333	0.781	0.897357	0.508349	chr2	+	183604271	183605115	183605025	183605115	183595756	183595834
C_D	C	D	ENSG00000102710	SUPT20H	0.298333	0.374	1.25363	0.508349	chr13	-	37596147	37597181	37596147	37596217	37598171	37598330
C_D	C	D	ENSG00000143093	STRIP1	0.874	0.754333	0.863082	0.508349	chr1	+	110591733	110593031	110592964	110593031	110590393	110590491
C_D	C	D	ENSG00000134285	FKBP11	0.0163333	0.024	1.46939	0.517608	chr12	-	49317564	49317757	49317564	49317635	49318005	49318039
C_D	C	D	ENSG00000137868	STRA6	0.958	0.985667	1.02888	0.517819	chr15	-	74488348	74488488	74488348	74488461	74489678	74489764
C_D	C	D	ENSG00000171097	CCBL1	0.0773333	0.181667	2.34914	0.519446	chr9	-	131598275	131598384	131598275	131598352	131599080	131599201
C_D	C	D	ENSG00000148343	FAM73B	0.0236667	0.054	2.28169	0.519446	chr9	+	131825451	131825595	131825522	131825595	131823509	131823625
C_D	C	D	ENSG00000107819	SFXN3	0.0246667	0.0506667	2.05405	0.519446	chr10	+	102796423	102796565	102796479	102796565	102796242	102796318
C_D	C	D	ENSG00000112031	MTRF1L	0.537333	0.413	0.76861	0.522048	chr6	-	153316270	153316454	153316270	153316429	153319684	153319764
C_D	C	D	ENSG00000107643	MAPK8	0.792	0.721333	0.910774	0.524724	chr10	+	49642921	49647403	49642926	49647403	49639235	49639313
C_D	C	D	ENSG00000089006	SNX5	0.653333	0.574667	0.879592	0.526669	chr20	-	17934639	17934867	17934639	17934761	17937576	17937681
C_D	C	D	ENSG00000115282	TTC31	0.0736667	0.154	2.0905	0.526669	chr2	+	74719070	74719182	74719130	74719182	74718607	74718793
C_D	C	D	ENSG00000178921	PFAS	0.065	0.088	1.35385	0.527483	chr17	+	8169818	8170216	8170070	8170216	8169551	8169671
C_D	C	D	ENSG00000137494	ANKRD42	0.78	0.629333	0.806838	0.527483	chr11	+	82923694	82926242	82924020	82926242	82922336	82922472
C_D	C	D	ENSG00000189164	ZNF527	0.178	0.296333	1.66479	0.529161	chr19	+	37870949	37871274	37871178	37871274	37870021	37870148
C_D	C	D	ENSG00000089127	OAS1	0.955333	0.971333	1.01675	0.530304	chr12	+	113348855	113349040	113348902	113349040	113346340	113346629
C_D	C	D	ENSG00000103942	HOMER2	0.0313333	0.0163333	0.521277	0.530597	chr15	-	83527780	83527938	83527780	83527887	83532918	83533011
C_D	C	D	ENSG00000111679	PTPN6	0.0183333	0.0313333	1.70909	0.531918	chr12	+	7069825	7070108	7069968	7070108	7069506	7069598
C_D	C	D	ENSG00000175931	UBE2O	0.104667	0.067	0.640127	0.531918	chr17	-	74393879	74393972	74393879	74393969	74394335	74394464
C_D	C	D	ENSG00000149499	EML3	0.908667	0.847	0.932135	0.531918	chr11	-	62370230	62370361	62370230	62370251	62370620	62370719
C_D	C	D	ENSG00000173137	ADCK5	0.951333	0.882333	0.92747	0.531918	chr8	+	145616055	145616256	145616060	145616256	145615870	145615946
C_D	C	D	ENSG00000159140	SON	0.147	0.204667	1.39229	0.531918	chr21	+	34948670	34949787	34948723	34949787	34948083	34948199
C_D	C	D	ENSG00000099330	OCEL1	0.851667	0.775667	0.910763	0.531918	chr19	+	17339611	17340028	17339817	17340028	17339064	17339118
C_D	C	D	ENSG00000105401	CDC37	0.0293333	0.0226667	0.772727	0.531918	chr19	-	10506110	10506372	10506110	10506219	10506603	10506879
C_D	C	D	ENSG00000071889	FAM3A	0.0363333	0.0543333	1.49541	0.531918	chrX	-	153736804	153736983	153736804	153736928	153740180	153740204
C_D	C	D	ENSG00000092929	UNC13D	0.029	0.067	2.31034	0.533542	chr17	-	73836305	73836448	73836305	73836410	73836587	73836657
C_D	C	D	ENSG00000071564	TCF3	0.949	0.9	0.948367	0.534152	chr19	-	1612205	1612432	1612205	1612429	1615684	1615820
C_D	C	D	ENSG00000177225	PDDC1	0.156	0.223333	1.43162	0.53646	chr11	-	770992	771212	770992	771104	771332	771426
C_D	C	D	ENSG00000184863	RBM33	0.451	0.250333	0.555063	0.539041	chr7	+	155556502	155556712	155556505	155556712	155537654	155538296
C_D	C	D	ENSG00000135632	SMYD5	0.891333	0.938333	1.05273	0.53995	chr2	+	73447079	73447318	73447197	73447318	73445988	73446097
C_D	C	D	ENSG00000175556	LONRF3	0.159667	0.251	1.57203	0.541051	chrX	+	118146842	118147164	118147001	118147164	118145777	118145936
C_D	C	D	ENSG00000197818	SLC9A8	0.0473333	0.0423333	0.894366	0.544826	chr20	+	48467298	48467381	48467346	48467381	48466115	48466217
C_D	C	D	ENSG00000160818	GPATCH4	0.0126667	0.0216667	1.71053	0.551148	chr1	-	156565872	156566040	156565872	156565923	156566178	156566270
C_D	C	D	ENSG00000184863	RBM33	0.152667	0.248667	1.62882	0.551546	chr7	+	155503866	155504149	155503896	155504149	155499553	155499762
C_D	C	D	ENSG00000011021	CLCN6	0.974	0.902333	0.92642	0.551546	chr1	+	11887145	11887278	11887171	11887278	11886212	11886271
C_D	C	D	ENSG00000130299	GTPBP3	0.299	0.529667	1.77146	0.551994	chr19	+	17448707	17449064	17448816	17449064	17448367	17448473
C_D	C	D	ENSG00000020922	MRE11A	0.959667	0.920333	0.959014	0.551994	chr11	-	94178975	94179059	94178975	94179056	94180384	94180604
C_D	C	D	ENSG00000110066	SUV420H1	0.022	0.0443333	2.01515	0.551994	chr11	-	67938698	67938763	67938698	67938718	67939009	67939176
C_D	C	D	ENSG00000085644	ZNF213	0.284333	0.427	1.50176	0.551994	chr16	+	3188354	3188542	3188418	3188542	3187166	3187680
C_D	C	D	ENSG00000137274	BPHL	0.0323333	0.041	1.26804	0.555152	chr6	+	3138274	3140743	3140619	3140743	3137595	3137727
C_D	C	D	ENSG00000174938	SEZ6L2	0.959	0.924667	0.964199	0.558501	chr16	-	29908142	29908442	29908142	29908232	29909173	29909305
C_D	C	D	ENSG00000175634	RPS6KB2	0.011	0.026	2.36364	0.558501	chr11	+	67196383	67196493	67196452	67196493	67195964	67196094
C_D	C	D	ENSG00000122008	POLK	0.955667	0.903	0.94489	0.558501	chr5	+	74889702	74889874	74889790	74889874	74886168	74886265
C_D	C	D	ENSG00000006015	C19orf60	0.846333	0.925333	1.09334	0.558501	chr19	+	18700222	18700493	18700288	18700493	18699804	18699887
C_D	C	D	ENSG00000171206	TRIM8	0.021	0.0423333	2.01587	0.55896	chr10	+	104416001	104416142	104416026	104416142	104415862	104415894
C_D	C	D	ENSG00000130723	PRRC2B	0.632	0.549667	0.869726	0.55896	chr9	+	134357757	134357949	134357760	134357949	134357112	134357195
C_D	C	D	ENSG00000110074	FOXRED1	0.988667	0.973333	0.984491	0.560038	chr11	+	126143230	126143349	126143233	126143349	126142863	126142974
C_D	C	D	ENSG00000197021	CXorf40B	0.681333	1	1.46771	0.562691	chrX	-	149102594	149102791	149102594	149102786	149105650	149105698
C_D	C	D	ENSG00000146729	GBAS	0.333333	0.666667	2	0.564217	chr7	+	56047452	56047579	56047455	56047579	56046042	56046088
C_D	C	D	ENSG00000111321	LTBR	0.989333	0.981333	0.991914	0.564217	chr12	+	6494187	6494313	6494202	6494313	6493753	6493850
C_D	C	D	ENSG00000196204	RNF216P1	0.969333	0.906333	0.935007	0.564217	chr7	+	5024540	5024706	5024592	5024706	5015931	5016067
C_D	C	D	ENSG00000157538	DSCR3	0.0233333	0.0406667	1.74286	0.564217	chr21	-	38604677	38604946	38604677	38604752	38605662	38605743
C_D	C	D	ENSG00000156170	NDUFAF6	0.532	0.759	1.42669	0.568245	chr8	+	96048529	96048722	96048598	96048722	96047681	96047804
C_D	C	D	ENSG00000204852	TCTN1	0.552	0.261333	0.47343	0.568569	chr12	+	111085000	111085141	111085015	111085141	111078187	111078322
C_D	C	D	ENSG00000161847	RAVER1	0.985667	0.912667	0.925938	0.568569	chr19	-	10431330	10431458	10431330	10431439	10431533	10431627
C_D	C	D	ENSG00000118363	SPCS2	0.943667	0.901	0.954786	0.569067	chr11	+	74680655	74680744	74680684	74680744	74676078	74676162
C_D	C	D	ENSG00000127586	CHTF18	0.139333	0.194667	1.39713	0.571062	chr16	+	840006	840269	840176	840269	839546	839715
C_D	C	D	ENSG00000126088	UROD	0.0506667	0.081	1.59868	0.571062	chr1	+	45479246	45479463	45479265	45479463	45478807	45479026
C_D	C	D	ENSG00000100644	HIF1A	0.246	0.204333	0.830623	0.571062	chr14	+	62187096	62187290	62187099	62187290	62162257	62162557
C_D	C	D	ENSG00000197808	ZNF461	0.0146667	0.0686667	4.68182	0.57358	chr19	-	37149200	37149348	37149200	37149327	37155599	37155688
C_D	C	D	ENSG00000099814	CEP170B	0.944667	0.896333	0.948836	0.574918	chr14	+	105355851	105356095	105355956	105356095	105352611	105354315
C_D	C	D	ENSG00000064666	CNN2	0.0123333	0.0186667	1.51351	0.577381	chr19	+	1036065	1036245	1036128	1036245	1032557	1032695
C_D	C	D	ENSG00000101247	NDUFAF5	0.109	0.155	1.42202	0.577982	chr20	+	13773805	13773873	13773825	13773873	13769234	13769298
C_D	C	D	ENSG00000160055	TMEM234	0.120333	0.184333	1.53186	0.580668	chr1	-	32682489	32682725	32682489	32682548	32682859	32682952
C_D	C	D	ENSG00000049323	LTBP1	0.387333	0.559333	1.44406	0.580668	chr2	+	33482350	33482578	33482509	33482578	33477743	33477911
C_D	C	D	ENSG00000197948	FCHSD1	0.386333	0.191333	0.495255	0.580668	chr5	-	141028961	141029103	141028961	141029097	141029453	141029521
C_D	C	D	ENSG00000173715	C11orf80	0.795	0.7	0.880503	0.580668	chr11	+	66571465	66571665	66571468	66571665	66568501	66568573
C_D	C	D	ENSG00000198176	TFDP1	0.0103333	0.0143333	1.3871	0.582209	chr13	+	114291934	114292211	114292132	114292211	114290848	114291015
C_D	C	D	ENSG00000148516	ZEB1	0.575333	0.724	1.2584	0.582209	chr10	+	31784704	31784767	31784707	31784767	31749965	31750166
C_D	C	D	ENSG00000101182	PSMA7	0.431667	0.689	1.59614	0.582209	chr20	-	60712419	60712521	60712419	60712482	60714130	60714253
C_D	C	D	ENSG00000140451	PIF1	0.493	0.619333	1.25625	0.583374	chr15	-	65112045	65112218	65112045	65112185	65113180	65113287
C_D	C	D	ENSG00000235706	DICER1-AS1	0.929667	0.689	0.741126	0.583545	chr14	+	95645835	95646262	95645840	95646262	95624529	95624571
C_D	C	D	ENSG00000072609	CHFR	0.34	0.199333	0.586275	0.58531	chr12	-	133446204	133446420	133446204	133446384	133447309	133447369
C_D	C	D	ENSG00000197555	SIPA1L1	0.044	0.026	0.590909	0.58531	chr14	+	72171437	72172057	72171938	72172057	72169097	72169222
C_D	C	D	ENSG00000111799	COL12A1	0.745667	0.859333	1.15244	0.590611	chr6	-	75794041	75796273	75794041	75795081	75797292	75797463
C_D	C	D	ENSG00000198563	DDX39B	0.744	0.778	1.0457	0.591338	chr6	-	31508098	31508441	31508098	31508311	31509726	31510225
C_D	C	D	ENSG00000135083	CCNJL	0.0426667	0.0213333	0.5	0.593704	chr5	-	159707531	159707955	159707531	159707745	159738864	159738979
C_D	C	D	ENSG00000142173	COL6A2	0.157333	0.333333	2.11864	0.593704	chr21	+	47548816	47549722	47549109	47549722	47546416	47546455
C_D	C	D	ENSG00000162302	RPS6KA4	0.913333	0.951	1.04124	0.595442	chr11	+	64135939	64136073	64135957	64136073	64135603	64135732
C_D	C	D	ENSG00000155545	MIER3	0.698667	0.79	1.13073	0.597157	chr5	-	56224593	56224688	56224593	56224685	56226490	56226572
C_D	C	D	ENSG00000165905	GYLTL1B	0.087	0.178	2.04598	0.597157	chr11	+	45949299	45949620	45949470	45949620	45948865	45949144
C_D	C	D	ENSG00000185684	EP400NL	0.145333	0.326667	2.24771	0.597691	chr12	+	132588919	132589849	132588922	132589849	132588541	132588715
C_D	C	D	ENSG00000103168	TAF1C	0.0116667	0.0443333	3.8	0.599615	chr16	-	84217015	84217137	84217015	84217113	84217302	84217384
C_D	C	D	ENSG00000160298	C21orf58	0.367	0.543333	1.48047	0.599615	chr21	-	47734629	47734963	47734629	47734794	47735387	47735461
C_D	C	D	ENSG00000149923	PPP4C	0.045	0.0613333	1.36296	0.601977	chr16	+	30092520	30092631	30092579	30092631	30087635	30087796
C_D	C	D	ENSG00000100038	TOP3B	0.0373333	0.061	1.63393	0.603185	chr22	-	22317118	22317392	22317118	22317265	22318294	22318400
C_D	C	D	ENSG00000182196	ARL6IP4	0.28	0.322	1.15	0.603185	chr12	+	123466117	123466426	123466141	123466426	123465675	123465813
C_D	C	D	ENSG00000116285	ERRFI1	0.058	0.0413333	0.712644	0.603185	chr1	-	8075367	8075460	8075367	8075444	8075554	8075752
C_D	C	D	ENSG00000139641	ESYT1	0.163667	0.205667	1.25662	0.604209	chr12	+	56527863	56527965	56527893	56527965	56527564	56527657
C_D	C	D	ENSG00000153575	TUBGCP5	0.0306667	0.049	1.59783	0.605828	chr15	+	22853687	22853849	22853733	22853849	22850906	22851109
C_D	C	D	ENSG00000164024	METAP1	0.973333	0.985	1.01199	0.607118	chr4	+	99955380	99955493	99955383	99955493	99950017	99950069
C_D	C	D	ENSG00000106077	ABHD11	0.697333	0.824	1.18164	0.608191	chr7	-	73151258	73151550	73151258	73151440	73151891	73152065
C_D	C	D	ENSG00000153975	ZUFSP	0.861333	0.739667	0.858746	0.613209	chr6	-	116987796	116988370	116987796	116988075	116989728	116989957
C_D	C	D	ENSG00000221968	FADS3	0.965333	0.919333	0.952348	0.613736	chr11	-	61643830	61644435	61643830	61643927	61644982	61645059
C_D	C	D	ENSG00000120093	HOXB3	0.835667	0.922333	1.10371	0.614441	chr17	-	46629388	46629994	46629388	46629452	46632892	46632980
C_D	C	D	ENSG00000167508	MVD	0.0493333	0.0713333	1.44595	0.615551	chr16	-	88722512	88722969	88722512	88722712	88723843	88723990
C_D	C	D	ENSG00000108278	ZNHIT3	0.970667	0.981667	1.01133	0.616249	chr17	+	34849769	34849850	34849803	34849850	34848656	34848743
C_D	C	D	ENSG00000153827	TRIP12	0.799333	0.860333	1.07631	0.616249	chr2	-	230670445	230670599	230670445	230670518	230672423	230672580
C_D	C	D	ENSG00000146067	FAM193B	0.904	0.954667	1.05605	0.618245	chr5	-	176963358	176963746	176963358	176963487	176964873	176965108
C_D	C	D	ENSG00000168488	ATXN2L	0.369	0.264333	0.71635	0.623521	chr16	+	28848068	28848558	28848071	28848558	28847253	28847443
C_D	C	D	ENSG00000147789	ZNF7	0.201	0.280333	1.39469	0.623521	chr8	+	146054811	146054989	146054862	146054989	146054427	146054475
C_D	C	D	ENSG00000149091	DGKZ	0.112	0.162667	1.45238	0.624108	chr11	+	46400443	46400661	46400540	46400661	46400006	46400050
C_D	C	D	ENSG00000026508	CD44	0.889333	0.924	1.03898	0.624108	chr11	+	35227658	35227790	35227661	35227790	35226058	35226187
C_D	C	D	ENSG00000132680	KIAA0907	0.801333	0.730667	0.911814	0.624387	chr1	-	155886415	155886528	155886415	155886500	155887289	155887463
C_D	C	D	ENSG00000135632	SMYD5	0.947333	0.969333	1.02322	0.624387	chr2	+	73447178	73447318	73447197	73447318	73445988	73446097
C_D	C	D	ENSG00000007341	ST7L	0.895333	0.944	1.05436	0.624387	chr1	-	113159434	113159517	113159434	113159466	113161530	113161811
C_D	C	D	ENSG00000100938	GMPR2	0.846	0.949	1.12175	0.624387	chr14	+	24703312	24703447	24703318	24703447	24702684	24702804
C_D	C	D	ENSG00000100813	ACIN1	0.82	0.778333	0.949187	0.625251	chr14	-	23533563	23533697	23533563	23533694	23535174	23535217
C_D	C	D	ENSG00000114388	NPRL2	0.961333	0.987333	1.02705	0.627714	chr3	-	50386816	50386925	50386816	50386921	50387095	50387259
C_D	C	D	ENSG00000166924	NYAP1	0.335	0.284	0.847761	0.627714	chr7	+	100088136	100088352	100088139	100088352	100085774	100087289
C_D	C	D	ENSG00000102710	SUPT20H	0.898667	0.942667	1.04896	0.627714	chr13	-	37591381	37591501	37591381	37591465	37593478	37593534
C_D	C	D	ENSG00000131002	TXLNG2P	0.94	0.893333	0.950355	0.632906	chrY	+	21750255	21751498	21751406	21751498	21749095	21749393
C_D	C	D	ENSG00000124532	MRS2	0.0223333	0.038	1.70149	0.63436	chr6	+	24415243	24415391	24415260	24415391	24412449	24412623
C_D	C	D	ENSG00000103852	TTC23	0.132667	0.21	1.58291	0.634701	chr15	-	99679521	99679672	99679521	99679604	99696352	99696502
C_D	C	D	ENSG00000113851	CRBN	0.930333	0.956667	1.02831	0.634701	chr3	-	3216846	3216953	3216846	3216950	3221304	3221394
C_D	C	D	ENSG00000112531	QKI	0.859333	0.900667	1.0481	0.634701	chr6	+	163984451	163984751	163984475	163984751	163983013	163983101
C_D	C	D	ENSG00000114107	CEP70	0.235333	0.337667	1.43484	0.634701	chr3	-	138291700	138291826	138291700	138291774	138310695	138310798
C_D	C	D	ENSG00000129255	MPDU1	0.627667	0.782	1.24588	0.634701	chr17	+	7489973	7490095	7490009	7490095	7489049	7489115
C_D	C	D	ENSG00000114982	KANSL3	0.934	0.892	0.955032	0.637027	chr2	-	97270515	97270600	97270515	97270594	97271056	97271248
C_D	C	D	ENSG00000157379	DHRS1	0.949	0.976667	1.02915	0.639887	chr14	-	24761389	24761990	24761389	24761907	24765714	24765794
C_D	C	D	ENSG00000126705	AHDC1	0.943333	0.803333	0.85159	0.639887	chr1	-	27879584	27879801	27879584	27879696	27885216	27885394
C_D	C	D	ENSG00000095794	CREM	0.0223333	0.0443333	1.98507	0.639887	chr10	+	35467799	35467914	35467816	35467914	35437295	35437419
C_D	C	D	ENSG00000187607	ZNF286A	0.636667	0.747	1.1733	0.640794	chr17	+	15619313	15624101	15619372	15624101	15611468	15611561
C_D	C	D	ENSG00000028203	VEZT	0.951333	0.969667	1.01927	0.641322	chr12	+	95650925	95651015	95650929	95651015	95645715	95645847
C_D	C	D	ENSG00000164136	IL15	0.961667	0.896	0.931716	0.644117	chr4	+	142640518	142640629	142640530	142640629	142577338	142577460
C_D	C	D	ENSG00000215068	AC025171.1	0.913667	0.817667	0.894929	0.644342	chr5	+	43044494	43045370	43044800	43045370	43042234	43043669
C_D	C	D	ENSG00000140365	COMMD4	0.972333	0.987667	1.01577	0.644342	chr15	+	75630402	75630761	75630695	75630761	75628403	75628433
C_D	C	D	ENSG00000087365	SF3B2	0.974667	0.960667	0.985636	0.646588	chr11	+	65824736	65824846	65824739	65824846	65824308	65824426
C_D	C	D	ENSG00000164978	NUDT2	0.809	0.898	1.11001	0.646775	chr9	+	34336226	34336339	34336297	34336339	34329503	34329597
C_D	C	D	ENSG00000158856	DMTN	0.633667	0.777333	1.22672	0.647196	chr8	+	21924215	21924404	21924348	21924404	21916685	21917007
C_D	C	D	ENSG00000163539	CLASP2	0.323667	0.218667	0.675592	0.648492	chr3	-	33673783	33673866	33673783	33673863	33686248	33686395
C_D	C	D	ENSG00000134644	PUM1	0.324333	0.241333	0.74409	0.648492	chr1	-	31452908	31453013	31452908	31453010	31454158	31454252
C_D	C	D	ENSG00000118495	PLAGL1	0.461	0.285667	0.619667	0.648492	chr6	-	144287294	144287367	144287294	144287335	144290043	144290115
C_D	C	D	ENSG00000177853	ZNF518A	0.167667	0.272667	1.62624	0.649931	chr10	+	97893312	97893405	97893339	97893405	97892342	97892427
C_D	C	D	ENSG00000142327	RNPEPL1	0.984	0.963333	0.978997	0.650256	chr2	+	241515951	241516182	241515984	241516182	241514918	241515027
C_D	C	D	ENSG00000100239	PPP6R2	0.0473333	0.087	1.83803	0.650256	chr22	+	50857774	50857891	50857777	50857891	50857295	50857408
C_D	C	D	ENSG00000197375	SLC22A5	0.978	0.956333	0.977846	0.650256	chr5	+	131726381	131726596	131726467	131726596	131724612	131724713
C_D	C	D	ENSG00000168487	BMP1	0.31	0.404667	1.30538	0.650256	chr8	+	22058630	22059441	22059315	22059441	22054752	22054933
C_D	C	D	ENSG00000171163	ZNF692	0.500667	0.606667	1.21172	0.651087	chr1	-	249152026	249152216	249152026	249152058	249152329	249152520
C_D	C	D	ENSG00000171163	ZNF692	0.519333	0.631	1.21502	0.651087	chr1	-	249152026	249152233	249152026	249152058	249152329	249152520
C_D	C	D	ENSG00000141736	ERBB2	0.304333	0.596667	1.96057	0.651087	chr17	+	37850933	37851434	37851240	37851434	37849513	37849578
C_D	C	D	ENSG00000177054	ZDHHC13	0.637333	0.447667	0.702406	0.655328	chr11	+	19187848	19192115	19191957	19192115	19186598	19186692
C_D	C	D	ENSG00000126746	ZNF384	0.955333	0.931	0.974529	0.659244	chr12	-	6787292	6787626	6787292	6787509	6788111	6788349
C_D	C	D	ENSG00000196998	WDR45	0.377667	0.600333	1.58959	0.660866	chrX	-	48934303	48934484	48934303	48934412	48935301	48935406
C_D	C	D	ENSG00000168894	RNF181	0.889	0.947333	1.06562	0.661077	chr2	+	85824226	85824704	85824567	85824704	85823641	85823772
C_D	C	D	ENSG00000172466	ZNF24	0.00866667	0.0133333	1.53846	0.661077	chr18	-	32912190	32919037	32912190	32917734	32919792	32919940
C_D	C	D	ENSG00000142546	NOSIP	1	0.934667	0.934667	0.661077	chr19	-	50060346	50062235	50060346	50060506	50063190	50063296
C_D	C	D	ENSG00000100124	ANKRD54	0.941667	0.969333	1.02938	0.663555	chr22	-	38234506	38234605	38234506	38234600	38236193	38236241
C_D	C	D	ENSG00000105048	TNNT1	0.0186667	0.0253333	1.35714	0.663555	chr19	-	55645433	55645572	55645433	55645524	55648470	55648580
C_D	C	D	ENSG00000070610	GBA2	0.0756667	0.115	1.51982	0.663555	chr9	-	35741668	35741905	35741668	35741887	35744293	35744409
C_D	C	D	ENSG00000198721	ECI2	0.349667	0.414333	1.18494	0.665184	chr6	-	4133782	4133945	4133782	4133935	4135744	4135831
C_D	C	D	ENSG00000213672	NCKIPSD	0.658333	0.534333	0.811646	0.666931	chr3	-	48719477	48719589	48719477	48719568	48719780	48719985
C_D	C	D	ENSG00000110619	CARS	0.0903333	0.114333	1.26568	0.667081	chr11	-	3023199	3023404	3023199	3023283	3023770	3023830
C_D	C	D	ENSG00000007402	CACNA2D2	0.376333	0.493333	1.31089	0.667081	chr3	-	50402318	50402407	50402318	50402401	50402505	50402615
C_D	C	D	ENSG00000153391	INO80C	0.19	0.344667	1.81404	0.667081	chr18	-	33067349	33067787	33067349	33067403	33069295	33069349
C_D	C	D	ENSG00000125633	CCDC93	0.990667	0.93	0.938762	0.667081	chr2	-	118715940	118716057	118715940	118716054	118731483	118731570
C_D	C	D	ENSG00000110074	FOXRED1	0.00333333	0.0203333	6.1	0.667081	chr11	+	126146892	126147070	126146965	126147070	126146288	126146418
C_D	C	D	ENSG00000168502	SOGA2	0.934333	0.957	1.02426	0.667081	chr18	+	8818960	8819257	8819044	8819257	8812976	8813231
C_D	C	D	ENSG00000141295	SCRN2	0.0146667	0.0323333	2.20455	0.674737	chr17	-	45915896	45916085	45915896	45916062	45916156	45916372
C_D	C	D	ENSG00000186185	KIF18B	0.936667	0.964	1.02918	0.675989	chr17	-	43009423	43009610	43009423	43009574	43010040	43010141
C_D	C	D	ENSG00000105698	USF2	0.977667	0.987667	1.01023	0.676571	chr19	+	35761620	35761708	35761661	35761708	35760483	35760602
C_D	C	D	ENSG00000116497	S100PBP	0.835	0.756	0.905389	0.676682	chr1	+	33293593	33293682	33293596	33293682	33291698	33292531
C_D	C	D	ENSG00000184939	ZFP90	0.216333	0.158667	0.733436	0.677821	chr16	+	68592277	68592471	68592375	68592471	68591900	68592027
C_D	C	D	ENSG00000054148	PHPT1	0.248667	0.369333	1.48525	0.678973	chr9	+	139744954	139745012	139744957	139745012	139744464	139744589
C_D	C	D	ENSG00000198563	DDX39B	0.985	0.99	1.00508	0.684221	chr6	-	31498829	31498974	31498829	31498955	31499072	31499182
C_D	C	D	ENSG00000120008	WDR11	0.942667	0.893	0.947313	0.686552	chr10	+	122665387	122666367	122666287	122666367	122664830	122664928
C_D	C	D	ENSG00000163608	C3orf17	0.946333	0.911667	0.963367	0.6874	chr3	-	112729891	112730253	112729891	112730012	112731580	112731658
C_D	C	D	ENSG00000067715	SYT1	0.903667	0.906	1.00258	0.6874	chr12	+	79685787	79685910	79685796	79685910	79679566	79679751
C_D	C	D	ENSG00000132600	PRMT7	0.0716667	0.101	1.4093	0.6874	chr16	+	68387297	68387469	68387394	68387469	68386150	68386312
C_D	C	D	ENSG00000126883	NUP214	0.963667	0.935333	0.970598	0.6874	chr9	+	134019666	134020141	134019954	134020141	134015935	134016097
C_D	C	D	ENSG00000128694	OSGEPL1	0.595333	0.724667	1.21725	0.6874	chr2	-	190611385	190612057	190611385	190611894	190615275	190615382
C_D	C	D	ENSG00000110888	CAPRIN2	0.879333	0.786	0.893859	0.6874	chr12	-	30867892	30868075	30867892	30868015	30869441	30869610
C_D	C	D	ENSG00000170919	TPT1-AS1	0.802333	1	1.24636	0.6874	chr13	+	45951246	45951350	45951274	45951350	45944093	45944317
C_D	C	D	ENSG00000177731	FLII	0.575333	0.633667	1.10139	0.689845	chr17	-	18154993	18155130	18154993	18155127	18155312	18155460
C_D	C	D	ENSG00000143493	INTS7	0.953667	0.978333	1.02587	0.690788	chr1	-	212119948	212120047	212119948	212119987	212125910	212126043
C_D	C	D	ENSG00000175061	FAM211A-AS1	0.772667	0.743	0.961605	0.690788	chr17	+	16342841	16343017	16342894	16343017	16342640	16342728
C_D	C	D	ENSG00000135365	PHF21A	0.878333	0.774667	0.881973	0.690788	chr11	-	45956671	45956797	45956671	45956708	45957186	45957290
C_D	C	D	ENSG00000101624	CEP76	0.915333	0.850333	0.928988	0.691845	chr18	-	12698977	12699202	12698977	12699164	12699828	12699904
C_D	C	D	ENSG00000167646	DNAAF3	0.674333	0.782667	1.16065	0.694275	chr19	-	55671266	55671381	55671266	55671378	55672007	55672143
C_D	C	D	ENSG00000186104	CYP2R1	0.863333	0.913333	1.05792	0.69722	chr11	-	14901681	14902314	14901681	14901905	14907321	14907463
C_D	C	D	ENSG00000136425	CIB2	0.846	0.718333	0.849094	0.69722	chr15	-	78401576	78401851	78401576	78401724	78416046	78416081
C_D	C	D	ENSG00000004059	ARF5	0.973333	0.986667	1.0137	0.697442	chr7	+	127229538	127230191	127230119	127230191	127229136	127229217
C_D	C	D	ENSG00000161202	DVL3	0.0213333	0.0466667	2.1875	0.698119	chr3	+	183882265	183882389	183882279	183882389	183882054	183882176
C_D	C	D	ENSG00000127463	EMC1	0.987	0.973667	0.986491	0.698119	chr1	-	19546062	19546192	19546062	19546163	19547257	19547342
C_D	C	D	ENSG00000164054	SHISA5	0.993	0.983667	0.990601	0.698119	chr3	-	48509274	48510585	48509274	48509616	48510759	48510972
C_D	C	D	ENSG00000137474	MYO7A	0.961667	0.788	0.819411	0.698119	chr11	+	76912492	76912683	76912495	76912683	76910693	76910863
C_D	C	D	ENSG00000198000	NOL8	0.0253333	0.0373333	1.47368	0.698119	chr9	-	95062171	95063092	95062171	95062298	95063832	95064104
C_D	C	D	ENSG00000213024	NUP62	0.580667	0.499667	0.860505	0.698119	chr19	-	50430950	50431105	50430950	50431072	50432582	50432722
C_D	C	D	ENSG00000119599	DCAF4	0.565333	0.455667	0.806014	0.698191	chr14	+	73420868	73420970	73420871	73420970	73418505	73418585
C_D	C	D	ENSG00000013573	DDX11	0.0433333	0.0683333	1.57692	0.699929	chr12	+	31253932	31254064	31253960	31254064	31253568	31253641
C_D	C	D	ENSG00000135164	DMTF1	0.164667	0.214333	1.30162	0.699929	chr7	+	86811371	86811653	86811543	86811653	86810624	86810657
C_D	C	D	ENSG00000248751	RP1-130H16.18	0.144	0.085	0.590278	0.699929	chr22	-	30682813	30682940	30682813	30682937	30683143	30683276
C_D	C	D	ENSG00000185946	RNPC3	0.94	0.97	1.03191	0.699929	chr1	+	104087562	104087724	104087598	104087724	104085917	104086069
C_D	C	D	ENSG00000140400	MAN2C1	0.908	0.948667	1.04479	0.699929	chr15	-	75648641	75648790	75648641	75648721	75648946	75649026
C_D	C	D	ENSG00000110888	CAPRIN2	0.875	0.779	0.890286	0.699929	chr12	-	30867892	30868078	30867892	30868015	30869441	30869610
C_D	C	D	ENSG00000160948	VPS28	0.950667	0.933667	0.982118	0.702999	chr8	-	145650328	145650434	145650328	145650383	145651065	145651155
C_D	C	D	ENSG00000155393	HEATR3	0.0343333	0.0553333	1.61165	0.704046	chr16	+	50118018	50118202	50118044	50118202	50117847	50117938
C_D	C	D	ENSG00000125459	MSTO1	0.0223333	0.035	1.56716	0.705627	chr1	+	155581217	155581394	155581339	155581394	155581006	155581082
C_D	C	D	ENSG00000108509	CAMTA2	0.099	0.0543333	0.548822	0.708812	chr17	-	4885383	4885522	4885383	4885455	4886051	4886187
C_D	C	D	ENSG00000126768	TIMM17B	0.655333	0.781333	1.19227	0.708812	chrX	-	48752634	48753255	48752634	48752737	48754041	48754141
C_D	C	D	ENSG00000022976	ZNF839	0.832667	0.754333	0.905925	0.708812	chr14	+	102807659	102808704	102808439	102808704	102805430	102805560
C_D	C	D	ENSG00000213930	GALT	0.965	0.927333	0.960967	0.708812	chr9	+	34647488	34647564	34647537	34647564	34647085	34647255
C_D	C	D	ENSG00000105699	LSR	0.768667	0.812	1.05637	0.708812	chr19	+	35757738	35757870	35757741	35757870	35757581	35757641
C_D	C	D	ENSG00000135919	SERPINE2	0.243667	0.195	0.800274	0.708812	chr2	-	224845027	224845117	224845027	224845114	224847397	224847498
C_D	C	D	ENSG00000106799	TGFBR1	0.0593333	0.103667	1.74719	0.708812	chr9	+	101894778	101895021	101894790	101895021	101891136	101891382
C_D	C	D	ENSG00000173064	HECTD4	0.174667	0.101333	0.580153	0.708812	chr12	-	112690227	112690362	112690227	112690332	112691846	112691966
C_D	C	D	ENSG00000061938	TNK2	0.896667	0.929	1.03606	0.708812	chr3	-	195594039	195594135	195594039	195594129	195594231	195595580
C_D	C	D	ENSG00000026508	CD44	0.3	0.377333	1.25778	0.708812	chr11	+	35223214	35223334	35223217	35223334	35222628	35222742
C_D	C	D	ENSG00000072778	ACADVL	0.965667	0.953667	0.987573	0.708812	chr17	+	7127798	7127871	7127802	7127871	7127639	7127712
C_D	C	D	ENSG00000170791	CHCHD7	0.256	0.303667	1.1862	0.708812	chr8	+	57128947	57129090	57128991	57129090	57127156	57127226
C_D	C	D	ENSG00000197056	ZMYM1	0.979333	0.923	0.942478	0.708812	chr1	+	35577372	35577513	35577376	35577513	35575894	35576048
C_D	C	D	ENSG00000110455	ACCS	0.125667	0.176667	1.40584	0.708812	chr11	+	44094893	44095067	44094996	44095067	44092805	44092865
C_D	C	D	ENSG00000177728	KIAA0195	0.832333	0.924667	1.11093	0.71186	chr17	+	73481951	73482507	73482370	73482507	73481508	73481628
C_D	C	D	ENSG00000185686	PRAME	0.213	0.254667	1.19562	0.71273	chr22	-	22899231	22899397	22899231	22899329	22899964	22900000
C_D	C	D	ENSG00000182272	B4GALNT4	0.0316667	0.0533333	1.68421	0.71273	chr11	+	380670	380951	380824	380951	380291	380445
C_D	C	D	ENSG00000130684	ZNF337	0.028	0.0143333	0.511905	0.71273	chr20	-	25666631	25666885	25666631	25666758	25667026	25667102
C_D	C	D	ENSG00000111653	ING4	0.302333	0.161	0.532525	0.714111	chr12	-	6761827	6761936	6761827	6761933	6762110	6762216
C_D	C	D	ENSG00000116754	SRSF11	0.238333	0.353333	1.48252	0.71449	chr1	+	70687294	70687522	70687297	70687522	70671406	70671463
C_D	C	D	ENSG00000040275	SPDL1	0.951	0.966667	1.01647	0.715594	chr5	+	169023564	169023705	169023588	169023705	169021574	169021685
C_D	C	D	ENSG00000079974	RABL2B	0.728667	0.333333	0.457457	0.719418	chr22	-	51220615	51220779	51220615	51220775	51221928	51222090
C_D	C	D	ENSG00000120093	HOXB3	0.847	0.924	1.09091	0.719639	chr17	-	46629388	46629722	46629388	46629452	46632892	46632980
C_D	C	D	ENSG00000125967	NECAB3	0.127333	0.196667	1.5445	0.7209	chr20	-	32247690	32247840	32247690	32247809	32248064	32248201
C_D	C	D	ENSG00000110906	KCTD10	0.107667	0.172667	1.60372	0.723662	chr12	-	109895796	109895989	109895796	109895886	109898440	109898610
C_D	C	D	ENSG00000140987	ZSCAN32	0.311	0.445	1.43087	0.723662	chr16	-	3440009	3440183	3440009	3440133	3440422	3440517
C_D	C	D	ENSG00000114867	EIF4G1	0.106667	0.152333	1.42813	0.724111	chr3	+	184033859	184034006	184033919	184034006	184033550	184033644
C_D	C	D	ENSG00000103248	MTHFSD	0.625333	0.512667	0.819829	0.72415	chr16	-	86588250	86588357	86588250	86588354	86588774	86588809
C_D	C	D	ENSG00000105483	CARD8	0.0596667	0.0856667	1.43575	0.725062	chr19	-	48735709	48736046	48735709	48735750	48737659	48737800
C_D	C	D	ENSG00000090686	USP48	0.932667	0.900667	0.96569	0.736783	chr1	-	22056196	22056325	22056196	22056322	22062938	22063118
C_D	C	D	ENSG00000146063	TRIM41	0.818	0.887333	1.08476	0.737789	chr5	+	180660412	180660763	180660635	180660763	180659658	180659889
C_D	C	D	ENSG00000204371	EHMT2	0.0136667	0.03	2.19512	0.737789	chr6	-	31852688	31852832	31852688	31852793	31854357	31854459
C_D	C	D	ENSG00000130475	FCHO1	0.022	0.0446667	2.0303	0.737789	chr19	+	17899078	17899366	17899092	17899366	17898490	17898655
C_D	C	D	ENSG00000213930	GALT	0.024	0.0416667	1.73611	0.73944	chr9	+	34648044	34648168	34648111	34648168	34647653	34647958
C_D	C	D	ENSG00000137868	STRA6	0.016	0.0256667	1.60417	0.74429	chr15	-	74490092	74490203	74490092	74490159	74494495	74494623
C_D	C	D	ENSG00000065029	ZNF76	0.067	0.0383333	0.572139	0.744593	chr6	+	35258029	35258159	35258042	35258159	35255422	35255622
C_D	C	D	ENSG00000141503	MINK1	0.826	0.869667	1.05287	0.744593	chr17	+	4794750	4795011	4794810	4795011	4794245	4794419
C_D	C	D	ENSG00000106638	TBL2	0.0393333	0.0663333	1.68644	0.744593	chr7	-	72988712	72988901	72988712	72988843	72992749	72992906
C_D	C	D	ENSG00000095059	DHPS	0.983667	0.965667	0.981701	0.745478	chr19	-	12786830	12786956	12786830	12786892	12788104	12788210
C_D	C	D	ENSG00000160410	SHKBP1	0.01	0.0196667	1.96667	0.745932	chr19	+	41084353	41084448	41084367	41084448	41084059	41084118
C_D	C	D	ENSG00000171574	ZNF584	0.165667	0.446333	2.69416	0.74782	chr19	+	58927159	58927307	58927185	58927307	58926890	58927013
C_D	C	D	ENSG00000137166	FOXP4	0.728333	0.836	1.14783	0.74782	chr6	+	41555036	41555250	41555039	41555250	41554746	41554894
C_D	C	D	ENSG00000114626	ABTB1	0.921667	0.976667	1.05967	0.749106	chr3	+	127395809	127396129	127396010	127396129	127395378	127395424
C_D	C	D	ENSG00000250479	CHCHD10	0.114333	0.00833333	0.0728863	0.750856	chr22	-	24108314	24108483	24108314	24108462	24109560	24109780
C_D	C	D	ENSG00000071889	FAM3A	0.756333	0.619	0.818422	0.750856	chrX	-	153736804	153737142	153736804	153736983	153740180	153740204
C_D	C	D	ENSG00000172183	ISG20	0.313333	0.453333	1.44681	0.752807	chr15	+	89193465	89195541	89195400	89195541	89182573	89182825
C_D	C	D	ENSG00000197603	C5orf42	0.885	0.906333	1.02411	0.752807	chr5	-	37179462	37179545	37179462	37179542	37180118	37180285
C_D	C	D	ENSG00000131503	ANKHD1	0.825	0.878667	1.06505	0.752807	chr5	+	139866542	139866645	139866590	139866645	139865173	139865317
C_D	C	D	ENSG00000136451	VEZF1	0.139333	0.11	0.789474	0.753582	chr17	-	56057963	56058165	56057963	56058147	56059233	56059297
C_D	C	D	ENSG00000186017	ZNF566	0.248	0.16	0.645161	0.754225	chr19	-	36963812	36963911	36963812	36963908	36964233	36964360
C_D	C	D	ENSG00000196323	ZBTB44	0.931333	0.884333	0.949535	0.754282	chr11	-	130108338	130108502	130108338	130108451	130109706	130109791
C_D	C	D	ENSG00000164855	TMEM184A	0.962333	0.926	0.962245	0.756111	chr7	-	1588154	1589581	1588154	1588324	1589758	1589834
C_D	C	D	ENSG00000114867	EIF4G1	0.82	0.716	0.873171	0.759099	chr3	+	184035534	184035604	184035537	184035604	184035108	184035285
C_D	C	D	ENSG00000147421	HMBOX1	0.847667	0.606667	0.71569	0.759099	chr8	+	28906470	28906565	28906473	28906565	28904874	28904970
C_D	C	D	ENSG00000139974	SLC38A6	0.577	0.305333	0.529174	0.75927	chr14	+	61545527	61545645	61545547	61545645	61518758	61518853
C_D	C	D	ENSG00000167595	C19orf55	0.717333	0.613	0.854554	0.760531	chr19	+	36253153	36253257	36253156	36253257	36252919	36253047
C_D	C	D	ENSG00000070814	TCOF1	0.694333	0.746	1.07441	0.761554	chr5	+	149772267	149772353	149772270	149772353	149771519	149771739
C_D	C	D	ENSG00000109113	RAB34	0.096	0.0746667	0.777778	0.7665	chr17	-	27043010	27043079	27043010	27043076	27043920	27044012
C_D	C	D	ENSG00000114650	SCAP	0.371667	0.253667	0.682511	0.770754	chr3	-	47458793	47459316	47458793	47459313	47459623	47459739
C_D	C	D	ENSG00000196998	WDR45	0.1	0.164667	1.64667	0.773127	chrX	-	48934303	48934412	48934303	48934409	48935495	48935570
C_D	C	D	ENSG00000118495	PLAGL1	0.190667	0.305667	1.60315	0.773127	chr6	-	144281605	144281693	144281605	144281679	144285923	144285955
C_D	C	D	ENSG00000114126	TFDP2	0.257	0.344333	1.33982	0.778336	chr3	-	141692889	141693036	141692889	141693033	141697361	141697524
C_D	C	D	ENSG00000151332	MBIP	0.027	0.0566667	2.09877	0.780626	chr14	-	36783896	36784142	36783896	36784121	36785898	36786018
C_D	C	D	ENSG00000153551	CMTM7	0.16	0.264333	1.65208	0.780904	chr3	+	32493557	32493965	32493883	32493965	32483331	32483505
C_D	C	D	ENSG00000180071	ANKRD18A	0.0773333	0.165667	2.14224	0.781102	chr9	-	38571354	38573126	38571354	38572056	38575472	38575695
C_D	C	D	ENSG00000119777	TMEM214	0.562333	0.816333	1.45169	0.781542	chr2	+	27260657	27260760	27260682	27260760	27260428	27260570
C_D	C	D	ENSG00000166783	KIAA0430	0.192	0.316333	1.64757	0.781542	chr16	-	15716790	15716983	15716790	15716980	15718625	15718784
C_D	C	D	ENSG00000083290	ULK2	0.976333	0.954	0.977125	0.781542	chr17	-	19689249	19689399	19689249	19689318	19698934	19699038
C_D	C	D	ENSG00000124508	BTN2A2	0.916	1	1.0917	0.786099	chr6	+	26392602	26395102	26394525	26395102	26391030	26391057
C_D	C	D	ENSG00000196323	ZBTB44	0.911667	0.861333	0.94479	0.786099	chr11	-	130108338	130108502	130108338	130108448	130109706	130109791
C_D	C	D	ENSG00000154529	CNTNAP3B	0.446667	0.309667	0.693284	0.793987	chr9	+	43861002	43861206	43861005	43861206	43853496	43853616
C_D	C	D	ENSG00000155275	TRMT44	0.882333	0.763	0.864753	0.793987	chr4	+	8451395	8451615	8451424	8451615	8448202	8448317
C_D	C	D	ENSG00000247774	PCED1B-AS1	0.309667	0.637667	2.0592	0.794751	chr12	-	47603063	47603265	47603063	47603241	47604422	47604544
C_D	C	D	ENSG00000140983	RHOT2	0.979667	0.963667	0.983668	0.801745	chr16	+	721082	721203	721114	721203	720891	721000
C_D	C	D	ENSG00000109381	ELF2	0.286333	0.220667	0.770664	0.801745	chr4	-	139993019	139993193	139993019	139993157	139994607	139994721
C_D	C	D	ENSG00000170525	PFKFB3	0.0133333	0.0193333	1.45	0.803787	chr10	+	6261481	6261656	6261531	6261656	6259097	6259154
C_D	C	D	ENSG00000170854	MINA	0.778667	0.710667	0.912671	0.803787	chr3	-	97668687	97668859	97668687	97668856	97669629	97669732
C_D	C	D	ENSG00000164136	IL15	0.679333	0.797333	1.1737	0.803787	chr4	+	142640518	142640629	142640530	142640629	142609974	142610188
C_D	C	D	ENSG00000189283	FHIT	0.521667	0.486333	0.932268	0.803787	chr3	-	59735035	59735305	59735035	59735294	59737946	59738047
C_D	C	D	ENSG00000140319	SRP14	0.94	0.933	0.992553	0.804789	chr15	-	40329509	40329556	40329509	40329549	40330482	40330595
C_D	C	D	ENSG00000213023	SYT3	0.234667	0.506667	2.15909	0.810089	chr19	-	51140520	51141047	51140520	51140683	51142281	51142419
C_D	C	D	ENSG00000140854	KATNB1	0.121333	0.166	1.36813	0.810857	chr16	+	57789701	57789829	57789752	57789829	57789256	57789406
C_D	C	D	ENSG00000118046	STK11	0.965	0.981333	1.01693	0.812362	chr19	+	1226452	1226662	1226457	1226662	1222983	1223171
C_D	C	D	ENSG00000126246	IGFLR1	0.928667	0.947667	1.02046	0.812362	chr19	-	36230610	36230989	36230610	36230987	36231280	36231465
C_D	C	D	ENSG00000167604	NFKBID	0.215	0.348333	1.62016	0.812362	chr19	-	36387814	36388005	36387814	36387960	36388552	36388758
C_D	C	D	ENSG00000110075	PPP6R3	0.984	0.968333	0.984079	0.812362	chr11	+	68380533	68382720	68382099	68382720	68377371	68377491
C_D	C	D	ENSG00000126746	ZNF384	0.989	0.974333	0.98517	0.812362	chr12	-	6788620	6788691	6788620	6788687	6797332	6797392
C_D	C	D	ENSG00000127616	SMARCA4	0.755667	0.615	0.813851	0.812362	chr19	+	11168930	11169039	11168933	11169039	11151973	11152236
C_D	C	D	ENSG00000168778	TCTN2	0.740667	0.646	0.872187	0.813854	chr12	+	124158161	124158357	124158164	124158357	124156602	124156679
C_D	C	D	ENSG00000124214	STAU1	0.104667	0.0806667	0.770701	0.81561	chr20	-	47740911	47741142	47740911	47741124	47752369	47752468
C_D	C	D	ENSG00000119953	SMNDC1	0.017	0.0253333	1.4902	0.817173	chr10	-	112057324	112057503	112057324	112057486	112058405	112058548
C_D	C	D	ENSG00000124593	PRICKLE4	0.453333	0.287333	0.633824	0.820896	chr6	+	41754177	41755563	41754499	41755563	41753865	41754070
C_D	C	D	ENSG00000131748	STARD3	0.03	0.042	1.4	0.823143	chr17	+	37816412	37816526	37816463	37816526	37815713	37815806
C_D	C	D	ENSG00000103043	VAC14	0.905667	0.935333	1.03276	0.824119	chr16	-	70731041	70731160	70731041	70731076	70732539	70732714
C_D	C	D	ENSG00000143801	PSEN2	0.711667	0.651667	0.915691	0.824119	chr1	+	227079443	227079545	227079446	227079545	227078978	227079062
C_D	C	D	ENSG00000099330	OCEL1	0.100667	0.139333	1.38411	0.824119	chr19	+	17339239	17340024	17339611	17340024	17339064	17339118
C_D	C	D	ENSG00000146872	TLK2	0.621667	0.451	0.725469	0.824505	chr17	+	60558481	60558567	60558484	60558567	60556385	60556651
C_D	C	D	ENSG00000113761	ZNF346	0.0836667	0.130333	1.55777	0.825456	chr5	+	176477703	176477937	176477751	176477937	176471389	176471534
C_D	C	D	ENSG00000119688	ABCD4	0.804	0.705	0.876866	0.825739	chr14	-	74759450	74759951	74759450	74759572	74761850	74761901
C_D	C	D	ENSG00000143952	VPS54	0.359667	0.297	0.825765	0.826578	chr2	-	64208779	64209021	64208779	64208985	64210997	64211153
C_D	C	D	ENSG00000050130	JKAMP	0.972333	0.984333	1.01234	0.826578	chr14	+	59953430	59953522	59953448	59953522	59951707	59951834
C_D	C	D	ENSG00000011275	RNF216	0.368333	0.448	1.21629	0.826578	chr7	-	5780603	5781446	5780603	5781275	5792476	5792610
C_D	C	D	ENSG00000073921	PICALM	0.893333	0.925333	1.03582	0.828826	chr11	-	85701292	85701442	85701292	85701421	85707868	85707972
C_D	C	D	ENSG00000196562	SULF2	0.963333	0.975	1.01211	0.828826	chr20	-	46288440	46288474	46288440	46288465	46290516	46290640
C_D	C	D	ENSG00000122515	ZMIZ2	0.820667	0.909333	1.10804	0.829065	chr7	+	44796573	44796748	44796641	44796748	44796023	44796138
C_D	C	D	ENSG00000116815	CD58	0.0316667	0.007	0.221053	0.829065	chr1	-	117061852	117061924	117061852	117061889	117064527	117064605
C_D	C	D	ENSG00000173120	KDM2A	0.964	0.996333	1.03354	0.829065	chr11	+	66985201	66985355	66985226	66985355	66983326	66983420
C_D	C	D	ENSG00000148143	ZNF462	0.329	0.532333	1.61803	0.829122	chr9	+	109694543	109694830	109694726	109694830	109692805	109692970
C_D	C	D	ENSG00000185686	PRAME	0.0616667	0.0793333	1.28649	0.83841	chr22	-	22899231	22899397	22899231	22899350	22899964	22900000
C_D	C	D	ENSG00000132535	DLG4	0.323	0.123667	0.382869	0.839561	chr17	-	7107326	7107386	7107326	7107377	7107517	7107571
C_D	C	D	ENSG00000064115	TM7SF3	0.0296667	0.0216667	0.730337	0.839561	chr12	-	27152458	27152699	27152458	27152609	27156168	27156323
C_D	C	D	ENSG00000155096	AZIN1	0.0296667	0.0146667	0.494382	0.840215	chr8	-	103862226	103862393	103862226	103862372	103870240	103870378
C_D	C	D	ENSG00000103852	TTC23	0.147333	0.207333	1.40724	0.841374	chr15	-	99679521	99679781	99679521	99679604	99696352	99696502
C_D	C	D	ENSG00000215883	CYB5RL	0.220333	0.420333	1.90772	0.841684	chr1	-	54653324	54653555	54653324	54653412	54656410	54656569
C_D	C	D	ENSG00000130023	ERMARD	0.951	0.913	0.960042	0.841684	chr6	+	170155378	170155518	170155383	170155518	170153959	170154128
C_D	C	D	ENSG00000115109	EPB41L5	0.923333	0.792667	0.858484	0.841684	chr2	+	120925452	120925583	120925455	120925583	120925041	120925083
C_D	C	D	ENSG00000167384	ZNF180	0.856667	0.879	1.02607	0.841684	chr19	-	45001335	45001429	45001335	45001424	45004249	45004574
C_D	C	D	ENSG00000105443	CYTH2	0.00733333	0.0136667	1.86364	0.848273	chr19	+	48976978	48977274	48977161	48977274	48976554	48976635
C_D	C	D	ENSG00000258289	CHURC1	0.172	0.142667	0.829457	0.848273	chr14	+	65392724	65392798	65392727	65392798	65390708	65390844
C_D	C	D	ENSG00000183323	CCDC125	0.154	0.0823333	0.534632	0.848273	chr5	-	68609811	68609873	68609811	68609870	68616063	68616407
C_D	C	D	ENSG00000149532	CPSF7	0.506	0.788	1.55731	0.848273	chr11	-	61188525	61188602	61188525	61188599	61188861	61189080
C_D	C	D	ENSG00000157399	ARSE	0.139333	0.109333	0.784689	0.851397	chrX	-	2878418	2878509	2878418	2878461	2882264	2882305
C_D	C	D	ENSG00000106263	EIF3B	0.505	0.543	1.07525	0.851792	chr7	+	2419838	2420375	2419913	2420375	2419028	2419146
C_D	C	D	ENSG00000072778	ACADVL	0.866	0.823	0.950346	0.853139	chr17	+	7123782	7123995	7123922	7123995	7123440	7123516
C_D	C	D	ENSG00000140400	MAN2C1	0.015	0.022	1.46667	0.853443	chr15	-	75659851	75660318	75659851	75659975	75660413	75660539
C_D	C	D	ENSG00000139428	MMAB	0.0933333	0.112333	1.20357	0.856434	chr12	-	109998844	109999134	109998844	109998909	109999224	109999322
C_D	C	D	ENSG00000168661	ZNF30	0.566333	0.448333	0.791642	0.861397	chr19	+	35424528	35424627	35424531	35424627	35422746	35422897
C_D	C	D	ENSG00000243364	EFNA4	0.361667	0.508667	1.40645	0.866624	chr1	+	155041474	155042014	155041494	155042014	155039847	155039916
C_D	C	D	ENSG00000102178	UBL4A	0.0226667	0.0316667	1.39706	0.866624	chrX	-	153714109	153714422	153714109	153714318	153714566	153714672
C_D	C	D	ENSG00000100241	SBF1	0.147333	0.196333	1.33258	0.866624	chr22	-	50905960	50906122	50905960	50906119	50906214	50906352
C_D	C	D	ENSG00000108666	C17orf75	0.861667	0.775	0.89942	0.866624	chr17	-	30666831	30666981	30666831	30666943	30668222	30668303
C_D	C	D	ENSG00000102878	HSF4	0.207	0.327667	1.58293	0.866624	chr16	+	67201622	67201850	67201726	67201850	67201377	67201502
C_D	C	D	ENSG00000111011	RSRC2	0.561667	0.51	0.908012	0.866624	chr12	-	122992764	122992997	122992764	122992994	122995655	122995735
C_D	C	D	ENSG00000076864	RAP1GAP	0.0706667	0.0456667	0.646226	0.866688	chr1	-	21924453	21924588	21924453	21924557	21924892	21924995
C_D	C	D	ENSG00000112242	E2F3	0.830667	0.879	1.05819	0.866688	chr6	+	20481436	20481656	20481454	20481656	20480076	20480188
C_D	C	D	ENSG00000129292	PHF20L1	0.205667	0.137	0.666126	0.866688	chr8	+	133816825	133816985	133816856	133816985	133816063	133816277
C_D	C	D	ENSG00000223959	AFG3L1P	0.409667	0.309333	0.755085	0.867857	chr16	+	90061100	90063031	90061166	90063031	90060175	90060301
C_D	C	D	ENSG00000123473	STIL	0.678667	0.747667	1.10167	0.868156	chr1	-	47728574	47728785	47728574	47728734	47735306	47735538
C_D	C	D	ENSG00000125912	NCLN	0.609	0.555667	0.912425	0.869594	chr19	+	3206259	3206423	3206262	3206423	3206149	3206188
C_D	C	D	ENSG00000099804	CDC34	0.855	0.770333	0.900975	0.869636	chr19	+	541342	541585	541345	541585	537012	537147
C_D	C	D	ENSG00000095906	NUBP2	0.990333	0.981333	0.990912	0.872141	chr16	+	1838138	1838208	1838161	1838208	1837941	1838052
C_D	C	D	ENSG00000167965	MLST8	0.0663333	0.084	1.26633	0.872141	chr16	+	2256479	2256660	2256497	2256660	2256358	2256410
C_D	C	D	ENSG00000123562	MORF4L2	0.725333	0.686	0.945772	0.872633	chrX	-	102933426	102933579	102933426	102933528	102939608	102939657
C_D	C	D	ENSG00000144306	SCRN3	0.903333	0.826333	0.91476	0.872633	chr2	+	175263002	175263170	175263093	175263170	175260472	175260545
C_D	C	D	ENSG00000104047	DTWD1	0.100667	0.193333	1.92053	0.874925	chr15	+	49923152	49923255	49923197	49923255	49917309	49917628
C_D	C	D	ENSG00000135049	AGTPBP1	0.688333	0.766667	1.1138	0.878599	chr9	-	88270057	88270235	88270057	88270115	88272349	88272558
C_D	C	D	ENSG00000004975	DVL2	0.956333	0.973	1.01743	0.878599	chr17	-	7130973	7131102	7130973	7131030	7131295	7131363
C_D	C	D	ENSG00000182087	TMEM259	0.852333	0.819667	0.961674	0.878599	chr19	-	1011578	1011662	1011578	1011611	1011739	1011797
C_D	C	D	ENSG00000110011	DNAJC4	0.02	0.0313333	1.56667	0.879521	chr11	+	63999865	64000086	63999901	64000086	63999349	63999436
C_D	C	D	ENSG00000066926	FECH	0.016	0.025	1.5625	0.88007	chr18	-	55238623	55238835	55238623	55238772	55240477	55240597
C_D	C	D	ENSG00000096063	SRPK1	0.0106667	0.0226667	2.125	0.88007	chr6	-	35858671	35858818	35858671	35858790	35888244	35888305
C_D	C	D	ENSG00000011478	QPCTL	0.968	0.941667	0.972796	0.88007	chr19	+	46198694	46198976	46198890	46198976	46196670	46196814
C_D	C	D	ENSG00000111653	ING4	0.943667	0.906	0.960085	0.880104	chr12	-	6761436	6761584	6761436	6761475	6761827	6761936
C_D	C	D	ENSG00000106078	COBL	0.371667	0.488667	1.3148	0.880104	chr7	-	51092805	51093069	51092805	51092928	51094242	51094362
C_D	C	D	ENSG00000196547	MAN2A2	0.259	0.330333	1.27542	0.880104	chr15	+	91455746	91455894	91455771	91455894	91455272	91455509
C_D	C	D	ENSG00000130544	ZNF557	0.548667	0.707667	1.28979	0.880104	chr19	+	7075665	7075754	7075686	7075754	7075006	7075116
C_D	C	D	ENSG00000136279	DBNL	0.335333	0.279	0.832008	0.880693	chr7	+	44098027	44098079	44098030	44098079	44097727	44097879
C_D	C	D	ENSG00000155256	ZFYVE27	0.393333	0.326	0.828814	0.880693	chr10	+	99511132	99511219	99511147	99511219	99510087	99510227
C_D	C	D	ENSG00000166260	COX11	0.847667	0.810333	0.955958	0.880693	chr17	-	53038479	53040276	53038479	53038673	53040666	53040792
C_D	C	D	ENSG00000057935	MTA3	0.553667	0.497	0.897652	0.880693	chr2	+	42931333	42931458	42931336	42931458	42924915	42924974
C_D	C	D	ENSG00000143398	PIP5K1A	0.380333	0.318333	0.836985	0.880693	chr1	+	151196720	151196755	151196723	151196755	151171028	151171557
C_D	C	D	ENSG00000103460	TOX3	0.825	0.818667	0.992323	0.880693	chr16	-	52497845	52498100	52497845	52498097	52502420	52502486
C_D	C	D	ENSG00000165752	STK32C	0.0526667	0.0733333	1.39241	0.880693	chr10	-	134041480	134041693	134041480	134041632	134059403	134059459
C_D	C	D	ENSG00000164180	TMEM161B	0.908333	0.933	1.02716	0.887205	chr5	-	87502845	87502997	87502845	87502959	87516379	87516536
C_D	C	D	ENSG00000185946	RNPC3	0.844333	0.761667	0.902092	0.887205	chr1	+	104085917	104086069	104085920	104086069	104083971	104084097
C_D	C	D	ENSG00000177311	ZBTB38	0.689	0.777333	1.12821	0.890107	chr3	+	141157084	141157207	141157109	141157207	141122768	141122873
C_D	C	D	ENSG00000114388	NPRL2	0.925667	0.882667	0.953547	0.890363	chr3	-	50387095	50387264	50387095	50387259	50387361	50387453
C_D	C	D	ENSG00000220785	MTMR9LP	0.666667	0.508667	0.763	0.890363	chr1	-	32700552	32700811	32700552	32700714	32704895	32705026
C_D	C	D	ENSG00000228106	RP11-452F19.3	0.285667	0.195333	0.683781	0.891507	chr1	+	223010264	223010726	223010337	223010726	223008460	223008557
C_D	C	D	ENSG00000075089	ACTR6	0.955333	0.972667	1.01814	0.891507	chr12	+	100613785	100613924	100613845	100613924	100612192	100612364
C_D	C	D	ENSG00000171608	PIK3CD	0.07	0	0	0.891507	chr1	+	9780491	9780719	9780668	9780719	9780169	9780300
C_D	C	D	ENSG00000123992	DNPEP	0.013	0.0226667	1.74359	0.892917	chr2	-	220250352	220250473	220250352	220250428	220250689	220250820
C_D	C	D	ENSG00000015479	MATR3	0.0606667	0.052	0.857143	0.892917	chr5	+	138660984	138661351	138661128	138661351	138658286	138658656
C_D	C	D	ENSG00000029363	BCLAF1	0.911667	0.931667	1.02194	0.895612	chr6	-	136596980	136597646	136596980	136597127	136599002	136599914
C_D	C	D	ENSG00000122515	ZMIZ2	0.922333	0.957667	1.03831	0.898125	chr7	+	44796545	44796748	44796641	44796748	44796023	44796138
C_D	C	D	ENSG00000144061	NPHP1	0.391333	0.187	0.477853	0.898556	chr2	-	110920624	110920712	110920624	110920709	110922264	110922307
C_D	C	D	ENSG00000103197	TSC2	0.482333	0.559667	1.16033	0.899523	chr16	+	2129032	2129197	2129035	2129197	2126491	2126586
C_D	C	D	ENSG00000167380	ZNF226	0.974667	0.952333	0.977086	0.899523	chr19	+	44674187	44674248	44674192	44674248	44669740	44669960
C_D	C	D	ENSG00000213930	GALT	0.912667	0.837667	0.917823	0.899523	chr9	+	34647471	34647564	34647537	34647564	34647085	34647255
C_D	C	D	ENSG00000102858	MGRN1	0.097	0.0746667	0.769759	0.899523	chr16	+	4736259	4740973	4738796	4740973	4733843	4733933
C_D	C	D	ENSG00000124155	PIGT	0.0183333	0.012	0.654545	0.899523	chr20	+	44048112	44048230	44048143	44048230	44047934	44048035
C_D	C	D	ENSG00000100711	ZFYVE21	0.00566667	0.0223333	3.94118	0.899523	chr14	+	104193895	104194251	104194082	104194251	104193128	104193179
C_D	C	D	ENSG00000161013	MGAT4B	0.754333	0.670333	0.888643	0.899523	chr5	-	179228553	179228719	179228553	179228692	179228783	179228969
C_D	C	D	ENSG00000100425	BRD1	0.5	0.607667	1.21533	0.899523	chr22	-	50181037	50181535	50181037	50181142	50187681	50187942
C_D	C	D	ENSG00000109775	UFSP2	0.0126667	0.0246667	1.94737	0.899955	chr4	-	186326933	186327113	186326933	186327010	186329089	186329214
C_D	C	D	ENSG00000215041	NEURL4	0.892667	0.834667	0.935026	0.899955	chr17	-	7221587	7221993	7221587	7221675	7222368	7222527
C_D	C	D	ENSG00000100425	BRD1	0.278667	0.383	1.3744	0.899955	chr22	-	50181037	50181170	50181037	50181142	50187681	50187942
C_D	C	D	ENSG00000197070	ARRDC1	0.0583333	0.0953333	1.63429	0.899985	chr9	+	140507864	140507962	140507911	140507962	140507347	140507458
C_D	C	D	ENSG00000135597	REPS1	0.270333	0.165	0.610358	0.900472	chr6	-	139238691	139238783	139238691	139238761	139241351	139241453
C_D	C	D	ENSG00000181523	SGSH	0.0406667	0.0753333	1.85246	0.901388	chr17	-	78188413	78188582	78188413	78188564	78188831	78188937
C_D	C	D	ENSG00000187049	TMEM216	0.0756667	0.118	1.55947	0.902319	chr11	+	61165199	61165447	61165245	61165447	61161355	61161448
C_D	C	D	ENSG00000141198	TOM1L1	0.954333	0.935	0.979742	0.903401	chr17	+	53026878	53026984	53026911	53026984	53024621	53024673
C_D	C	D	ENSG00000131653	TRAF7	0.0143333	0.023	1.60465	0.903427	chr16	+	2215857	2215937	2215879	2215937	2213883	2214002
C_D	C	D	ENSG00000145014	TMEM44	0.938667	0.989333	1.05398	0.903427	chr3	-	194346625	194346719	194346625	194346655	194349111	194349238
C_D	C	D	ENSG00000166164	BRD7	0.365667	0.324	0.886053	0.905401	chr16	-	50354573	50354688	50354573	50354685	50355892	50355949
C_D	C	D	ENSG00000164327	RICTOR	0.731333	0.832333	1.1381	0.905754	chr5	-	38945592	38945826	38945592	38945712	38946569	38946654
C_D	C	D	ENSG00000169718	DUS1L	0.925667	0.946333	1.02233	0.905754	chr17	-	80016216	80016292	80016216	80016284	80016656	80016694
C_D	C	D	ENSG00000155229	MMS19	0.0266667	0.0416667	1.5625	0.907072	chr10	-	99227261	99227360	99227261	99227340	99228008	99228163
C_D	C	D	ENSG00000100813	ACIN1	0.803333	0.833667	1.03776	0.908541	chr14	-	23533313	23533466	23533313	23533430	23533563	23533694
C_D	C	D	ENSG00000244026	FAM86DP	0.146	0.0893333	0.611872	0.908541	chr3	-	75475600	75475772	75475600	75475750	75479982	75480065
C_D	C	D	ENSG00000152894	PTPRK	0.850667	0.908667	1.06818	0.908541	chr6	-	128330274	128330413	128330274	128330410	128385902	128385939
C_D	C	D	ENSG00000215041	NEURL4	0.947667	0.915333	0.965881	0.908541	chr17	-	7227426	7227589	7227426	7227585	7227713	7227799
C_D	C	D	ENSG00000213185	FAM24B	0.741667	0.628667	0.84764	0.908706	chr10	-	124609939	124610066	124609939	124610036	124615160	124615302
C_D	C	D	ENSG00000141994	DUS3L	0.298667	0.384667	1.28795	0.908867	chr19	-	5786759	5786930	5786759	5786856	5787071	5787182
C_D	C	D	ENSG00000137100	DCTN3	0.0193333	0.0146667	0.758621	0.908919	chr9	-	34614038	34614195	34614038	34614098	34614706	34614765
C_D	C	D	ENSG00000128604	IRF5	0.643667	0.785333	1.22009	0.908919	chr7	+	128587283	128587589	128587331	128587589	128587076	128587110
C_D	C	D	ENSG00000076928	ARHGEF1	0.883	0.822333	0.931295	0.908919	chr19	+	42396095	42396444	42396401	42396444	42392822	42392936
C_D	C	D	ENSG00000103121	CMC2	0.269667	0.489667	1.81582	0.912846	chr16	-	81031889	81032078	81031889	81031959	81040338	81040499
C_D	C	D	ENSG00000071889	FAM3A	0.0403333	0.0503333	1.24793	0.912933	chrX	-	153736804	153737142	153736804	153736928	153740180	153740204
C_D	C	D	ENSG00000187607	ZNF286A	0.887333	0.789	0.889181	0.914773	chr17	+	15603361	15603680	15603448	15603680	15602890	15603091
C_D	C	D	ENSG00000005700	IBTK	0.944	0.919333	0.97387	0.914911	chr6	-	82906014	82906163	82906014	82906118	82909857	82909970
C_D	C	D	ENSG00000143437	ARNT	0.849667	0.892	1.04982	0.914911	chr1	-	150802379	150802456	150802379	150802441	150804293	150804379
C_D	C	D	ENSG00000148334	PTGES2	0.984667	0.978	0.99323	0.915676	chr9	-	130885980	130886130	130885980	130886126	130886770	130886829
C_D	C	D	ENSG00000163040	CCDC74A	0.425667	0.353	0.829287	0.915676	chr2	+	132288151	132288400	132288349	132288400	132287219	132287264
C_D	C	D	ENSG00000107485	GATA3	0.887667	0.816	0.919264	0.915676	chr10	+	8105955	8106101	8105958	8106101	8100267	8100804
C_D	C	D	ENSG00000157881	PANK4	0.843667	0.763	0.904386	0.916936	chr1	-	2442116	2442221	2442116	2442187	2442776	2442826
C_D	C	D	ENSG00000196507	TCEAL3	0.939	0.976333	1.03976	0.917455	chrX	+	102863965	102864855	102863970	102864855	102863531	102863601
C_D	C	D	ENSG00000108788	MLX	0.362333	0.411667	1.13615	0.917455	chr17	+	40720487	40720961	40720854	40720961	40719636	40719673
C_D	C	D	ENSG00000188629	ZNF177	1	0.774667	0.774667	0.917455	chr19	+	9491343	9493291	9491823	9493291	9490732	9490815
C_D	C	D	ENSG00000175309	PHYKPL	0.954667	0.927333	0.971369	0.919487	chr5	-	177649355	177649546	177649355	177649493	177649852	177649935
C_D	C	D	ENSG00000110075	PPP6R3	0.873333	0.841	0.962977	0.92078	chr11	+	68355394	68355492	68355412	68355492	68350510	68350597
C_D	C	D	ENSG00000169592	INO80E	0.069	0.0576667	0.835749	0.921776	chr16	+	30012532	30012851	30012734	30012851	30012249	30012361
C_D	C	D	ENSG00000143850	PLEKHA6	0.499	0.647333	1.29726	0.921776	chr1	-	204230433	204230636	204230433	204230576	204234069	204234170
C_D	C	D	ENSG00000168268	NT5DC2	0.962667	0.973667	1.01143	0.922114	chr3	-	52558402	52558747	52558402	52558627	52558832	52558897
C_D	C	D	ENSG00000114982	KANSL3	0.44	0.370333	0.841667	0.923601	chr2	-	97297048	97297280	97297048	97297219	97302657	97302922
C_D	C	D	ENSG00000076513	ANKRD13A	0.892667	0.835	0.9354	0.923601	chr12	+	110465509	110465571	110465512	110465571	110463546	110463628
C_D	C	D	ENSG00000122085	MTERFD2	1	0.894667	0.894667	0.923601	chr2	-	242033691	242033847	242033691	242033844	242036657	242036842
C_D	C	D	ENSG00000161082	CELF5	0.442667	0.601667	1.35919	0.923601	chr19	+	3295041	3297074	3296755	3297074	3293316	3293484
C_D	C	D	ENSG00000157353	FUK	0.091	0.129333	1.42125	0.923601	chr16	+	70512699	70513306	70513082	70513306	70512453	70512553
C_D	C	D	ENSG00000118495	PLAGL1	0.198333	0.091	0.458824	0.923601	chr6	-	144281605	144281717	144281605	144281693	144285923	144285955
C_D	C	D	ENSG00000100949	RABGGTA	0.0553333	0.0783333	1.41566	0.923601	chr14	-	24740042	24740204	24740042	24740153	24740318	24740375
C_D	C	D	ENSG00000143156	NME7	0.809333	0.752667	0.929984	0.923601	chr1	-	169293630	169293738	169293630	169293707	169336945	169337184
C_D	C	D	ENSG00000105647	PIK3R2	0.0173333	0.0296667	1.71154	0.923996	chr19	+	18276920	18277112	18276969	18277112	18274072	18274198
C_D	C	D	ENSG00000170364	SETMAR	1	0.872667	0.872667	0.925692	chr3	+	4355330	4355445	4355350	4355445	4354581	4354913
C_D	C	D	ENSG00000132466	ANKRD17	0.876333	0.929333	1.06048	0.926971	chr4	-	74000833	74000982	74000833	74000979	74007457	74007560
C_D	C	D	ENSG00000135597	REPS1	0.844667	0.783	0.926993	0.926971	chr6	-	139238691	139238764	139238691	139238761	139241351	139241453
C_D	C	D	ENSG00000226711	FAM66C	0.862333	0.661	0.766525	0.926971	chr12	+	8347308	8347392	8347324	8347392	8346798	8347077
C_D	C	D	ENSG00000185627	PSMD13	0.988	0.979	0.990891	0.927052	chr11	+	244040	244216	244160	244216	238997	239076
C_D	C	D	ENSG00000163697	APBB2	0.734667	0.634	0.862976	0.927052	chr4	-	40946881	40947090	40946881	40947087	41015599	41016402
C_D	C	D	ENSG00000114770	ABCC5	0.690667	0.544667	0.78861	0.927052	chr3	-	183703091	183703243	183703091	183703166	183705557	183705705
C_D	C	D	ENSG00000198160	MIER1	0.496667	0.804	1.61879	0.927325	chr1	+	67394569	67394646	67394572	67394646	67391824	67391925
C_D	C	D	ENSG00000115446	UNC50	0.0216667	0.0343333	1.58462	0.927325	chr2	+	99234608	99234978	99234630	99234978	99232894	99232996
C_D	C	D	ENSG00000133488	SEC14L4	0.198667	0.371333	1.86913	0.927325	chr22	-	30899663	30899755	30899663	30899739	30901544	30901698
C_D	C	D	ENSG00000103365	GGA2	0.0706667	0.0903333	1.2783	0.928738	chr16	-	23504680	23504908	23504680	23504779	23505623	23505699
C_D	C	D	ENSG00000176623	RMDN1	0.864667	0.828333	0.95798	0.939061	chr8	-	87487048	87487182	87487048	87487143	87489522	87489553
C_D	C	D	ENSG00000135473	PAN2	0.723	0.611	0.84509	0.939061	chr12	-	56717820	56717969	56717820	56717966	56718077	56718277
C_D	C	D	ENSG00000110200	ANAPC15	0.705333	0.669	0.948488	0.942596	chr11	-	71822202	71822332	71822202	71822327	71822457	71822542
C_D	C	D	ENSG00000159214	CCDC24	0.604667	0.721667	1.1935	0.942596	chr1	+	44459511	44459636	44459561	44459636	44458194	44458311
C_D	C	D	ENSG00000137868	STRA6	0.075	0.0983333	1.31111	0.942596	chr15	-	74488348	74488595	74488348	74488488	74489678	74489764
C_D	C	D	ENSG00000083896	YTHDC1	0.186667	0.227333	1.21786	0.943579	chr4	-	69184407	69184471	69184407	69184447	69184543	69184580
C_D	C	D	ENSG00000139436	GIT2	0.876667	0.922	1.05171	0.943579	chr12	-	110403330	110403382	110403330	110403379	110405262	110405308
C_D	C	D	ENSG00000076928	ARHGEF1	0.011	0.0173333	1.57576	0.943579	chr19	+	42407807	42407936	42407858	42407936	42407456	42407557
C_D	C	D	ENSG00000174365	SNHG11	0.266333	0.209333	0.785982	0.945395	chr20	+	37078904	37079090	37078978	37079090	37077304	37077373
C_D	C	D	ENSG00000157450	RNF111	0.238667	0.186	0.77933	0.945611	chr15	+	59376300	59376453	59376327	59376453	59373134	59373483
C_D	C	D	ENSG00000140474	ULK3	0.928667	0.902667	0.972003	0.946824	chr15	-	75134415	75134536	75134415	75134459	75134620	75134761
C_D	C	D	ENSG00000117713	ARID1A	0.719	0.789333	1.09782	0.948776	chr1	+	27099302	27099478	27099305	27099478	27098990	27099123
C_D	C	D	ENSG00000089053	ANAPC5	0.816333	0.840667	1.02981	0.955623	chr12	-	121766118	121766300	121766118	121766261	121768385	121768475
C_D	C	D	ENSG00000167118	URM1	0.0806667	0.066	0.818182	0.957131	chr9	+	131140273	131140385	131140314	131140385	131133639	131133694
C_D	C	D	ENSG00000131591	C1orf159	0.084	0.048	0.571429	0.958836	chr1	-	1025732	1025967	1025732	1025808	1026851	1026945
C_D	C	D	ENSG00000125089	SH3TC1	0.547667	0.338667	0.618381	0.958938	chr4	+	8211391	8211549	8211474	8211549	8206893	8207093
C_D	C	D	ENSG00000170919	TPT1-AS1	0.867667	1	1.15252	0.959734	chr13	+	45951195	45951350	45951274	45951350	45944093	45944317
C_D	C	D	ENSG00000110583	NAA40	0.107333	0.132333	1.23292	0.960405	chr11	+	63714196	63714475	63714422	63714475	63713311	63713407
C_D	C	D	ENSG00000117602	RCAN3	0.966333	0.938	0.97068	0.960405	chr1	+	24859572	24859744	24859602	24859744	24857707	24857881
C_D	C	D	ENSG00000157693	C9orf91	0.173667	0.269333	1.55086	0.960405	chr9	+	117386415	117386739	117386629	117386739	117379397	117379581
C_D	C	D	ENSG00000152457	DCLRE1C	0.872667	0.566667	0.649351	0.961532	chr10	-	14984112	14984434	14984112	14984239	14987103	14987188
C_D	C	D	ENSG00000160741	CRTC2	0.0976667	0.138	1.41297	0.961532	chr1	-	153925046	153925126	153925046	153925111	153925280	153925310
C_D	C	D	ENSG00000166801	FAM111A	0.465333	0.610667	1.31232	0.961532	chr11	+	58910969	58913329	58913299	58913329	58910555	58910777
C_D	C	D	ENSG00000130270	ATP8B3	0.0786667	0.0543333	0.690678	0.961548	chr19	-	1806095	1806507	1806095	1806168	1806626	1806688
C_D	C	D	ENSG00000168374	ARF4	0.0156667	0.0106667	0.680851	0.961821	chr3	-	57569624	57569759	57569624	57569734	57570110	57570191
C_D	C	D	ENSG00000198468	FLVCR1-AS1	0.544333	0.429	0.78812	0.961821	chr1	-	213029945	213030514	213029945	213030260	213031107	213031430
C_D	C	D	ENSG00000100796	SMEK1	0.978667	0.968333	0.989441	0.963495	chr14	-	91928392	91928583	91928392	91928565	91929078	91929221
C_D	C	D	ENSG00000128585	MKLN1	0.0283333	0.008	0.282353	0.97013	chr7	+	131083996	131084192	131083999	131084192	131082025	131082135
C_D	C	D	ENSG00000131848	ZSCAN5A	0.799	0.648667	0.811848	0.970858	chr19	-	56732680	56733695	56732680	56733692	56733959	56734110
C_D	C	D	ENSG00000117859	OSBPL9	0.021	0.035	1.66667	0.974165	chr1	+	52226337	52226452	52226361	52226452	52221991	52222030
C_D	C	D	ENSG00000068137	PLEKHH3	0.937	0.892333	0.95233	0.974165	chr17	-	40824103	40824410	40824103	40824230	40825193	40825314
C_D	C	D	ENSG00000008382	MPND	0.932667	0.962667	1.03217	0.976234	chr19	+	4357249	4357418	4357336	4357418	4355093	4355170
C_D	C	D	ENSG00000183048	SLC25A10	0.266667	0.487667	1.82875	0.977506	chr17	+	79684723	79684891	79684786	79684891	79684428	79684521
C_D	C	D	ENSG00000085831	TTC39A	0.042	0.0276667	0.65873	0.979375	chr1	-	51774932	51775102	51774932	51774997	51776925	51776993
C_D	C	D	ENSG00000127054	CPSF3L	0.924667	0.891333	0.963951	0.979375	chr1	-	1247605	1247881	1247605	1247748	1247972	1248080
C_D	C	D	ENSG00000241472	PTPRG-AS1	0.016	0.0486667	3.04167	0.98015	chr3	-	62302780	62302905	62302780	62302867	62303482	62303575
C_D	C	D	ENSG00000204387	C6orf48	0.146	0.175333	1.20091	0.980695	chr6	+	31804075	31804294	31804200	31804294	31803187	31803228
C_D	C	D	ENSG00000076108	BAZ2A	0.0273333	0.0136667	0.5	0.981155	chr12	-	57004192	57004323	57004192	57004301	57005356	57005417
C_D	C	D	ENSG00000130751	NPAS1	0.867333	0.728	0.839354	0.982511	chr19	+	47544235	47544383	47544282	47544383	47543701	47543808
C_D	C	D	ENSG00000000457	SCYL3	0.112333	0.074	0.658754	0.987329	chr1	-	169838068	169838269	169838068	169838180	169839395	169839498
C_D	C	D	ENSG00000041988	THAP3	0.874333	0.92	1.05223	0.987329	chr1	+	6690347	6690413	6690350	6690413	6688558	6688751
C_D	C	D	ENSG00000134363	FST	0.936	0.939333	1.00356	0.988347	chr5	+	52780826	52781057	52780829	52781057	52779898	52780123
C_D	C	D	ENSG00000102048	ASB9	0.953667	0.967333	1.01433	0.99017	chrX	-	15268551	15268686	15268551	15268656	15270375	15270526
C_D	C	D	ENSG00000144395	CCDC150	0.82	0.889667	1.08496	0.991314	chr2	+	197593916	197594585	197594516	197594585	197590696	197590823
C_D	C	D	ENSG00000110888	CAPRIN2	0.345	0.225667	0.654106	0.991314	chr12	-	30872012	30873849	30872012	30872159	30876192	30876248
C_D	C	D	ENSG00000168488	ATXN2L	0.799667	0.762333	0.953314	0.992152	chr16	+	28848048	28848558	28848071	28848558	28847253	28847443
C_D	C	D	ENSG00000162302	RPS6KA4	0.838667	0.881	1.05048	0.992152	chr11	+	64135939	64136073	64135960	64136073	64135603	64135732
C_D	C	D	ENSG00000116698	SMG7	0.0653333	0.0483333	0.739796	0.992152	chr1	+	183486760	183486955	183486822	183486955	183485008	183485126
C_D	C	D	ENSG00000196678	ERI2	0.611667	0.547667	0.895368	0.992152	chr16	-	20807665	20810389	20807665	20809533	20810584	20810673
C_D	C	D	ENSG00000123240	OPTN	0.019	0.008	0.421053	0.992152	chr10	+	13152179	13152476	13152273	13152476	13151111	13151288
C_D	C	D	ENSG00000140199	SLC12A6	1	0.931667	0.931667	0.992152	chr15	-	34530432	34530602	34530432	34530532	34531165	34531361
C_D	C	D	ENSG00000088179	PTPN4	0.035	0.0866667	2.47619	0.992152	chr2	+	120635018	120635118	120635039	120635118	120634898	120634941
C_D	C	D	ENSG00000049323	LTBP1	0.281333	0.407667	1.44905	0.992152	chr2	+	33482434	33482578	33482509	33482578	33477743	33477911
C_D	C	D	ENSG00000104960	PTOV1	0.964333	0.955333	0.990667	0.992152	chr19	+	50361160	50361234	50361165	50361234	50360949	50361039
C_D	C	D	ENSG00000237298	TTN-AS1	0.128333	0.234	1.82338	0.992152	chr2	+	179402087	179402418	179402330	179402418	179400458	179400555
C_D	C	D	ENSG00000136108	CKAP2	0.259667	0.222333	0.856226	0.992152	chr13	+	53035030	53035109	53035033	53035109	53030657	53030742
C_D	C	D	ENSG00000123094	RASSF8	0.804333	0.722	0.897638	0.992152	chr12	+	26208168	26208379	26208211	26208379	26111990	26112081
C_D	C	D	ENSG00000160957	RECQL4	0.973333	0.994	1.02123	0.992152	chr8	-	145741371	145742148	145741371	145741797	145742433	145742574
C_D	C	D	ENSG00000126254	RBM42	0.631667	0.676333	1.07071	0.992152	chr19	+	36123978	36124154	36123999	36124154	36122232	36122307
C_D	C	D	ENSG00000242114	MTFP1	0.774667	0.821667	1.06067	0.992152	chr22	+	30823108	30823390	30823226	30823390	30822704	30822832
C_D	C	D	ENSG00000139436	GIT2	0.0786667	0.096	1.22034	0.992152	chr12	-	110385060	110386651	110385060	110385309	110388971	110389121
C_D	C	D	ENSG00000138386	NAB1	0.899333	0.860667	0.957005	0.992152	chr2	+	191550201	191550364	191550204	191550364	191548463	191548553
C_D	C	D	ENSG00000171466	ZNF562	0.981667	0.941667	0.959253	0.992152	chr19	-	9771395	9771550	9771395	9771497	9785690	9785756
C_D	C	D	ENSG00000130024	PHF10	0.807333	0.767	0.950041	0.992152	chr6	-	170117918	170118002	170117918	170117996	170118883	170119014
C_D	C	D	ENSG00000132604	TERF2	0.0156667	0.0256667	1.6383	0.992152	chr16	-	69402278	69402498	69402278	69402385	69404385	69404532
C_D	C	D	ENSG00000166012	TAF1D	0.729	0.681667	0.935071	0.992152	chr11	-	93466515	93466671	93466515	93466585	93467790	93467826
C_D	C	D	ENSG00000166012	TAF1D	0.0553333	0.073	1.31928	0.992152	chr11	-	93465409	93465479	93465409	93465457	93466252	93466287
C_D	C	D	ENSG00000142546	NOSIP	0.00566667	0.0116667	2.05882	0.992152	chr19	-	50060346	50061202	50060346	50060506	50062153	50062230
C_D	C	D	ENSG00000182858	ALG12	0.954667	0.926333	0.970321	0.992152	chr22	-	50297984	50298154	50297984	50298032	50301368	50301592
C_D	C	D	ENSG00000028203	VEZT	0.0123333	0.015	1.21622	0.992152	chr12	+	95692869	95694948	95693940	95694948	95689826	95690034
C_D	C	D	ENSG00000127054	CPSF3L	0.977667	0.988667	1.01125	0.992152	chr1	-	1254675	1254904	1254675	1254813	1255835	1255909
C_D	C	D	ENSG00000163161	ERCC3	0.983	0.972333	0.989149	0.992152	chr2	-	128050185	128050422	128050185	128050280	128051088	128051294
C_D	C	D	ENSG00000155363	MOV10	0.131667	0.157333	1.19494	0.992152	chr1	+	113242079	113242432	113242306	113242432	113241336	113241411
C_D	C	D	ENSG00000143498	TAF1A	0.056	0.093	1.66071	0.992152	chr1	-	222753100	222753232	222753100	222753214	222757469	222757639
C_D	C	D	ENSG00000123992	DNPEP	0.905667	0.881	0.972764	0.992152	chr2	-	220251613	220251702	220251613	220251670	220251791	220251885
C_D	C	D	ENSG00000165915	SLC39A13	0.034	0.0606667	1.78431	0.992152	chr11	+	47436589	47436710	47436610	47436710	47436327	47436460
C_D	C	D	ENSG00000184445	KNTC1	0.967	0.945	0.977249	0.992152	chr12	+	123098172	123098308	123098250	123098308	123097658	123097777
C_D	C	D	ENSG00000116353	MECR	0.724667	0.615	0.848666	0.992152	chr1	-	29543099	29543324	29543099	29543197	29547349	29547433
C_D	C	D	ENSG00000168765	GSTM4	0.0273333	0.0146667	0.536585	0.992152	chr1	+	110200154	110200293	110200211	110200293	110199836	110199901
C_D	C	D	ENSG00000169951	ZNF764	0.130333	0.219	1.68031	0.992152	chr16	-	30565084	30567431	30565084	30567428	30569053	30569167
C_D	C	D	ENSG00000099331	MYO9B	0.672333	0.746667	1.11056	0.992152	chr19	+	17313650	17313692	17313653	17313692	17312938	17313112
C_D	C	D	ENSG00000172663	TMEM134	0.217	0.255	1.17512	0.992152	chr11	-	67232526	67232738	67232526	67232571	67234782	67234859
C_D	C	D	ENSG00000073350	LLGL2	0.717667	0.664333	0.925685	0.992152	chr17	+	73570951	73571288	73570954	73571288	73570690	73570749
C_D	C	D	ENSG00000004864	SLC25A13	0.0336667	0.0216667	0.643564	0.992152	chr7	-	95814238	95814326	95814238	95814323	95818605	95818690
C_D	C	D	ENSG00000111364	DDX55	0.950667	0.931333	0.979663	0.992929	chr12	+	124094485	124094675	124094549	124094675	124093226	124093376
C_D	C	D	ENSG00000065717	TLE2	0.378333	0.517667	1.36828	0.994156	chr19	-	3019280	3019464	3019280	3019461	3019696	3019771
C_D	C	D	ENSG00000185324	CDK10	0.926333	0.951667	1.02735	0.994178	chr16	+	89762002	89762762	89762136	89762762	89761700	89761753
C_D	C	D	ENSG00000176261	ZBTB8OS	0.225	0.195667	0.86963	0.995853	chr1	-	33099551	33099711	33099551	33099673	33100368	33100393
C_D	C	D	ENSG00000102038	SMARCA1	0.668	0.743333	1.11277	0.995853	chrX	-	128580481	128581278	128580481	128581210	128582278	128582420
C_D	C	D	ENSG00000145979	TBC1D7	0.310667	0.495667	1.59549	0.995853	chr6	-	13327018	13327195	13327018	13327138	13328687	13328763
C_D	C	D	ENSG00000172932	ANKRD13D	0.213	0.178333	0.837246	0.995988	chr11	+	67058062	67058992	67058946	67058992	67057792	67057917
C_D	C	D	ENSG00000125734	GPR108	0.991	0.97	0.978809	0.995988	chr19	-	6730997	6731122	6730997	6731065	6731209	6731293
C_D	C	D	ENSG00000115204	MPV17	0.0213333	0.032	1.5	0.996805	chr2	-	27535860	27536021	27535860	27535976	27545314	27545389
C_D	C	D	ENSG00000142864	SERBP1	0.501333	0.471667	0.940824	0.996805	chr1	-	67890570	67890660	67890570	67890642	67890765	67890906
C_D	C	D	ENSG00000158856	DMTN	0.842667	0.747333	0.886867	0.996805	chr8	+	21926526	21927029	21926929	21927029	21925037	21925193
C_D	C	D	ENSG00000273170	ANKRD18A	0.477333	0.684333	1.43366	0.996805	chr9	-	38542308	38543153	38542308	38543052	38543235	38543360
C_D	C	D	ENSG00000110200	ANAPC15	0.015	0.00766667	0.511111	0.996805	chr11	-	71820632	71820986	71820632	71820974	71821133	71821271
C_D	C	D	ENSG00000140995	DEF8	0.671333	0.580667	0.864945	0.996805	chr16	+	90015824	90015921	90015827	90015921	90015162	90015222
C_D	C	D	ENSG00000139370	SLC15A4	0.951667	0.968333	1.01751	0.996805	chr12	-	129294487	129294656	129294487	129294598	129299319	129299615
C_D	C	D	ENSG00000137760	ALKBH8	0.884667	0.934667	1.05652	0.999763	chr11	-	107424572	107424704	107424572	107424699	107427491	107427729
C_D	C	D	ENSG00000114388	NPRL2	0.881	0.825667	0.937193	0.999763	chr3	-	50386816	50387259	50386816	50386925	50387361	50387453
C_D	C	D	ENSG00000165275	TRMT10B	0.0516667	0.0243333	0.470968	0.999763	chr9	+	37762539	37762682	37762573	37762682	37761899	37762114
C_D	C	D	ENSG00000050748	MAPK9	0.225667	0.250667	1.11078	1	chr5	-	179660593	179663531	179660593	179663526	179665331	179665403
C_D	C	D	ENSG00000175305	CCNE2	0	0.007	Inf	1	chr8	-	95906118	95906200	95906118	95906172	95906250	95906347
C_D	C	D	ENSG00000214765	SEPT7P2	0.006	0	0	1	chr7	-	45776385	45776514	45776385	45776509	45784595	45784647
C_D	C	D	ENSG00000214765	SEPT7P2	0.619	0.532667	0.860528	1	chr7	-	45763951	45765314	45763951	45764079	45765782	45765835
C_D	C	D	ENSG00000248712	CCDC153	1	NA	NA	1	chr11	-	119063860	119064595	119063860	119063953	119065632	119065704
C_D	C	D	ENSG00000100417	PMM1	0.725333	0.718667	0.990809	1	chr22	-	41979962	41980376	41979962	41980062	41980530	41980607
C_D	C	D	ENSG00000163382	APOA1BP	0.998667	0.995333	0.996662	1	chr1	+	156563199	156563347	156563255	156563347	156562348	156562462
C_D	C	D	ENSG00000166004	KIAA1731	0.232667	0.306	1.31519	1	chr11	+	93462776	93462947	93462779	93462947	93462599	93462696
C_D	C	D	ENSG00000074935	TUBE1	1	0.965	0.965	1	chr6	-	112402294	112402410	112402294	112402406	112407758	112407811
C_D	C	D	ENSG00000091656	ZFHX4	0.468	0.698667	1.49288	1	chr8	+	77619780	77620283	77619858	77620283	77616277	77618913
C_D	C	D	ENSG00000256269	HMBS	0.996333	0.996	0.999665	1	chr11	+	118959791	118959841	118959809	118959841	118959344	118959417
C_D	C	D	ENSG00000256269	HMBS	0.994	1	1.00604	1	chr11	+	118962834	118963233	118963113	118963233	118962122	118962236
C_D	C	D	ENSG00000256269	HMBS	0.992667	1	1.00739	1	chr11	+	118962834	118963521	118963467	118963521	118962122	118962236
C_D	C	D	ENSG00000163291	PAQR3	0.25	0	0	1	chr4	-	79838914	79839053	79838914	79839034	79845010	79845101
C_D	C	D	ENSG00000089006	SNX5	0.0673333	0.0613333	0.910891	1	chr20	-	17934639	17934867	17934639	17934761	17936008	17936119
C_D	C	D	ENSG00000089006	SNX5	0.440333	0.405667	0.921272	1	chr20	-	17934639	17934875	17934639	17934867	17936008	17936119
C_D	C	D	ENSG00000089006	SNX5	0.0626667	0.057	0.909574	1	chr20	-	17934639	17934875	17934639	17934761	17936008	17936119
C_D	C	D	ENSG00000059691	PET112	1	0.995333	0.995333	1	chr4	-	152638027	152638226	152638027	152638153	152640576	152640690
C_D	C	D	ENSG00000059691	PET112	0.995	0.994667	0.999665	1	chr4	-	152622480	152622670	152622480	152622608	152625002	152625047
C_D	C	D	ENSG00000135924	DNAJB2	0.972333	1	1.02845	1	chr2	+	220145299	220146493	220146439	220146493	220144519	220144620
C_D	C	D	ENSG00000101294	HM13	0.00166667	0.003	1.8	1	chr20	+	30136767	30136917	30136831	30136917	30132749	30132838
C_D	C	D	ENSG00000106258	CYP3A5	0.116	0.0703333	0.606322	1	chr7	-	99270406	99270556	99270406	99270538	99272155	99272208
C_D	C	D	ENSG00000106258	CYP3A5	0.31	0.386333	1.24624	1	chr7	-	99270202	99270538	99270202	99270302	99272155	99272208
C_D	C	D	ENSG00000106258	CYP3A5	0.211	0.175333	0.830964	1	chr7	-	99273737	99274199	99273737	99273831	99277448	99277619
C_D	C	D	ENSG00000106258	CYP3A5	NA	0.154	NA	1	chr7	-	99270202	99270321	99270202	99270302	99270406	99270538
C_D	C	D	ENSG00000173276	ZBTB21	0.784333	1	1.27497	1	chr21	-	43422458	43422672	43422458	43422612	43423005	43423070
C_D	C	D	ENSG00000127586	CHTF18	0.006	0.00533333	0.888889	1	chr16	+	844039	844201	844053	844201	843143	843274
C_D	C	D	ENSG00000127586	CHTF18	1	0.996	0.996	1	chr16	+	840524	840666	840530	840666	840346	840399
C_D	C	D	ENSG00000127586	CHTF18	0.0126667	0.016	1.26316	1	chr16	+	840330	840399	840346	840399	840176	840269
C_D	C	D	ENSG00000182173	TSEN54	0.997333	0.985667	0.988302	1	chr17	+	73515075	73515128	73515083	73515128	73513637	73513736
C_D	C	D	ENSG00000182173	TSEN54	0.0113333	0.0203333	1.79412	1	chr17	+	73517435	73517591	73517489	73517591	73515075	73515128
C_D	C	D	ENSG00000187741	FANCA	1	0.988667	0.988667	1	chr16	-	89805289	89805382	89805289	89805334	89805885	89805961
C_D	C	D	ENSG00000182173	TSEN54	0.997333	1	1.00267	1	chr17	+	73517785	73518414	73518087	73518414	73517489	73517591
C_D	C	D	ENSG00000048740	CELF2	1	0.783333	0.783333	1	chr10	+	11370888	11374591	11372418	11374591	11367798	11367942
C_D	C	D	ENSG00000048740	CELF2	0.046	0.0303333	0.65942	1	chr10	+	11363151	11363349	11363169	11363349	11356101	11356221
C_D	C	D	ENSG00000103653	CSK	1	0.997667	0.997667	1	chr15	+	75094035	75094424	75094337	75094424	75093862	75093936
C_D	C	D	ENSG00000145740	SLC30A5	0.996667	1	1.00334	1	chr5	+	68417520	68417722	68417573	68417722	68414325	68414455
C_D	C	D	ENSG00000111231	GPN3	0.990667	0.995	1.00437	1	chr12	-	110891547	110891676	110891547	110891634	110893390	110893487
C_D	C	D	ENSG00000140332	TLE3	0.916667	0.931	1.01564	1	chr15	-	70358352	70358557	70358352	70358554	70366871	70366946
C_D	C	D	ENSG00000077152	UBE2T	0.999	1	1.001	1	chr1	-	202302137	202302463	202302137	202302221	202302577	202302683
C_D	C	D	ENSG00000108654	DDX5	0.003	0.00433333	1.44444	1	chr17	-	62500794	62500998	62500794	62500960	62502193	62502407
C_D	C	D	ENSG00000183337	BCOR	0.375	0.334333	0.891556	1	chrX	-	39922860	39923205	39922860	39923103	39923588	39923852
C_D	C	D	ENSG00000078487	ZCWPW1	NA	NA	NA	1	chr7	-	100013597	100013720	100013597	100013717	100016733	100016812
C_D	C	D	ENSG00000078487	ZCWPW1	0.781333	0.860333	1.10111	1	chr7	-	100013597	100013720	100013597	100013717	100013927	100014079
C_D	C	D	ENSG00000068024	HDAC4	0.366333	0.432	1.17925	1	chr2	-	240048151	240048390	240048151	240048375	240055940	240056139
C_D	C	D	ENSG00000122966	CIT	0.599	0.571667	0.954368	1	chr12	-	120156503	120156666	120156503	120156621	120158282	120158390
C_D	C	D	ENSG00000122966	CIT	0.003	0.0113333	3.77778	1	chr12	-	120171968	120172211	120171968	120172162	120172964	120173162
C_D	C	D	ENSG00000134291	TMEM106C	0.995	0.991333	0.996315	1	chr12	+	48359064	48360012	48359871	48360012	48357991	48358206
C_D	C	D	ENSG00000134291	TMEM106C	1	0.999333	0.999333	1	chr12	+	48361915	48362271	48362038	48362271	48360990	48361044
C_D	C	D	ENSG00000134291	TMEM106C	0.002	0.00466667	2.33333	1	chr12	+	48357927	48358206	48357991	48358206	48357378	48357416
C_D	C	D	ENSG00000154027	AK5	0.981333	0.939333	0.957201	1	chr1	+	77759477	77759645	77759549	77759645	77752625	77752812
C_D	C	D	ENSG00000113389	NPR3	0.442667	0.35	0.790663	1	chr5	+	32784901	32784989	32784904	32784989	32782998	32783134
C_D	C	D	ENSG00000123200	ZC3H13	0.691	0.712333	1.03087	1	chr13	-	46539414	46539567	46539414	46539564	46541638	46542163
C_D	C	D	ENSG00000104728	ARHGEF10	0.912	0.934667	1.02485	1	chr8	+	1846598	1846691	1846601	1846691	1844498	1844615
C_D	C	D	ENSG00000139405	RITA1	0.958667	0.943	0.983658	1	chr12	+	113623989	113624121	113623997	113624121	113623330	113623826
C_D	C	D	ENSG00000104728	ARHGEF10	0.604	0.588667	0.974614	1	chr8	+	1812535	1812602	1812538	1812602	1808062	1808350
C_D	C	D	ENSG00000149636	DSN1	0.998333	0.997667	0.999332	1	chr20	-	35399275	35399596	35399275	35399380	35399827	35399876
C_D	C	D	ENSG00000134313	KIDINS220	0.217	0.245333	1.13057	1	chr2	-	8952524	8952626	8952524	8952623	8953366	8953465
C_D	C	D	ENSG00000187994	RINL	0.950333	1	1.05226	1	chr19	-	39366970	39367130	39366970	39367114	39367332	39367421
C_D	C	D	ENSG00000164465	DCBLD1	0.996	1	1.00402	1	chr6	+	117865690	117865740	117865694	117865740	117864286	117864374
C_D	C	D	ENSG00000165637	VDAC2	0.988	1	1.01215	1	chr10	+	76977645	76977749	76977690	76977749	76973778	76973828
C_D	C	D	ENSG00000125744	RTN2	0.132667	0.0413333	0.311558	1	chr19	-	45998352	45998472	45998352	45998397	46000049	46000313
C_D	C	D	ENSG00000075151	EIF4G3	0.434333	0.407333	0.937836	1	chr1	-	21276495	21276604	21276495	21276601	21295966	21296089
C_D	C	D	ENSG00000104320	NBN	1	0.995667	0.995667	1	chr8	-	90992961	90993121	90992961	90993080	90994949	90995083
C_D	C	D	ENSG00000104320	NBN	0.998	0.996	0.997996	1	chr8	-	90992961	90993121	90992961	90993080	90993602	90993751
C_D	C	D	ENSG00000142102	ATHL1	0.969333	0.982	1.01307	1	chr11	+	294266	294478	294320	294478	294098	294196
C_D	C	D	ENSG00000142102	ATHL1	0.988	1	1.01215	1	chr11	+	293162	293727	293669	293727	292885	292997
C_D	C	D	ENSG00000166483	WEE1	0.994	0.995	1.00101	1	chr11	+	9607995	9608166	9608044	9608166	9606988	9607074
C_D	C	D	ENSG00000079459	FDFT1	0.999667	0.999333	0.999667	1	chr8	+	11683532	11683724	11683587	11683724	11679258	11679387
C_D	C	D	ENSG00000130635	COL5A1	0.940333	0.838	0.891173	1	chr9	+	137721821	137722022	137721953	137722022	137717637	137717750
C_D	C	D	ENSG00000204351	SKIV2L	0.107	0.138667	1.29595	1	chr6	+	31936399	31936573	31936462	31936573	31936104	31936315
C_D	C	D	ENSG00000204351	SKIV2L	0.988333	1	1.0118	1	chr6	+	31928972	31929163	31929117	31929163	31928817	31928871
C_D	C	D	ENSG00000204843	DCTN1	0.992333	0.985667	0.993282	1	chr2	-	74593370	74593747	74593370	74593502	74593909	74594059
C_D	C	D	ENSG00000241878	PISD	0.971333	0.976333	1.00515	1	chr22	-	32016538	32016699	32016538	32016585	32016981	32017128
C_D	C	D	ENSG00000241878	PISD	1	0.981667	0.981667	1	chr22	-	32017319	32017871	32017319	32017458	32044086	32044262
C_D	C	D	ENSG00000103852	TTC23	1	0.932	0.932	1	chr15	-	99775192	99775285	99775192	99775283	99781569	99781764
C_D	C	D	ENSG00000160271	RALGDS	0.624333	0.648667	1.03897	1	chr9	-	135985012	135985108	135985012	135985072	135985682	135985876
C_D	C	D	ENSG00000099899	TRMT2A	0.879	0.957667	1.0895	1	chr22	-	20100954	20101084	20100954	20101030	20102096	20102208
C_D	C	D	ENSG00000100342	APOL1	0.201333	0.185667	0.922185	1	chr22	+	36650943	36651045	36650982	36651045	36649178	36649265
C_D	C	D	ENSG00000105583	WDR83OS	0.997	0.997	1	1	chr19	-	12779333	12779431	12779333	12779425	12779941	12780047
C_D	C	D	ENSG00000150593	PDCD4	0.823	0.848	1.03038	1	chr10	+	112640990	112641293	112641032	112641293	112635723	112635828
C_D	C	D	ENSG00000113719	ERGIC1	0.00233333	0.00366667	1.57143	1	chr5	+	172341567	172341841	172341716	172341841	172336669	172336764
C_D	C	D	ENSG00000111679	PTPN6	1	0.988667	0.988667	1	chr12	+	7061145	7061340	7061275	7061340	7060771	7060894
C_D	C	D	ENSG00000111679	PTPN6	1	0.985667	0.985667	1	chr12	+	7061179	7061340	7061275	7061340	7060771	7060894
C_D	C	D	ENSG00000111679	PTPN6	1	0.984	0.984	1	chr12	+	7061074	7061340	7061275	7061340	7060771	7060894
C_D	C	D	ENSG00000166582	CENPV	0.342333	0.359333	1.04966	1	chr17	-	16251929	16252647	16251929	16251999	16253244	16253343
C_D	C	D	ENSG00000109805	NCAPG	0.94	0.943667	1.0039	1	chr4	+	17825269	17825393	17825294	17825393	17824605	17824746
C_D	C	D	ENSG00000111642	CHD4	0.932	0.944667	1.01359	1	chr12	-	6692363	6692544	6692363	6692541	6696549	6696725
C_D	C	D	ENSG00000111642	CHD4	1	0.997333	0.997333	1	chr12	-	6711541	6711663	6711541	6711654	6715439	6715617
C_D	C	D	ENSG00000163702	IL17RC	0.991	0.978333	0.987218	1	chr3	+	9960183	9960293	9960218	9960293	9959606	9959759
C_D	C	D	ENSG00000162231	NXF1	0.963667	0.976333	1.01314	1	chr11	-	62561729	62561912	62561729	62561870	62562406	62562479
C_D	C	D	ENSG00000162231	NXF1	0.991667	0.991667	1	1	chr11	-	62563758	62563817	62563758	62563814	62563931	62564039
C_D	C	D	ENSG00000178971	CTC1	0.906333	0.897	0.989702	1	chr17	-	8140692	8140837	8140692	8140732	8141348	8141560
C_D	C	D	ENSG00000105204	DYRK1B	0.485667	0.615333	1.26699	1	chr19	-	40317311	40317627	40317311	40317507	40317924	40318065
C_D	C	D	ENSG00000100109	TFIP11	0.258333	0.332	1.28516	1	chr22	-	26907084	26907283	26907084	26907161	26908064	26908141
C_D	C	D	ENSG00000100109	TFIP11	0.905333	1	1.10457	1	chr22	-	26907084	26907161	26907084	26907119	26908064	26908141
C_D	C	D	ENSG00000100109	TFIP11	1	0.994	0.994	1	chr22	-	26906582	26906668	26906582	26906633	26908064	26908141
C_D	C	D	ENSG00000100109	TFIP11	1	0.975667	0.975667	1	chr22	-	26906582	26906658	26906582	26906633	26908064	26908141
C_D	C	D	ENSG00000100109	TFIP11	0.868	1	1.15207	1	chr22	-	26907084	26907283	26907084	26907119	26908064	26908141
C_D	C	D	ENSG00000100109	TFIP11	0	0.00233333	Inf	1	chr22	-	26897865	26898060	26897865	26898018	26899631	26899759
C_D	C	D	ENSG00000119705	SLIRP	0.962667	0.967	1.0045	1	chr14	+	78183838	78183941	78183844	78183941	78182114	78182222
C_D	C	D	ENSG00000085433	WDR47	0.136667	0.214667	1.57073	1	chr1	-	109547213	109547340	109547213	109547337	109553537	109554340
C_D	C	D	ENSG00000167767	KRT80	0.369333	0.383333	1.03791	1	chr12	-	52562779	52565341	52562779	52565306	52565441	52565497
C_D	C	D	ENSG00000101096	NFATC2	0.686	NA	NA	1	chr20	-	50139619	50140649	50139619	50140135	50179098	50179370
C_D	C	D	ENSG00000073111	MCM2	0	0.0173333	Inf	1	chr3	+	127323719	127323999	127323738	127323999	127323450	127323626
C_D	C	D	ENSG00000142327	RNPEPL1	0.974	0.947667	0.972964	1	chr2	+	241513191	241514045	241513931	241514045	241512526	241512678
C_D	C	D	ENSG00000058600	POLR3E	1	0.996333	0.996333	1	chr16	+	22324940	22325048	22324978	22325048	22320748	22320831
C_D	C	D	ENSG00000058600	POLR3E	0.963333	0.970667	1.00761	1	chr16	+	22343380	22343506	22343443	22343506	22339830	22339908
C_D	C	D	ENSG00000163702	IL17RC	0.0276667	0.0336667	1.21687	1	chr3	+	9959547	9959759	9959606	9959759	9959396	9959418
C_D	C	D	ENSG00000058600	POLR3E	0.954	0.956	1.0021	1	chr16	+	22320245	22320361	22320295	22320361	22319468	22319546
C_D	C	D	ENSG00000260238	PMF1-BGLAP	0.997333	1	1.00267	1	chr1	+	156206078	156206274	156206139	156206274	156202110	156202216
C_D	C	D	ENSG00000260238	PMF1-BGLAP	0.892667	0.878	0.98357	1	chr1	+	156206078	156206274	156206139	156206274	156203418	156203519
C_D	C	D	ENSG00000005206	SPPL2B	0.967	1	1.03413	1	chr19	+	2338750	2338840	2338812	2338840	2337441	2337624
C_D	C	D	ENSG00000005206	SPPL2B	0.922333	0.896667	0.972172	1	chr19	+	2339822	2339965	2339825	2339965	2339067	2339207
C_D	C	D	ENSG00000161202	DVL3	1	0.98	0.98	1	chr3	+	183884613	183884763	183884664	183884763	183884393	183884461
C_D	C	D	ENSG00000092200	RPGRIP1	0.219333	NA	NA	1	chr14	+	21802760	21802864	21802763	21802864	21798407	21798546
C_D	C	D	ENSG00000160767	FAM189B	0.134333	0.104	0.774194	1	chr1	-	155221523	155221699	155221523	155221696	155223415	155223523
C_D	C	D	ENSG00000065057	NTHL1	0.016	0.0133333	0.833333	1	chr16	-	2090133	2090242	2090133	2090239	2093567	2093727
C_D	C	D	ENSG00000174483	BBS1	1	0.981	0.981	1	chr11	+	66287087	66287219	66287091	66287219	66283331	66283404
C_D	C	D	ENSG00000147586	MRPS28	0.997	0.998667	1.00167	1	chr8	-	80915233	80915415	80915233	80915355	80940929	80941031
C_D	C	D	ENSG00000157916	RER1	0.00966667	0.0116667	1.2069	1	chr1	+	2333535	2333781	2333645	2333781	2332295	2332374
C_D	C	D	ENSG00000175110	MRPS22	0.902	0.877333	0.972653	1	chr3	+	139065719	139065886	139065722	139065886	139062868	139063040
C_D	C	D	ENSG00000237765	FAM200B	0.135667	0.155	1.14251	1	chr4	+	15688554	15688771	15688623	15688771	15687858	15688085
C_D	C	D	ENSG00000262481	C17orf61-PLSCR3	0.489	0.898	1.8364	1	chr17	-	7297422	7298053	7297422	7297586	7298226	7298409
C_D	C	D	ENSG00000262481	C17orf61-PLSCR3	0	NA	NA	1	chr17	-	7297422	7297590	7297422	7297586	7298226	7298409
C_D	C	D	ENSG00000262481	C17orf61-PLSCR3	1	0.926	0.926	1	chr17	-	7297422	7298053	7297422	7297590	7298226	7298409
C_D	C	D	ENSG00000214941	ZSWIM7	0.921333	0.981	1.06476	1	chr17	-	15890113	15890206	15890113	15890200	15890579	15890682
C_D	C	D	ENSG00000214941	ZSWIM7	0.990333	1	1.00976	1	chr17	-	15879873	15881477	15879873	15880406	15897070	15897092
C_D	C	D	ENSG00000214941	ZSWIM7	0.991667	1	1.0084	1	chr17	-	15879873	15881477	15879873	15880406	15884353	15884458
C_D	C	D	ENSG00000033011	ALG1	0.998	1	1.002	1	chr16	+	5125388	5125537	5125398	5125537	5123153	5123257
C_D	C	D	ENSG00000197363	ZNF517	0.979667	1	1.02076	1	chr8	+	146029509	146029623	146029530	146029623	146028254	146028332
C_D	C	D	ENSG00000138614	VWA9	0.963667	0.976	1.0128	1	chr15	-	65885765	65885910	65885765	65885907	65888070	65888163
C_D	C	D	ENSG00000138614	VWA9	0.963333	0.931	0.966436	1	chr15	-	65897466	65897574	65897466	65897570	65899639	65899780
C_D	C	D	ENSG00000198755	RPL10A	0.985	0.996333	1.01151	1	chr6	+	35436723	35437306	35437157	35437306	35436184	35436216
C_D	C	D	ENSG00000203896	LIME1	0.640333	0.771	1.20406	1	chr20	+	62369325	62369413	62369360	62369413	62369173	62369255
C_D	C	D	ENSG00000079150	FKBP7	0.722	0.748333	1.03647	1	chr2	-	179334378	179334512	179334378	179334509	179341788	179341940
C_D	C	D	ENSG00000079150	FKBP7	0.83	0.666667	0.803213	1	chr2	-	179334378	179334512	179334378	179334509	179337755	179337869
C_D	C	D	ENSG00000105325	FZR1	1	0.989667	0.989667	1	chr19	+	3532414	3532648	3532574	3532648	3531908	3532093
C_D	C	D	ENSG00000136861	CDK5RAP2	0.00566667	0	0	1	chr9	-	123222849	123223025	123222849	123222945	123230137	123230275
C_D	C	D	ENSG00000198755	RPL10A	0.995667	0.995667	1	1	chr6	+	35436723	35437306	35437157	35437306	35436575	35436650
C_D	C	D	ENSG00000162004	CCDC78	0.784	0.802	1.02296	1	chr16	-	772921	773022	772921	773018	773094	773161
C_D	C	D	ENSG00000182134	TDRKH	0.900667	0.936667	1.03997	1	chr1	-	151751578	151751718	151751578	151751683	151752526	151752616
C_D	C	D	ENSG00000099783	HNRNPM	1	0.999333	0.999333	1	chr19	+	8530207	8530399	8530363	8530399	8528476	8528570
C_D	C	D	ENSG00000170734	POLH	0.939333	0.926333	0.98616	1	chr6	+	43581396	43583397	43581467	43583397	43578290	43578460
C_D	C	D	ENSG00000120265	PCMT1	NA	NA	NA	1	chr6	+	150093149	150093383	150093183	150093383	150092297	150092402
C_D	C	D	ENSG00000135100	HNF1A	0.0903333	0.052	0.575646	1	chr12	+	121437264	121437430	121437285	121437430	121437070	121437192
C_D	C	D	ENSG00000198270	TMEM116	0.104333	0.101667	0.974441	1	chr12	-	112370389	112370535	112370389	112370463	112371689	112371834
C_D	C	D	ENSG00000198270	TMEM116	0.0886667	0.07	0.789474	1	chr12	-	112371689	112374634	112371689	112371834	112374963	112375047
C_D	C	D	ENSG00000185813	PCYT2	0.0376667	0.038	1.00885	1	chr17	-	79866751	79867197	79866751	79866913	79867389	79867478
C_D	C	D	ENSG00000142541	RPL13A	0.998333	0.997	0.998664	1	chr19	+	49993488	49993833	49993731	49993833	49993106	49993179
C_D	C	D	ENSG00000142541	RPL13A	0.00166667	0.00433333	2.6	1	chr19	+	49993383	49993554	49993488	49993554	49993106	49993179
C_D	C	D	ENSG00000142541	RPL13A	1	0.999667	0.999667	1	chr19	+	49993106	49994804	49994681	49994804	49990864	49990901
C_D	C	D	ENSG00000167526	RPL13	0.999	0.997667	0.998665	1	chr16	+	89627634	89628159	89627985	89628159	89627347	89627471
C_D	C	D	ENSG00000166478	ZNF143	0.696667	0.672333	0.965072	1	chr11	+	9496096	9496180	9496099	9496180	9495487	9495571
C_D	C	D	ENSG00000102908	NFAT5	0.675333	0.601333	0.890424	1	chr16	+	69718789	69718873	69718792	69718873	69711105	69711238
C_D	C	D	ENSG00000204438	GPANK1	0.576	0.583	1.01215	1	chr6	-	31631629	31632357	31631629	31632354	31632617	31632780
C_D	C	D	ENSG00000135452	TSPAN31	1	0.996333	0.996333	1	chr12	+	58140371	58140503	58140375	58140503	58139958	58140039
C_D	C	D	ENSG00000204525	HLA-C	0.00266667	0.00233333	0.875	1	chr6	-	31237269	31237320	31237269	31237302	31237742	31237862
C_D	C	D	ENSG00000214517	PPME1	0.00466667	0.0116667	2.5	1	chr11	+	73957078	73957250	73957120	73957250	73950177	73950301
C_D	C	D	ENSG00000140859	KIFC3	0.998667	0.996667	0.997997	1	chr16	-	57798054	57798159	57798054	57798150	57799370	57799552
C_D	C	D	ENSG00000141562	NARF	0.994333	1	1.0057	1	chr17	+	80417867	80417948	80417875	80417948	80416586	80416706
C_D	C	D	ENSG00000184702	SEPT5	0.989	0.955667	0.966296	1	chr22	+	19708071	19708189	19708164	19708189	19707842	19707977
C_D	C	D	ENSG00000184702	SEPT5	0.883333	0.891	1.00868	1	chr22	+	19709344	19709480	19709355	19709480	19709162	19709259
C_D	C	D	ENSG00000013573	DDX11	0.919333	0.931333	1.01305	1	chr12	+	31242819	31243028	31242824	31243028	31242336	31242424
C_D	C	D	ENSG00000013573	DDX11	0.884667	0.912667	1.03165	1	chr12	+	31242773	31243028	31242824	31243028	31242336	31242424
C_D	C	D	ENSG00000013573	DDX11	0.864333	0.866333	1.00231	1	chr12	+	31256250	31256329	31256255	31256329	31255869	31255954
C_D	C	D	ENSG00000013573	DDX11	0.994667	0.996	1.00134	1	chr12	+	31237902	31238060	31237943	31238060	31237516	31237603
C_D	C	D	ENSG00000204628	GNB2L1	0.999667	0.999333	0.999667	1	chr5	-	180668491	180668639	180668491	180668563	180669169	180669345
C_D	C	D	ENSG00000204628	GNB2L1	0.008	0.009	1.125	1	chr5	-	180663936	180664319	180663936	180664042	180664608	180664719
C_D	C	D	ENSG00000151640	DPYSL4	NA	NA	NA	1	chr10	+	134005786	134006024	134005872	134006024	134004250	134004339
C_D	C	D	ENSG00000198758	EPS8L3	0.115	0.0956667	0.831884	1	chr1	-	110302299	110302520	110302299	110302458	110304116	110304181
C_D	C	D	ENSG00000198758	EPS8L3	0.193333	0.301	1.5569	1	chr1	-	110301145	110301288	110301145	110301285	110301683	110301739
C_D	C	D	ENSG00000179818	PCBP1-AS1	NA	0.601667	NA	1	chr2	-	70280862	70280947	70280862	70280924	70282845	70283042
C_D	C	D	ENSG00000141002	TCF25	0.989	1	1.01112	1	chr16	+	89970525	89971504	89971345	89971504	89967042	89967202
C_D	C	D	ENSG00000141002	TCF25	0.922333	0.941667	1.02096	1	chr16	+	89961445	89961545	89961490	89961545	89960135	89960266
C_D	C	D	ENSG00000141002	TCF25	0.963667	0.965333	1.00173	1	chr16	+	89961445	89961545	89961490	89961545	89958600	89958683
C_D	C	D	ENSG00000126602	TRAP1	0.005	0.00633333	1.26667	1	chr16	-	3724339	3724598	3724339	3724495	3725324	3725398
C_D	C	D	ENSG00000255330	SOGA3	0.980333	0.983	1.00272	1	chr6	-	127774991	127775246	127774991	127775232	127794224	127794536
C_D	C	D	ENSG00000204839	MROH6	0.0283333	0.0556667	1.96471	1	chr8	-	144652412	144652587	144652412	144652550	144652642	144652827
C_D	C	D	ENSG00000127463	EMC1	0.869333	0.844	0.970859	1	chr1	-	19565288	19565351	19565288	19565348	19565724	19565796
C_D	C	D	ENSG00000127463	EMC1	0.983667	0.992333	1.00881	1	chr1	-	19547257	19547342	19547257	19547304	19549117	19549328
C_D	C	D	ENSG00000130985	UBA1	0.994	0.995667	1.00168	1	chrX	+	47065346	47065512	47065476	47065512	47062939	47063095
C_D	C	D	ENSG00000087263	OGFOD1	0	0.006	Inf	1	chr16	+	56492424	56492506	56492459	56492506	56487174	56487320
C_D	C	D	ENSG00000269190	FBXO17	0.0553333	0.0673333	1.21687	1	chr19	-	39437111	39437245	39437111	39437207	39439206	39439318
C_D	C	D	ENSG00000058272	PPP1R12A	0.00866667	0.007	0.807692	1	chr12	-	80172329	80173131	80172329	80172380	80175594	80175642
C_D	C	D	ENSG00000104884	ERCC2	0	0.006	Inf	1	chr19	-	45871887	45872004	45871887	45872001	45872187	45872405
C_D	C	D	ENSG00000100897	DCAF11	0.963	0.97	1.00727	1	chr14	+	24586125	24586253	24586180	24586253	24584751	24584958
C_D	C	D	ENSG00000100897	DCAF11	0.866667	0.897	1.035	1	chr14	+	24586125	24586253	24586180	24586253	24584723	24584935
C_D	C	D	ENSG00000100897	DCAF11	0.333	0.366	1.0991	1	chr14	+	24584723	24584935	24584751	24584935	24583985	24584133
C_D	C	D	ENSG00000100897	DCAF11	0.921667	0.934667	1.0141	1	chr14	+	24586180	24586253	24586196	24586253	24584590	24584958
C_D	C	D	ENSG00000100897	DCAF11	0.988	0.994667	1.00675	1	chr14	+	24586125	24586253	24586196	24586253	24584590	24584958
C_D	C	D	ENSG00000105669	COPE	0.002	0.00333333	1.66667	1	chr19	-	19010681	19010815	19010681	19010756	19011189	19011258
C_D	C	D	ENSG00000171858	RPS21	1	0.999667	0.999667	1	chr20	+	60963364	60963575	60963512	60963575	60962898	60962970
C_D	C	D	ENSG00000104805	NUCB1	1	0.998333	0.998333	1	chr19	+	49422286	49422543	49422450	49422543	49421982	49422041
C_D	C	D	ENSG00000176209	SMIM19	0.00566667	0.00466667	0.823529	1	chr8	+	42403517	42403923	42403798	42403923	42401611	42401749
C_D	C	D	ENSG00000040633	PHF23	0.928667	0.915	0.985284	1	chr17	-	7139248	7140086	7139248	7139885	7140703	7140796
C_D	C	D	ENSG00000171298	GAA	0.002	0.0186667	9.33333	1	chr17	+	78086643	78086826	78086674	78086826	78086376	78086510
C_D	C	D	ENSG00000076108	BAZ2A	1	0.996	0.996	1	chr12	-	57003519	57003730	57003519	57003721	57003897	57003999
C_D	C	D	ENSG00000100151	PICK1	0.964333	0.950667	0.985828	1	chr22	+	38469779	38470458	38470313	38470458	38469006	38469099
C_D	C	D	ENSG00000161714	PLCD3	0.996	0.999	1.00301	1	chr17	-	43190806	43190973	43190806	43190956	43191617	43191734
C_D	C	D	ENSG00000162129	CLPB	0.004	0.008	2	1	chr11	-	72013347	72013417	72013347	72013392	72018242	72018298
C_D	C	D	ENSG00000078747	ITCH	0.994	0.993333	0.999329	1	chr20	+	33067434	33067594	33067499	33067594	33065576	33065665
C_D	C	D	ENSG00000078747	ITCH	0.0886667	0.0686667	0.774436	1	chr20	+	32981575	32981687	32981596	32981687	32957199	32957276
C_D	C	D	ENSG00000257621	RP11-349A22.5	0.185667	0.116	0.624776	1	chr14	-	58740696	58740853	58740696	58740728	58758352	58758425
C_D	C	D	ENSG00000175197	DDIT3	0.209	0.240333	1.14992	1	chr12	-	57911051	57911378	57911051	57911221	57911488	57911536
C_D	C	D	ENSG00000175197	DDIT3	0.905333	0.776667	0.857879	1	chr12	-	57911051	57911378	57911051	57911325	57911488	57911536
C_D	C	D	ENSG00000175197	DDIT3	0.616	0.588333	0.955087	1	chr12	-	57911051	57911378	57911051	57911207	57911488	57911536
C_D	C	D	ENSG00000175197	DDIT3	0.197	0.242	1.22843	1	chr12	-	57911051	57911325	57911051	57911221	57911488	57911536
C_D	C	D	ENSG00000175197	DDIT3	0.833	0.8	0.960384	1	chr12	-	57911051	57911221	57911051	57911207	57911488	57911536
C_D	C	D	ENSG00000175197	DDIT3	0.611667	0.601	0.982561	1	chr12	-	57911051	57911325	57911051	57911207	57911488	57911536
C_D	C	D	ENSG00000061273	HDAC7	0.910333	0.919	1.00952	1	chr12	-	48183595	48185091	48183595	48183703	48185368	48185489
C_D	C	D	ENSG00000061273	HDAC7	0.973667	0.973667	1	1	chr12	-	48191166	48191282	48191166	48191210	48191890	48192002
C_D	C	D	ENSG00000147454	SLC25A37	0.755	0.803667	1.06446	1	chr8	+	23425771	23425891	23425834	23425891	23423620	23423849
C_D	C	D	ENSG00000108509	CAMTA2	0.118	0.112	0.949153	1	chr17	-	4885383	4885470	4885383	4885455	4886051	4886187
C_D	C	D	ENSG00000108509	CAMTA2	0.941333	0.927333	0.985127	1	chr17	-	4884972	4885126	4884972	4885037	4886051	4886187
C_D	C	D	ENSG00000108509	CAMTA2	1	0.984333	0.984333	1	chr17	-	4872201	4872276	4872201	4872274	4872444	4872632
C_D	C	D	ENSG00000267278	MAP3K14-AS1	0.963667	0.944667	0.980284	1	chr17	+	43332501	43332585	43332504	43332585	43325320	43325370
C_D	C	D	ENSG00000129351	ILF3	0.499667	0.486667	0.973983	1	chr19	+	10793800	10793938	10793812	10793938	10793212	10793380
C_D	C	D	ENSG00000129351	ILF3	0.997333	0.998667	1.00134	1	chr19	+	10793800	10793938	10793812	10793938	10792668	10792868
C_D	C	D	ENSG00000174151	CYB561D1	0.175	0.202667	1.1581	1	chr1	+	110038300	110041477	110038377	110041477	110037764	110037802
C_D	C	D	ENSG00000168389	MFSD2A	0.899667	1	1.11152	1	chr1	+	40433299	40433588	40433475	40433588	40432757	40432841
C_D	C	D	ENSG00000063660	GPC1	0.0233333	0.0183333	0.785714	1	chr2	+	241404251	241404392	241404272	241404392	241404032	241404163
C_D	C	D	ENSG00000166965	RCCD1	0.996	0.99	0.993976	1	chr15	+	91503557	91503728	91503563	91503728	91503129	91503228
C_D	C	D	ENSG00000104341	LAPTM4B	0.00466667	0.00266667	0.571429	1	chr8	+	98827531	98827629	98827555	98827629	98817580	98817692
C_D	C	D	ENSG00000131269	ABCB7	0	0.00366667	Inf	1	chrX	-	74291343	74291539	74291343	74291518	74293523	74293611
C_D	C	D	ENSG00000186866	POFUT2	1	0.969	0.969	1	chr21	-	46683842	46687628	46683842	46685550	46689753	46689934
C_D	C	D	ENSG00000168488	ATXN2L	0.0736667	0.065	0.882353	1	chr16	+	28843507	28843720	28843525	28843720	28842282	28842393
C_D	C	D	ENSG00000168488	ATXN2L	0.983333	0.990333	1.00712	1	chr16	+	28842282	28842393	28842305	28842393	28841935	28842111
C_D	C	D	ENSG00000168488	ATXN2L	0.963	0.961	0.997923	1	chr16	+	28848048	28848558	28848068	28848558	28847253	28847443
C_D	C	D	ENSG00000168488	ATXN2L	1	0.999	0.999	1	chr16	+	28845826	28846014	28845843	28846014	28845663	28845736
C_D	C	D	ENSG00000168488	ATXN2L	0.995667	1	1.00435	1	chr16	+	28846598	28847079	28846866	28847079	28846378	28846508
C_D	C	D	ENSG00000168488	ATXN2L	0.867667	0.914333	1.05378	1	chr16	+	28846866	28847079	28846869	28847079	28846378	28846508
C_D	C	D	ENSG00000168488	ATXN2L	0.98	0.982667	1.00272	1	chr16	+	28846598	28847079	28846869	28847079	28846378	28846508
C_D	C	D	ENSG00000168488	ATXN2L	0.998333	1	1.00167	1	chr16	+	28846869	28847079	28846875	28847079	28846598	28846720
C_D	C	D	ENSG00000168488	ATXN2L	0.0833333	0.0833333	1	1	chr16	+	28846866	28847079	28846869	28847079	28846598	28846720
C_D	C	D	ENSG00000168488	ATXN2L	0.998333	1	1.00167	1	chr16	+	28846866	28847079	28846875	28847079	28846598	28846720
C_D	C	D	ENSG00000132635	PCED1A	0.838	0.867	1.03461	1	chr20	-	2819489	2819728	2819489	2819575	2819837	2819917
C_D	C	D	ENSG00000241404	EGFL8	1	0.948333	0.948333	1	chr6	+	32134863	32135034	32134923	32135034	32134686	32134782
C_D	C	D	ENSG00000101773	RBBP8	0.993333	1	1.00671	1	chr18	+	20569183	20569281	20569234	20569281	20564848	20564953
C_D	C	D	ENSG00000140043	PTGR2	0.977333	1	1.02319	1	chr14	+	74343700	74346879	74346757	74346879	74340725	74340917
C_D	C	D	ENSG00000101773	RBBP8	0	0.0103333	Inf	1	chr18	+	20581533	20581692	20581548	20581692	20577582	20577697
C_D	C	D	ENSG00000120784	ZFP30	0.580667	NA	NA	1	chr19	-	38134165	38134264	38134165	38134261	38135510	38135637
C_D	C	D	ENSG00000099992	TBC1D10A	0.0603333	0.106	1.75691	1	chr22	-	30700519	30700640	30700519	30700619	30722661	30722890
C_D	C	D	ENSG00000005448	WDR54	0.989333	0.991667	1.00236	1	chr2	+	74652201	74652364	74652223	74652364	74650981	74651109
C_D	C	D	ENSG00000005448	WDR54	0.005	0.00933333	1.86667	1	chr2	+	74650317	74650512	74650445	74650512	74649996	74650059
C_D	C	D	ENSG00000168894	RNF181	0.988667	0.993	1.00438	1	chr2	+	85824226	85824704	85824567	85824704	85823944	85824054
C_D	C	D	ENSG00000168894	RNF181	0.969	0.972333	1.00344	1	chr2	+	85823944	85824054	85823979	85824054	85823641	85823772
C_D	C	D	ENSG00000168894	RNF181	0.233333	0.196	0.84	1	chr2	+	85824075	85824301	85824226	85824301	85823641	85823772
C_D	C	D	ENSG00000163626	COX18	0.289	0.256	0.885813	1	chr4	-	73930494	73930619	73930494	73930616	73930966	73931130
C_D	C	D	ENSG00000146083	RNF44	0.923	0.917333	0.993861	1	chr5	-	175959004	175959194	175959004	175959133	175959366	175959517
C_D	C	D	ENSG00000107643	MAPK8	0.912333	NA	NA	1	chr10	+	49642921	49647403	49642926	49647403	49635122	49635186
C_D	C	D	ENSG00000177463	NR2C2	0.933333	1	1.07143	1	chr3	+	15094867	15095107	15094957	15095107	15080628	15080734
C_D	C	D	ENSG00000108278	ZNHIT3	0.943333	0.947333	1.00424	1	chr17	+	34848656	34848743	34848661	34848743	34842778	34842810
C_D	C	D	ENSG00000168071	CCDC88B	0.883333	0.757	0.856981	1	chr11	+	64118631	64119088	64118947	64119088	64117022	64117140
C_D	C	D	ENSG00000146083	RNF44	0.598667	0.542333	0.905902	1	chr5	-	175959004	175959194	175959004	175959130	175959366	175959517
C_D	C	D	ENSG00000118046	STK11	0.959333	0.961	1.00174	1	chr19	+	1220371	1220716	1220579	1220716	1219322	1219412
C_D	C	D	ENSG00000115204	MPV17	0.956333	0.965333	1.00941	1	chr2	-	27535860	27535976	27535860	27535941	27545314	27545389
C_D	C	D	ENSG00000115204	MPV17	0.859333	0.896	1.04267	1	chr2	-	27535860	27536021	27535860	27535941	27545314	27545389
C_D	C	D	ENSG00000115204	MPV17	1	0.816	0.816	1	chr2	-	27539944	27540101	27539944	27540040	27545314	27545389
C_D	C	D	ENSG00000115204	MPV17	0.985667	0.965	0.979033	1	chr2	-	27535081	27535456	27535081	27535114	27535546	27535639
C_D	C	D	ENSG00000146083	RNF44	0.349	0.217667	0.623687	1	chr5	-	175959004	175959133	175959004	175959130	175959366	175959517
C_D	C	D	ENSG00000103197	TSC2	0.989667	0.997333	1.00775	1	chr16	+	2136732	2136872	2136767	2136872	2136193	2136380
C_D	C	D	ENSG00000164327	RICTOR	0.946	0.987	1.04334	1	chr5	-	38978684	38978752	38978684	38978750	38981968	38982138
C_D	C	D	ENSG00000185515	BRCC3	0.138	0.141333	1.02415	1	chrX	+	154301648	154301706	154301651	154301706	154300601	154300618
C_D	C	D	ENSG00000172932	ANKRD13D	0.973667	1	1.02705	1	chr11	+	67066528	67067082	67067000	67067082	67059073	67059217
C_D	C	D	ENSG00000172932	ANKRD13D	0.752333	0.786333	1.04519	1	chr11	+	67066528	67067082	67067000	67067082	67059461	67059651
C_D	C	D	ENSG00000124571	XPO5	0	0.00366667	Inf	1	chr6	-	43493576	43493692	43493576	43493659	43494422	43494485
C_D	C	D	ENSG00000100567	PSMA3	0.996667	0.995667	0.998997	1	chr14	+	58718836	58718960	58718841	58718960	58714467	58714550
C_D	C	D	ENSG00000100567	PSMA3	0.017	0	0	1	chr14	+	58727676	58727738	58727686	58727738	58724642	58724716
C_D	C	D	ENSG00000100567	PSMA3	0.959333	0.962333	1.00313	1	chr14	+	58727665	58727738	58727686	58727738	58724642	58724716
C_D	C	D	ENSG00000100567	PSMA3	0.999	1	1.001	1	chr14	+	58727665	58727738	58727676	58727738	58724642	58724716
C_D	C	D	ENSG00000164114	MAP9	0.532667	0.471667	0.885482	1	chr4	-	156289737	156289964	156289737	156289961	156294287	156294608
C_D	C	D	ENSG00000164114	MAP9	1	0.987333	0.987333	1	chr4	-	156281319	156281567	156281319	156281495	156283199	156283293
C_D	C	D	ENSG00000154429	CCSAP	0.0116667	0.006	0.514286	1	chr1	-	229462484	229463305	229462484	229462753	229477845	229478260
C_D	C	D	ENSG00000272752	STAG3L5P-PVRIG2P-PILRB	0.962	0.973667	1.01213	1	chr7	+	99956312	99956702	99956521	99956702	99955842	99955989
C_D	C	D	ENSG00000144566	RAB5A	0.986	0.981	0.994929	1	chr3	+	20017092	20017244	20017134	20017244	19992297	19992553
C_D	C	D	ENSG00000144566	RAB5A	0.978	0.969667	0.991479	1	chr3	+	20017078	20017244	20017134	20017244	19992297	19992553
C_D	C	D	ENSG00000144566	RAB5A	0.005	0.003	0.6	1	chr3	+	20017078	20017244	20017092	20017244	19992297	19992553
C_D	C	D	ENSG00000114867	EIF4G1	0.998667	1	1.00134	1	chr3	+	184049053	184049394	184049259	184049394	184046696	184046778
C_D	C	D	ENSG00000114867	EIF4G1	0.00166667	0.001	0.6	1	chr3	+	184049484	184049597	184049515	184049597	184049259	184049394
C_D	C	D	ENSG00000114867	EIF4G1	0.357667	0.340667	0.95247	1	chr3	+	184041192	184041381	184041195	184041381	184040870	184041029
C_D	C	D	ENSG00000114867	EIF4G1	0.998	0.997	0.998998	1	chr3	+	184035504	184035604	184035537	184035604	184035108	184035285
C_D	C	D	ENSG00000272752	STAG3L5P-PVRIG2P-PILRB	0.748333	0.785	1.049	1	chr7	+	99947353	99947510	99947421	99947510	99943487	99943591
C_D	C	D	ENSG00000114867	EIF4G1	0.996	0.996667	1.00067	1	chr3	+	184035504	184035604	184035534	184035604	184035108	184035285
C_D	C	D	ENSG00000114867	EIF4G1	0.995667	1	1.00435	1	chr3	+	184041192	184041381	184041195	184041381	184040608	184040742
C_D	C	D	ENSG00000114867	EIF4G1	0.005	0.00266667	0.533333	1	chr3	+	184038630	184038781	184038714	184038781	184038417	184038510
C_D	C	D	ENSG00000063176	SPHK2	0.952333	0.868	0.911446	1	chr19	+	49129206	49129619	49129324	49129619	49123658	49123810
C_D	C	D	ENSG00000063176	SPHK2	0.974667	0.921333	0.94528	1	chr19	+	49129147	49129619	49129324	49129619	49123658	49123810
C_D	C	D	ENSG00000272752	STAG3L5P-PVRIG2P-PILRB	0.848	0.860667	1.01494	1	chr7	+	99949785	99950101	99949884	99950101	99948874	99949033
C_D	C	D	ENSG00000113272	THG1L	0.979667	0.998	1.01871	1	chr5	+	157161583	157161753	157161678	157161753	157159875	157160052
C_D	C	D	ENSG00000077463	SIRT6	0.943333	0.906667	0.961131	1	chr19	-	4175024	4175148	4175024	4175108	4175676	4175757
C_D	C	D	ENSG00000185033	SEMA4B	0.00533333	0.00366667	0.6875	1	chr15	+	90770769	90770874	90770788	90770874	90768892	90769059
C_D	C	D	ENSG00000111452	GPR133	NA	NA	NA	1	chr12	+	131622188	131622774	131622681	131622774	131621517	131621559
C_D	C	D	ENSG00000072134	EPN2	0.834	0.867	1.03957	1	chr17	+	19216417	19216592	19216435	19216592	19215364	19215457
C_D	C	D	ENSG00000072134	EPN2	1	0.976333	0.976333	1	chr17	+	19216417	19216592	19216438	19216592	19215364	19215457
C_D	C	D	ENSG00000072134	EPN2	1	0.886	0.886	1	chr17	+	19216435	19216592	19216438	19216592	19215364	19215457
C_D	C	D	ENSG00000153827	TRIP12	0.960667	0.961	1.00035	1	chr2	-	230695471	230695555	230695471	230695537	230701563	230701700
C_D	C	D	ENSG00000272514	C6ORF165	0.0283333	0.09	3.17647	1	chr6	+	88125280	88125592	88125403	88125592	88123527	88123618
C_D	C	D	ENSG00000154144	TBRG1	0.017	0.0203333	1.19608	1	chr11	+	124501135	124501313	124501170	124501313	124500640	124500751
C_D	C	D	ENSG00000154144	TBRG1	0.250667	0.267667	1.06782	1	chr11	+	124496708	124496946	124496799	124496946	124495566	124495799
C_D	C	D	ENSG00000005801	ZNF195	0.088	0.0983333	1.11742	1	chr11	-	3394806	3394905	3394806	3394886	3400267	3400369
C_D	C	D	ENSG00000132466	ANKRD17	0.892667	0.958	1.07319	1	chr4	-	74000833	74000982	74000833	74000979	74005247	74006000
C_D	C	D	ENSG00000166200	COPS2	0.850667	0.888333	1.04428	1	chr15	-	49429544	49429655	49429544	49429634	49436423	49436501
C_D	C	D	ENSG00000197912	SPG7	0.00433333	0.00566667	1.30769	1	chr16	+	89620146	89620368	89620201	89620368	89619386	89619543
C_D	C	D	ENSG00000197912	SPG7	0.779667	1	1.2826	1	chr16	+	89615387	89615744	89615488	89615744	89614410	89614521
C_D	C	D	ENSG00000254505	CHMP4A	0.995333	0.996333	1.001	1	chr14	-	24680616	24680798	24680616	24680718	24680885	24681035
C_D	C	D	ENSG00000205659	LIN52	0.00966667	0.0156667	1.62069	1	chr14	+	74562632	74562688	74562650	74562688	74557934	74558009
C_D	C	D	ENSG00000011454	RABGAP1	0.956	0.984	1.02929	1	chr9	+	125719289	125719488	125719427	125719488	125703298	125703372
C_D	C	D	ENSG00000033627	ATP6V0A1	1	0.941	0.941	1	chr17	+	40629656	40629760	40629677	40629760	40620027	40620125
C_D	C	D	ENSG00000033627	ATP6V0A1	0.388667	0.396	1.01887	1	chr17	+	40629656	40629760	40629677	40629760	40622107	40622236
C_D	C	D	ENSG00000073605	GSDMB	NA	NA	NA	1	chr17	-	38064428	38064479	38064428	38064467	38065210	38065295
C_D	C	D	ENSG00000166200	COPS2	0.311	0.331333	1.06538	1	chr15	-	49429544	49429655	49429544	49429634	49431724	49431850
C_D	C	D	ENSG00000144320	KIAA1715	0.914	0.870667	0.952589	1	chr2	-	176856958	176857146	176856958	176857001	176860285	176860374
C_D	C	D	ENSG00000188878	FBF1	0.409	0.428333	1.04727	1	chr17	-	73919266	73919722	73919266	73919719	73921427	73921527
C_D	C	D	ENSG00000140750	ARHGAP17	0.988667	1	1.01146	1	chr16	-	24979981	24980093	24979981	24980089	24981827	24981901
C_D	C	D	ENSG00000259426	RP11-253M7.1	NA	NA	NA	1	chr15	-	69689242	69690138	69689242	69690087	69706490	69707368
C_D	C	D	ENSG00000178921	PFAS	0.995	0.987667	0.99263	1	chr17	+	8159584	8159966	8159841	8159966	8159122	8159228
C_D	C	D	ENSG00000178921	PFAS	0.015	0.013	0.866667	1	chr17	+	8157159	8157397	8157176	8157397	8152603	8152657
C_D	C	D	ENSG00000198898	CAPZA2	0.0116667	0.00766667	0.657143	1	chr7	+	116550266	116550365	116550286	116550365	116546316	116546396
C_D	C	D	ENSG00000197841	ZNF181	0.536333	0.572333	1.06712	1	chr19	+	35230427	35230526	35230430	35230526	35230052	35230173
C_D	C	D	ENSG00000067836	ROGDI	0.003	0.00533333	1.77778	1	chr16	-	4848569	4848802	4848569	4848668	4849686	4849782
C_D	C	D	ENSG00000197114	ZGPAT	0.157667	0.153667	0.97463	1	chr20	+	62365996	62366176	62366056	62366176	62364938	62365091
C_D	C	D	ENSG00000137842	TMEM62	0.981333	0.971	0.98947	1	chr15	+	43441226	43441349	43441305	43441349	43440952	43441077
C_D	C	D	ENSG00000123349	PFDN5	0.649	0.733	1.12943	1	chr12	+	53690213	53691708	53691633	53691708	53689622	53689725
C_D	C	D	ENSG00000123349	PFDN5	0.001	0.00233333	2.33333	1	chr12	+	53691802	53691934	53691828	53691934	53691633	53691708
C_D	C	D	ENSG00000105393	BABAM1	0.993333	1	1.00671	1	chr19	+	17379602	17379900	17379610	17379900	17378251	17378336
C_D	C	D	ENSG00000105393	BABAM1	0.00566667	0.007	1.23529	1	chr19	+	17386597	17386634	17386609	17386634	17384915	17384994
C_D	C	D	ENSG00000105393	BABAM1	0.0103333	0.017	1.64516	1	chr19	+	17386585	17386634	17386609	17386634	17384915	17384994
C_D	C	D	ENSG00000105393	BABAM1	0.644	0.924667	1.43582	1	chr19	+	17386585	17386634	17386597	17386634	17384915	17384994
C_D	C	D	ENSG00000125447	GGA3	1	0.992333	0.992333	1	chr17	-	73236422	73237138	73236422	73236493	73237480	73237597
C_D	C	D	ENSG00000125447	GGA3	0.0776667	0.0883333	1.13734	1	chr17	-	73239143	73239339	73239143	73239247	73239527	73239651
C_D	C	D	ENSG00000113597	TRAPPC13	0.470333	0.412333	0.876683	1	chr5	+	64960060	64960211	64960063	64960211	64957876	64957977
C_D	C	D	ENSG00000104093	DMXL2	0.83	NA	NA	1	chr15	-	51768785	51768916	51768785	51768913	51772144	51772336
C_D	C	D	ENSG00000197323	TRIM33	0.477333	0.534333	1.11941	1	chr1	-	114940229	114940612	114940229	114940482	114942078	114942231
C_D	C	D	ENSG00000196155	PLEKHG4	0.118	0.102333	0.867232	1	chr16	+	67322378	67322507	67322391	67322507	67322069	67322303
C_D	C	D	ENSG00000068097	HEATR6	0.984667	0.987	1.00237	1	chr17	-	58123385	58123590	58123385	58123460	58124669	58124766
C_D	C	D	ENSG00000196724	ZNF418	NA	NA	NA	1	chr19	-	58441795	58441925	58441795	58441922	58445184	58445270
C_D	C	D	ENSG00000159753	RLTPR	0.333333	NA	NA	1	chr16	+	67690096	67690202	67690130	67690202	67689933	67689970
C_D	C	D	ENSG00000008838	MED24	0.404	0.385667	0.95462	1	chr17	-	38189597	38190024	38189597	38189709	38191168	38191225
C_D	C	D	ENSG00000162302	RPS6KA4	0.339667	0.326333	0.960746	1	chr11	+	64135957	64136073	64135960	64136073	64135603	64135732
C_D	C	D	ENSG00000008838	MED24	0.00466667	0.0126667	2.71429	1	chr17	-	38176037	38176263	38176037	38176186	38176525	38176606
C_D	C	D	ENSG00000008838	MED24	0.453333	0.493667	1.08897	1	chr17	-	38209721	38209910	38209721	38209888	38210613	38210658
C_D	C	D	ENSG00000008838	MED24	0.0176667	0.0273333	1.54717	1	chr17	-	38185078	38185257	38185078	38185221	38186000	38186112
C_D	C	D	ENSG00000100461	RBM23	0.992667	0.991333	0.998657	1	chr14	-	23374302	23374455	23374302	23374430	23374544	23374662
C_D	C	D	ENSG00000100461	RBM23	1	0.666667	0.666667	1	chr14	-	23382932	23383054	23382932	23383030	23388207	23388358
C_D	C	D	ENSG00000101158	NELFCD	0.990333	0.988	0.997644	1	chr20	+	57568678	57569294	57569164	57569294	57568503	57568599
C_D	C	D	ENSG00000162302	RPS6KA4	0.960333	0.97	1.01007	1	chr11	+	64129323	64129474	64129378	64129474	64129113	64129217
C_D	C	D	ENSG00000124535	WRNIP1	0.913333	0.928667	1.01679	1	chr6	+	2770353	2770595	2770428	2770595	2768924	2769116
C_D	C	D	ENSG00000124535	WRNIP1	0.996667	0.993333	0.996656	1	chr6	+	2770353	2770595	2770428	2770595	2765647	2766678
C_D	C	D	ENSG00000103942	HOMER2	0.109	0.0993333	0.911315	1	chr15	-	83527780	83527920	83527780	83527887	83532918	83533011
C_D	C	D	ENSG00000185359	HGS	0.997667	0.998667	1.001	1	chr17	+	79662815	79663029	79662968	79663029	79662193	79662253
C_D	C	D	ENSG00000185359	HGS	0.995667	1	1.00435	1	chr17	+	79655733	79655857	79655781	79655857	79654032	79654125
C_D	C	D	ENSG00000055332	EIF2AK2	0.213	0.277667	1.3036	1	chr2	-	37375999	37376400	37375999	37376166	37384050	37384190
C_D	C	D	ENSG00000100726	TELO2	0.01	0.0273333	2.73333	1	chr16	+	1556225	1556330	1556238	1556330	1555410	1555602
C_D	C	D	ENSG00000164733	CTSB	NA	0.803333	NA	1	chr8	-	11724762	11725035	11724762	11724900	11725509	11725598
C_D	C	D	ENSG00000167515	TRAPPC2L	0.992	0.986	0.993952	1	chr16	+	88925026	88925199	88925049	88925199	88923493	88923591
C_D	C	D	ENSG00000184436	THAP7	1	0.990667	0.990667	1	chr22	-	21354935	21355700	21354935	21355076	21356120	21356200
C_D	C	D	ENSG00000197343	ZNF655	0.993333	0.984667	0.991275	1	chr7	+	99159510	99160117	99159966	99160117	99158155	99158318
C_D	C	D	ENSG00000197343	ZNF655	0.715333	0.759667	1.06198	1	chr7	+	99159510	99160117	99159990	99160117	99158155	99158318
C_D	C	D	ENSG00000197343	ZNF655	0.517	0.521	1.00774	1	chr7	+	99159966	99160117	99159990	99160117	99158155	99158318
C_D	C	D	ENSG00000197343	ZNF655	0.130333	0.152667	1.17136	1	chr7	+	99159966	99160117	99159990	99160117	99159510	99159596
C_D	C	D	ENSG00000197343	ZNF655	0.076	0.0996667	1.3114	1	chr7	+	99159971	99160117	99159990	99160117	99159510	99159596
C_D	C	D	ENSG00000197343	ZNF655	0.781667	0.770667	0.985928	1	chr7	+	99159966	99160117	99159971	99160117	99159510	99159596
C_D	C	D	ENSG00000102316	MAGED2	0.996333	0.985333	0.98896	1	chrX	+	54841680	54842440	54842313	54842440	54841093	54841208
C_D	C	D	ENSG00000102316	MAGED2	0.999	0.997	0.997998	1	chrX	+	54836154	54836646	54836550	54836646	54835735	54835809
C_D	C	D	ENSG00000117360	PRPF3	0.991667	0.989667	0.997983	1	chr1	+	150312873	150312953	150312878	150312953	150310635	150310802
C_D	C	D	ENSG00000117360	PRPF3	0.024	0.027	1.125	1	chr1	+	150316851	150317023	150316909	150317023	150316637	150316737
C_D	C	D	ENSG00000109320	NFKB1	0.538333	0.557333	1.03529	1	chr4	+	103455001	103455042	103455004	103455042	103450992	103451071
C_D	C	D	ENSG00000118058	KMT2A	0.980667	0.977667	0.996941	1	chr11	+	118342376	118345030	118344893	118345030	118339489	118339559
C_D	C	D	ENSG00000160753	RUSC1	1	0.990667	0.990667	1	chr1	+	155296370	155296923	155296400	155296923	155295654	155295701
C_D	C	D	ENSG00000160753	RUSC1	0.990333	1	1.00976	1	chr1	+	155295357	155295463	155295391	155295463	155295106	155295281
C_D	C	D	ENSG00000043514	TRIT1	0.996	0.953333	0.957162	1	chr1	-	40313657	40313769	40313657	40313763	40315790	40315933
C_D	C	D	ENSG00000070214	SLC44A1	0.954667	0.966333	1.01222	1	chr9	+	108151313	108159627	108152184	108159627	108147702	108147783
C_D	C	D	ENSG00000172819	RARG	NA	0.114333	NA	1	chr12	-	53623694	53623858	53623694	53623837	53624952	53625019
C_D	C	D	ENSG00000172819	RARG	0.00566667	0.0113333	2	1	chr12	-	53609076	53609246	53609076	53609218	53609429	53609578
C_D	C	D	ENSG00000172819	RARG	0.905667	0.876667	0.967979	1	chr12	-	53624952	53625019	53624952	53625016	53625757	53626036
C_D	C	D	ENSG00000197345	MRPL21	0.001	0.00233333	2.33333	1	chr11	-	68663982	68664306	68663982	68664146	68665394	68665480
C_D	C	D	ENSG00000159023	EPB41	0.021	0.0463333	2.20635	1	chr1	+	29313942	29314417	29313959	29314417	29213635	29213722
C_D	C	D	ENSG00000095906	NUBP2	0.962	0.941667	0.978863	1	chr16	+	1836537	1837832	1837677	1837832	1832932	1833037
C_D	C	D	ENSG00000095906	NUBP2	0.0126667	0.0136667	1.07895	1	chr16	+	1836738	1836956	1836757	1836956	1836537	1836656
C_D	C	D	ENSG00000146918	NCAPG2	0.990333	0.989	0.998654	1	chr7	-	158468168	158468348	158468168	158468308	158472651	158472777
C_D	C	D	ENSG00000146918	NCAPG2	0.997333	0.996667	0.999332	1	chr7	-	158447809	158448147	158447809	158447950	158448951	158449125
C_D	C	D	ENSG00000146918	NCAPG2	0.000666667	0	0	1	chr7	-	158447286	158447481	158447286	158447386	158447809	158447950
C_D	C	D	ENSG00000067066	SP100	0.642667	0.609333	0.948133	1	chr2	+	231338038	231338155	231338098	231338155	231334729	231334813
C_D	C	D	ENSG00000197989	SNHG12	0.994667	1	1.00536	1	chr1	-	28906044	28906493	28906044	28906099	28907071	28907158
C_D	C	D	ENSG00000163584	RPL22L1	0.902	0.916667	1.01626	1	chr3	-	170586086	170586179	170586086	170586176	170587947	170587984
C_D	C	D	ENSG00000012504	NR1H4	0.0196667	NA	NA	1	chr12	+	100930284	100930388	100930289	100930388	100928667	100928801
C_D	C	D	ENSG00000108883	EFTUD2	0.986	0.986333	1.00034	1	chr17	-	42960460	42960526	42960460	42960496	42961016	42961092
C_D	C	D	ENSG00000163864	NMNAT3	0.909667	0.826	0.908025	1	chr3	-	139353201	139353489	139353201	139353429	139356804	139356904
C_D	C	D	ENSG00000130299	GTPBP3	0.830333	0.880667	1.06062	1	chr19	+	17451852	17452131	17451915	17452131	17450242	17450408
C_D	C	D	ENSG00000113716	HMGXB3	0.988333	0.993333	1.00506	1	chr5	+	149403824	149404243	149404067	149404243	149398128	149398260
C_D	C	D	ENSG00000132906	CASP9	0.0166667	0.0293333	1.76	1	chr1	-	15833393	15833628	15833393	15833570	15834367	15834402
C_D	C	D	ENSG00000168000	BSCL2	0.907333	0.932	1.02719	1	chr11	-	62458083	62458203	62458083	62458164	62458546	62458613
C_D	C	D	ENSG00000168000	BSCL2	0.0433333	0.0406667	0.938462	1	chr11	-	62458258	62458345	62458258	62458339	62458546	62458613
C_D	C	D	ENSG00000116793	PHTF1	0.765333	0.721333	0.942509	1	chr1	-	114301280	114301470	114301280	114301355	114301644	114302098
C_D	C	D	ENSG00000075413	MARK3	0.79	0.797667	1.0097	1	chr14	+	103934369	103934523	103934417	103934523	103933415	103933528
C_D	C	D	ENSG00000143575	HAX1	0.008	0.0116667	1.45833	1	chr1	+	154246225	154246437	154246249	154246437	154245811	154246074
C_D	C	D	ENSG00000166263	STXBP4	0.00966667	0	0	1	chr17	+	53076986	53077203	53076992	53077203	53076705	53076812
C_D	C	D	ENSG00000135951	TSGA10	0.423667	NA	NA	1	chr2	-	99725851	99726019	99725851	99725975	99727312	99727378
C_D	C	D	ENSG00000143493	INTS7	0.997667	1	1.00234	1	chr1	-	212141854	212142049	212141854	212141945	212148507	212148714
C_D	C	D	ENSG00000064687	ABCA7	0.877333	0.973667	1.1098	1	chr19	+	1057913	1058058	1057967	1058058	1057312	1057428
C_D	C	D	ENSG00000143036	SLC44A3	0.658333	0.672667	1.02177	1	chr1	+	95332886	95332973	95332889	95332973	95330298	95330455
C_D	C	D	ENSG00000116151	MORN1	0.0116667	0.0213333	1.82857	1	chr1	-	2316416	2316597	2316416	2316504	2317245	2317336
C_D	C	D	ENSG00000111344	RASAL1	NA	0.108	NA	1	chr12	-	113545889	113546030	113545889	113546027	113549890	113550083
C_D	C	D	ENSG00000101624	CEP76	0.991	0.981	0.989909	1	chr18	-	12699828	12699904	12699828	12699899	12700956	12701112
C_D	C	D	ENSG00000114491	UMPS	0.998667	0.999	1.00033	1	chr3	+	124456414	124457086	124456761	124457086	124453939	124454093
C_D	C	D	ENSG00000115758	ODC1	0.981	0.978667	0.997621	1	chr2	-	10584599	10584773	10584599	10584673	10585056	10585175
C_D	C	D	ENSG00000143416	SELENBP1	0.988	1	1.01215	1	chr1	-	151341917	151342030	151341917	151341982	151342188	151342245
C_D	C	D	ENSG00000129219	PLD2	1	0.984667	0.984667	1	chr17	+	4721296	4721680	4721591	4721680	4720440	4720554
C_D	C	D	ENSG00000129219	PLD2	1	0.948667	0.948667	1	chr17	+	4711278	4711711	4711568	4711711	4711066	4711176
C_D	C	D	ENSG00000164062	APEH	0.002	0.001	0.5	1	chr3	+	49720260	49720378	49720275	49720378	49719978	49720169
C_D	C	D	ENSG00000239665	RP11-295P9.3	1	0.848	0.848	1	chr10	+	13696183	13696427	13696352	13696427	13694407	13694489
C_D	C	D	ENSG00000239665	RP11-295P9.3	NA	NA	NA	1	chr10	+	13690619	13690768	13690625	13690768	13690084	13690230
C_D	C	D	ENSG00000126246	IGFLR1	1	NA	NA	1	chr19	-	36230610	36230989	36230610	36230987	36231924	36232124
C_D	C	D	ENSG00000215021	PHB2	0.965	1	1.03627	1	chr12	-	7077573	7077871	7077573	7077758	7079358	7079443
C_D	C	D	ENSG00000215021	PHB2	0.516667	0.543667	1.05226	1	chr12	-	7079118	7079231	7079118	7079226	7079358	7079443
C_D	C	D	ENSG00000213614	HEXA	0.005	0.00633333	1.26667	1	chr15	-	72648865	72648991	72648865	72648958	72668060	72668334
C_D	C	D	ENSG00000137807	KIF23	0.975667	0.981	1.00547	1	chr15	+	69738621	69738703	69738624	69738703	69738347	69738430
C_D	C	D	ENSG00000070371	CLTCL1	0.916333	0.815333	0.889778	1	chr22	-	19183776	19184167	19183776	19183926	19187244	19187352
C_D	C	D	ENSG00000173511	VEGFB	0.899333	0.898	0.998517	1	chr11	+	64004891	64005127	64004992	64005127	64004658	64004694
C_D	C	D	ENSG00000149547	EI24	0.989	0.988	0.998989	1	chr11	+	125445158	125445304	125445200	125445304	125442353	125442465
C_D	C	D	ENSG00000149547	EI24	0.999	0.998333	0.999333	1	chr11	+	125445158	125445304	125445204	125445304	125442353	125442465
C_D	C	D	ENSG00000149547	EI24	0.013	0.0106667	0.820513	1	chr11	+	125445146	125445304	125445158	125445304	125442353	125442465
C_D	C	D	ENSG00000149547	EI24	0.982	0.964333	0.98201	1	chr11	+	125445200	125445304	125445204	125445304	125442353	125442465
C_D	C	D	ENSG00000149547	EI24	0.983	0.980667	0.997626	1	chr11	+	125445146	125445304	125445200	125445304	125442353	125442465
C_D	C	D	ENSG00000149547	EI24	0.998333	0.997333	0.998998	1	chr11	+	125445146	125445304	125445204	125445304	125442353	125442465
C_D	C	D	ENSG00000242612	DECR2	1	0.984333	0.984333	1	chr16	+	456345	456833	456684	456833	454955	455024
C_D	C	D	ENSG00000242612	DECR2	0.0873333	0.083	0.950382	1	chr16	+	460208	460367	460242	460367	457424	457560
C_D	C	D	ENSG00000144362	PHOSPHO2	NA	0.755	NA	1	chr2	+	170554374	170554492	170554402	170554492	170553870	170554041
C_D	C	D	ENSG00000062194	GPBP1	0.947	0.932667	0.984864	1	chr5	+	56545235	56545403	56545280	56545403	56542901	56543042
C_D	C	D	ENSG00000134243	SORT1	0.607	0.618333	1.01867	1	chr1	-	109888372	109888503	109888372	109888500	109890104	109890154
C_D	C	D	ENSG00000176444	CLK2	0.665	0.679667	1.02206	1	chr1	-	155238498	155238586	155238498	155238583	155239278	155239504
C_D	C	D	ENSG00000088205	DDX18	1	0.995667	0.995667	1	chr2	+	118582515	118582677	118582572	118582677	118582144	118582284
C_D	C	D	ENSG00000217930	PAM16	0.191	0.217333	1.13787	1	chr16	-	4391368	4391673	4391368	4391505	4393207	4393292
C_D	C	D	ENSG00000217930	PAM16	0.180333	0.176	0.97597	1	chr16	-	4391368	4391584	4391368	4391505	4393207	4393292
C_D	C	D	ENSG00000076248	UNG	0.998333	0.998333	1	1	chr12	+	109547633	109548797	109547636	109548797	109541237	109541416
C_D	C	D	ENSG00000084207	GSTP1	0.00566667	0.01	1.76471	1	chr11	+	67352508	67352712	67352608	67352712	67352155	67352243
C_D	C	D	ENSG00000176444	CLK2	0.776667	0.775667	0.998712	1	chr1	-	155239278	155239507	155239278	155239504	155240598	155240768
C_D	C	D	ENSG00000151150	ANK3	0	0.025	Inf	1	chr10	-	61819455	61819791	61819455	61819764	61822868	61823012
C_D	C	D	ENSG00000180329	CCDC43	0.0113333	0.0163333	1.44118	1	chr17	-	42757952	42758020	42757952	42758011	42759370	42759506
C_D	C	D	ENSG00000123737	EXOSC9	0.799	1	1.25156	1	chr4	+	122734909	122735202	122735020	122735202	122732737	122732826
C_D	C	D	ENSG00000005700	IBTK	0.992667	0.992	0.999328	1	chr6	-	82904195	82904359	82904195	82904312	82906014	82906163
C_D	C	D	ENSG00000215513	PI4KAP1	1	0.973667	0.973667	1	chr22	-	20386516	20387279	20386516	20386675	20388299	20388425
C_D	C	D	ENSG00000215513	PI4KAP1	NA	NA	NA	1	chr22	-	20397112	20397288	20397112	20397240	20397877	20397985
C_D	C	D	ENSG00000142864	SERBP1	0.984	1	1.01626	1	chr1	-	67889882	67890005	67889882	67889960	67890765	67890906
C_D	C	D	ENSG00000142864	SERBP1	0.173333	0.168333	0.971154	1	chr1	-	67889882	67890005	67889882	67889960	67890570	67890660
C_D	C	D	ENSG00000158636	C11orf30	0.857	0.881667	1.02878	1	chr11	+	76170976	76171129	76170979	76171129	76169226	76169402
C_D	C	D	ENSG00000143436	MRPL9	NA	NA	NA	1	chr1	-	151734437	151734501	151734437	151734486	151734580	151734631
C_D	C	D	ENSG00000143621	ILF2	0.999	0.998333	0.999333	1	chr1	-	153635494	153635752	153635494	153635609	153636518	153636606
C_D	C	D	ENSG00000143621	ILF2	0.002	0.00133333	0.666667	1	chr1	-	153640928	153641052	153640928	153641033	153642311	153642354
C_D	C	D	ENSG00000105227	PRX	1	0.911	0.911	1	chr19	-	40899674	40904723	40899674	40903877	40909612	40909769
C_D	C	D	ENSG00000136051	KIAA1033	0.0143333	0.0276667	1.93023	1	chr12	+	105514866	105514982	105514878	105514982	105514332	105514375
C_D	C	D	ENSG00000105289	TJP3	0	0.003	Inf	1	chr19	+	3734282	3734433	3734324	3734433	3733750	3733910
C_D	C	D	ENSG00000109736	MFSD10	0.991333	0.986	0.99462	1	chr4	-	2934077	2934239	2934077	2934136	2934326	2934485
C_D	C	D	ENSG00000147130	ZMYM3	0.003	0.007	2.33333	1	chrX	-	70471027	70471100	70471027	70471094	70471407	70471451
C_D	C	D	ENSG00000100124	ANKRD54	0.994667	0.984667	0.989946	1	chr22	-	38229690	38229762	38229690	38229757	38234506	38234605
C_D	C	D	ENSG00000215788	TNFRSF25	0.889667	1	1.12402	1	chr1	-	6522922	6523207	6522922	6523030	6524434	6524513
C_D	C	D	ENSG00000215788	TNFRSF25	NA	0.203333	NA	1	chr1	-	6522922	6523207	6522922	6523187	6524434	6524513
C_D	C	D	ENSG00000215788	TNFRSF25	0.870333	1	1.14899	1	chr1	-	6522922	6523187	6522922	6523030	6524434	6524513
C_D	C	D	ENSG00000109736	MFSD10	0.992333	0.987333	0.994961	1	chr4	-	2934832	2934936	2934832	2934904	2935293	2935390
C_D	C	D	ENSG00000006712	PAF1	0.996	0.998	1.00201	1	chr19	-	39880119	39880401	39880119	39880186	39880708	39880801
C_D	C	D	ENSG00000006712	PAF1	0.873333	0.844667	0.967176	1	chr19	-	39880708	39880929	39880708	39880801	39881457	39881794
C_D	C	D	ENSG00000196678	ERI2	0.925	0.897667	0.97045	1	chr16	-	20814754	20814838	20814754	20814833	20814924	20814992
C_D	C	D	ENSG00000149823	VPS51	0.009	0.00966667	1.07407	1	chr11	+	64874658	64875199	64875052	64875199	64864469	64864599
C_D	C	D	ENSG00000137101	CD72	NA	NA	NA	1	chr9	-	35615939	35616383	35615939	35616275	35616596	35616686
C_D	C	D	ENSG00000188313	PLSCR1	0.993333	0.996333	1.00302	1	chr3	-	146239619	146239840	146239619	146239768	146243391	146243434
C_D	C	D	ENSG00000188313	PLSCR1	0.994	1	1.00604	1	chr3	-	146239330	146239840	146239330	146239492	146243391	146243434
C_D	C	D	ENSG00000234127	TRIM26	0.993667	1	1.00637	1	chr6	-	30168811	30168915	30168811	30168860	30172432	30172542
C_D	C	D	ENSG00000234127	TRIM26	0.454333	0.429	0.944241	1	chr6	-	30166442	30167041	30166442	30166930	30168811	30168915
C_D	C	D	ENSG00000154114	TBCEL	0.922333	0.919667	0.997109	1	chr11	+	120924259	120924441	120924338	120924441	120918236	120918376
C_D	C	D	ENSG00000186567	CEACAM19	0.968667	1	1.03235	1	chr19	+	45175017	45175258	45175161	45175258	45174575	45174708
C_D	C	D	ENSG00000232645	RP3-322G13.5	0.928667	1	1.07681	1	chr20	-	23337230	23337606	23337230	23337462	23337687	23337774
C_D	C	D	ENSG00000110075	PPP6R3	0.00766667	0.0116667	1.52174	1	chr11	+	68355265	68355492	68355394	68355492	68350510	68350597
C_D	C	D	ENSG00000110075	PPP6R3	0.711333	0.661	0.929241	1	chr11	+	68355265	68355492	68355412	68355492	68350510	68350597
C_D	C	D	ENSG00000110075	PPP6R3	0.962	0.968667	1.00693	1	chr11	+	68355394	68355492	68355445	68355492	68343425	68343511
C_D	C	D	ENSG00000110075	PPP6R3	0.866	0.905333	1.04542	1	chr11	+	68355412	68355492	68355445	68355492	68343425	68343511
C_D	C	D	ENSG00000110075	PPP6R3	0.962	0.959	0.996881	1	chr11	+	68355394	68355492	68355412	68355492	68343425	68343511
C_D	C	D	ENSG00000110075	PPP6R3	0.00266667	0.00533333	2	1	chr11	+	68334466	68334634	68334481	68334634	68331770	68331900
C_D	C	D	ENSG00000164855	TMEM184A	0.799	0.792	0.991239	1	chr7	-	1589940	1590031	1589940	1590015	1590452	1590618
C_D	C	D	ENSG00000160058	BSDC1	0.986	0.995	1.00913	1	chr1	-	32849430	32849598	32849430	32849540	32852379	32852496
C_D	C	D	ENSG00000160058	BSDC1	0.186667	0.207667	1.1125	1	chr1	-	32849430	32849649	32849430	32849598	32852379	32852496
C_D	C	D	ENSG00000160058	BSDC1	0.995333	1	1.00469	1	chr1	-	32849430	32849598	32849430	32849507	32852379	32852496
C_D	C	D	ENSG00000160058	BSDC1	0.973	0.991333	1.01884	1	chr1	-	32849430	32849649	32849430	32849540	32852379	32852496
C_D	C	D	ENSG00000160058	BSDC1	0.989667	1	1.01044	1	chr1	-	32849430	32849540	32849430	32849507	32852379	32852496
C_D	C	D	ENSG00000160058	BSDC1	0.991667	1	1.0084	1	chr1	-	32849430	32849649	32849430	32849507	32852379	32852496
C_D	C	D	ENSG00000100284	TOM1	0.986667	0.991667	1.00507	1	chr22	+	35719488	35719623	35719511	35719623	35719020	35719170
C_D	C	D	ENSG00000100284	TOM1	0.0446667	0.0583333	1.30597	1	chr22	+	35729167	35729490	35729396	35729490	35728973	35729007
C_D	C	D	ENSG00000116521	SCAMP3	0.998	0.991333	0.99332	1	chr1	-	155228616	155228745	155228616	155228683	155230120	155230241
C_D	C	D	ENSG00000100284	TOM1	0.0143333	0.006	0.418605	1	chr22	+	35718991	35719170	35719020	35719170	35717951	35718030
C_D	C	D	ENSG00000100284	TOM1	0.175333	0.226333	1.29087	1	chr22	+	35718991	35719170	35719020	35719170	35713869	35713954
C_D	C	D	ENSG00000140181	HERC2P2	0.015	0.00666667	0.444444	1	chr15	-	23325023	23325244	23325023	23325215	23326006	23326158
C_D	C	D	ENSG00000099203	TMED1	0.996667	1	1.00334	1	chr19	-	10945609	10945793	10945609	10945739	10945931	10946029
C_D	C	D	ENSG00000187109	NAP1L1	0.988667	0.987333	0.998651	1	chr12	-	76449812	76449941	76449812	76449938	76453577	76453658
C_D	C	D	ENSG00000159228	CBR1	0.004	0.00933333	2.33333	1	chr21	+	37444112	37445464	37444743	37445464	37443247	37443355
C_D	C	D	ENSG00000144034	TPRKB	0.819333	0.793667	0.968674	1	chr2	-	73961555	73961718	73961555	73961715	73964428	73964527
C_D	C	D	ENSG00000198837	DENND4B	1	0.996333	0.996333	1	chr1	-	153904679	153904916	153904679	153904731	153905117	153905253
C_D	C	D	ENSG00000100307	CBX7	0.945667	0.918333	0.971096	1	chr22	-	39530405	39530757	39530405	39530478	39534640	39534707
C_D	C	D	ENSG00000127325	BEST3	NA	NA	NA	1	chr12	-	70065207	70065359	70065207	70065346	70066664	70066745
C_D	C	D	ENSG00000167645	YIF1B	0.999	1	1.001	1	chr19	-	38798067	38798392	38798067	38798161	38799431	38799489
C_D	C	D	ENSG00000145425	RPS3A	1	0.999333	0.999333	1	chr4	+	152025328	152025438	152025336	152025438	152024022	152024231
C_D	C	D	ENSG00000123240	OPTN	0.026	0.0193333	0.74359	1	chr10	+	13151096	13151288	13151111	13151288	13142172	13142302
C_D	C	D	ENSG00000123240	OPTN	0.292667	0.246333	0.841686	1	chr10	+	13151096	13151288	13151111	13151288	13150961	13151015
C_D	C	D	ENSG00000123240	OPTN	0.728	0.713	0.979396	1	chr10	+	13160887	13161040	13160905	13161040	13158266	13158340
C_D	C	D	ENSG00000178821	TMEM52	0.653	0.833333	1.27616	1	chr1	-	1849691	1850373	1849691	1849870	1850483	1850527
C_D	C	D	ENSG00000214114	MYCBP	0.550333	0.527667	0.958813	1	chr1	-	39332551	39332681	39332551	39332671	39338689	39338762
C_D	C	D	ENSG00000120885	CLU	0.999	0.998333	0.999333	1	chr8	-	27455976	27457526	27455976	27456152	27461807	27461912
C_D	C	D	ENSG00000049860	HEXB	0.989667	0.991667	1.00202	1	chr5	+	74014621	74014796	74014733	74014796	74014115	74014188
C_D	C	D	ENSG00000127870	RNF6	0.995667	1	1.00435	1	chr13	-	26792647	26792743	26792647	26792725	26793593	26793804
C_D	C	D	ENSG00000175455	CCDC14	0.974333	0.972667	0.998289	1	chr3	-	123632571	123634565	123632571	123633979	123649948	123650081
C_D	C	D	ENSG00000169189	NSMCE1	0.977667	1	1.02284	1	chr16	-	27237046	27238157	27237046	27237167	27244321	27244468
C_D	C	D	ENSG00000169189	NSMCE1	1	0.939667	0.939667	1	chr16	-	27252673	27253210	27252673	27252805	27268755	27268902
C_D	C	D	ENSG00000176986	SEC24C	0.996333	0.988	0.991636	1	chr10	+	75529104	75529491	75529372	75529491	75528764	75528910
C_D	C	D	ENSG00000176986	SEC24C	1	0.997333	0.997333	1	chr10	+	75530037	75530556	75530466	75530556	75529593	75529773
C_D	C	D	ENSG00000155984	TMEM185A	0.983333	0.976333	0.992881	1	chrX	-	148690313	148690521	148690313	148690516	148692969	148693146
C_D	C	D	ENSG00000115507	OTX1	0.071	0.100333	1.41315	1	chr2	+	63281066	63281333	63281181	63281333	63280014	63280222
C_D	C	D	ENSG00000116809	ZBTB17	0.0686667	0.0766667	1.1165	1	chr1	-	16268825	16268936	16268825	16268915	16269023	16269233
C_D	C	D	ENSG00000116809	ZBTB17	0.0133333	0.00866667	0.65	1	chr1	-	16272648	16272811	16272648	16272789	16273429	16273618
C_D	C	D	ENSG00000205302	SNX2	0.988667	0.985	0.996291	1	chr5	+	122135386	122135550	122135389	122135550	122130960	122131078
C_D	C	D	ENSG00000124222	STX16	1	0.995	0.995	1	chr20	+	57246209	57246353	57246219	57246353	57245567	57245659
C_D	C	D	ENSG00000119782	FKBP1B	0.447	0.509333	1.13945	1	chr2	+	24285888	24286551	24285933	24286551	24283683	24283796
C_D	C	D	ENSG00000100601	ALKBH1	0.962333	0.954	0.99134	1	chr14	-	78141998	78142192	78141998	78142137	78146222	78146313
C_D	C	D	ENSG00000131143	COX4I1	0.996333	0.997333	1.001	1	chr16	+	85838542	85838710	85838546	85838710	85834810	85834884
C_D	C	D	ENSG00000178104	PDE4DIP	NA	NA	NA	1	chr1	-	144880741	144880861	144880741	144880858	144881429	144881622
C_D	C	D	ENSG00000108797	CNTNAP1	0.969333	1	1.03164	1	chr17	+	40843154	40843311	40843170	40843311	40842756	40842960
C_D	C	D	ENSG00000102225	CDK16	0.01	0.00866667	0.866667	1	chrX	+	47086558	47086622	47086579	47086622	47086392	47086498
C_D	C	D	ENSG00000126768	TIMM17B	0.927333	0.95	1.02444	1	chrX	-	48752634	48752784	48752634	48752737	48754041	48754141
C_D	C	D	ENSG00000011198	ABHD5	0.988333	0.994667	1.00641	1	chr3	+	43759162	43759349	43759257	43759349	43756438	43756550
C_D	C	D	ENSG00000163898	LIPH	1	0.991667	0.991667	1	chr3	-	185229311	185229485	185229311	185229384	185232197	185232309
C_D	C	D	ENSG00000087191	PSMC5	0.00366667	0.006	1.63636	1	chr17	+	61908379	61908586	61908395	61908586	61908168	61908295
C_D	C	D	ENSG00000160932	LY6E	0.998333	0.996667	0.998331	1	chr8	+	144102730	144102850	144102765	144102850	144102299	144102408
C_D	C	D	ENSG00000160932	LY6E	0.998	0.999333	1.00134	1	chr8	+	144102299	144102408	144102304	144102408	144100249	144100536
C_D	C	D	ENSG00000059804	SLC2A3	0.000666667	0.004	6	1	chr12	-	8085582	8085775	8085582	8085743	8086405	8086498
C_D	C	D	ENSG00000140688	C16orf58	0.998333	1	1.00167	1	chr16	-	31504923	31505108	31504923	31505102	31505186	31505257
C_D	C	D	ENSG00000135502	SLC26A10	1	NA	NA	1	chr12	+	58019364	58019933	58019780	58019933	58019192	58019247
C_D	C	D	ENSG00000168779	SHOX2	0.266667	NA	NA	1	chr3	-	157814947	157816109	157814947	157816073	157817648	157817737
C_D	C	D	ENSG00000109111	SUPT6H	0.990667	1	1.00942	1	chr17	+	27027363	27028146	27027958	27028146	27027190	27027268
C_D	C	D	ENSG00000135597	REPS1	0	0.018	Inf	1	chr6	-	139238691	139238783	139238691	139238764	139241351	139241453
C_D	C	D	ENSG00000179195	ZNF664	0.661	0.656667	0.993444	1	chr12	+	124472589	124472685	124472592	124472685	124458432	124458567
C_D	C	D	ENSG00000123416	TUBA1B	0.716667	1	1.39535	1	chr12	-	49523901	49524185	49523901	49524127	49525080	49525178
C_D	C	D	ENSG00000130703	OSBPL2	0.926667	0.923	0.996043	1	chr20	+	60835036	60835181	60835072	60835181	60831112	60831277
C_D	C	D	ENSG00000137171	KLC4	0.0283333	0.058	2.04706	1	chr6	+	43030623	43030885	43030654	43030885	43029048	43029331
C_D	C	D	ENSG00000070413	DGCR2	0.881333	0.84	0.953101	1	chr22	-	19052360	19052580	19052360	19052571	19055612	19055738
C_D	C	D	ENSG00000180061	TMEM150B	NA	NA	NA	1	chr19	-	55832336	55832461	55832336	55832412	55834015	55834111
C_D	C	D	ENSG00000197275	RAD54B	1	0.985	0.985	1	chr8	-	95411641	95411849	95411641	95411793	95412465	95412691
C_D	C	D	ENSG00000148187	MRRF	0.977667	0.975333	0.997613	1	chr9	+	125033142	125033354	125033231	125033354	125027740	125028059
C_D	C	D	ENSG00000213523	SRA1	0.804667	0.804	0.999171	1	chr5	-	139930645	139931769	139930645	139930754	139936731	139937031
C_D	C	D	ENSG00000110931	CAMKK2	0.011	0.024	2.18182	1	chr12	-	121707330	121707430	121707330	121707384	121708700	121708748
C_D	C	D	ENSG00000112983	BRD8	0.819	0.805667	0.98372	1	chr5	-	137502206	137502416	137502206	137502299	137503622	137503767
C_D	C	D	ENSG00000165233	C9orf89	0.963	0.964	1.00104	1	chr9	+	95872849	95874571	95874499	95874571	95869955	95870098
C_D	C	D	ENSG00000013306	SLC25A39	1	0.999	0.999	1	chr17	-	42398425	42398926	42398425	42398599	42399067	42399135
C_D	C	D	ENSG00000146067	FAM193B	0.952333	0.841667	0.883794	1	chr5	-	176958953	176959201	176958953	176959132	176959443	176959642
C_D	C	D	ENSG00000013306	SLC25A39	0.995667	0.998333	1.00268	1	chr17	-	42398425	42398926	42398425	42398599	42399786	42399896
C_D	C	D	ENSG00000013306	SLC25A39	0.28	0.265667	0.94881	1	chr17	-	42399786	42399920	42399786	42399896	42400175	42400220
C_D	C	D	ENSG00000013306	SLC25A39	0.0296667	0.0263333	0.88764	1	chr17	-	42397989	42398117	42397989	42398099	42398425	42398599
C_D	C	D	ENSG00000105619	TFPT	1	0.996333	0.996333	1	chr19	-	54611332	54611551	54611332	54611514	54611632	54611702
C_D	C	D	ENSG00000148362	C9orf142	0.985667	0.996333	1.01082	1	chr9	+	139887376	139887695	139887504	139887695	139887091	139887152
C_D	C	D	ENSG00000141198	TOM1L1	0.982	0.977667	0.995587	1	chr17	+	52990026	52990176	52990047	52990176	52982849	52982928
C_D	C	D	ENSG00000141198	TOM1L1	0.975667	0.965	0.989067	1	chr17	+	52981068	52981153	52981073	52981153	52978213	52978284
C_D	C	D	ENSG00000174996	KLC2	0.957	0.989667	1.03413	1	chr11	+	66033903	66035330	66034343	66035330	66033563	66033688
C_D	C	D	ENSG00000174996	KLC2	0.184667	0.192333	1.04152	1	chr11	+	66026017	66026293	66026054	66026293	66025173	66025342
C_D	C	D	ENSG00000174996	KLC2	0.762	0.751667	0.986439	1	chr11	+	66026017	66026293	66026054	66026293	66025090	66025201
C_D	C	D	ENSG00000141480	ARRB2	1	0.880333	0.880333	1	chr17	+	4618445	4618631	4618494	4618631	4618307	4618338
C_D	C	D	ENSG00000099797	TECR	0.993333	0.993	0.999664	1	chr19	+	14675877	14676102	14676013	14676102	14675760	14675804
C_D	C	D	ENSG00000099797	TECR	0.996	0.996	1	1	chr19	+	14674611	14674715	14674646	14674715	14674469	14674514
C_D	C	D	ENSG00000099797	TECR	0.992	0.993	1.00101	1	chr19	+	14674582	14674715	14674646	14674715	14674469	14674514
C_D	C	D	ENSG00000136279	DBNL	0.02	0.0226667	1.13333	1	chr7	+	44098476	44098582	44098500	44098582	44098027	44098079
C_D	C	D	ENSG00000129197	RPAIN	0.67	0.629667	0.939801	1	chr17	+	5329290	5329619	5329555	5329619	5326088	5326149
C_D	C	D	ENSG00000099797	TECR	0.00733333	0.00433333	0.590909	1	chr19	+	14674582	14674715	14674611	14674715	14674469	14674514
C_D	C	D	ENSG00000099797	TECR	0.073	0.076	1.0411	1	chr19	+	14673985	14674069	14674017	14674069	14673336	14673387
C_D	C	D	ENSG00000099797	TECR	0.047	0.0513333	1.0922	1	chr19	+	14673952	14674069	14674017	14674069	14673336	14673387
C_D	C	D	ENSG00000099797	TECR	0.139333	0.178	1.27751	1	chr19	+	14673952	14674069	14673985	14674069	14673336	14673387
C_D	C	D	ENSG00000255571	LINC00925	NA	1	NA	1	chr15	+	89931731	89931812	89931734	89931812	89931047	89931112
C_D	C	D	ENSG00000189362	TMEM194B	0.970667	0.945667	0.974245	1	chr2	-	191383677	191383909	191383677	191383748	191389988	191390104
C_D	C	D	ENSG00000124151	NCOA3	0.00366667	0.009	2.45455	1	chr20	+	46262761	46262939	46262791	46262939	46262239	46262380
C_D	C	D	ENSG00000116396	KCNC4	0.730667	0.728667	0.997263	1	chr1	+	110774842	110776666	110775532	110776666	110768596	110768800
C_D	C	D	ENSG00000124151	NCOA3	0.908	0.905	0.996696	1	chr20	+	46268320	46268566	46268365	46268566	46267751	46267946
C_D	C	D	ENSG00000130822	PNCK	NA	NA	NA	1	chrX	-	152938020	152938239	152938020	152938152	152938463	152938533
C_D	C	D	ENSG00000130822	PNCK	NA	NA	NA	1	chrX	-	152937580	152937675	152937580	152937655	152938020	152938152
C_D	C	D	ENSG00000197448	GSTK1	0.987333	0.996	1.00878	1	chr7	+	142961640	142962185	142962084	142962185	142961178	142961260
C_D	C	D	ENSG00000196290	NIF3L1	0.840667	0.804333	0.95678	1	chr2	+	201756640	201757102	201756691	201757102	201754049	201754114
C_D	C	D	ENSG00000198015	MRPL42	0.38	0.340333	0.895614	1	chr12	+	93862964	93863131	93862967	93863131	93861293	93861330
C_D	C	D	ENSG00000155561	NUP205	0.00466667	0.00266667	0.571429	1	chr7	+	135320311	135320405	135320328	135320405	135315091	135315218
C_D	C	D	ENSG00000158856	DMTN	1	0.971	0.971	1	chr8	+	21924215	21924404	21924348	21924404	21911080	21911297
C_D	C	D	ENSG00000112130	RNF8	0.0233333	0.0373333	1.6	1	chr6	+	37336153	37336994	37336259	37336994	37328221	37328350
C_D	C	D	ENSG00000023191	RNH1	0.600667	0.566667	0.943396	1	chr11	-	502061	502249	502061	502181	504823	504996
C_D	C	D	ENSG00000023191	RNH1	0.009	0.00966667	1.07407	1	chr11	-	500483	500738	500483	500654	502061	502249
C_D	C	D	ENSG00000023191	RNH1	0.996	0.997	1.001	1	chr11	-	499828	499999	499828	499923	500483	500654
C_D	C	D	ENSG00000225241	RP11-640M9.2	1	0.956667	0.956667	1	chr1	+	144604409	144604508	144604477	144604508	144598511	144598780
C_D	C	D	ENSG00000236624	CCDC163P	0.755	0.763667	1.01148	1	chr1	-	45961089	45961217	45961089	45961145	45962227	45962295
C_D	C	D	ENSG00000105355	PLIN3	0.983	0.982667	0.999661	1	chr19	-	4852027	4852313	4852027	4852277	4859601	4859684
C_D	C	D	ENSG00000072415	MPP5	0.596667	0.562	0.941899	1	chr14	+	67745734	67746254	67745966	67746254	67736417	67736500
C_D	C	D	ENSG00000101363	MANBAL	0.008	0.00733333	0.916667	1	chr20	+	35929573	35929816	35929610	35929816	35927165	35927282
C_D	C	D	ENSG00000093183	SEC22C	1	0.979333	0.979333	1	chr3	-	42605256	42605472	42605256	42605372	42610356	42610565
C_D	C	D	ENSG00000142330	CAPN10	0.987667	0.989333	1.00169	1	chr2	+	241536097	241536359	241536266	241536359	241535735	241535938
C_D	C	D	ENSG00000092094	OSGEP	0.0373333	0.0426667	1.14286	1	chr14	-	20917329	20917460	20917329	20917425	20920132	20920308
C_D	C	D	ENSG00000140992	PDPK1	NA	NA	NA	1	chr16	+	2631295	2631364	2631300	2631364	2616356	2616454
C_D	C	D	ENSG00000137207	YIPF3	0.987333	0.982667	0.995273	1	chr6	-	43480806	43480938	43480806	43480836	43481096	43481189
C_D	C	D	ENSG00000104522	TSTA3	0.960667	0.945	0.983692	1	chr8	-	144696489	144696867	144696489	144696623	144696956	144697085
C_D	C	D	ENSG00000011243	AKAP8L	0.965	0.925667	0.95924	1	chr19	-	15509440	15509577	15509440	15509514	15510112	15510221
C_D	C	D	ENSG00000205352	PRR13	0.991	0.987667	0.996636	1	chr12	+	53837174	53837557	53837350	53837557	53836478	53836517
C_D	C	D	ENSG00000205352	PRR13	0.998	0.995	0.996994	1	chr12	+	53837174	53837557	53837462	53837557	53836478	53836517
C_D	C	D	ENSG00000205352	PRR13	0.981667	0.976	0.994228	1	chr12	+	53837270	53837557	53837350	53837557	53836478	53836517
C_D	C	D	ENSG00000205352	PRR13	0.998	0.994333	0.996326	1	chr12	+	53837270	53837557	53837462	53837557	53836478	53836517
C_D	C	D	ENSG00000205352	PRR13	0.976667	0.972	0.995222	1	chr12	+	53837324	53837557	53837350	53837557	53836478	53836517
C_D	C	D	ENSG00000205352	PRR13	0.998	0.995	0.996994	1	chr12	+	53837350	53837557	53837462	53837557	53836478	53836517
C_D	C	D	ENSG00000205352	PRR13	0.998	0.995	0.996994	1	chr12	+	53837324	53837557	53837462	53837557	53836478	53836517
C_D	C	D	ENSG00000172716	SLFN11	0.836333	0.497	0.594261	1	chr17	-	33693965	33694082	33693965	33694062	33694621	33694719
C_D	C	D	ENSG00000130479	MAP1S	0.979	0.99	1.01124	1	chr19	+	17831744	17831846	17831794	17831846	17830288	17830429
C_D	C	D	ENSG00000130479	MAP1S	0	0.00733333	Inf	1	chr19	+	17835838	17835998	17835857	17835998	17834934	17835017
C_D	C	D	ENSG00000147576	ADHFE1	1	0.712667	0.712667	1	chr8	+	67365944	67366392	67366293	67366392	67364187	67364340
C_D	C	D	ENSG00000197798	FAM118B	0.733333	0.633667	0.864091	1	chr11	+	126131319	126131379	126131322	126131379	126126461	126126747
C_D	C	D	ENSG00000162910	MRPL55	0.246333	0.297333	1.20704	1	chr1	-	228295935	228296022	228295935	228296019	228296137	228296175
C_D	C	D	ENSG00000183283	DAZAP2	0.976	0.975667	0.999658	1	chr12	+	51634654	51634900	51634750	51634900	51634126	51634245
C_D	C	D	ENSG00000183283	DAZAP2	0.952333	0.948667	0.99615	1	chr12	+	51634682	51634900	51634750	51634900	51634126	51634245
C_D	C	D	ENSG00000187098	MITF	0.239	0.242333	1.01395	1	chr3	+	70000962	70001037	70000980	70001037	69998201	69998319
C_D	C	D	ENSG00000160948	VPS28	1	0.988333	0.988333	1	chr8	-	145651065	145651591	145651065	145651155	145652291	145652366
C_D	C	D	ENSG00000160948	VPS28	0.997667	0.995	0.997327	1	chr8	-	145648999	145649515	145648999	145649305	145649597	145649651
C_D	C	D	ENSG00000160948	VPS28	1	0.996	0.996	1	chr8	-	145649597	145650202	145649597	145649651	145650328	145651155
C_D	C	D	ENSG00000178950	GAK	0.0133333	0.0116667	0.875	1	chr4	-	843679	844197	843679	843856	844723	844872
C_D	C	D	ENSG00000039523	FAM65A	0.970667	0.962	0.991071	1	chr16	+	67573748	67573802	67573752	67573802	67573630	67573654
C_D	C	D	ENSG00000039523	FAM65A	0.0236667	0.00933333	0.394366	1	chr16	+	67574454	67574607	67574481	67574607	67574360	67574404
C_D	C	D	ENSG00000105655	ISYNA1	0.883333	0.946667	1.0717	1	chr19	-	18547139	18547915	18547139	18547289	18548408	18548570
C_D	C	D	ENSG00000130023	ERMARD	0.961333	0.954333	0.992718	1	chr6	+	170153959	170154128	170154039	170154128	170151717	170151759
C_D	C	D	ENSG00000123473	STIL	0.669333	0.730333	1.09114	1	chr1	-	47728574	47728788	47728574	47728734	47735306	47735538
C_D	C	D	ENSG00000123473	STIL	0.483333	0.444667	0.92	1	chr1	-	47728574	47728788	47728574	47728785	47735306	47735538
C_D	C	D	ENSG00000123473	STIL	0.860667	0.809333	0.940356	1	chr1	-	47778619	47778828	47778619	47778693	47779707	47779819
C_D	C	D	ENSG00000140416	TPM1	0.997667	1	1.00234	1	chr15	+	63353396	63354476	63354413	63354476	63353067	63353138
C_D	C	D	ENSG00000100105	PATZ1	0.362333	0.355667	0.981601	1	chr22	-	31724772	31724910	31724772	31724845	31731677	31731849
C_D	C	D	ENSG00000118482	PHF3	0.977	0.925333	0.947117	1	chr6	+	64356431	64356700	64356523	64356700	64345740	64346055
C_D	C	D	ENSG00000151023	ENKUR	1	0.715333	0.715333	1	chr10	-	25270907	25273305	25270907	25271699	25273664	25273834
C_D	C	D	ENSG00000135870	RC3H1	0.76	0.775667	1.02061	1	chr1	-	173912579	173912753	173912579	173912726	173915613	173915746
C_D	C	D	ENSG00000136271	DDX56	0.00233333	0.00533333	2.28571	1	chr7	-	44608501	44608604	44608501	44608591	44608728	44608802
C_D	C	D	ENSG00000196628	TCF4	0.922	0.806667	0.87491	1	chr18	-	53018104	53018234	53018104	53018231	53070684	53070749
C_D	C	D	ENSG00000196628	TCF4	0.936667	0.964	1.02918	1	chr18	-	52924545	52924622	52924545	52924619	52927179	52927258
C_D	C	D	ENSG00000179750	APOBEC3B	0.995	1	1.00503	1	chr22	+	39387336	39387631	39387411	39387631	39385461	39385615
C_D	C	D	ENSG00000095059	DHPS	0.99	0.992	1.00202	1	chr19	-	12786830	12786956	12786830	12786892	12787921	12788025
C_D	C	D	ENSG00000068354	TBC1D25	0.975667	1	1.02494	1	chrX	+	48417284	48417734	48417545	48417734	48399720	48399830
C_D	C	D	ENSG00000095059	DHPS	0.951667	0.963333	1.01226	1	chr19	-	12786830	12786956	12786830	12786919	12788104	12788210
C_D	C	D	ENSG00000176225	RTTN	0.986	0.995	1.00913	1	chr18	-	67671039	67671472	67671039	67671404	67672433	67672503
C_D	C	D	ENSG00000176225	RTTN	0.954333	0.951667	0.997206	1	chr18	-	67836090	67836303	67836090	67836209	67843910	67844081
C_D	C	D	ENSG00000166197	NOLC1	0.595667	0.579333	0.97258	1	chr10	+	103916942	103917085	103916945	103917085	103916775	103916831
C_D	C	D	ENSG00000049656	CLPTM1L	0.006	0.011	1.83333	1	chr5	-	1330394	1330546	1330394	1330498	1331913	1331998
C_D	C	D	ENSG00000082146	STRADB	0.019	0.0223333	1.17544	1	chr2	+	202344730	202345569	202344754	202345569	202344211	202344254
C_D	C	D	ENSG00000175575	PAAF1	NA	0.666667	NA	1	chr11	+	73597973	73598144	73598075	73598144	73589823	73589864
C_D	C	D	ENSG00000088854	C20orf194	1	0.956667	0.956667	1	chr20	-	3306843	3306931	3306843	3306928	3311292	3311329
C_D	C	D	ENSG00000006634	DBF4	0.986333	1	1.01386	1	chr7	+	87529535	87529664	87529596	87529664	87517297	87517374
C_D	C	D	ENSG00000006634	DBF4	0.974667	0.961333	0.98632	1	chr7	+	87529535	87529664	87529596	87529664	87526608	87526654
C_D	C	D	ENSG00000266964	FXYD1	1	NA	NA	1	chr19	+	35632346	35632476	35632439	35632476	35632035	35632110
C_D	C	D	ENSG00000147274	RBMX	0.998667	0.998667	1	1	chrX	-	135961175	135961612	135961175	135961282	135962755	135962881
C_D	C	D	ENSG00000147274	RBMX	0.00233333	0.004	1.71429	1	chrX	-	135961175	135961317	135961175	135961282	135961477	135961612
C_D	C	D	ENSG00000170298	LGALS9B	NA	0	NA	1	chr17	-	20355663	20355708	20355663	20355705	20356329	20356380
C_D	C	D	ENSG00000069702	TGFBR3	1	0.990667	0.990667	1	chr1	-	92177799	92178099	92177799	92177853	92181792	92181951
C_D	C	D	ENSG00000069702	TGFBR3	0.651333	0.725333	1.11361	1	chr1	-	92185449	92185787	92185449	92185784	92187511	92187701
C_D	C	D	ENSG00000072682	P4HA2	0.01	0.0106667	1.06667	1	chr5	-	131554237	131554361	131554237	131554337	131562778	131562914
C_D	C	D	ENSG00000135164	DMTF1	0.164667	0.198333	1.20445	1	chr7	+	86811332	86811653	86811543	86811653	86810624	86810657
C_D	C	D	ENSG00000135164	DMTF1	0.583	0.460333	0.789594	1	chr7	+	86811332	86811653	86811371	86811653	86810624	86810657
C_D	C	D	ENSG00000175354	PTPN2	0.996333	0.988333	0.991971	1	chr18	-	12817154	12817364	12817154	12817264	12825808	12825943
C_D	C	D	ENSG00000175575	PAAF1	0.994667	0.982667	0.987936	1	chr11	+	73589823	73589864	73589827	73589864	73588041	73588113
C_D	C	D	ENSG00000186166	CCDC84	0	0.00733333	Inf	1	chr11	+	118885997	118886149	118886016	118886149	118885703	118885793
C_D	C	D	ENSG00000175575	PAAF1	0.993333	0.976	0.98255	1	chr11	+	73611314	73611465	73611355	73611465	73610190	73610289
C_D	C	D	ENSG00000095066	HOOK2	0.0226667	0.0443333	1.95588	1	chr19	-	12883426	12883516	12883426	12883494	12883593	12883726
C_D	C	D	ENSG00000073921	PICALM	0.984667	1	1.01557	1	chr11	-	85692914	85693046	85692914	85693031	85707868	85707972
C_D	C	D	ENSG00000073921	PICALM	0.661333	0.653	0.987399	1	chr11	-	85692914	85693046	85692914	85693031	85694908	85695016
C_D	C	D	ENSG00000198520	C1orf228	0.390333	NA	NA	1	chr1	+	45190704	45190889	45190807	45190889	45190433	45190511
C_D	C	D	ENSG00000171469	ZNF561	0.128667	0.176667	1.37306	1	chr19	-	9727720	9727902	9727720	9727847	9728766	9728855
C_D	C	D	ENSG00000171469	ZNF561	0.179667	0.272333	1.51577	1	chr19	-	9728296	9728444	9728296	9728434	9728766	9728855
C_D	C	D	ENSG00000171469	ZNF561	0.943	0.897	0.95122	1	chr19	-	9728766	9728855	9728766	9728842	9730107	9730258
C_D	C	D	ENSG00000131389	SLC6A6	0.968667	0.976333	1.00791	1	chr3	+	14485131	14485371	14485135	14485371	14457919	14457961
C_D	C	D	ENSG00000167965	MLST8	0.698667	0.609333	0.872137	1	chr16	+	2256031	2256215	2256061	2256215	2255456	2255513
C_D	C	D	ENSG00000167965	MLST8	0.931	0.929333	0.99821	1	chr16	+	2256358	2256410	2256361	2256410	2256031	2256215
C_D	C	D	ENSG00000167965	MLST8	0.058	0.0703333	1.21264	1	chr16	+	2256484	2256660	2256497	2256660	2256361	2256410
C_D	C	D	ENSG00000167965	MLST8	0.997333	0.999	1.00167	1	chr16	+	2256497	2256660	2256555	2256660	2256358	2256410
C_D	C	D	ENSG00000063601	MTMR1	0.980333	0.995	1.01496	1	chrX	+	149931037	149933397	149932984	149933397	149924160	149924337
C_D	C	D	ENSG00000167965	MLST8	0.995667	0.998	1.00234	1	chr16	+	2256484	2256660	2256555	2256660	2256358	2256410
C_D	C	D	ENSG00000167965	MLST8	0.535	0.634667	1.18629	1	chr16	+	2256479	2256660	2256484	2256660	2256358	2256410
C_D	C	D	ENSG00000167965	MLST8	0.995333	0.998	1.00268	1	chr16	+	2256479	2256660	2256555	2256660	2256358	2256410
C_D	C	D	ENSG00000167965	MLST8	0.988667	0.989667	1.00101	1	chr16	+	2257193	2257346	2257197	2257346	2257035	2257111
C_D	C	D	ENSG00000198908	BHLHB9	0.922	NA	NA	1	chrX	+	102002744	102002839	102002760	102002839	101975884	101976019
C_D	C	D	ENSG00000128059	PPAT	0.987667	0.977667	0.989875	1	chr4	-	57272660	57272867	57272660	57272784	57273815	57273882
C_D	C	D	ENSG00000148303	RPL7A	1	0.999333	0.999333	1	chr9	+	136217094	136217582	136217451	136217582	136216766	136216907
C_D	C	D	ENSG00000164970	FAM219A	0.773	0.751	0.971539	1	chr9	-	34398181	34401120	34398181	34401117	34401663	34401718
C_D	C	D	ENSG00000114378	HYAL1	1	0.992333	0.992333	1	chr3	-	50339487	50340411	50339487	50339636	50340896	50341004
C_D	C	D	ENSG00000114378	HYAL1	0.929	0.967333	1.04126	1	chr3	-	50339487	50340411	50339487	50340054	50340896	50341004
C_D	C	D	ENSG00000114378	HYAL1	1	0.99	0.99	1	chr3	-	50339487	50340054	50339487	50339636	50340896	50341004
C_D	C	D	ENSG00000036054	TBC1D23	0	0.01	Inf	1	chr3	+	100000561	100000691	100000585	100000691	99998492	99998604
C_D	C	D	ENSG00000159210	SNF8	0.980667	0.98	0.99932	1	chr17	-	47009004	47009079	47009004	47009076	47010566	47010708
C_D	C	D	ENSG00000159210	SNF8	0.987	0.991667	1.00473	1	chr17	-	47009004	47009079	47009004	47009076	47013531	47013604
C_D	C	D	ENSG00000137133	HINT2	0.995	0.993	0.99799	1	chr9	-	35813441	35813546	35813441	35813516	35813640	35813781
C_D	C	D	ENSG00000114933	INO80D	0.918667	0.933	1.0156	1	chr2	-	206927522	206927769	206927522	206927678	206927874	206927968
C_D	C	D	ENSG00000126773	PCNXL4	0.988667	0.989	1.00034	1	chr14	+	60585046	60585410	60585094	60585410	60582658	60582778
C_D	C	D	ENSG00000197785	ATAD3A	0.00466667	0.0176667	3.78571	1	chr1	+	1452546	1452792	1452690	1452792	1451391	1451468
C_D	C	D	ENSG00000154845	PPP4R1	0.526	0.542667	1.03169	1	chr18	-	9595015	9595151	9595015	9595100	9614223	9614268
C_D	C	D	ENSG00000197782	ZNF780A	0.247333	0.293333	1.18598	1	chr19	-	40587725	40587824	40587725	40587821	40589017	40589144
C_D	C	D	ENSG00000137133	HINT2	0.0166667	0.0193333	1.16	1	chr9	-	35813262	35813364	35813262	35813335	35813441	35813546
C_D	C	D	ENSG00000172977	KAT5	0.991333	0.993333	1.00202	1	chr11	+	65481965	65482214	65482130	65482214	65481244	65481319
C_D	C	D	ENSG00000204387	C6orf48	0.655333	0.657333	1.00305	1	chr6	+	31804071	31804294	31804075	31804294	31803187	31803228
C_D	C	D	ENSG00000204387	C6orf48	0.149	0.176	1.18121	1	chr6	+	31804071	31804294	31804200	31804294	31803187	31803228
C_D	C	D	ENSG00000091073	DTX2	0.799	0.652667	0.816854	1	chr7	+	76106259	76106495	76106430	76106495	76092861	76093026
C_D	C	D	ENSG00000107551	RASSF4	0.95	NA	NA	1	chr10	+	45477968	45478111	45477972	45478111	45467220	45467296
C_D	C	D	ENSG00000162236	STX5	0.00166667	0.00633333	3.8	1	chr11	-	62574368	62575138	62574368	62575100	62591637	62591759
C_D	C	D	ENSG00000107551	RASSF4	0.0453333	NA	NA	1	chr10	+	45479388	45479561	45479469	45479561	45477968	45478111
C_D	C	D	ENSG00000111801	BTN3A3	0.02	NA	NA	1	chr6	+	26443594	26443670	26443609	26443670	26440699	26440876
C_D	C	D	ENSG00000158813	EDA	1	0.926667	0.926667	1	chrX	+	69253247	69253372	69253256	69253372	69250318	69250370
C_D	C	D	ENSG00000147403	RPL10	1	1	1	1	chrX	+	153627678	153627935	153627827	153627935	153626717	153626883
C_D	C	D	ENSG00000147403	RPL10	0.999667	1	1.00033	1	chrX	+	153628143	153628967	153628804	153628967	153627827	153627935
C_D	C	D	ENSG00000138802	SEC24B	0.685333	0.702333	1.02481	1	chr4	+	110427483	110427668	110427486	110427668	110415770	110416012
C_D	C	D	ENSG00000145901	TNIP1	0.939333	0.944333	1.00532	1	chr5	-	150410141	150410308	150410141	150410234	150411847	150411944
C_D	C	D	ENSG00000100288	CHKB	1	0.982	0.982	1	chr22	-	51018155	51018259	51018155	51018231	51018618	51018700
C_D	C	D	ENSG00000100288	CHKB	0.891333	0.886333	0.99439	1	chr22	-	51018155	51018259	51018155	51018231	51018402	51018511
C_D	C	D	ENSG00000213654	GPSM3	1	0.887667	0.887667	1	chr6	-	32159485	32159685	32159485	32159647	32159924	32160027
C_D	C	D	ENSG00000124574	ABCC10	1	0.915333	0.915333	1	chr6	+	43410707	43411748	43411670	43411748	43409599	43409698
C_D	C	D	ENSG00000124574	ABCC10	0.0286667	0.0356667	1.24419	1	chr6	+	43403830	43403985	43403875	43403985	43403488	43403645
C_D	C	D	ENSG00000115556	PLCD4	0.778333	1	1.2848	1	chr2	+	219498327	219498944	219498827	219498944	219496858	219497035
C_D	C	D	ENSG00000158528	PPP1R9A	0.927667	0.963	1.03809	1	chr7	+	94898518	94898819	94898572	94898819	94897861	94898019
C_D	C	D	ENSG00000172426	RSPH9	0.929	NA	NA	1	chr6	+	43623298	43623428	43623343	43623428	43618111	43618277
C_D	C	D	ENSG00000113593	PPWD1	1	0.995333	0.995333	1	chr5	+	64875250	64875440	64875311	64875440	64872705	64872896
C_D	C	D	ENSG00000113593	PPWD1	1	0.987333	0.987333	1	chr5	+	64865458	64865559	64865463	64865559	64863339	64863442
C_D	C	D	ENSG00000064601	CTSA	0.987333	0.987	0.999662	1	chr20	+	44520911	44521123	44521036	44521123	44520554	44520666
C_D	C	D	ENSG00000196367	TRRAP	0.959333	0.940333	0.980195	1	chr7	+	98508132	98508230	98508135	98508230	98507678	98508042
C_D	C	D	ENSG00000196367	TRRAP	0.691	0.664333	0.961409	1	chr7	+	98591160	98591360	98591214	98591360	98589759	98589850
C_D	C	D	ENSG00000169738	DCXR	0.993	0.981	0.987915	1	chr17	-	79994066	79994324	79994066	79994184	79994419	79994519
C_D	C	D	ENSG00000169738	DCXR	0.995	0.990333	0.99531	1	chr17	-	79994066	79994519	79994066	79994184	79994596	79994639
C_D	C	D	ENSG00000169738	DCXR	0.957333	0.940333	0.982242	1	chr17	-	79994066	79994324	79994066	79994184	79994596	79994639
C_D	C	D	ENSG00000169738	DCXR	0.989	0.983667	0.994607	1	chr17	-	79994066	79994519	79994066	79994324	79994596	79994639
C_D	C	D	ENSG00000169738	DCXR	0.006	0.00933333	1.55556	1	chr17	-	79994066	79994198	79994066	79994184	79994259	79994324
C_D	C	D	ENSG00000162298	SYVN1	1	0.990667	0.990667	1	chr11	-	64899718	64899822	64899718	64899779	64900202	64900251
C_D	C	D	ENSG00000082438	COBLL1	0.689	0.683	0.991292	1	chr2	-	165550778	165552346	165550778	165552343	165555914	165556009
C_D	C	D	ENSG00000121940	CLCC1	0.926333	0.910333	0.982728	1	chr1	-	109492930	109493070	109492930	109493060	109505982	109506111
C_D	C	D	ENSG00000121940	CLCC1	0.967333	0.966667	0.999311	1	chr1	-	109486457	109486679	109486457	109486529	109490232	109490340
C_D	C	D	ENSG00000170889	RPS9	1	0.999667	0.999667	1	chr19	+	54710143	54710592	54710420	54710592	54705354	54705477
C_D	C	D	ENSG00000162298	SYVN1	0.555667	0.590667	1.06299	1	chr11	-	64897473	64897647	64897473	64897644	64897722	64897851
C_D	C	D	ENSG00000140374	ETFA	0.788	1	1.26904	1	chr15	-	76520053	76520259	76520053	76520238	76523673	76523739
C_D	C	D	ENSG00000167380	ZNF226	0.271667	0.239333	0.880982	1	chr19	+	44669740	44669960	44669909	44669960	44669253	44669295
C_D	C	D	ENSG00000167380	ZNF226	1	0.983667	0.983667	1	chr19	+	44676240	44676367	44676244	44676367	44674187	44674248
C_D	C	D	ENSG00000146802	TMEM168	0.988333	0.965667	0.977066	1	chr7	-	112412835	112413110	112412835	112412873	112415230	112415373
C_D	C	D	ENSG00000111602	TIMELESS	0.870333	0.878	1.00881	1	chr12	-	56826152	56826308	56826152	56826305	56826809	56826911
C_D	C	D	ENSG00000157429	ZNF19	0.671333	0.578667	0.861966	1	chr16	-	71512781	71513003	71512781	71512908	71515984	71516046
C_D	C	D	ENSG00000162298	SYVN1	0.974667	0.956	0.980848	1	chr11	-	64899718	64900251	64899718	64899822	64900392	64900545
C_D	C	D	ENSG00000137941	TTLL7	0.960333	0.968333	1.00833	1	chr1	-	84383286	84383373	84383286	84383369	84385381	84385517
C_D	C	D	ENSG00000137941	TTLL7	0.686333	NA	NA	1	chr1	-	84383286	84383387	84383286	84383369	84385381	84385517
C_D	C	D	ENSG00000137941	TTLL7	0.0173333	0.0213333	1.23077	1	chr1	-	84372011	84372206	84372011	84372146	84373138	84373344
C_D	C	D	ENSG00000173818	ENDOV	0.356333	0.305667	0.857811	1	chr17	+	78395939	78396045	78396005	78396045	78389449	78389621
C_D	C	D	ENSG00000173818	ENDOV	0.027	0.0123333	0.45679	1	chr17	+	78399258	78399420	78399291	78399420	78398831	78398900
C_D	C	D	ENSG00000172183	ISG20	0.885	0.910333	1.02863	1	chr15	+	89195340	89195541	89195400	89195541	89182573	89182825
C_D	C	D	ENSG00000167491	GATAD2A	0.964333	0.944667	0.979606	1	chr19	+	19611926	19612225	19611929	19612225	19609251	19609531
C_D	C	D	ENSG00000147124	ZNF41	0.243333	0.191667	0.787671	1	chrX	-	47315670	47315837	47315670	47315797	47326808	47327159
C_D	C	D	ENSG00000221983	UBA52	0.999667	1	1.00033	1	chr19	+	18685866	18686051	18685912	18686051	18685679	18685782
C_D	C	D	ENSG00000221983	UBA52	0.999333	0.999	0.999666	1	chr19	+	18685679	18686051	18685866	18686051	18684471	18684558
C_D	C	D	ENSG00000232732	AC073043.1	NA	NA	NA	1	chr2	-	200744128	200744520	200744128	200744333	200773825	200773881
C_D	C	D	ENSG00000168066	SF1	0.005	0.00366667	0.733333	1	chr11	-	64534663	64534747	64534663	64534723	64535042	64535316
C_D	C	D	ENSG00000168066	SF1	0.487667	0.543	1.11347	1	chr11	-	64534663	64534747	64534663	64534718	64535042	64535316
C_D	C	D	ENSG00000168066	SF1	0.944667	0.954	1.00988	1	chr11	-	64534663	64534723	64534663	64534718	64535042	64535316
C_D	C	D	ENSG00000079246	XRCC5	0.000333333	0	0	1	chr2	+	216982463	216982517	216982468	216982517	216981381	216981565
C_D	C	D	ENSG00000167281	RBFOX3	0.973333	0.865667	0.889384	1	chr17	-	77102732	77102870	77102732	77102867	77111575	77111830
C_D	C	D	ENSG00000197299	BLM	0.0103333	0.0166667	1.6129	1	chr15	+	91303210	91303509	91303376	91303509	91298040	91298168
C_D	C	D	ENSG00000160781	PAQR6	NA	0.71	NA	1	chr1	-	156214932	156215068	156214932	156215029	156215572	156215778
C_D	C	D	ENSG00000076053	RBM7	0.948	0.934	0.985232	1	chr11	+	114273549	114273637	114273553	114273637	114272419	114272582
C_D	C	D	ENSG00000076053	RBM7	0.704667	0.687333	0.975402	1	chr11	+	114276427	114276521	114276430	114276521	114273549	114273637
C_D	C	D	ENSG00000113231	PDE8B	0.045	0.0106667	0.237037	1	chr5	+	76627170	76627284	76627226	76627284	76624822	76624882
C_D	C	D	ENSG00000197713	RPE	0.989667	0.987667	0.997979	1	chr2	+	210884392	210884685	210884396	210884685	210882196	210882283
C_D	C	D	ENSG00000135956	TMEM127	0.458	0.518	1.131	1	chr2	-	96930875	96931250	96930875	96931227	96931606	96931732
C_D	C	D	ENSG00000088387	DOCK9	0.832333	0.832333	1	1	chr13	-	99498177	99498314	99498177	99498245	99500845	99500893
C_D	C	D	ENSG00000221926	TRIM16	0.05	0.100667	2.01333	1	chr17	-	15586167	15586278	15586167	15586265	15586349	15586471
C_D	C	D	ENSG00000221926	TRIM16	0.967	0.932667	0.964495	1	chr17	-	15580888	15581035	15580888	15580996	15584178	15584267
C_D	C	D	ENSG00000187735	TCEA1	NA	NA	NA	1	chr8	-	54915451	54915646	54915451	54915500	54922989	54923052
C_D	C	D	ENSG00000187735	TCEA1	0.766667	NA	NA	1	chr8	-	54915451	54915652	54915451	54915500	54922989	54923052
C_D	C	D	ENSG00000178498	DTX3	0.943333	0.894333	0.948057	1	chr12	+	58000647	58001396	58000666	58001396	58000225	58000301
C_D	C	D	ENSG00000107223	EDF1	0.209333	0.216667	1.03503	1	chr9	-	139756570	139756948	139756570	139756797	139757357	139757451
C_D	C	D	ENSG00000148444	COMMD3	0.909	0.895333	0.984965	1	chr10	+	22607281	22607642	22607581	22607642	22607033	22607097
C_D	C	D	ENSG00000148444	COMMD3	0.992333	0.994333	1.00202	1	chr10	+	22607200	22607642	22607281	22607642	22607033	22607097
C_D	C	D	ENSG00000148444	COMMD3	0.986333	0.974667	0.988172	1	chr10	+	22607200	22607642	22607581	22607642	22607033	22607097
C_D	C	D	ENSG00000148444	COMMD3	0.962	1	1.0395	1	chr10	+	22607200	22607642	22607581	22607642	22606812	22606924
C_D	C	D	ENSG00000148444	COMMD3	0.93	1	1.07527	1	chr10	+	22607200	22607642	22607281	22607642	22606812	22606924
C_D	C	D	ENSG00000148444	COMMD3	0.963333	1	1.03806	1	chr10	+	22607281	22607642	22607581	22607642	22606812	22606924
C_D	C	D	ENSG00000163605	PPP4R2	0.999	0.997	0.997998	1	chr3	+	73113153	73113297	73113215	73113297	73112823	73112898
C_D	C	D	ENSG00000154358	OBSCN	0	NA	NA	1	chr1	+	228527642	228527802	228527645	228527802	228526553	228526727
C_D	C	D	ENSG00000158796	DEDD	0.997	0.993	0.995988	1	chr1	-	161093927	161094316	161093927	161094000	161100604	161100637
C_D	C	D	ENSG00000158796	DEDD	0.998	1	1.002	1	chr1	-	161092864	161093011	161092864	161092964	161093628	161093736
C_D	C	D	ENSG00000178761	FAM219B	0.650333	0.588333	0.904664	1	chr15	-	75197322	75197400	75197322	75197380	75197494	75197572
C_D	C	D	ENSG00000178761	FAM219B	0.945333	0.962667	1.01834	1	chr15	-	75192332	75194404	75192332	75192478	75194944	75195127
C_D	C	D	ENSG00000110619	CARS	0.991333	0.979333	0.987895	1	chr11	-	3023199	3023830	3023199	3023283	3026595	3026663
C_D	C	D	ENSG00000198074	AKR1B10	1	0.999667	0.999667	1	chr7	+	134221401	134221524	134221460	134221524	134217755	134217833
C_D	C	D	ENSG00000108602	ALDH3A1	0.00466667	0.00433333	0.928571	1	chr17	-	19644405	19644544	19644405	19644523	19645316	19645525
C_D	C	D	ENSG00000143543	JTB	0.997	0.992667	0.995654	1	chr1	-	153949168	153949489	153949168	153949251	153949645	153949865
C_D	C	D	ENSG00000139974	SLC38A6	0.831333	NA	NA	1	chr14	+	61545527	61545645	61545547	61545645	61512784	61512885
C_D	C	D	ENSG00000110619	CARS	0.944333	1	1.05895	1	chr11	-	3038335	3039770	3038335	3038525	3039849	3039979
C_D	C	D	ENSG00000139974	SLC38A6	0.788	0.694333	0.881134	1	chr14	+	61550267	61550450	61550272	61550450	61545527	61545645
C_D	C	D	ENSG00000124207	CSE1L	0.0686667	0.065	0.946602	1	chr20	+	47712712	47713489	47712885	47713489	47711268	47711500
C_D	C	D	ENSG00000108559	NUP88	0.014	0.00566667	0.404762	1	chr17	-	5291098	5291272	5291098	5291224	5292121	5292280
C_D	C	D	ENSG00000108559	NUP88	0.999	0.998667	0.999666	1	chr17	-	5290303	5290430	5290303	5290389	5290705	5290786
C_D	C	D	ENSG00000160917	CPSF4	0.866	0.838667	0.968437	1	chr7	+	99051663	99051759	99051666	99051759	99049990	99050063
C_D	C	D	ENSG00000160917	CPSF4	0.501	0.517333	1.0326	1	chr7	+	99051588	99051759	99051663	99051759	99049990	99050063
C_D	C	D	ENSG00000110619	CARS	0.936333	0.917333	0.979708	1	chr11	-	3062125	3062261	3062125	3062214	3078572	3078648
C_D	C	D	ENSG00000178028	DMAP1	0.382667	0.388333	1.01481	1	chr1	+	44679334	44679530	44679380	44679530	44679144	44679199
C_D	C	D	ENSG00000160917	CPSF4	0.902	0.885333	0.981523	1	chr7	+	99051588	99051759	99051666	99051759	99049990	99050063
C_D	C	D	ENSG00000084774	CAD	0.00433333	0	0	1	chr2	+	27459595	27459698	27459616	27459698	27459151	27459391
C_D	C	D	ENSG00000121210	KIAA0922	0.809333	0.749333	0.925865	1	chr4	+	154505986	154506083	154505989	154506083	154504715	154504824
C_D	C	D	ENSG00000110619	CARS	0.972	1	1.02881	1	chr11	-	3047905	3050314	3047905	3048027	3050532	3050673
C_D	C	D	ENSG00000080189	SLC35C2	0.995667	0.995	0.99933	1	chr20	-	44983711	44983918	44983711	44983817	44985212	44985276
C_D	C	D	ENSG00000080189	SLC35C2	0.842	0.847667	1.00673	1	chr20	-	44983711	44983880	44983711	44983817	44984440	44984513
C_D	C	D	ENSG00000080189	SLC35C2	0.701	0.753667	1.07513	1	chr20	-	44983711	44983918	44983711	44983817	44984440	44984513
C_D	C	D	ENSG00000080189	SLC35C2	0.914667	0.902667	0.98688	1	chr20	-	44986261	44986412	44986261	44986341	44987025	44987402
C_D	C	D	ENSG00000076944	STXBP2	0.0136667	0.0183333	1.34146	1	chr19	+	7711057	7711230	7711134	7711230	7710082	7710192
C_D	C	D	ENSG00000076944	STXBP2	0.978	0.980667	1.00273	1	chr19	+	7705616	7705695	7705625	7705695	7704616	7704693
C_D	C	D	ENSG00000076944	STXBP2	0.0166667	0.022	1.32	1	chr19	+	7705583	7705695	7705616	7705695	7704616	7704693
C_D	C	D	ENSG00000076944	STXBP2	0.966667	0.971667	1.00517	1	chr19	+	7705583	7705695	7705625	7705695	7704616	7704693
C_D	C	D	ENSG00000163430	FSTL1	0.046	0.115333	2.50725	1	chr3	-	120169530	120169644	120169530	120169593	120169743	120169838
C_D	C	D	ENSG00000110619	CARS	0.0573333	0.0753333	1.31395	1	chr11	-	3062125	3062261	3062125	3062214	3063394	3063486
C_D	C	D	ENSG00000184708	EIF4ENIF1	0.342	0.296333	0.866472	1	chr22	-	31843411	31843554	31843411	31843551	31844138	31844218
C_D	C	D	ENSG00000184708	EIF4ENIF1	0.987333	1	1.01283	1	chr22	-	31845333	31845517	31845333	31845394	31846274	31846346
C_D	C	D	ENSG00000139197	PEX5	0.799667	0.797	0.996665	1	chr12	+	7356027	7356147	7356051	7356147	7355207	7355300
C_D	C	D	ENSG00000205336	GPR56	0.952667	0.956333	1.00385	1	chr16	+	57685111	57685534	57685154	57685534	57684164	57684263
C_D	C	D	ENSG00000205336	GPR56	0.929	0.931	1.00215	1	chr16	+	57685096	57685534	57685154	57685534	57684164	57684263
C_D	C	D	ENSG00000182326	C1S	0.0106667	0.00466667	0.4375	1	chr12	+	7174312	7174421	7174342	7174421	7173821	7173937
C_D	C	D	ENSG00000205336	GPR56	0.0466667	0.0453333	0.971429	1	chr16	+	57685096	57685534	57685111	57685534	57684164	57684263
C_D	C	D	ENSG00000205336	GPR56	0.342667	0.266	0.776265	1	chr16	+	57675498	57675620	57675502	57675620	57662601	57662714
C_D	C	D	ENSG00000205336	GPR56	0.285	0.264333	0.927485	1	chr16	+	57693306	57693593	57693324	57693593	57691284	57691403
C_D	C	D	ENSG00000075303	SLC25A40	0.0333333	0.0403333	1.21	1	chr7	-	87485606	87485704	87485606	87485666	87487945	87488066
C_D	C	D	ENSG00000168255	POLR2J3	0.114	0.117	1.02632	1	chr7	-	102207443	102208631	102207443	102207530	102210281	102210371
C_D	C	D	ENSG00000165282	PIGO	0.996667	0.975667	0.97893	1	chr9	-	35091236	35092764	35091236	35091288	35093417	35093577
C_D	C	D	ENSG00000165282	PIGO	0.996667	0.98	0.983278	1	chr9	-	35091236	35092764	35091236	35091288	35093026	35093206
C_D	C	D	ENSG00000138670	RASGEF1B	0.716	0.761	1.06285	1	chr4	-	82369222	82369438	82369222	82369435	82377804	82377942
C_D	C	D	ENSG00000221988	PPT2	0.950667	0.984667	1.03576	1	chr6	+	32123464	32123560	32123544	32123560	32122363	32122554
C_D	C	D	ENSG00000221988	PPT2	0.968	0.970667	1.00275	1	chr6	+	32123464	32123560	32123544	32123560	32122806	32122960
C_D	C	D	ENSG00000172534	HCFC1	0.05	0.053	1.06	1	chrX	-	153217291	153217612	153217291	153217609	153217964	153218409
C_D	C	D	ENSG00000172534	HCFC1	0.342	0.362667	1.06043	1	chrX	-	153217964	153218541	153217964	153218409	153219057	153219221
C_D	C	D	ENSG00000125170	DOK4	0.956667	NA	NA	1	chr16	-	57513353	57513600	57513353	57513597	57513756	57513784
C_D	C	D	ENSG00000107679	PLEKHA1	1	0.872	0.872	1	chr10	+	124177415	124183779	124183714	124183779	124175374	124175518
C_D	C	D	ENSG00000159063	ALG8	0.00233333	0.007	3	1	chr11	-	77838403	77838485	77838403	77838482	77850539	77850668
C_D	C	D	ENSG00000159063	ALG8	0.982333	0.986667	1.00441	1	chr11	-	77817852	77817992	77817852	77817958	77820487	77820627
C_D	C	D	ENSG00000159063	ALG8	0.000666667	0.00266667	4	1	chr11	-	77832110	77832254	77832110	77832220	77835066	77835260
C_D	C	D	ENSG00000164180	TMEM161B	0.985667	0.996	1.01048	1	chr5	-	87494792	87494967	87494792	87494886	87498778	87498892
C_D	C	D	ENSG00000172269	DPAGT1	0.98	0.977	0.996939	1	chr11	-	118968564	118968753	118968564	118968635	118969112	118969197
C_D	C	D	ENSG00000172269	DPAGT1	0.022	0.0296667	1.34848	1	chr11	-	118971339	118971587	118971339	118971553	118971727	118971848
C_D	C	D	ENSG00000067182	TNFRSF1A	0.998667	0.999333	1.00067	1	chr12	-	6442902	6443031	6442902	6443004	6443256	6443410
C_D	C	D	ENSG00000067182	TNFRSF1A	0.00733333	0.0113333	1.54545	1	chr12	-	6442902	6443056	6442902	6443031	6443256	6443410
C_D	C	D	ENSG00000067182	TNFRSF1A	0.993	0.996333	1.00336	1	chr12	-	6442902	6443056	6442902	6443004	6443256	6443410
C_D	C	D	ENSG00000137094	DNAJB5	0.973	1	1.02775	1	chr9	+	34996261	34996863	34996391	34996863	34993196	34993441
C_D	C	D	ENSG00000104872	PIH1D1	0.967	0.975667	1.00896	1	chr19	-	49949807	49949951	49949807	49949852	49950280	49950356
C_D	C	D	ENSG00000104872	PIH1D1	0.922	0.944	1.02386	1	chr19	-	49949807	49950051	49949807	49949852	49950280	49950356
C_D	C	D	ENSG00000143842	SOX13	0.0203333	0.033	1.62295	1	chr1	+	204090998	204091113	204091027	204091113	204086720	204086835
C_D	C	D	ENSG00000118762	PKD2	0.0193333	0.0226667	1.17241	1	chr4	+	88957287	88957505	88957371	88957505	88940609	88940723
C_D	C	D	ENSG00000104872	PIH1D1	0.987333	0.986667	0.999325	1	chr19	-	49950594	49950724	49950594	49950674	49951083	49951165
C_D	C	D	ENSG00000104872	PIH1D1	0.854333	0.859333	1.00585	1	chr19	-	49950594	49950677	49950594	49950674	49951083	49951165
C_D	C	D	ENSG00000136478	TEX2	0	0.00633333	Inf	1	chr17	-	62265527	62265796	62265527	62265775	62270918	62271249
C_D	C	D	ENSG00000136478	TEX2	0.977333	0.982	1.00477	1	chr17	-	62232201	62232327	62232201	62232321	62238160	62238293
C_D	C	D	ENSG00000089159	PXN	0.291	0.329667	1.13288	1	chr12	-	120652905	120653220	120652905	120653076	120659425	120659561
C_D	C	D	ENSG00000089159	PXN	0.894333	0.894333	1	1	chr12	-	120652905	120653220	120652905	120653076	120653362	120653464
C_D	C	D	ENSG00000117569	PTBP2	0.503667	0.439	0.871608	1	chr1	+	97278828	97280349	97278831	97280349	97278584	97278662
C_D	C	D	ENSG00000134627	PIWIL4	NA	NA	NA	1	chr11	+	94341350	94341852	94341748	94341852	94340604	94340805
C_D	C	D	ENSG00000206140	TMEM191C	0.486	0.264667	0.544582	1	chr22	+	21822603	21822720	21822642	21822720	21822440	21822491
C_D	C	D	ENSG00000135913	USP37	0.206667	0.264667	1.28065	1	chr2	-	219423220	219423440	219423220	219423400	219425542	219425606
C_D	C	D	ENSG00000117569	PTBP2	0.521667	0.439667	0.842812	1	chr1	+	97270340	97270495	97270355	97270495	97250614	97250810
C_D	C	D	ENSG00000006125	AP2B1	1	0.996667	0.996667	1	chr17	+	33977548	33977808	33977621	33977808	33968895	33968994
C_D	C	D	ENSG00000006125	AP2B1	0.935333	NA	NA	1	chr17	+	33927955	33928090	33928004	33928090	33925248	33925354
C_D	C	D	ENSG00000204427	ABHD16A	1	0.988333	0.988333	1	chr6	-	31655817	31656082	31655817	31655880	31656499	31656563
C_D	C	D	ENSG00000204427	ABHD16A	1	0.975333	0.975333	1	chr6	-	31656499	31656896	31656499	31656563	31657357	31657481
C_D	C	D	ENSG00000177156	TALDO1	0.998	0.996	0.997996	1	chr11	+	758949	759057	759008	759057	755878	756002
C_D	C	D	ENSG00000124279	FASTKD3	0.151667	0.175333	1.15604	1	chr5	-	7861695	7861886	7861695	7861765	7862935	7863110
C_D	C	D	ENSG00000169592	INO80E	0.962333	0.964333	1.00208	1	chr16	+	30012532	30012851	30012785	30012851	30012249	30012361
C_D	C	D	ENSG00000169592	INO80E	0.988667	0.989667	1.00101	1	chr16	+	30012734	30012851	30012785	30012851	30012249	30012361
C_D	C	D	ENSG00000085872	CHERP	0.0603333	0.051	0.845304	1	chr19	-	16641579	16641724	16641579	16641691	16643408	16643560
C_D	C	D	ENSG00000160305	DIP2A	0.072	0.0603333	0.837963	1	chr21	+	47924270	47924402	47924273	47924402	47918494	47918746
C_D	C	D	ENSG00000160305	DIP2A	0.992333	1	1.00773	1	chr21	+	47931329	47931527	47931341	47931527	47929169	47929289
C_D	C	D	ENSG00000114638	UPK1B	0.986333	0.985667	0.999324	1	chr3	+	118909828	118909951	118909852	118909951	118909091	118909166
C_D	C	D	ENSG00000114638	UPK1B	0.997667	1	1.00234	1	chr3	+	118909828	118909951	118909852	118909951	118906621	118906822
C_D	C	D	ENSG00000196975	ANXA4	0.990667	0.973333	0.982503	1	chr2	+	70035037	70037805	70037725	70037805	70031664	70031759
C_D	C	D	ENSG00000160209	PDXK	0.00266667	0.00366667	1.375	1	chr21	+	45163549	45163688	45163604	45163688	45161547	45161652
C_D	C	D	ENSG00000160633	SAFB	0.755667	0.754	0.997794	1	chr19	+	5667357	5667461	5667363	5667461	5667056	5667175
C_D	C	D	ENSG00000160209	PDXK	0.000333333	0.001	3	1	chr21	+	45175357	45175645	45175578	45175645	45173463	45173600
C_D	C	D	ENSG00000163479	SSR2	0.002	0.004	2	1	chr1	-	155981600	155982356	155981600	155981678	155984751	155984860
C_D	C	D	ENSG00000163479	SSR2	0.004	0.00366667	0.916667	1	chr1	-	155984751	155984864	155984751	155984860	155988060	155988159
C_D	C	D	ENSG00000160584	SIK3	1	0.975667	0.975667	1	chr11	-	116717098	116717269	116717098	116717173	116718191	116718324
C_D	C	D	ENSG00000160584	SIK3	0.776333	0.835	1.07557	1	chr11	-	116728525	116729415	116728525	116729235	116729980	116730320
C_D	C	D	ENSG00000067365	METTL22	0.995667	0.99	0.994309	1	chr16	+	8722586	8722967	8722756	8722967	8719352	8719655
C_D	C	D	ENSG00000160633	SAFB	0.396	0.392	0.989899	1	chr19	+	5661528	5661819	5661531	5661819	5657251	5657358
C_D	C	D	ENSG00000155254	MARVELD1	0.992	0.994	1.00202	1	chr10	+	99475485	99475742	99475616	99475742	99475077	99475162
C_D	C	D	ENSG00000198792	TMEM184B	0.941667	0.983667	1.0446	1	chr22	-	38627249	38627405	38627249	38627340	38643775	38644025
C_D	C	D	ENSG00000213780	GTF2H4	0.964	1	1.03734	1	chr6	+	30879460	30879923	30879790	30879923	30879207	30879276
C_D	C	D	ENSG00000174233	ADCY6	0.977	1	1.02354	1	chr12	-	49170886	49171304	49170886	49171014	49171397	49171519
C_D	C	D	ENSG00000174233	ADCY6	0.984667	0.971667	0.986798	1	chr12	-	49167251	49167881	49167251	49167430	49168184	49168301
C_D	C	D	ENSG00000174233	ADCY6	1	0.989	0.989	1	chr12	-	49166077	49166207	49166077	49166122	49166290	49166326
C_D	C	D	ENSG00000092036	HAUS4	0.017	0.0246667	1.45098	1	chr14	-	23417076	23417242	23417076	23417222	23419522	23419619
C_D	C	D	ENSG00000108294	PSMB3	0.998667	0.999667	1.001	1	chr17	+	36916683	36916861	36916760	36916861	36912135	36912243
C_D	C	D	ENSG00000198929	NOS1AP	0.0756667	0.161333	2.13216	1	chr1	+	162270422	162270496	162270437	162270496	162257133	162257226
C_D	C	D	ENSG00000100888	CHD8	0.145	0.128333	0.885057	1	chr14	-	21868309	21868490	21868309	21868466	21868571	21868771
C_D	C	D	ENSG00000165626	BEND7	0.370333	0.366333	0.989199	1	chr10	-	13489265	13489319	13489265	13489316	13494538	13494658
C_D	C	D	ENSG00000243943	ZNF512	0.847667	0.797333	0.940621	1	chr2	+	27820933	27821121	27820936	27821121	27806524	27806583
C_D	C	D	ENSG00000166986	MARS	0.998667	0.998667	1	1	chr12	+	57910027	57910438	57910217	57910438	57909702	57909774
C_D	C	D	ENSG00000166986	MARS	0.985333	0.990667	1.00541	1	chr12	+	57906018	57906136	57906085	57906136	57905790	57905886
C_D	C	D	ENSG00000166986	MARS	0.996667	0.996667	1	1	chr12	+	57883206	57883341	57883237	57883341	57883049	57883128
C_D	C	D	ENSG00000170037	CNTROB	0.989	1	1.01112	1	chr17	+	7851804	7852455	7852402	7852455	7851474	7851645
C_D	C	D	ENSG00000170037	CNTROB	0.417	0.366667	0.879297	1	chr17	+	7852399	7852475	7852402	7852475	7851804	7851937
[truncated: 20,615 more rows]
