# Supplementary material for: The X-linked trichothiodystrophy-causing gene RNF113A links the spliceosome to cell survival upon DNA damage
Source: Nat Commun. 2020 Mar 9;11:1270. doi: 10.1038/s41467-020-15003-7 (PMC7062854; doi:10.1038/s41467-020-15003-7)
Supplement: Supplementary file 11 — Supplementary Data 8 [file 41467_2020_15003_MOESM11_ESM.xlsx]

## Sheet: Sheet1
Gene symbol	Mean Exon Count	Mean Ratio of Counts in Introns vs Counts in Exons				Standard Deviation of Ratio
		shCtrl	shCtrl	shRNF113A	shRNF113A	shCtrl	shCtrl	shRNF113A	shRNF113A
		No drug	With Cisplatin	No drug	With Cisplatin	No drug	With Cisplatin	No drug	With Cisplatin
A1BG	64.25	0.141553	0.135206	0.35472	0.383303	0.028516	0.0438589	0.117657	0.193714
A4GALT	310.417	0.307088	0.204194	0.305128	0.216309	0.0545625	0.0452888	0.0661629	0.026444
AAAS	3411.08	0.0437894	0.0570277	0.0656556	0.141852	0.00155202	0.0159412	0.00549881	0.00715941
AACS	1242.5	0.0721008	0.132677	0.121645	0.293405	0.00323103	0.0339061	0.0179736	0.0194466
AADAC	559.25	0.0847146	0.0882884	0.0669032	0.0958302	0.0238624	0.0131007	0.00703431	0.0133208
AADAT	666.083	0.318179	0.274691	0.381981	0.409152	0.0132445	0.114419	0.078838	0.0535566
AAED1	467.917	0.0294541	0.0335566	0.0495006	0.0851564	0.00661374	0.00633767	0.0262474	0.0123724
AAGAB	5426.17	0.0288266	0.0448446	0.0408988	0.0790742	0.00470929	0.0133066	0.00662678	0.0065074
AAK1	415.333	1.48932	1.77582	1.65459	1.81297	0.11541	0.102938	0.100471	0.207624
AAMDC	194	0.237317	0.229868	0.290886	0.597775	0.039237	0.0426263	0.0296618	0.0552681
AAMP	5284.83	0.0149199	0.0183307	0.0292726	0.0491543	0.00111689	0.0078049	0.00551239	0.00269005
AAR2	3003.17	0.0747455	0.0948968	0.0998099	0.155911	0.0148572	0.0366034	0.00616524	0.00945078
AARD	26.4167	0.0440917	0.0133333	0.0144928	0.0858586	0.0480094	0.023094	0.0251022	0.00437387
AARS	12261.2	0.0239037	0.0247357	0.038687	0.0500482	0.00128316	0.00644698	0.000638543	0.00136476
AARS2	795.167	0.0952039	0.099769	0.149829	0.200169	0.00584806	0.0475658	0.0203675	0.0171933
AASDH	443.583	0.200286	0.255234	0.291494	0.422045	0.0199305	0.0707615	0.0191935	0.04872
AASDHPPT	3491.83	0.0202567	0.0234461	0.0333556	0.0533616	0.00413346	0.00908505	0.0026055	0.00486554
AASS	19.8333	0.205952	0.287824	0.589031	0.564103	0.0619391	0.121916	0.147116	0.319887
AATF	4948	0.0234763	0.0377915	0.0251497	0.0700995	0.00271619	0.00364967	0.00296121	0.012247
AATK	14.75	0.160354	0.22322	0.257576	0.50582	0.101595	0.165831	0.250344	0.0678157
ABAT	22.5833	0.202172	0.537908	0.463922	1.05	0.0198226	0.394816	0.0462629	0.327872
ABCA1	692.167	0.0443546	0.0388595	0.0500591	0.0621388	0.0146989	0.00305893	0.0114736	0.00945747
ABCA10	11.9167	1.03788	0.545788	0.573587	1.68889	1.05194	0.334459	0.158167	0.982815
ABCA12	485.333	0.0285808	0.0259987	0.0114591	0.0540031	0.00800645	0.00591962	0.0092518	0.00394044
ABCA13	8.16667	0.388889	0.665873	0.388889	1.11667	0.419435	0.291415	0.346944	0.752219
ABCA2	1700.67	0.0494194	0.0607782	0.0750015	0.100304	0.00988538	0.0109976	0.00857704	0.00335009
ABCA3	2055.58	0.0313082	0.0360535	0.0381515	0.0681019	0.013064	0.0135877	0.00408073	0.00819024
ABCA4	5.66667	0.583333	0.85	0.352778	0.845238	0.220479	0.785812	0.238096	0.790838
ABCA5	392.083	0.234332	0.231217	0.291423	0.404196	0.0577652	0.0626974	0.0154444	0.0533148
ABCA7	726.25	0.196906	0.213644	0.305591	0.383055	0.0369306	0.0516319	0.0156394	0.0516357
ABCB1	515.667	0.0322929	0.0363861	0.0299283	0.0763865	0.00601156	0.0113526	0.00571644	0.0393981
ABCB10	1917.92	0.0324418	0.048842	0.0608231	0.116008	0.00556993	0.0079956	0.0103008	0.0104486
ABCB7	1228.83	0.0561954	0.0834033	0.0907171	0.173732	0.0109495	0.0348019	0.0113607	0.00771082
ABCB8	2050.33	0.0857737	0.0929891	0.113833	0.177872	0.0131387	0.0230878	0.010503	0.0133495
ABCB9	572.25	0.317242	0.311956	0.385427	0.524687	0.0677547	0.100375	0.0104616	0.0274223
ABCC1	10879.5	0.0254753	0.0411392	0.0312733	0.0963468	0.00540016	0.0114161	0.00138565	0.0126318
ABCC10	700.917	0.221573	0.23791	0.281725	0.357209	0.0774423	0.0709824	0.0349254	0.00907584
ABCC11	10.6667	1.27273	1.0256	1.07143	2.59921	0.636364	0.183986	0.397697	0.678711
ABCC2	17722.7	0.135037	0.0837711	0.115811	0.120386	0.00603317	0.0173757	0.00755192	0.00684692
ABCC3	8964.92	0.16648	0.191129	0.26594	0.392382	0.0419678	0.0758679	0.00829805	0.0102368
ABCC4	3142.5	0.0515117	0.0665468	0.0535469	0.105468	0.00781309	0.0104487	0.00511056	0.0157806
ABCC5	1524.58	0.0439602	0.0498092	0.0759832	0.0796235	0.0128248	0.0169779	0.0072484	0.0118129
ABCC6	41.9167	0.333609	0.186794	0.282594	0.475	0.0717268	0.0998031	0.164278	0.288314
ABCC8	73.25	0.578146	0.714114	0.971412	1.33027	0.0856976	0.267714	0.152166	0.529286
ABCD1	381.75	0.319082	0.234058	0.478387	0.431903	0.0652079	0.100411	0.055062	0.0101822
ABCD3	3197.17	0.03827	0.0441224	0.0469043	0.0909524	0.00421237	0.00829611	0.00642932	0.00556494
ABCD4	1016.58	0.300793	0.474965	0.533252	0.932637	0.0315223	0.124478	0.0264795	0.0168395
ABCE1	7792.25	0.00810849	0.0124753	0.0146431	0.026187	0.00126686	0.00390115	0.00100522	0.00273704
ABCF1	4741.83	0.0330885	0.0418986	0.0471845	0.0625765	0.00305841	0.00582473	0.00637822	0.00474207
ABCF2	6963.25	0.0321507	0.0375315	0.0441648	0.102209	0.00290916	0.00527101	0.0013845	0.0183679
ABCG1	275.25	0.0410517	0.0793421	0.0685899	0.240353	0.0143591	0.0387044	0.0200105	0.0844426
ABCG2	1959.92	0.0200669	0.0305063	0.0311933	0.0625955	0.00520827	0.00893827	0.00279359	0.00410615
ABCG4	113.083	0.271368	0.293908	0.252778	0.51476	0.0545186	0.112269	0.111907	0.0349093
ABHD1	21.8333	0.723232	1.39513	0.570682	1.68434	0.125138	0.628032	0.295629	0.357936
ABHD10	1620	0.0535985	0.0808114	0.0881971	0.163851	0.0187875	0.0481755	0.00466536	0.00746512
ABHD11	603.083	0.300039	0.311263	0.307814	0.386449	0.0330987	0.0595748	0.0320926	0.039749
ABHD12	3411.5	0.0660786	0.0783039	0.084135	0.16012	0.0135737	0.018058	0.00555484	0.00485449
ABHD13	760.75	0.0292044	0.0535319	0.0746223	0.163212	0.00362747	0.0288005	0.0209596	0.0524308
ABHD15	1507.83	0.0418569	0.0494034	0.0830226	0.11494	0.0121837	0.0295367	0.00609304	0.0076468
ABHD17A	477.917	0.787325	0.992208	1.33033	1.91973	0.222201	0.342184	0.0730786	0.262826
ABHD17B	950.75	0.0563127	0.0663156	0.0803693	0.166272	0.00588964	0.0207797	0.00788401	0.0175807
ABHD17C	1388.83	0.0551655	0.10734	0.0895558	0.312151	0.0264561	0.0322916	0.0141755	0.0478044
ABHD2	7474.58	0.00438937	0.0110912	0.00721048	0.0288009	0.00122238	0.00203687	0.000190549	0.00333426
ABHD3	675.75	0.159325	0.222023	0.214675	0.441978	0.0269622	0.0644739	0.0137867	0.0638655
ABHD4	4605.33	0.0393042	0.0452173	0.056882	0.0834052	0.00662845	0.0178277	0.0117055	0.00172478
ABHD5	561.083	0.591805	0.528817	0.509891	0.567804	0.027144	0.0323699	0.0638892	0.0554049
ABHD6	703.5	0.0877442	0.10011	0.113113	0.201659	0.0155164	0.0152402	0.0075849	0.00830461
ABHD8	196.75	0.0893377	0.0963708	0.124995	0.161061	0.037286	0.0329387	0.0126983	0.0083085
ABI1	2835	0.034563	0.0453682	0.0549799	0.102206	0.00910999	0.0204104	0.00675067	0.0199066
ABI2	2346.08	0.0235873	0.0260259	0.0259568	0.035336	0.00105128	0.00364596	0.00337436	0.00356498
ABL1	3721.67	0.0133232	0.0205133	0.0253726	0.0584764	0.00230666	0.00856447	0.00258729	0.010821
ABL2	4215.92	0.0091497	0.0105192	0.0125431	0.0366815	0.00357307	0.00311596	0.00165391	0.00961971
ABLIM1	8442.08	0.0340862	0.0467327	0.0296784	0.0498242	0.0018601	0.00874217	0.00416176	0.00451935
ABLIM3	116	0.19289	0.387405	0.330816	0.539427	0.00928667	0.212704	0.0438363	0.112818
ABR	3551.92	0.0584165	0.127023	0.0780624	0.276121	0.00873786	0.0276695	0.0127569	0.0110295
ABRACL	643.167	0.0208054	0.0294685	0.0340502	0.0791102	0.00233804	0.0110141	0.00880221	0.00505435
ABT1	1000.67	0.00942569	0.0127067	0.021669	0.0272957	0.00742444	0.00554851	0.00635777	0.00208938
ABTB1	347.667	0.275216	0.330638	0.436279	0.564623	0.0469538	0.154816	0.0713598	0.0485731
ABTB2	1031.75	0.0441133	0.0683229	0.0637666	0.289416	0.00980755	0.0227344	0.00632087	0.0644089
AC004381.6	405.167	0.180971	0.187927	0.285307	0.374173	0.0487036	0.0744124	0.0299683	0.0431779
AC006132.1	122.25	0.628757	0.658079	0.589821	0.64628	0.145431	0.0595236	0.0567851	0.0417245
AC007040.11	57.4167	3.25489	1.5277	6.33333	2.0376	2.72571	0.162164	0.881917	0.300563
AC007390.5	2495.25	0.0511293	0.0542531	0.0675122	0.168953	0.00508647	0.0143032	0.0035122	0.0406672
AC009403.2	73.9167	2.94671	3.01735	3.63209	5.96998	0.324022	0.629053	0.418005	0.662416
AC027763.2	87.9167	2.19327	2.51434	2.23206	3.76044	0.597345	0.487322	0.341908	0.520648
AC062017.1	8.75	0.521612	0.229798	0.580556	1.01786	0.294221	0.0558418	0.178795	0.856212
AC074212.3	9	0.284615	0.0208333	0.380952	0.388889	0.187951	0.0360844	0.324063	0.535758
AC129492.6	158.75	0.014191	0.0237595	0.060886	0.0350128	0.0152426	0.00937229	0.0248371	0.020283
AC138969.4	134.417	16.5995	15.7883	18.9351	15.7116	2.28422	1.98153	0.598769	0.368501
AC139100.2	19.25	3.93939	4.26947	10.425	6.46991	0.104973	1.34359	1.68949	0.591067
ACAA1	1966.42	0.0616419	0.0677099	0.120735	0.139449	0.0229463	0.0255136	0.0164185	0.00675159
ACACA	4385.58	0.0395796	0.054838	0.0476785	0.141565	0.00376035	0.00812493	0.00286277	0.0210482
ACACB	778.083	0.14747	0.201	0.175609	0.347683	0.0218807	0.0546082	0.00921604	0.0364779
ACAD10	647	0.0521696	0.103101	0.102074	0.227426	0.0368621	0.0976515	0.0151117	0.0797214
ACAD8	650.917	0.218186	0.188075	0.307368	0.317948	0.0310023	0.0412749	0.0303055	0.0373601
ACAD9	1403.17	0.107179	0.172235	0.203584	0.426256	0.0266519	0.0720469	0.0268353	0.0190405
ACADL	100.167	0.154593	0.174612	0.197508	0.347972	0.0215092	0.0582919	0.0749748	0.0349564
ACADM	1628.25	0.041729	0.0572015	0.0573412	0.116025	0.00548561	0.01595	0.0124189	0.0125422
ACADS	483.417	0.106395	0.164942	0.199825	0.452785	0.0204949	0.0556242	0.0304327	0.0477425
ACADSB	1430.92	0.0188906	0.0280225	0.0196448	0.0665379	0.00364852	0.0116886	0.00464689	0.00921019
ACADVL	9235.08	0.127725	0.19156	0.223817	0.432174	0.0177405	0.0644503	0.0134155	0.0093401
ACAP1	13	0.462839	0.563866	0.866667	0.965216	0.292783	0.317635	0.670262	0.433011
ACAP2	1228.58	0.0333552	0.0520025	0.0295426	0.0716723	0.00390124	0.0128874	0.0102714	0.0181111
ACAP3	702.667	0.386767	0.354231	0.556429	0.621492	0.065768	0.0477165	0.00400892	0.0235214
ACAT1	3405.25	0.0140427	0.0191398	0.0147893	0.0281853	0.00112223	0.00424472	0.00190047	0.00385869
ACAT2	3193.83	0.0251689	0.0453307	0.0344248	0.0792897	0.00588143	0.0132284	0.00311555	0.00991656
ACBD3	3097.67	0.0310594	0.0330943	0.0553249	0.0998565	0.00554071	0.0139293	0.00244579	0.0083688
ACBD4	475.917	0.322436	0.41055	0.573673	0.964551	0.0635038	0.129063	0.0648774	0.151409
ACBD5	4021.08	0.0205527	0.0217002	0.0290429	0.0410428	0.004238	0.00238458	0.00201717	0.00841414
ACBD6	2074.25	0.0655301	0.105259	0.115975	0.281205	0.00909457	0.0437686	0.0203246	0.0161641
ACBD7	53.4167	0.0265056	0.0292396	0.0541739	0.100432	0.0160939	0.00400858	0.0165375	0.0783995
ACCS	594.667	1.01769	1.09023	1.47972	1.54159	0.136721	0.390306	0.066969	0.0861543
ACD	1020	0.076053	0.0883851	0.117922	0.164191	0.0117476	0.0259299	0.015016	0.0327415
ACE	11.8333	0.268441	0.1875	0.142857	0.388889	0.094331	0.165359	0.142857	0.096225
ACER2	539.5	0.190137	0.26942	0.228803	0.473194	0.0466517	0.0443105	0.0106225	0.048343
ACER3	1975.75	0.0203151	0.0445347	0.0259239	0.0962123	0.00506276	0.0174579	0.00262472	0.0144548
ACHE	190.167	0.0673077	0.1571	0.267091	0.320856	0.0630523	0.0410088	0.0482814	0.0247555
ACIN1	7650.08	0.183019	0.254988	0.286729	0.472759	0.0118227	0.0610766	0.0221021	0.0179344
ACLY	28120.8	0.0240914	0.0289412	0.0298134	0.0488725	0.00153404	0.00720473	0.00227804	0.000454701
ACN9	494.417	0.0635702	0.0679428	0.0703208	0.082952	0.00590565	0.00551345	0.00494545	0.0244557
ACO1	3022.25	0.00902186	0.0151256	0.0127689	0.0329329	0.00213257	0.00560225	0.000593803	0.00362234
ACO2	3826.33	0.0322135	0.0407564	0.0518418	0.0846692	0.00793892	0.00780553	0.00265157	0.00326703
ACOT1	290.417	0.0056517	0.0055452	0.0276882	0.0139538	0.00504699	0.00251494	0.00865439	0.00724879
ACOT11	167.417	0.195273	0.274679	0.305673	0.448421	0.0387497	0.0615874	0.0618418	0.139475
ACOT13	1381.5	0.0457065	0.0560788	0.0430646	0.0773228	0.0043188	0.0221582	0.00230212	0.00816288
ACOT2	1272.83	0.0353813	0.0568533	0.0601592	0.103502	0.00985162	0.0126752	0.00943198	0.0119426
ACOT4	59.5	0.040942	0.00490196	0.0356739	0.0932544	0.0370859	0.00849045	0.0199174	0.0639078
ACOT7	2149.33	0.0293799	0.0791082	0.0449138	0.229734	0.00463807	0.0273491	0.00629692	0.00973124
ACOT8	297.333	0.225523	0.285655	0.357092	0.590001	0.0579408	0.0958726	0.0602046	0.0748994
ACOT9	3534.58	0.0900079	0.0963805	0.11078	0.165789	0.00322475	0.0260265	0.0239126	0.00627196
ACOX1	1898.33	0.0291858	0.0260578	0.0286647	0.0524374	0.00152752	0.00753557	0.0101558	0.00674027
ACOX2	527.75	0.210263	0.175298	0.199415	0.224019	0.0172194	0.0374907	0.0106069	0.00962147
ACOX3	416.5	0.2074	0.44347	0.420239	1.1448	0.030851	0.0932896	0.0784095	0.120411
ACP1	6547.33	0.0181024	0.0290735	0.030001	0.05887	0.000725288	0.0118508	0.00512069	0.00284342
ACP2	1061.58	0.0195399	0.037721	0.0476479	0.0577243	0.00479409	0.0107767	0.00624903	0.00861354
ACP6	742.417	0.182004	0.24317	0.219849	0.401156	0.038587	0.0986131	0.0359733	0.0346772
ACPL2	502.083	0.326561	0.369103	0.361588	0.650354	0.0581943	0.0849244	0.0539367	0.0143401
ACRC	49	0.36896	0.371459	0.409133	0.429654	0.13081	0.182682	0.133707	0.0432398
ACSF2	407.417	0.280625	0.329497	0.495735	0.840021	0.0813346	0.131766	0.0542006	0.139014
ACSF3	845.417	0.182438	0.269794	0.379042	0.700069	0.0377869	0.0968532	0.013076	0.0608914
ACSL1	1393.58	0.0310151	0.0473289	0.0436786	0.090643	0.00120622	0.0160942	0.0129841	0.0077379
ACSL3	8188.92	0.0272252	0.0277298	0.0348471	0.0635243	0.00494561	0.00792403	0.005108	0.00535698
ACSL4	1929.08	0.0221015	0.0299242	0.0296302	0.0724618	0.00351009	0.00882681	0.00463986	0.0108648
ACSL5	45.3333	0.0719639	0.0634727	0.131779	0.207882	0.0167885	0.0314055	0.0860023	0.0742062
ACSM3	488.5	0.0550889	0.0719492	0.0877434	0.264109	0.0123938	0.0190015	0.0221561	0.0471218
ACSS1	893.833	0.114221	0.191497	0.158561	0.34054	0.0241556	0.0624459	0.0327802	0.0529796
ACSS2	1025.67	0.0846012	0.121921	0.133177	0.230322	0.0145679	0.042832	0.00553423	0.0185461
ACTA2	1033.17	0.0650448	0.0490684	0.0484751	0.134051	0.0223521	0.0175603	0.0101855	0.00578054
ACTB	154316	0.00311255	0.00364036	0.00361242	0.00538001	9.8367e-05	0.000313049	0.000379778	0.00024446
ACTG1	151698	0.00271894	0.00307447	0.00390336	0.00623493	0.000483166	0.000593071	0.000441694	0.000358452
ACTL6A	3150.08	0.0307848	0.0446494	0.0530529	0.105313	0.00614813	0.0099327	0.00562709	0.0129604
ACTL8	31.6667	0.0239541	0.0185185	0.0245234	0.0769231	0.0266318	0.032075	0.032378	0.133235
ACTN1	14323.3	0.0301594	0.0371183	0.0365407	0.0835674	0.000746813	0.00773839	0.0041699	0.00872397
ACTN4	39969.1	0.0173847	0.0295101	0.0337171	0.0805291	0.00228722	0.0099725	0.00187949	0.00650321
ACTR10	2035.83	0.0545379	0.0771413	0.0749112	0.155547	0.00517651	0.0136479	0.0106954	0.0225198
ACTR1A	6884.83	0.0103231	0.0127052	0.0126934	0.0253313	0.00178654	0.0029035	0.000278337	0.00172524
ACTR1B	1147.33	0.109443	0.172013	0.261201	0.425653	0.00458647	0.03967	0.0198473	0.0298808
ACTR2	17021.4	0.00435515	0.0069346	0.00620151	0.0145795	0.000584713	0.00073601	0.000703445	0.000787977
ACTR3	8026.67	0.00650833	0.0110088	0.0116008	0.0239832	0.000784635	0.00207869	0.00207288	0.00385934
ACTR3B	425.25	0.25071	0.326673	0.254242	0.684661	0.0673326	0.118556	0.0247458	0.0644505
ACTR5	851.417	0.224526	0.30713	0.249676	0.471238	0.00974091	0.103314	0.0257293	0.0141298
ACTR6	1428.67	0.0317528	0.0712598	0.060693	0.179746	0.00991781	0.0355158	0.0132396	0.0341504
ACTR8	1071.75	0.0424996	0.0583362	0.068999	0.142168	0.00266876	0.0127095	0.00532922	0.00968117
ACTRT3	131.917	0	0.00219298	0.00254453	0.00479616	0	0.00379836	0.00440725	0.0083072
ACVR1	957.917	0.0305556	0.0438369	0.0408146	0.101342	0.00165617	0.007084	0.00422796	0.0213603
ACVR1B	1822.92	0.0300043	0.0306042	0.0478335	0.0746251	0.00407829	0.0140859	0.00707819	0.00271268
ACVR1C	8.58333	0.037037	0.25	0.0555556	0.0952381	0.06415	0.0833333	0.096225	0.0824786
ACVR2A	293.667	0.0812183	0.0968649	0.135699	0.215148	0.0259919	0.0576415	0.0381184	0.0562498
ACVR2B	595.75	0.0614421	0.0287606	0.0574885	0.0597941	0.0172366	0.0177325	0.00585561	0.00613683
ACY3	55	0.159692	0.17549	0.267949	0.479889	0.0755661	0.0590814	0.124055	0.101299
ACYP1	383.5	0.376532	0.393865	0.60116	0.692605	0.109173	0.142788	0.0871095	0.0925282
ACYP2	104.833	1.27143	2.03501	0.757395	1.9904	0.229904	0.640559	0.207078	0.0508002
ADA	1575.25	0.0972227	0.0903897	0.175095	0.211205	0.0159123	0.0272158	0.00540131	0.0196607
ADAL	505.167	0.0777894	0.0730504	0.0993111	0.168112	0.00543016	0.0318017	0.0119883	0.023429
ADAM10	6960.67	0.0135392	0.0250237	0.0168124	0.0532899	0.00156669	0.00682082	0.00183659	0.00844744
ADAM11	168.75	0.171555	0.219237	0.209296	0.434195	0.03494	0.0240013	0.061202	0.0612805
ADAM12	203.167	0.0949518	1.50267	0.161373	2.13435	0.0133084	0.385564	0.0486276	1.06264
ADAM15	3679	0.0583505	0.064029	0.077042	0.121061	0.00571077	0.0209421	0.00293408	0.00479904
ADAM17	2876.92	0.0491177	0.0603126	0.0856872	0.142166	0.00804723	0.018768	0.0121378	0.0120207
ADAM19	315.25	0.0207602	0.0398959	0.0408209	0.0943938	0.0169936	0.0090152	0.0232794	0.00927891
ADAM22	224.833	0.103019	0.506495	0.145703	1.05411	0.0620973	0.11619	0.0224878	0.546734
ADAM23	683.333	0.0919452	0.197204	0.128227	0.343034	0.0140946	0.060475	0.0411505	0.041301
ADAM28	32.9167	0.0666667	0.833333	0.262698	0.203175	0.0881917	0.763763	0.0328479	0.0846941
ADAM32	13	2.11379	1.77677	1.73872	3.64815	0.0101377	0.628453	0.161949	2.90292
ADAM8	141.583	0.668917	0.613106	0.713599	0.736711	0.0906978	0.166322	0.10963	0.0642549
ADAM9	13080.8	0.00919414	0.0161904	0.0129311	0.0302315	0.00104209	0.00242773	0.000424288	0.00165681
ADAMTS1	78.9167	0	0.0944444	0.0334641	0.0621472	0	0.0822147	0.02915	0.0201103
ADAMTS10	400.333	0.686833	0.650548	1.09321	1.0553	0.0895685	0.171869	0.126272	0.13238
ADAMTS12	82.25	0.107208	0.320541	0.142766	0.468254	0.0082628	0.0112	0.0783374	0.122181
ADAMTS13	37.8333	0.822304	0.842135	1.22714	1.14272	0.261239	0.206228	0.552852	0.140079
ADAMTS15	224.25	0.0336195	0.086938	0.0443056	0.1741	0.0182651	0.0319823	0.0151399	0.0690276
ADAMTS16	53.5833	0.548247	0.613084	0.865556	1.03796	0.108528	0.0556361	0.565001	0.236515
ADAMTS6	8.33333	0.191045	0.532468	0.248016	0.444444	0.228878	0.433852	0.109163	0.509175
ADAMTS7	602.167	0.400681	0.579622	0.592734	1.05527	0.104506	0.176949	0.0845133	0.0562213
ADAMTS8	24.5833	0.0856362	0.0728956	0.0795094	0.123016	0.0671901	0.0249289	0.0279894	0.146933
ADAMTS9	805.417	0.0845596	0.11667	0.0679234	0.233898	0.00842757	0.0214172	0.0430278	0.113378
ADAMTSL4	80	0.138844	0.233218	0.196677	0.266778	0.0445675	0.081198	0.0747869	0.0451886
ADAMTSL5	141	0.337449	0.277648	0.312724	0.364474	0.0275941	0.0681201	0.0292877	0.0888215
ADAP2	302.417	0.110823	0.0839809	0.15717	0.247799	0.0241507	0.016348	0.0573624	0.0379941
ADAR	18077.2	0.0177243	0.0199463	0.0277744	0.0425964	0.000959281	0.00752192	0.00221452	0.0025377
ADARB1	187.083	0.975611	1.12984	0.816028	1.28618	0.224833	0.0350622	0.14344	0.00519404
ADAT1	1357.42	1.00464	0.927794	1.01168	0.932583	0.0377865	0.00756052	0.0163689	0.0242872
ADAT2	398.417	0.336444	0.377621	0.44692	0.605552	0.0327384	0.117413	0.0742795	0.0881264
ADC	73	0.49376	0.613968	1.28276	1.35475	0.307201	0.346393	0.144128	0.275341
ADCK1	294.25	0.234022	0.609501	0.208578	1.01179	0.0331037	0.125899	0.0682934	0.0389489
ADCK3	2144.33	0.0837962	0.0723425	0.169716	0.179205	0.0118557	0.0283727	0.0229629	0.0121541
ADCK4	1723.67	0.140998	0.168541	0.213629	0.331653	0.0239636	0.0511657	0.0128573	0.010404
ADCK5	350	0.168083	0.280283	0.488279	0.804219	0.0476755	0.0989706	0.100519	0.0615885
ADCY1	943.75	0.17443	0.358984	0.19796	0.486974	0.0454225	0.00616543	0.0349883	0.032769
ADCY10	5.25	4.16667	3.34762	3.54444	6.66667	2.17332	1.86845	1.55647	3.00347
ADCY3	2575.83	0.046469	0.0775608	0.0659868	0.211821	0.0143925	0.0161133	0.00427698	0.0160611
ADCY6	2505.17	0.105112	0.114015	0.188723	0.206045	0.00786691	0.0359473	0.0124321	0.0183023
ADCY7	882.417	0.0807764	0.104608	0.136199	0.274953	0.0132877	0.0565879	0.0185959	0.0294404
ADCY9	1188.67	0.0444163	0.115331	0.0656564	0.281706	0.00614724	0.0301904	0.00965381	0.0734355
ADD1	4283.25	0.0387555	0.061671	0.0501319	0.101675	0.00490247	0.00891455	0.00869211	0.00757328
ADD2	3561.58	0.0244125	0.0273404	0.0307831	0.051735	0.00421532	0.00640373	0.00311021	0.00778823
ADD3	1120.67	0.0489275	0.0542207	0.0625121	0.128948	0.0195902	0.0170408	0.0107814	0.0172009
ADH5	5817.25	0.015464	0.0180256	0.0276509	0.0386357	0.00124342	0.00563798	0.00566046	0.00214841
ADHFE1	22.75	2.85134	2.55917	2.954	2.35476	1.26288	0.858277	0.987256	0.513497
ADI1	3954.92	0.00758622	0.0155135	0.0101184	0.0514047	0.000968477	0.00538256	0.00329367	0.00780479
ADIPOR1	5974.75	0.0206734	0.0238218	0.0274788	0.0461613	0.00317617	0.00538779	0.00307796	0.00331372
ADIPOR2	5941.25	0.0227714	0.0294714	0.0308228	0.0587576	0.00126297	0.00591021	0.00295833	0.00571239
ADK	1096.5	0.0640862	0.553661	0.093423	1.22448	0.0036377	0.0553585	0.0101967	0.063095
ADM	2290.5	0	0	0	0	0	0	0	0
ADM2	125.25	0	0.00132802	0.00358423	0.00392157	0	0.0023002	0.00620807	0.00679236
ADNP	5301.25	0.011987	0.0110188	0.0131483	0.0259993	0.00205116	0.00169057	0.00317617	0.00319756
ADNP2	1881.67	0.0215589	0.028629	0.0320314	0.0640622	0.00210124	0.00300143	0.00341404	0.0114011
ADO	1654.5	0	0	0	0	0	0	0	0
ADORA1	145.5	0.03109	0.0956088	0.116472	0.163399	0.0117076	0.0424766	0.033938	0.0835253
ADORA2B	1036.33	0.106811	0.081263	0.111621	0.194572	0.0408567	0.0170083	0.0276945	0.0326695
ADPGK	4275.75	0.171993	0.298838	0.247862	0.498862	0.0345298	0.142979	0.0309169	0.00492729
ADPRH	158.417	0.00660066	0.00394994	0.00326797	0.00872037	0.0114327	0.00122872	0.0056603	0.00920794
ADPRHL1	429.5	0.0640297	0.07915	0.0922818	0.220103	0.0238993	0.0190063	0.0148197	0.0319046
ADPRHL2	1232	0.0566866	0.0566675	0.0802695	0.109126	0.00478702	0.0148216	0.016765	0.00574977
ADPRM	322.917	0.0907433	0.0682518	0.151813	0.153878	0.0304171	0.0104759	0.0266979	0.0125742
ADRA1B	258.083	0.392378	0.670426	0.484344	1.48048	0.113845	0.0304272	0.0690002	0.134497
ADRA1D	102.167	0.105847	0.180435	0.129685	0.700916	0.0487936	0.112588	0.00553061	0.156199
ADRA2B	7.41667	0	0	0	0	0	0	0	0
ADRA2C	285.583	0	0	0	0	0	0	0	0
ADRB1	39	0	0	0	0	0	0	0	0
ADRB2	173.833	0	0	0	0	0	0	0	0
ADRBK1	2690.83	0.0589132	0.0610108	0.108527	0.217733	0.00581124	0.012437	0.0132249	0.0250175
ADRBK2	658	0.0523848	0.0962783	0.0747975	0.19376	0.00952725	0.0299165	0.00162524	0.0348688
ADRM1	6788.58	0.0590672	0.0649663	0.0870962	0.132474	0.00622595	0.0137812	0.00783407	0.00620885
ADSL	4112.67	0.105877	0.140303	0.140751	0.265877	0.00410036	0.03067	0.0112957	0.00907388
ADSS	3614.58	0.0388266	0.0452883	0.0588236	0.111628	0.00384026	0.0185182	0.00192149	0.0148471
ADSSL1	152.417	0.555923	0.529788	1.4629	1.82957	0.330582	0.238659	0.0663669	0.295187
AEBP2	1354.75	0.137948	0.144385	0.176291	0.262273	0.00562328	0.019673	0.0107048	0.0316608
AEN	8234.42	0.0652468	0.0622823	0.129522	0.11892	0.0127589	0.0231418	0.00134615	0.00497459
AES	7417.42	0.0329431	0.0498102	0.061511	0.0899615	0.00289579	0.0137157	0.00509016	0.00650017
AFAP1	2883.75	0.0325667	0.048837	0.0426375	0.0992931	0.00142215	0.00890264	0.00171666	0.0118046
AFAP1L1	461.333	0.0498136	0.0788989	0.0748307	0.159592	0.0106104	0.020962	0.0280835	0.0121056
AFAP1L2	628.167	0.0560444	0.100366	0.101606	0.229339	0.00648961	0.0109557	0.00624559	0.0180696
AFF1	2190.5	0.115609	0.0978405	0.126234	0.159583	0.00723146	0.00413294	0.00720608	0.0250435
AFF4	6024.33	0.0212053	0.0175902	0.0256469	0.0384253	0.00269316	0.00474649	0.00167782	0.00450038
AFG3L2	3742.5	0.033224	0.0507896	0.0532221	0.125739	0.00111372	0.0192188	0.00487608	0.00551738
AFMID	1000.25	0.121168	0.19181	0.195561	0.437324	0.00396909	0.0585743	0.0255732	0.0353331
AFTPH	2229.67	0.0329622	0.0447983	0.0520958	0.0931732	0.00247009	0.0184104	0.00163146	0.0131817
AGA	926.833	0.0462984	0.0638064	0.0590237	0.129443	0.0129884	0.0285084	0.00825621	0.0284632
AGAP1	1022.25	0.0941877	0.735925	0.092849	1.83837	0.00615424	0.156369	0.0142598	0.56204
AGAP2	54.5833	0.0849763	0.072126	0.100168	0.180952	0.068774	0.0100144	0.0281578	0.0329914
AGAP2-AS1	878.583	0.00668913	0.0108126	0.00865272	0.0108252	0.00154128	0.00633349	0.00133451	0.00467975
AGAP3	1564.17	0.191897	0.269173	0.300817	0.596226	0.0333217	0.0792566	0.0116736	0.0308871
AGAP4	72.4167	0.392352	0.535756	0.55677	0.607459	0.0405873	0.16994	0.0675914	0.0659567
AGAP5	85	0.279839	0.217608	0.29762	0.229644	0.130638	0.0323687	0.142063	0.037684
AGAP6	362.333	0.229227	0.235426	0.272299	0.287007	0.058386	0.0818394	0.0379296	0.00794474
AGAP8	15.0833	20.1536	17.1364	10.5426	8.82609	2.39556	6.04418	2.34216	3.01508
AGAP9	10.3333	0.277778	0.450216	0.280983	0.423977	0.254588	0.176324	0.171237	0.28832
AGBL2	37.5	0.325742	0.609614	0.818668	1.18535	0.115425	0.260617	0.404478	0.528039
AGBL3	27.6667	4.87291	6.68419	6.6892	7.38375	1.72917	1.26259	2.33953	1.00622
AGBL5	2587.17	0.083862	0.0891653	0.119374	0.200941	0.00896339	0.014459	0.00660481	0.0162422
AGER	61.1667	0.400618	0.387625	0.583717	0.448639	0.346305	0.115967	0.213837	0.0610214
AGFG1	6764	0.0250726	0.0300011	0.035975	0.0662379	0.00119661	0.012075	0.00447896	0.00610981
AGFG2	640.25	0.0314603	0.0530072	0.0391023	0.0881692	0.0140162	0.0151779	0.00472572	0.0315786
AGGF1	2190.83	0.0387666	0.0425859	0.0564193	0.08487	0.00337318	0.0117916	0.00796215	0.0039408
AGK	1776.92	0.0780804	0.0844588	0.10569	0.173124	0.00754763	0.0180059	0.00816308	0.028734
AGL	1012.83	0.0249069	0.0321417	0.0354379	0.0793851	0.000383262	0.00745652	0.00205253	0.0126796
AGMAT	404.083	0.0114712	0.0171032	0.0334147	0.0505509	0.00473448	0.0145766	0.0109998	0.00544989
AGO1	1678.83	0.0106679	0.0132166	0.0176457	0.0197952	0.0048267	0.00724754	0.00375428	0.00338715
AGO2	1549.5	0.0771871	0.079896	0.113061	0.231329	0.00608995	0.0230907	0.00869609	0.0438345
AGO3	620	0.185562	0.191999	0.24753	0.250919	0.00663019	0.044278	0.017281	0.0290169
AGO4	468	0.0866563	0.125106	0.0908394	0.245349	0.0126073	0.0457595	0.00593832	0.0155524
AGPAT1	2388.5	0.0183315	0.022596	0.0324709	0.0653312	0.00340469	0.00891117	0.00294034	0.0106862
AGPAT2	1495.92	0.0219385	0.040164	0.0323115	0.112014	0.00875402	0.0120027	0.00383917	0.00725277
AGPAT3	1950.33	0.12711	0.112773	0.185841	0.219867	0.0144849	0.0171875	0.0049607	0.0150493
AGPAT4	135.583	0.348406	0.63081	0.343291	1.27035	0.0210386	0.165654	0.0838669	0.214342
AGPAT5	3632.33	0.0387335	0.0462805	0.0507329	0.109542	0.00661635	0.0170858	0.0109181	0.00457705
AGPAT6	5279.5	0.0493189	0.0745311	0.0770129	0.122542	0.00280166	0.0221287	0.00613433	0.008464
AGPAT9	1728.92	0.0497551	0.0569914	0.0558883	0.0927507	0.00687356	0.00584992	0.00753137	0.0032625
AGPS	3092.58	0.0153258	0.0174797	0.0177869	0.0364009	0.00161675	0.00223749	0.00267963	0.010776
AGR2	6402.33	0.0121363	0.0142958	0.0160912	0.0242447	0.00349677	0.0063468	0.00177711	0.00425714
AGRN	8864.75	0.0834829	0.131057	0.11122	0.244693	0.0250748	0.0425333	0.00647651	0.0209665
AGTPBP1	747.833	0.0643203	0.0913036	0.0808469	0.143094	0.00905913	0.030597	0.024342	0.0115568
AGTR1	14.5	0.121795	0.111111	0.200464	0.393275	0.125123	0.096225	0.0631018	0.236856
AGTRAP	2300.25	0.105261	0.128244	0.135201	0.243104	0.00383167	0.0502444	0.0202727	0.0242782
AHCTF1	4571.42	0.0301889	0.0351121	0.0458893	0.0712099	0.00389059	0.0132445	0.00708043	0.00764751
AHCY	21654.9	0.0113993	0.0199041	0.0169916	0.0478021	0.00110511	0.00608188	0.00218428	0.00177038
AHCYL1	5607.58	0.0466728	0.0460214	0.088605	0.123911	0.00429312	0.0154792	0.00353487	0.00438044
AHCYL2	901.5	0.0348727	0.0464209	0.0490572	0.161406	0.00611158	0.0149159	0.00873957	0.0335067
AHDC1	636.583	0.204831	0.254494	0.236355	0.365715	0.00966426	0.0306473	0.0216742	0.0212053
AHI1	1301.58	0.282595	0.274209	0.337075	0.415038	0.0211548	0.0925018	0.0285133	0.0252571
AHNAK	22941.3	0.00481083	0.00242449	0.00439073	0.00387324	0.000853474	0.000265348	0.000905187	0.000157286
AHNAK2	18304.8	0.00690893	0.00691332	0.0108596	0.0190266	0.000956579	0.000256631	0.000546843	0.00235551
AHR	2743.5	0.0189674	0.0208968	0.0289647	0.0482816	0.00507718	0.0103669	0.00299392	0.00482591
AHRR	138	0.509208	0.611405	0.457201	0.936797	0.0101523	0.0783642	0.0995265	0.0911016
AHSA1	10653.7	0.0158639	0.0227705	0.0260686	0.0441476	0.00103324	0.00739248	0.00146399	0.00269089
AHSA2	2520.25	0.353447	0.341777	0.288095	0.245064	0.00477324	0.0230388	0.0357136	0.00952905
AHSG	24.8333	0.467893	0.512691	0.514722	0.530192	0.120982	0.0844554	0.217356	0.243827
AIDA	2085	0.0211068	0.0243734	0.030764	0.0471929	0.0032946	0.00546361	0.00280389	0.00735367
AIF1L	192.333	0.00613276	0.0460896	0.0236518	0.0744354	0.00692077	0.0067897	0.00276955	0.0416193
AIFM1	5162	0.0143464	0.017972	0.0207133	0.0405564	0.00410692	0.00950452	0.00338688	0.00394804
AIFM2	3177.08	0.064439	0.0740082	0.0895871	0.143933	0.00440602	0.0188627	0.0131694	0.0131245
AIG1	438	0.217032	0.295938	0.231468	0.299989	0.0110002	0.0682977	0.0316251	0.0956624
AIM1	66.5	0.0363331	0.137245	0.0254152	0.107385	0.0207419	0.0810261	0.0130268	0.0295484
AIM1L	109.667	0.370606	0.422084	0.551282	0.570202	0.0499945	0.0799246	0.058751	0.164031
AIMP1	3004.42	0.207039	0.229493	0.222229	0.364319	0.0241848	0.0264414	0.0127848	0.0333483
AIMP2	3168.25	0.0376795	0.051307	0.0530759	0.107114	0.00306992	0.0229483	0.00403668	0.00800769
AIP	2002.17	0.0217111	0.0238967	0.0312756	0.0390958	0.00472247	0.0102699	0.00264576	0.00417967
AK1	1856.83	0.00755759	0.018123	0.0149641	0.0384783	0.00245087	0.00285815	0.00159027	0.00452396
AK2	5272.83	0.16704	0.229621	0.193196	0.255196	0.0159354	0.0222383	0.01071	0.00749941
AK3	3969.25	0.0901573	0.0702274	0.0936528	0.110822	0.0016544	0.0153088	0.010252	0.0100989
AK4	1166.33	0.020615	0.0249674	0.0318434	0.0410615	0.00318848	0.00218711	0.0082939	0.0133241
AK7	124.25	0.292552	0.529101	0.497094	0.905397	0.0304382	0.100242	0.0553868	0.465364
AK9	95.25	0.23684	0.424382	0.288063	0.723545	0.0323584	0.103264	0.0810533	0.121686
AKAP1	4753.75	0.077306	0.0942845	0.119548	0.154363	0.0119772	0.033517	0.00614905	0.00683889
AKAP10	2232.5	0.0641493	0.092281	0.0857827	0.183975	0.00524635	0.0300754	0.00899025	0.0253036
AKAP11	3032.08	0.0197995	0.0240556	0.0332785	0.0448035	0.00457787	0.0100844	0.00319447	0.00655961
AKAP12	12194.2	0.0821789	0.0680959	0.087021	0.0642743	0.00107663	0.00383447	0.00559066	0.00197044
AKAP13	2778.5	0.0238934	0.0327486	0.0347875	0.0866989	0.00581481	0.00742196	0.00346756	0.0144566
AKAP3	7.41667	0.454701	0.722222	0.593838	0.388889	0.329727	0.254588	0.353774	0.346944
AKAP5	372.5	0.00049456	0	0.00421941	0.00726021	0.000856603	0	0.00730823	0.00355589
AKAP7	226.583	0.0490741	0.140538	0.0709842	0.376703	0.0065828	0.0660894	0.0313207	0.0972381
AKAP8	1756.92	0.0912273	0.0957003	0.130403	0.183081	0.0101262	0.0301583	0.0313503	0.0088972
AKAP8L	1997.33	0.135591	0.0938336	0.145439	0.186712	0.00855971	0.0228435	0.0232673	0.0199711
AKAP9	1505.75	0.0498167	0.0350625	0.0559886	0.060305	0.0108265	0.00498981	0.00393611	0.00994846
AKIP1	1923.83	0.0290121	0.0336882	0.0415254	0.0864398	0.00998739	0.010728	0.003439	0.0128177
AKIRIN1	3285.58	0.0530538	0.0605277	0.0897881	0.136954	0.00678888	0.0343009	0.0145576	0.00533025
AKIRIN2	940.583	0.150409	0.201719	0.17002	0.309638	0.0347447	0.0607074	0.0190217	0.0190486
AKNA	247.583	0.0801536	0.104161	0.0792542	0.176376	0.00435502	0.0572022	0.00162167	0.0647918
AKNAD1	15.25	10.0227	5.47779	14.1742	4.60847	2.09523	2.03817	6.52793	1.61985
AKR1A1	2312.42	0.0417852	0.0473889	0.064591	0.0950235	0.00162721	0.00950112	0.00723625	0.00774427
AKR1B1	47016.4	0.0228071	0.030101	0.0402574	0.0575242	0.00165158	0.00739564	0.00384289	0.00658099
AKR1B10	78732.1	0.034082	0.047273	0.0624666	0.104511	0.00472596	0.0167067	0.00536242	0.00264482
AKR1B15	456.333	0.344198	0.445461	0.654494	1.2086	0.112718	0.0680964	0.117473	0.080533
AKR1C1	10540.5	0.0882043	0.081915	0.145774	0.142406	0.00616263	0.0198078	0.00226351	0.00546606
AKR1C2	66094.5	0.0379135	0.0358117	0.060685	0.0782987	0.004679	0.0143947	0.00720893	0.00526912
AKR1C3	38735.7	0.0221138	0.0241803	0.0315877	0.051003	0.00189484	0.00976209	0.00461771	0.000865402
AKR1C4	34.0833	0.103274	0.0723041	0.139683	0.21645	0.0965106	0.0265661	0.0361351	0.127467
AKR1E2	401.333	1.46796	1.52933	1.27134	2.03321	0.118789	0.465367	0.0470938	0.027212
AKR7A2	1553.17	0.023623	0.0249181	0.0387388	0.0481722	0.00715488	0.010865	0.00660377	0.0116355
AKR7A3	8.83333	0.0762527	0.555556	0.194139	0.263617	0.0661176	0.822147	0.217108	0.0607292
AKT1	7389.42	0.046014	0.0517727	0.0833778	0.158976	0.0118468	0.0208556	0.0044254	0.00694666
AKT1S1	4393	0.0351589	0.0445188	0.052978	0.0942392	0.00243462	0.0109939	0.00414684	0.00916977
AKT2	7986.75	0.124423	0.137386	0.158117	0.212255	0.0062616	0.0360605	0.0184185	0.00435713
AKT3	1370.33	0.149022	0.167719	0.161019	0.454335	0.0144148	0.00853377	0.025865	0.0665857
AKTIP	1059.33	0.0445093	0.0475814	0.0718272	0.10556	0.00867973	0.0174714	0.0287011	0.00789414
ALAD	757.417	0.0491074	0.0697691	0.0803724	0.106456	0.00642318	0.0205481	0.00913963	0.0147996
ALAS1	4456.42	0.0142497	0.020136	0.0237419	0.0422458	0.00130558	0.00721125	0.00363965	0.00611058
ALCAM	6222.25	0.0364501	0.062929	0.0408399	0.108352	0.00106105	0.0134897	0.000587418	0.011631
ALDH18A1	4444.83	0.02495	0.0331903	0.0303798	0.0580789	0.00203159	0.0112523	0.00435208	0.00605298
ALDH1A1	214057	0.0214084	0.0220612	0.026421	0.031287	0.00249456	0.00594193	0.00205837	0.00503307
ALDH1A3	2720.67	0.0973241	0.126672	0.15568	0.181253	0.0170118	0.0372696	0.0238566	0.0167007
ALDH1B1	4712	0.00117748	0.00173921	0.00188245	0.00320592	0.000361698	0.000892255	0.000870923	0.00126048
ALDH1L1	30.25	0.252005	0.751275	0.332421	1.29491	0.0969111	0.229386	0.0899978	0.27881
ALDH1L2	497.667	0.0397946	0.0529567	0.0558827	0.105151	0.0156971	0.0207161	0.0141932	0.0233771
ALDH3A1	67865.9	0.0407872	0.0435307	0.0608963	0.092617	0.0066109	0.0112549	0.00144426	0.00427561
ALDH3A2	9584.5	0.038614	0.088931	0.069348	0.195929	0.00675062	0.0366285	0.0127488	0.00969963
ALDH5A1	1201.08	0.0581419	0.0446741	0.0699855	0.113861	0.00331458	0.0188219	0.0068529	0.0145648
ALDH6A1	301.917	0.0251304	0.0307419	0.0349627	0.0839414	0.0105747	0.0119463	0.0040241	0.0117294
ALDH7A1	4144.67	0.0365764	0.0592861	0.0530806	0.108572	0.00892186	0.0315777	0.00301327	0.00883586
ALDH8A1	8.66667	0.274892	0.344444	0.303571	0.406566	0.19592	0.27955	0.312882	0.203326
ALDH9A1	3698.08	0.0118893	0.0146177	0.0162691	0.0276367	0.00426569	0.00518478	0.0022153	0.00107837
ALDOA	61374.9	0.00561136	0.00558747	0.0072025	0.0109689	0.000257889	0.000374267	0.000591988	0.000431591
ALG1	2037.83	0.10871	0.124687	0.124477	0.148511	0.0121897	0.0180976	0.00297894	0.0108323
ALG10	258.583	0.336872	0.404654	0.444143	0.550663	0.00400279	0.128726	0.0627933	0.0965646
ALG10B	360.333	0.279535	0.28873	0.329421	0.308529	0.0150322	0.0796137	0.038015	0.0412076
ALG11	339.083	0.286404	0.307421	0.266842	0.691461	0.0321862	0.0826571	0.0528221	0.0785858
ALG12	943.667	0.0521898	0.0924208	0.0888026	0.202238	0.00895618	0.0351244	0.00863531	0.0345312
ALG13	1102.5	0.228752	0.26809	0.340431	0.459042	0.0120086	0.0252367	0.0428986	0.0156361
ALG14	269.25	0.0422992	0.0992443	0.0557585	0.148086	0.0139411	0.0460204	0.0171642	0.076798
ALG2	1346.75	0.156441	0.169362	0.238624	0.261341	0.0140217	0.0300637	0.00602891	0.0168009
ALG3	3127	0.0437003	0.0567911	0.0548886	0.0800979	0.00890034	0.0133084	0.0010511	0.00682285
ALG5	1313.17	0.0408432	0.0517353	0.0573633	0.0825406	0.00610711	0.00730628	0.011468	0.0103474
ALG6	705.833	0.122652	0.1712	0.172548	0.345162	0.0209201	0.0483568	0.013376	0.0147191
ALG8	3083.92	0.039049	0.0647257	0.0466701	0.132673	0.00820361	0.0169606	0.00548147	0.00753373
ALG9	1200.5	0.0642692	0.0964749	0.0762972	0.133382	0.00382836	0.0172832	0.0113692	0.0263223
ALKBH1	953.25	0.0680215	0.0745425	0.119358	0.138044	0.0110198	0.0249998	0.0116621	0.0300326
ALKBH2	1646.75	0.0384176	0.0550937	0.0680083	0.120537	0.00104133	0.0205307	0.021152	0.0113723
ALKBH3	903.417	0.197247	0.184173	0.202864	0.36845	0.00690068	0.051018	0.0271031	0.0124988
ALKBH4	496	0.0405903	0.0313497	0.0514766	0.0732488	0.00946726	0.0227437	0.0122206	0.0233984
ALKBH5	4149.17	0.0462223	0.0558644	0.0589884	0.089864	0.00699658	0.00632785	0.0125521	0.00860692
ALKBH6	503.667	0.473378	0.535528	0.87379	1.1403	0.0631255	0.14169	0.107578	0.0528332
ALKBH7	346.333	0.0477468	0.0568531	0.0579409	0.0635402	0.00940909	0.024832	0.0257785	0.0152526
ALKBH8	785.667	0.160558	0.117487	0.161196	0.159566	0.0167814	0.0287495	0.00553944	0.0149792
ALMS1	876.667	0.142905	0.208144	0.14226	0.301651	0.00959036	0.0329977	0.0179778	0.0474216
ALOX12B	69.8333	0.403643	0.352507	0.587037	0.517733	0.0841962	0.129685	0.0224525	0.120785
ALOX5	32.0833	0.420746	0.821349	0.847619	0.983221	0.100511	0.256656	0.306505	0.0612156
ALOXE3	334	0.0689813	0.125668	0.124287	0.264998	0.0186962	0.0391608	0.0302222	0.0322249
ALPK1	375.333	0.328064	0.810868	0.397102	1.21818	0.0104057	0.0740823	0.0270319	0.16843
ALPK2	1312.83	0.384304	0.441744	0.522822	0.519422	0.0316072	0.104207	0.0588358	0.0437101
ALPK3	26.1667	0.152494	0.191206	0.300715	0.403699	0.0621259	0.109998	0.0776703	0.0522815
ALPL	13.6667	0.131944	0.103364	0.025641	0.5	0.177185	0.0313052	0.0444116	0.2
ALPP	55.8333	0	0.00715842	0	0.012885	0	0.00662428	0	0.0135573
ALS2	1484.5	0.0827303	0.116404	0.123966	0.197629	0.018132	0.0323358	0.00875597	0.00423664
ALS2CL	1249.42	0.493667	0.502172	0.685026	0.713234	0.0624851	0.0989368	0.0807338	0.0150728
ALX1	603.833	0.0631713	0.0777601	0.0873992	0.124239	0.00553814	0.0306958	0.0133562	0.0105156
ALX4	72	0.0345411	0.0495035	0.0779796	0.265597	0.0461517	0.0613214	0.0577343	0.330745
ALYREF	4019.25	0.0222291	0.03806	0.0386445	0.0763537	0.00644771	0.00704103	0.00400386	0.00571721
AMBP	33.0833	0.0457794	0.059694	0.0330113	0	0.031061	0.021851	0.0292194	0
AMBRA1	1348.42	0.125335	0.125467	0.132985	0.252363	0.0257889	0.0112274	0.00849911	0.0217128
AMD1	8133.75	0.00536633	0.00955046	0.0102607	0.0337446	0.000818749	0.00412979	0.000580007	0.00958819
AMDHD1	288.833	0.238186	0.323778	0.408264	0.647095	0.020441	0.0805875	0.0562888	0.0874385
AMER1	1396.5	0.00474601	0.00703671	0.0112009	0.0191429	0.000871466	0.00300871	0.00455818	0.00525641
AMFR	4786.92	0.0176269	0.0205126	0.0172819	0.0391612	0.0059986	0.00631962	0.00141335	0.00226843
AMH	104.417	2.65066	2.13432	2.35922	2.16421	0.252407	0.274931	0.223979	0.31782
AMHR2	32	0.329966	0.618124	1.1746	0.554076	0.290188	0.0505228	0.432084	0.0760096
AMIGO1	138.667	0.00818291	0.00322668	0.0311839	0.00826305	0.0013746	0.00282225	0.0180225	0.0095321
AMIGO2	14805.8	0.0178804	0.0196267	0.0238169	0.0266471	0.00216485	0.00410697	0.00157618	0.00272877
AMMECR1	1352.92	0.0244399	0.0246515	0.0314465	0.057355	0.00689414	0.00107976	0.00222504	0.01279
AMMECR1L	2344.75	0.0832959	0.0921568	0.118055	0.162885	0.0149756	0.0261263	0.00709477	0.011831
AMN1	515.333	0.103978	0.187172	0.1768	0.6536	0.0168229	0.0424814	0.0181126	0.0973623
AMOT	26.4167	0.0386473	0.112562	0.142157	0.124537	0.0442761	0.0433563	0.0979166	0.0697263
AMOTL1	3105	0.0391796	0.0362305	0.0435013	0.0704221	0.0114693	0.00958263	0.00716048	0.00493256
AMOTL2	4921.75	0.0527304	0.0399978	0.0737091	0.0771599	0.00475014	0.0164175	0.00302071	0.00233586
AMPD2	2313.58	0.0959432	0.0940525	0.162975	0.211787	0.012437	0.03061	0.00944944	0.0282933
AMPD3	34	0.712037	0.411859	0.86519	0.821283	0.0921424	0.0860474	0.442206	0.127734
AMT	57.6667	0.321053	0.436165	0.32839	0.341087	0.0708085	0.0765125	0.0527113	0.081574
AMY2B	20.9167	0.440955	0.30772	0.390351	0.468187	0.21333	0.145217	0.127797	0.160919
AMZ2	7705	0.0194493	0.0281733	0.0267058	0.0538735	0.00263586	0.00701843	0.00248237	0.00449687
ANAPC1	3659.75	0.0363053	0.0575657	0.0480449	0.0969573	0.00563849	0.0033878	0.00394257	0.0225845
ANAPC10	348	0.189838	0.326469	0.205565	0.407655	0.0237223	0.0112361	0.0325221	0.0541657
ANAPC11	2885.25	0.0276284	0.0300765	0.0396078	0.0565941	0.00936917	0.0154728	0.0027596	0.00750628
ANAPC13	2695.67	0.0227023	0.0218735	0.0294782	0.0433461	0.00199486	0.00665633	0.0025913	0.00397585
ANAPC15	1711.17	0.0141104	0.016962	0.0247961	0.0319721	0.000860401	0.00329005	0.00326284	0.0090895
ANAPC16	3178.75	0.237297	0.272547	0.299194	0.443188	0.00422012	0.0416741	0.0353962	0.00944127
ANAPC2	1267.33	0.287927	0.326177	0.430217	0.786217	0.0597886	0.140784	0.0501164	0.03065
ANAPC4	979.167	0.163613	0.228683	0.28921	0.399917	0.0165885	0.109407	0.0647678	0.0444806
ANAPC5	7006.17	0.0426547	0.0705005	0.0699534	0.148494	0.00427159	0.0287358	0.00893412	0.0134797
ANAPC7	4121.83	0.0877216	0.134265	0.123847	0.253318	0.00431382	0.0439151	0.0165425	0.0325033
ANGEL1	2080.75	0.0511781	0.0619206	0.067559	0.0907117	0.00830079	0.0195729	0.00586668	0.0125727
ANGEL2	1492.42	0.125739	0.186349	0.188518	0.403169	0.0098824	0.0388434	0.0348638	0.0250605
ANGPTL4	954.667	0.0370879	0.053837	0.0543837	0.124651	0.00992999	0.0202223	0.00607052	0.0234799
ANGPTL6	9.83333	0.0416667	0.107143	0.2	0.402579	0.0721688	0.0309295	0.2	0.0803027
ANK1	598.917	0.151736	0.189477	0.184046	0.342047	0.0132339	0.00993595	0.0142736	0.0112514
ANK2	172.417	0.056764	1.94872	0.0874492	3.1619	0.00473079	0.0888231	0.0100592	1.6279
ANK3	208.5	0.0746996	0.254361	0.0936402	0.630251	0.0285288	0.07174	0.0230333	0.0725855
ANKAR	52.0833	1.54055	1.03719	1.84615	2.86365	0.0986633	0.375838	0.381295	0.483773
ANKDD1A	66.0833	1.03565	1.23478	6.10502	14.823	0.611671	0.690934	2.36657	2.95742
ANKEF1	1866.67	0.172878	0.178613	0.201213	0.164408	0.00143287	0.0114296	0.0162129	0.00627863
ANKFY1	4121.33	0.0597204	0.052606	0.0722687	0.0857112	0.00875095	0.0124305	0.00232891	0.00970451
ANKH	1032.67	0.0515012	0.0885295	0.0467277	0.127003	0.00562306	0.0129792	0.0109308	0.0195899
ANKIB1	3203.08	0.0383711	0.0559744	0.0597774	0.108698	0.00557158	0.020909	0.00257904	0.0123226
ANKLE2	4122.92	0.0709503	0.0879925	0.0908846	0.154144	0.00452695	0.0181908	0.0122065	0.0123556
ANKMY1	536.583	0.524303	0.570162	0.661086	0.954339	0.0656959	0.15675	0.0711312	0.101805
ANKMY2	815.333	0.163652	0.217854	0.248616	0.355741	0.00921904	0.0491675	0.05439	0.0568488
ANKRA2	1678.25	0.28816	0.303238	0.352074	0.539833	0.0367157	0.109417	0.0376772	0.033807
ANKRD1	680.583	0.0805044	0.0762297	0.186302	0.168634	0.0214448	0.0265025	0.0293973	0.0225163
ANKRD10	867.667	0.742215	1.46296	1.02098	1.58267	0.0801537	0.554279	0.187541	0.262721
ANKRD11	3343.58	0.590544	0.566382	0.455578	0.883424	0.0449789	0.0783844	0.0361443	0.101527
ANKRD12	917.667	0.0978472	0.101294	0.128288	0.171307	0.00390093	0.0281881	0.0187764	0.0277249
ANKRD13A	1115.58	0.0863984	0.118227	0.102823	0.178345	0.00895064	0.0376607	0.00861527	0.00889615
ANKRD13B	782.333	0.165293	0.190381	0.228603	0.314845	0.0151296	0.0218269	0.0134554	0.0249845
ANKRD13C	949.917	0.108742	0.145932	0.127642	0.219735	0.0143128	0.0479193	0.00288618	0.0188562
ANKRD13D	770.5	0.55339	0.601063	0.861437	0.918243	0.0157325	0.19626	0.0292625	0.124064
ANKRD16	486.667	0.296639	0.294768	0.390603	0.648205	0.0473258	0.0810976	0.0531753	0.0955791
ANKRD17	3788.67	0.0560316	0.0455542	0.0542049	0.0628648	0.00687874	0.00577002	0.00366384	0.0030034
ANKRD18A	517.75	2.32875	2.0394	2.26939	2.81088	0.289167	0.244131	0.317356	0.0552653
ANKRD18B	434.25	0.26727	0.248817	0.294346	0.32998	0.00759207	0.0521326	0.0293138	0.027558
ANKRD2	213.167	0.183002	0.303327	0.349092	0.765119	0.0259565	0.0978118	0.104487	0.0982117
ANKRD20A1	11.5833	0.52381	0.394991	1.18095	0.744444	0.0412393	0.212596	1.0937	0.359526
ANKRD20A2	4.25	0	0.0666667	0.0833333	0.277778	0	0.11547	0.144338	0.254588
ANKRD20A4	15.0833	0.275524	0.250731	0.407407	0.270802	0.123101	0.231797	0.1283	0.143405
ANKRD22	46	0.0671717	0.098138	0.0432515	0.106345	0.0772034	0.1006	0.0492804	0.0452083
ANKRD23	115.75	0.866653	0.256269	1.29077	0.357625	0.0235773	0.193732	0.287556	0.387023
ANKRD24	19.3333	0.210933	0.193859	0.510774	0.502381	0.110751	0.0596849	0.265613	0.18355
ANKRD26	695.667	0.222647	0.221004	0.339629	0.311056	0.0102785	0.0216419	0.0535382	0.0343829
ANKRD27	2193.25	0.0383351	0.0403328	0.0744425	0.0969871	0.00617999	0.018903	0.00647685	0.0105672
ANKRD28	2734.17	0.0980332	0.123296	0.124221	0.174366	0.00622325	0.0117693	0.0104766	0.00892753
ANKRD29	208.833	0.225721	0.347207	0.278944	0.488187	0.0352783	0.1208	0.0907019	0.0559718
ANKRD30A	124.917	1.72957	1.72288	1.41411	1.6276	0.738301	0.873157	0.0852418	0.051793
ANKRD31	42.1667	0.558502	0.686364	0.703558	1.90657	0.191788	0.0552978	0.241404	0.667369
ANKRD32	1191.58	0.0723218	0.0751709	0.113653	0.229758	0.0049801	0.028798	0.0103021	0.0337531
ANKRD33B	84	2.58141	2.20986	2.34622	3.93315	0.929654	0.561424	0.293346	0.274507
ANKRD34A	35.3333	0.252245	0.188645	0.253733	0.339194	0.0990134	0.059882	0.0579965	0.0310361
ANKRD34B	13.4167	0.467593	0.933455	0.769841	1.9	0.309424	0.523956	0.527226	1.82483
ANKRD36	161.333	0.644037	0.543878	0.580518	0.674555	0.0412169	0.128667	0.038331	0.0520691
ANKRD36C	80.25	0.506593	0.592548	0.578239	0.618626	0.102561	0.155829	0.0775945	0.110011
ANKRD37	62.8333	0.117264	0.146518	0.204946	0.231733	0.0496855	0.0614898	0.0314734	0.0238967
ANKRD40	4101.33	0.0151063	0.0242554	0.02035	0.0817158	0.00880832	0.00744666	0.00365624	0.01256
ANKRD42	720.5	0.131711	0.117208	0.212075	0.187176	0.0260734	0.0369221	0.0151906	0.029345
ANKRD46	516.583	0.34449	0.413266	0.394408	0.749091	0.115255	0.0779601	0.0668506	0.0259846
ANKRD49	389.083	0.00203734	0.00472254	0.00301814	0.00620332	0.00176661	0.00316611	0.00290594	0.00539319
ANKRD50	1391.08	0.0470511	0.0520745	0.0658274	0.065136	0.0112118	0.0111968	0.0141747	0.000302593
ANKRD52	7277.58	0.0195367	0.029886	0.0344531	0.0524461	0.00437805	0.0112081	0.00170014	0.0032359
ANKRD54	869.167	0.120044	0.175843	0.160575	0.297781	0.0190646	0.0506533	0.00910182	0.0132595
ANKRD6	195.417	0.119708	0.148738	0.223656	0.409438	0.0285474	0.0779427	0.0598711	0.0261299
ANKRD61	9.66667	0.0196078	0.296296	0.0416667	0.18836	0.0339618	0.33945	0.0721688	0.0409429
ANKRD7	7.83333	0.0930736	0.469444	0.421429	1.3	0.0806695	0.327059	0.287761	1.47309
ANKRD9	202.417	0.0334572	0.0327234	0.041045	0.0643462	0.0149979	0.00393107	0.0103265	0.0136346
ANKS1A	622.917	0.0872714	0.116869	0.10832	0.272127	0.0135617	0.0206951	0.00758449	0.0278951
ANKS3	748.917	0.16586	0.225375	0.284828	0.46697	0.0210005	0.0911913	0.0231301	0.0243949
ANKS4B	85.3333	0.00921843	0.00595238	0	0	0.00957182	0.0103098	0	0
ANKS6	1821.42	0.162783	0.342741	0.232965	0.619146	0.0235711	0.105975	0.014341	0.0316257
ANKZF1	629	0.279036	0.274208	0.430105	0.513611	0.0125015	0.0571397	0.0217404	0.0126746
ANLN	9087.08	0.0198638	0.023932	0.0253113	0.0477715	0.00246395	0.00610302	0.00192514	0.00313592
ANO1	18.5833	0.116578	0.272222	0.223395	0.43658	0.0582668	0.235899	0.122071	0.192526
ANO10	742.667	0.0340546	0.0938161	0.0518435	0.205471	0.00640172	0.0433044	0.0117064	0.0669608
ANO5	515	0.0622124	0.0649406	0.126846	0.196149	0.0166886	0.0241604	0.0203801	0.0357113
ANO6	3795.67	0.0192629	0.0272552	0.020864	0.0583973	0.00229904	0.00700397	0.00355949	0.00437417
ANO7	46.75	0.642652	0.772009	0.797727	0.858357	0.108975	0.170728	0.307936	0.135264
ANO8	452.583	0.304901	0.301665	0.415782	0.417682	0.0344036	0.0338768	0.0327287	0.0210816
ANO9	16.25	0.566667	2.53333	0.919786	1.57999	0.404145	0.579511	0.0927773	0.292059
ANP32A	9884.17	0.0219173	0.0441704	0.0332639	0.128283	0.00345749	0.00810449	0.00430057	0.00555216
ANP32B	7988.83	0.0204507	0.0355844	0.0289607	0.0924679	0.0017199	0.0156339	0.00505363	0.00873035
ANP32E	5177.58	0.0115139	0.0132233	0.0150501	0.0299125	0.000319894	0.00168612	0.000589631	0.00367072
ANPEP	39.5	0.106899	0.141758	0.0804238	0.264021	0.0590817	0.0450054	0.0442216	0.0926953
ANTXR1	4344.17	0.0541992	0.183798	0.0671898	0.323734	0.0107263	0.0135385	0.00449855	0.0359871
ANTXR2	72.5833	0.0716393	0.133778	0.0739071	0.288946	0.0517289	0.123706	0.0291574	0.120564
ANXA1	70856	0.0187997	0.0219134	0.0261611	0.0391997	0.00139319	0.00635105	0.00338049	0.00363446
ANXA10	75.3333	0.0737779	0.0652174	0.078278	0.135575	0.0427429	0.0652174	0.0325074	0.0394722
ANXA11	7476.42	0.0401174	0.0439146	0.0505735	0.0760251	0.00580166	0.0100187	0.00217434	0.00273405
ANXA13	467.75	0.152128	0.259049	0.188294	0.315826	0.020626	0.00963648	0.0180743	0.0638024
ANXA2	106012	0.0169198	0.0226847	0.0206345	0.0437587	0.00179387	0.0058642	0.00280108	0.00595216
ANXA2R	78.75	0.0995818	0.107542	0.12107	0.266664	0.0501766	0.041019	0.0744258	0.0308229
ANXA3	2592.42	0.0486826	0.0747489	0.0765852	0.151032	0.00905804	0.0322677	0.0122365	0.0190227
ANXA4	13826.4	0.0576753	0.0787025	0.0951428	0.194135	0.00768399	0.0276543	0.0146923	0.0122862
ANXA5	12911	0.0155376	0.0214567	0.0222593	0.0400512	0.000861155	0.00604779	0.00289297	0.00124439
ANXA6	1304.58	0.0286181	0.0320064	0.0464155	0.0700021	0.00152616	0.00889133	0.00543926	0.0200407
ANXA7	6919.83	0.0161434	0.0205269	0.0252802	0.0475377	0.000658627	0.00639204	0.00193589	0.00201619
ANXA8	28.25	0.356484	0.194245	1.275	0.590978	0.175145	0.0465807	0.672216	0.234586
ANXA8L1	90.1667	0.147356	0.111578	0.316274	0.246554	0.0489485	0.0452807	0.214504	0.0797006
ANXA8L2	243.917	0.105838	0.110568	0.174251	0.262216	0.0366181	0.0587792	0.0718987	0.00798438
ANXA9	52.25	0.0885645	0.0571742	0.0967698	0.265079	0.0217935	0.0328959	0.0311509	0.142566
AOC2	207.167	0.358483	0.543297	0.365588	0.618393	0.0327615	0.190997	0.075945	0.0326927
AOC3	117.25	0.183473	0.209437	0.211329	0.112691	0.17701	0.0513616	0.0355246	0.019798
AOX1	127.583	0.0302736	0.0662601	0.0648407	0.101094	0.0284039	0.0300369	0.0381513	0.022207
AP000350.4	6	0	0	0	0	0	0	0	0
AP000783.1	32.4167	0.225379	0.530093	0.721519	1.35886	0.196851	0.356158	0.163778	0.100614
AP001816.1	116	0.0402467	0.0374088	0.0563828	0.0539595	0.0142193	0.0242737	0.00714571	0.00148032
AP003068.23	68.3333	0.636428	0.631614	0.761452	0.61997	0.0449972	0.0795715	0.136365	0.151221
AP003774.4	15.6667	0.0111111	0.117044	0.0666667	0.0858586	0.019245	0.0683548	0.11547	0.083448
AP005482.1	6.41667	0.188889	0.228571	0.583333	0.510101	0.200924	0.148461	0.381881	0.435546
AP006621.5	50.1667	7.17307	6.53221	10.2744	9.76604	1.15327	1.61267	0.629477	1.33143
AP1AR	1086.92	0.0490153	0.0565578	0.0717254	0.106594	0.00598922	0.017287	0.00738377	0.0039171
AP1B1	3461.67	0.121834	0.176515	0.159019	0.250718	0.0141303	0.0141975	0.00690091	0.00636234
AP1G1	7775.67	0.0113315	0.0138399	0.0124002	0.0297094	0.000348114	0.00225322	0.00105607	0.00603664
AP1G2	2800.92	0.317432	0.310003	0.43528	0.509274	0.026724	0.0591697	0.0269696	0.0353396
AP1M1	2326.25	0.0317243	0.0396238	0.060324	0.107435	0.00198648	0.00955551	0.00692863	0.00658862
AP1M2	1283.33	0.0699921	0.0766722	0.0942683	0.13319	0.00860244	0.00190214	0.0138644	0.00559357
AP1S1	3015.75	0.0263092	0.0303005	0.0401263	0.0665564	0.00175792	0.0109864	0.00539926	0.00587528
AP1S2	765.917	0.0833997	0.110924	0.075619	0.157925	0.00384801	0.0182103	0.014354	0.0075262
AP1S3	498.75	2.30866	2.70815	2.47508	2.31118	0.152593	0.238816	0.0404486	0.139286
AP2A1	4712.75	0.058472	0.0949084	0.092417	0.207581	0.0119345	0.0301293	0.00275619	0.0102196
AP2A2	2877.83	0.0741007	0.099078	0.113062	0.199103	0.0112243	0.0277528	0.00917198	0.0256511
AP2B1	17428	0.00972035	0.0146438	0.010344	0.0283632	0.000698553	0.000519589	0.00048626	0.00209948
AP2S1	6398.42	0.0103965	0.0159534	0.0124486	0.0374996	0.00242441	0.00656058	0.00174671	0.00167431
AP3B1	4063.75	0.0401135	0.0530481	0.0408875	0.0900535	0.00217936	0.0119675	0.00289906	0.0160247
AP3B2	51.6667	0.643305	1.02886	1.15335	2.18167	0.255561	0.440412	0.148821	0.318757
AP3D1	5308.83	0.0317654	0.0458871	0.045342	0.105147	0.00209097	0.0124419	0.00354434	0.00683506
AP3M1	4248.67	0.00834456	0.0188076	0.0149978	0.0424788	0.000735862	0.00350038	0.00270396	0.00400008
AP3M2	1340.17	0.11263	0.0946687	0.159801	0.204144	0.0271403	0.0408656	0.0319744	0.0190634
AP3S1	2626.67	0.0216856	0.0433925	0.0290122	0.0810563	0.0030511	0.0147744	0.00879423	0.00676846
AP4B1	661.083	0.143089	0.131423	0.220433	0.258544	0.0245848	0.0486061	0.0208849	0.0233063
AP4E1	1847.92	0.0289214	0.0568996	0.0507506	0.129212	0.00433302	0.0157094	0.00615307	0.00886468
AP4M1	540.167	0.200651	0.226262	0.228404	0.34778	0.0166938	0.0233662	0.0156508	0.065017
AP4S1	260.417	0.0791294	0.15885	0.172747	0.374741	0.01692	0.0484471	0.0267304	0.0549525
AP5B1	1402.58	0.00402975	0.00458743	0.00627648	0.003818	0.00260802	0.00176863	0.00380683	0.00191244
AP5M1	1701.75	0.0881233	0.158998	0.130627	0.237108	0.022588	0.0543198	0.00266979	0.0170413
AP5S1	929.333	0.0199543	0.0244006	0.0346562	0.0384728	0.00175268	0.00568813	0.00620305	0.0100087
AP5Z1	584.917	0.484468	0.560214	0.639408	0.977111	0.087315	0.0734933	0.0381108	0.0538598
APAF1	2294.25	0.0651622	0.125132	0.087702	0.166969	0.0066948	0.0290471	0.00273387	0.0137323
APBA1	47.8333	0.143953	0.206249	0.190067	0.624093	0.0158422	0.0469629	0.0381102	0.235098
APBA2	813.917	0.210417	0.243748	0.379851	0.646075	0.0354572	0.0732957	0.0238318	0.0484874
APBA3	434.083	0.402866	0.321068	0.651825	0.636212	0.0156467	0.120057	0.0547481	0.0555759
APBB1	1135.5	0.0556218	0.0624369	0.0956071	0.120704	0.016785	0.0287138	0.0341978	0.0105703
APBB1IP	91.8333	0.411428	0.72295	0.478836	1.02381	0.0158859	0.164654	0.220277	0.464743
APBB2	555.75	0.0908645	0.24543	0.133916	0.409614	0.0170949	0.0439664	0.0241196	0.0261702
APBB3	363.167	1.18923	1.05549	1.36361	1.29847	0.108449	0.172836	0.0618042	0.0259649
APC2	79.5	0.165222	0.19946	0.198331	0.558103	0.068256	0.0540497	0.0216533	0.145585
APEH	4381.58	0.0274547	0.0332303	0.0461601	0.0875178	0.00147622	0.00976692	0.00698986	0.00292024
APEX1	8851.17	0.0246993	0.0283927	0.0331732	0.0544952	0.00355173	0.00305843	0.00543242	0.00843822
APEX2	2836.5	0.0789691	0.0656586	0.141051	0.146261	0.00784373	0.0160703	0.0122329	0.00846251
APH1A	5750.67	0.00917266	0.0135708	0.0166053	0.0252858	0.000931703	0.00437524	0.00152613	0.0037185
APH1B	861.833	0.0507213	0.0617349	0.0570976	0.0885134	0.0108356	0.0189512	0.00636508	0.0126986
API5	7445.25	0.103956	0.0723902	0.13227	0.123952	0.00466822	0.0158413	0.00659155	0.0153654
APIP	892.917	0.132008	0.261924	0.21378	0.475509	0.0111083	0.101482	0.020862	0.0392743
APLF	121.167	0.41914	0.421266	0.575091	1.18028	0.0749809	0.061852	0.0300234	0.169408
APLN	44.9167	0.0515784	0.0565438	0.0579612	0.14991	0.0335193	0.0269991	0.0426071	0.120908
APLP1	5309.42	0.029879	0.0369461	0.0433241	0.0784067	0.00568526	0.0123334	0.00310209	0.0100986
APLP2	14266.4	0.0102512	0.0139267	0.0126887	0.0216706	0.00107443	0.00259752	0.00187337	0.00201099
APMAP	8192.83	0.0572512	0.107036	0.0571074	0.171368	0.0115411	0.0399511	0.00858891	0.00730928
APOA1BP	5468.33	0.0152629	0.014666	0.0167134	0.0231329	0.00241095	0.00172594	0.00116954	0.000610136
APOBEC3B	1176.25	0.0422281	0.0424161	0.0387115	0.105605	0.012637	0.00855054	0.00244432	0.0187805
APOBEC3D	27.8333	1.175	1.25599	2.83232	1.75729	0.498121	0.316029	3.04503	0.0660241
APOBEC3H	21	0	0.138239	0.111111	0.102588	0	0.0666033	0.19245	0.0542158
APOBR	11.0833	0.0185185	0.0196078	0	0	0.032075	0.0339618	0	0
APOC1	864.417	0.0343	0.0287694	0.0368503	0.0282469	0.00634925	0.00790761	0.00420088	0.0126321
APOD	38.5	0	0.0248671	0.015873	0.0544872	0	0.0252613	0.0274929	0.0640224
APOE	61.5833	0.280808	0.290038	0.219854	0.483968	0.289979	0.16915	0.0422493	0.0213017
APOH	310.25	0.0324414	0.0218132	0.0287027	0.0317061	0.00776868	0.0151048	0.0261026	0.0182334
APOL1	355.333	0.0176989	0.058966	0.0333256	0.147766	0.00602959	0.0294842	0.00254309	0.0147793
APOL2	1767.33	0.16876	0.239737	0.295675	0.511702	0.0108931	0.0602943	0.0377638	0.0229938
APOL6	828.667	0.00378827	0.0043398	0.00812255	0.00737342	0.00321446	0.00224611	0.0032537	0.00269121
APOLD1	101.583	0.530566	0.116731	0.423986	0.30058	0.149741	0.0240534	0.0969429	0.0499368
APOM	62.25	0.169528	0.130227	0.273254	0.531707	0.12941	0.0516276	0.0515056	0.335775
APOO	1159.83	0.0730003	0.132465	0.087184	0.270962	0.00930837	0.0228973	0.0161622	0.00484565
APOOL	359.417	0.0778025	0.085038	0.0966941	0.147074	0.00644131	0.0137758	0.0292661	0.04191
APP	19208.3	0.00662651	0.010694	0.00681308	0.0199745	0.00073128	0.000351526	0.000387705	0.000822046
APPBP2	1725.25	0.0591899	0.0587841	0.0933537	0.17427	0.012208	0.0223465	0.00755349	0.0122526
APPL1	2011.5	0.0218907	0.0236449	0.0260939	0.0340585	0.00356988	0.00404764	0.0028014	0.00393625
APPL2	1586.25	0.16209	0.209592	0.221786	0.360783	0.0123182	0.0288961	0.00973018	0.0137354
APRT	6894.08	0.0247283	0.0312914	0.0454547	0.0523031	0.00375367	0.00411159	0.00333285	0.00919009
APTX	2585.25	0.149445	0.149233	0.214147	0.337066	0.00627688	0.0293755	0.0251394	0.0256205
AQP1	28.4167	0.666667	0.0830981	0.365616	0.125	0.190941	0.0102975	0.165094	0.0416667
AQP11	102.333	0.19898	0.114293	0.177859	0.177149	0.0680816	0.0162736	0.0672346	0.0767637
AQP3	1833.5	0.018324	0.0158444	0.0167476	0.0362619	0.00423326	0.00491402	0.00318934	0.0012571
AQP4	8.08333	0.0821078	0.119589	0.166667	0.111111	0.0958941	0.0263934	0.288675	0.19245
AQP7	44.1667	0.401977	0.344545	0.435288	0.613026	0.163301	0.0833234	0.12651	0.0184925
AQR	4611.25	0.0311371	0.0460082	0.0381989	0.0809499	0.00667489	0.00869989	0.00296653	0.00550025
AR	1078.08	0.0164216	0.0280021	0.0213322	0.10714	0.00258317	0.0130985	0.00784647	0.049353
ARAF	3161.67	0.0760346	0.0807867	0.0956426	0.117451	0.00910568	0.0223246	0.0134129	0.00461171
ARAP1	4215.25	0.0995084	0.150266	0.154998	0.255282	0.00471189	0.0477755	0.0165896	0.0111491
ARAP2	283.167	0.0841872	0.0592515	0.0901181	0.144712	0.017087	0.0146856	0.0128892	0.0538447
ARAP3	610	0.116791	0.103467	0.212402	0.263506	0.0112629	0.0392751	0.0429546	0.0155692
ARC	281.75	0	0.00688904	0.0277778	0.0163852	0	0.00361537	0.0481125	0.00826363
ARCN1	8005.25	0.0046373	0.00630358	0.00694066	0.0150259	0.000697491	0.00202281	0.000197103	0.00100426
AREG	86.1667	0.120314	0.180503	0.250168	0.282612	0.0923533	0.107512	0.00787826	0.0526377
AREL1	3407.42	0.0400973	0.0487798	0.0543569	0.0764172	0.00322576	0.0108006	0.00154969	0.00366022
ARF1	16965.6	0.0156909	0.0211559	0.0292597	0.068585	0.00404206	0.0101124	0.00451299	0.00136631
ARF4	6317.33	0.00897977	0.0103715	0.0120377	0.0417474	0.00225977	0.00298479	0.00121374	0.00454002
ARF6	3626.33	0.0108046	0.00623149	0.0104357	0.00885622	0.0022494	0.00091323	0.00293503	0.00407903
ARFGAP1	4661.75	0.311828	0.295496	0.407771	0.439557	0.0462206	0.0745441	0.0195752	0.0190093
ARFGAP2	2716	0.0730536	0.064465	0.14432	0.164057	0.0027827	0.0247624	0.0268161	0.00751589
ARFGEF1	3003.67	0.020895	0.0274297	0.0291971	0.0609229	0.00329626	0.00760784	0.00196916	0.00460203
ARFGEF2	5022.33	0.0208292	0.0264822	0.0340711	0.0615211	0.00302511	0.0075303	0.00327168	0.0079657
ARFIP1	1255.17	0.0235377	0.0351142	0.0307672	0.0584279	0.00808749	0.0112116	0.0127914	0.0143017
ARFIP2	2977.08	0.142679	0.138006	0.240255	0.252263	0.0330638	0.0443272	0.0127494	0.0114338
ARFRP1	926.417	0.165628	0.145904	0.303528	0.445364	0.0666901	0.0681394	0.0153383	0.0299935
ARG2	172.833	0.0372641	0.0221763	0.060084	0.0930861	0.00734811	0.00709794	0.0107698	0.0268563
ARGLU1	1496.75	0.553948	0.725507	0.912514	0.991144	0.0911285	0.212908	0.0264162	0.12814
ARHGAP1	4047.83	0.029505	0.0466145	0.0480215	0.129711	0.00166348	0.0133413	0.00435778	0.00617343
ARHGAP10	276.167	0.0277796	0.0782434	0.0354677	0.27816	0.00542733	0.0268983	0.00302646	0.153724
ARHGAP11A	7570.33	0.0175134	0.0173304	0.0246478	0.0343688	0.0014936	0.00502923	0.00126248	0.00315371
ARHGAP11B	145.583	8.62605	8.55832	9.00235	8.14619	0.909719	1.16633	0.788173	0.344777
ARHGAP12	2953.5	0.0557645	0.0835761	0.111279	0.228776	0.0102655	0.0354857	0.0169134	0.0137871
ARHGAP17	1726.08	0.0588767	0.0733116	0.0951791	0.138804	0.00848704	0.0168911	0.0118194	0.00788315
ARHGAP18	1783.17	0.0312764	0.0504364	0.0429946	0.115153	0.00791038	0.0146166	0.00661425	0.0305464
ARHGAP21	3271.17	0.0298599	0.0434932	0.0427936	0.0711554	0.00270003	0.00602089	0.00157204	0.000474175
ARHGAP22	102.083	0.637107	2.29851	1.03625	6.90267	0.130685	1.11165	0.185982	1.64452
ARHGAP23	1613.75	0.0582285	0.0794027	0.0696893	0.140497	0.0175861	0.0204103	0.00547881	0.00556079
ARHGAP24	164.333	0.169848	0.591389	0.160754	1.16082	0.0359753	0.385754	0.0176909	0.0528747
ARHGAP25	10.6667	2.05833	5.47222	1.2037	3.70833	1.6908	2.79426	0.579108	1.60457
ARHGAP26	2416.5	0.075264	0.167043	0.0946809	0.422018	0.00621827	0.00840646	0.00742398	0.0401086
ARHGAP27	1281.58	0.152049	0.135793	0.214217	0.238306	0.019546	0.032954	0.00456987	0.0287335
ARHGAP28	15.75	0.0227623	0.194444	0.0461548	0.855556	0.019924	0.173472	0.0254073	0.573811
ARHGAP29	2639.08	0.0856488	0.0783709	0.108105	0.127119	0.00894542	0.029593	0.0191401	0.00847488
ARHGAP31	156.667	0.107189	0.279938	0.243183	1.60688	0.0235183	0.0720819	0.116753	0.433233
ARHGAP32	711.25	0.14813	0.271113	0.175376	0.402459	0.00660367	0.0317684	0.0359134	0.0810879
ARHGAP33	321.25	0.321304	0.239997	0.404426	0.361157	0.0304025	0.0893424	0.0224783	0.0170632
ARHGAP35	5993.33	0.0110623	0.0273134	0.0187288	0.0577017	0.00277805	0.00679678	0.00333713	0.00653516
ARHGAP39	547.917	0.221439	0.234081	0.246934	0.639109	0.0300808	0.0697439	0.0225328	0.177076
ARHGAP4	36.0833	0.885211	1.39381	0.8715	1.17824	0.320923	0.732188	0.278867	0.160825
ARHGAP42	318.25	0.0901223	0.105001	0.0930749	0.194492	0.0075415	0.0211202	0.0239248	0.049945
ARHGAP44	211.75	0.126689	0.262244	0.17461	0.550662	0.0391078	0.120374	0.0239163	0.215778
ARHGAP5	3923.42	0.00770437	0.0207684	0.012921	0.0445098	0.00267791	0.00447188	0.00259626	0.00515573
ARHGDIA	9878.25	0.00527187	0.0074893	0.00886548	0.0216722	0.000601288	0.000319718	0.00200466	0.000575348
ARHGDIB	40.9167	0.0821981	0.109263	0.0292007	0.0589805	0.0694384	0.078744	0.0109676	0.0220224
ARHGDIG	61.8333	0.0932403	0.17634	0.159343	0.464588	0.0577845	0.058732	0.0935818	0.120297
ARHGEF1	4306	0.0910997	0.0847781	0.146787	0.202881	0.00126544	0.0250603	0.0154104	0.00274425
ARHGEF10	1763.08	0.131449	0.180158	0.169102	0.385734	0.0109423	0.0335224	0.0047292	0.0419446
ARHGEF10L	384.917	0.125181	0.195489	0.140276	0.347958	0.0164046	0.0630274	0.0307538	0.0610673
ARHGEF11	3260.75	0.0586076	0.0636556	0.0855765	0.109469	0.00290074	0.0171226	0.00706193	0.00333661
ARHGEF12	4785.58	0.0173824	0.0213617	0.0175783	0.0397473	0.00025834	0.00466302	0.00166204	0.00664486
ARHGEF16	395.583	0.150446	0.150427	0.184589	0.31621	0.0329474	0.0618624	0.0279021	0.0254811
ARHGEF17	915.417	0.229438	0.234373	0.338093	0.474579	0.0213358	0.0269122	0.0323547	0.0297639
ARHGEF19	350.417	0.277253	0.266058	0.55325	0.691086	0.0456778	0.0855267	0.0647989	0.0659414
ARHGEF2	2243.67	0.144112	0.118068	0.276916	0.216796	0.0132242	0.0230823	0.0148145	0.00493851
ARHGEF25	601.917	0.11143	0.117659	0.140204	0.268435	0.0117636	0.0273687	0.00197736	0.0278021
ARHGEF26	527.917	0.0592357	0.0868108	0.107595	0.151192	0.00982412	0.028491	0.00617255	0.0196949
ARHGEF28	1622.5	0.131635	0.134992	0.19369	0.220885	0.00269601	0.0400717	0.0181363	0.0259438
ARHGEF3	784.333	0.0486986	0.0325977	0.056276	0.0934814	0.00658198	0.00507577	0.0138101	0.00771867
ARHGEF37	252.917	0.266861	0.201463	0.249622	0.30914	0.041024	0.0757337	0.01412	0.0396265
ARHGEF39	1173.58	0.196306	0.205563	0.28556	0.335209	0.00658604	0.0486367	0.0140431	0.0196045
ARHGEF4	108.75	0.266445	0.880518	0.305128	1.7225	0.0798201	0.438687	0.022784	0.115716
ARHGEF40	1021.25	0.0648459	0.0711239	0.0883958	0.149591	0.00337676	0.00795297	0.0197483	0.00852751
ARHGEF5	157.75	0.0786208	0.053058	0.162405	0.159974	0.0381996	0.0364185	0.0173667	0.0341589
ARHGEF6	29.8333	0.0453314	0.237097	0.126984	0.259259	0.0544246	0.0702493	0.0763886	0.231296
ARHGEF7	1735.58	0.0688128	0.0819688	0.0977538	0.141662	0.00579005	0.0224791	0.0125594	0.0191422
ARHGEF9	894.167	0.168002	0.287379	0.225437	0.473984	0.00599753	0.0632931	0.059555	0.0633893
ARID1A	3639.25	0.0269962	0.0375899	0.0439944	0.0589255	0.00680072	0.00824984	0.00414708	0.00466951
ARID1B	1235.25	0.0881793	0.218938	0.114369	0.482459	0.011027	0.0275942	0.00308561	0.14414
ARID2	2050.08	0.0220047	0.0350593	0.0323634	0.0704206	0.00103266	0.00990232	0.00205875	0.0122656
ARID3A	672.333	0.0715769	0.0718746	0.0746575	0.151717	0.0169172	0.0194387	0.00989147	0.00891729
ARID3B	322.667	0.149446	0.119739	0.203555	0.266185	0.0429887	0.05626	0.0438033	0.0411423
ARID3C	7.41667	1.43889	2.04545	1.43056	1.02083	0.211038	1.7469	1.15645	0.0360844
ARID4A	917.083	0.0695949	0.0648709	0.0719679	0.101457	0.0168941	0.0211106	0.0140372	0.00383253
ARID4B	1815	0.036527	0.0601074	0.043306	0.103314	0.00471124	0.00920818	0.00197509	0.0157249
ARID5A	209.75	0.176071	0.114359	0.207753	0.244912	0.0444297	0.0240383	0.0476936	0.0238072
ARID5B	192.083	0.0986634	0.182557	0.089986	0.320554	0.0228662	0.0642743	0.0397266	0.160559
ARIH1	4519.17	0.0228902	0.0344291	0.0386034	0.0885531	0.00349017	0.0110238	0.00779992	0.0105095
ARIH2	4147.17	0.139062	0.244258	0.204919	0.371559	0.00546555	0.0405715	0.00825173	0.0123679
ARIH2OS	43.4167	0	0	0	0	0	0	0	0
ARL1	2860.5	0.0181763	0.0226583	0.0271761	0.0496957	0.00186158	0.00887169	0.00551608	0.0103828
ARL13B	816.75	0.0489483	0.0646487	0.0568124	0.140859	0.00847547	0.0175399	0.0135766	0.0441276
ARL14	127.5	0	0	0	0	0	0	0	0
ARL14EP	1374.17	0.11843	0.157831	0.171635	0.32049	0.0230297	0.0505235	0.0171151	0.0175915
ARL15	382.75	0.0292847	0.14244	0.0444902	1.04524	0.0022954	0.0312968	0.0147944	0.450076
ARL16	1058.25	0.169742	0.158793	0.234628	0.284898	0.0412264	0.0392688	0.0272894	0.017533
ARL17A	50.3333	2.54688	2.83708	2.25974	2.4985	0.895768	0.531139	0.453477	0.399805
ARL2BP	4575.58	0.0135205	0.0173401	0.0242513	0.0348262	0.00136844	0.00650475	0.00307849	0.000881069
ARL3	1469.5	0.0285673	0.0428344	0.0529327	0.119425	0.00616176	0.0109228	0.00672913	0.0212241
ARL4A	1266.17	0.00358973	0.00518165	0.0110819	0.0225186	0.00217559	0.00250614	0.00200718	0.00757801
ARL4C	5031.25	0	0	0	0	0	0	0	0
ARL4D	643.583	0.00140485	0.00375855	0.00378758	0.0132686	0.00142071	0.00174739	0.00257146	0.00577527
ARL5A	1929.17	0.160285	0.129223	0.155956	0.173356	0.0161791	0.00767214	0.019892	0.0138458
ARL5B	2211.08	0.00646177	0.00546886	0.0102887	0.0214773	0.00227042	0.00237534	0.00368892	0.00624437
ARL6	221.917	0.850111	0.881735	0.975355	0.844156	0.0324129	0.285891	0.0223142	0.127572
ARL6IP4	4645	0.0258946	0.0331589	0.0362484	0.0513786	0.00353846	0.00561153	0.00242039	0.00529118
ARL6IP5	3263.08	0.00254479	0.00414992	0.00442403	0.00915802	0.000548148	0.000969773	0.0016207	0.000310238
ARL6IP6	616.917	0.0834305	0.122446	0.0977695	0.207997	0.0113869	0.0719321	0.0100995	0.0146722
ARL8A	1959.67	0.034028	0.0423741	0.0672718	0.104568	0.00596413	0.0213768	0.0183366	0.00404036
ARL8B	4581.5	0.01032	0.0178829	0.0183105	0.0641816	0.00180647	0.00745637	0.00263893	0.00905327
ARMC1	3079.08	0.0119808	0.0175947	0.022348	0.0666359	0.00289141	0.00402137	0.00499568	0.00818354
ARMC10	1464.42	0.0936217	0.161786	0.13509	0.318806	0.00442106	0.0622693	0.00905184	0.0303413
ARMC12	17.3333	0.533333	0.587205	1.45281	1.02698	0.176383	0.192239	0.759052	0.264666
ARMC2	66.5	1.65779	1.39037	1.84601	1.80876	0.263943	0.2919	0.424425	0.139441
ARMC5	743.833	0.018008	0.0218541	0.023096	0.0413429	0.0144752	0.0113176	0.00599328	0.00372943
ARMC6	1542.92	0.0544622	0.0626347	0.0755837	0.109604	0.00895703	0.0112202	0.00152146	0.0117162
ARMC7	1021.92	0.022088	0.0306124	0.0360092	0.0819988	0.00265434	0.00641442	0.00173158	0.00638318
ARMC8	1299.5	0.0521355	0.0834731	0.0743306	0.124986	0.00868681	0.0337604	0.00736236	0.00549991
ARMC9	347.667	0.438603	0.679904	0.75611	1.0919	0.0117922	0.0683069	0.0604832	0.0962716
ARMCX3	930.583	0.0115178	0.0133226	0.0228927	0.0344564	0.00390761	0.0024266	0.00250968	0.0105722
ARMCX5	1002	0.000383142	0	0.000303582	0.00101112	0.000663621	0	0.00052582	0.00175132
ARMCX6	387.167	0.116395	0.11753	0.114416	0.159313	0.0161505	0.0260685	0.0259576	0.0135318
ARNT	2047.92	0.0234239	0.0247136	0.0355786	0.0575243	0.00217741	0.0116525	0.00380678	0.0126405
ARNT2	1222.42	0.0308955	0.078613	0.0567423	0.248843	0.0118367	0.0216929	0.00343789	0.013471
ARNTL	484.333	0.0927646	0.149647	0.170354	0.344978	0.0183495	0.039211	0.0384392	0.0303053
ARNTL2	1040.75	0.031324	0.0510152	0.0360003	0.0931156	0.00363942	0.0072236	0.00192674	0.0052061
ARPC1A	4841.75	0.0269253	0.0335701	0.0382187	0.058354	0.00599673	0.00700363	0.00323337	0.00257054
ARPC2	10029.2	0.0271177	0.0450813	0.0421565	0.0933217	0.00420107	0.0167341	0.00503932	0.00761619
ARPC3	9115.92	0.0245916	0.0314587	0.0232528	0.0521588	0.00977304	0.00668582	0.00360823	0.00159111
ARPC5	7544.92	0.0175111	0.0218511	0.0317466	0.0632055	0.00447628	0.00830742	0.00614632	0.00856251
ARPC5L	1494.17	0.167331	0.268802	0.357244	0.667417	0.0357135	0.11342	0.0353629	0.0355015
ARPP19	16570.5	0.0038301	0.00572279	0.00544259	0.0157613	0.00040146	0.00187489	0.000376501	0.00294144
ARRB1	864.083	0.0308702	0.047082	0.0373954	0.2143	0.00312861	0.0202163	0.00591503	0.060474
ARRB2	2679.92	0.102545	0.151788	0.115394	0.288687	0.00707653	0.0487291	0.0212753	0.0124013
ARRDC1	483.833	0.358445	0.440271	0.594312	1.34487	0.0754148	0.140389	0.0602396	0.0317317
ARRDC2	1751.92	0.260946	0.246574	0.239045	0.382649	0.00687635	0.0641295	0.0228817	0.0151849
ARRDC3	1344.08	0.0346397	0.0397447	0.0540143	0.0704491	0.00532599	0.0175163	0.00442315	0.00450772
ARRDC4	303.5	0.0231492	0.0539566	0.0267826	0.0523427	0.011098	0.0258133	0.0233795	0.0063767
ARSA	523	0.322057	0.348717	0.330333	0.554446	0.0968279	0.0814726	0.0271312	0.00928294
ARSB	895.25	0.0363705	0.202467	0.0383489	0.260921	0.00657114	0.0264309	0.00383607	0.0163199
ARSD	828.667	0.139287	0.159546	0.175226	0.206449	0.0193763	0.0300634	0.00949147	0.00276981
ARSE	1469.83	0.21974	0.241558	0.289392	0.376027	0.0094903	0.0320851	0.0113583	0.0309438
ARSG	100.667	0.718112	1.08248	0.854501	1.44795	0.067913	0.115212	0.119443	0.177849
ARSI	61.5	0.0502165	0.0111583	0.037037	0.0509028	0.0749468	0.0105831	0.06415	0.0196223
ARSJ	575	0.065718	0.130517	0.0821945	0.195547	0.0105608	0.0380357	0.00634295	0.0144787
ARSK	384.417	0.0430932	0.0881202	0.0512445	0.187196	0.015726	0.0286456	0.00525805	0.0422663
ART5	8.08333	0.030303	0.0511364	0.0833333	0.0833333	0.0524864	0.0465077	0.144338	0.144338
ARV1	1258.83	0.0629261	0.102113	0.106306	0.235139	0.015094	0.0254073	0.0233752	0.00600852
ARVCF	360.5	0.627425	0.605773	0.916801	1.0927	0.122445	0.181205	0.0916685	0.0844116
ARX	89.8333	0.0609535	0.0429353	0.0864943	0.192444	0.024739	0.0242581	0.0467456	0.0668579
ASAH1	3969.67	0.0941819	0.107302	0.109283	0.150048	0.0085751	0.0243523	0.00668456	0.00570393
ASAH2	32.8333	0.0104167	0.0175439	0.0350427	0.0621843	0.0180422	0.0303869	0.0334646	0.054402
ASAH2B	257.083	0.609338	0.480752	0.600519	0.620189	0.00407337	0.0608424	0.0510123	0.0499327
ASAP1	4689.42	0.0721144	0.0956854	0.0800936	0.246369	0.0086042	0.016397	0.00661909	0.0561407
ASAP2	1518	0.10508	0.15026	0.145901	0.432728	0.0257016	0.0269284	0.034192	0.150082
ASAP3	301.417	0.0784944	0.0948878	0.158172	0.216496	0.00779036	0.0120553	0.0114725	0.029473
ASB1	2257.5	0.0199221	0.0497996	0.0278108	0.102061	0.00724969	0.0203678	0.00243944	0.0107684
ASB13	1182.42	0.0494386	0.0639319	0.0879367	0.148981	0.00125812	0.0240484	0.00506714	0.00506286
ASB2	17	0.0277778	0.0455939	0.124687	0.235941	0.0481125	0.0528027	0.108931	0.0240831
ASB4	613.667	0.12092	0.215344	0.220693	0.487881	0.00342422	0.0590776	0.0289855	0.155294
ASB6	808.583	0.0706428	0.0500969	0.102693	0.0775216	0.0133847	0.0236136	0.00879791	0.0207632
ASB7	1510.58	0.02827	0.0412793	0.0587721	0.11899	0.00457949	0.0190366	0.0115823	0.00803098
ASB8	930.75	0.0241536	0.0312579	0.0421413	0.0559864	0.00136596	0.0151486	0.0056259	0.0170637
ASB9	861.75	0.152839	0.160684	0.275943	0.29575	0.0341008	0.0628678	0.0198703	0.0297606
ASCC1	2620.92	0.0262351	0.0373115	0.0323268	0.0913858	0.00201128	0.00499676	0.00359475	0.0178213
ASCC2	2332.67	0.062044	0.0915425	0.09504	0.161401	0.00430928	0.0293061	0.0112568	0.0105054
ASCC3	3154.33	0.0226546	0.0598151	0.0321907	0.134191	0.0016729	0.0136083	0.00596875	0.0310531
ASF1A	685.917	0.0274851	0.0435876	0.0448636	0.15312	0.00109267	0.0144608	0.0132203	0.0338017
ASF1B	1865.33	0.0144802	0.0230053	0.0223732	0.0750192	0.00372812	0.0134275	0.00329351	0.00421293
ASGR1	15	0.118519	0.240292	0.297619	0.390278	0.0739814	0.0809555	0.398232	0.220492
ASH1L	2585.83	0.0453024	0.0643076	0.0570868	0.109097	0.00192506	0.0130688	0.0038482	0.0222784
ASH2L	2140.67	0.0547791	0.0623769	0.077508	0.130588	0.00434787	0.013678	0.0106546	0.0124615
ASIC1	518.167	0.0877323	0.180436	0.190499	0.367047	0.0183587	0.0311294	0.0451685	0.0207015
ASIC3	129.417	0.481375	0.369587	0.521585	0.565588	0.118564	0.0700387	0.131661	0.0776567
ASNA1	3045.5	0.0171506	0.0244538	0.038602	0.0684532	0.00662146	0.00903566	0.00115344	0.00516443
ASNS	4946.83	0.0296886	0.0407664	0.0375342	0.0923538	0.00121492	0.0137311	0.00231453	0.00648419
ASNSD1	2239.58	0.0168986	0.0222132	0.0256268	0.0438896	0.0042443	0.0081784	0.00853915	0.00496839
ASPH	25393.5	0.0591695	0.0740966	0.104941	0.184369	0.00364404	0.00766371	0.00618704	0.0035311
ASPHD1	579.75	0.107803	0.0832634	0.137169	0.185642	0.018369	0.0336869	0.0107023	0.0510605
ASPHD2	117.833	0.0481639	0.0852941	0.134331	0.233495	0.0173337	0.0180765	0.0448367	0.0304627
ASPM	4089.75	0.0359812	0.0342113	0.0467011	0.0742444	0.00259726	0.00979996	0.00307213	0.00800586
ASPSCR1	779.417	0.176198	0.184586	0.30322	0.657977	0.0266681	0.0577455	0.0295332	0.0122198
ASRGL1	667.583	0.12104	0.163291	0.142357	0.242664	0.00392039	0.0239889	0.0183547	0.0224206
ASS1	585.25	0.0427386	0.0802134	0.0560887	0.222194	0.00882463	0.0203425	0.00648016	0.0306029
ASTE1	261.167	0.0960067	0.117892	0.159676	0.220271	0.0484919	0.0231309	0.0236111	0.0523992
ASTN2	426	0.185049	0.20467	0.222828	0.520228	0.0113519	0.0131251	0.0504344	0.0789807
ASUN	2606	0.0303409	0.0431794	0.0523476	0.0847025	0.00248633	0.021473	0.00421445	0.0042697
ASXL1	3715.08	0.0746586	0.0971376	0.0925011	0.175661	0.00176739	0.017737	0.0046782	0.0158631
ASXL2	2806.92	0.0164205	0.0267546	0.0235938	0.0930503	0.0049409	0.00461532	0.0034358	0.0326092
ATAD1	4836.58	0.043939	0.0498791	0.0551412	0.0788741	0.00365283	0.00795161	0.00239809	0.00406282
ATAD2	5466.67	0.0214269	0.0238914	0.0276543	0.0505382	0.00136133	0.00557207	0.00122804	0.013944
ATAD2B	965.917	0.123457	0.136424	0.17065	0.251756	0.026065	0.0234636	0.00422545	0.0287104
ATAD3A	1157	0.121132	0.15378	0.208746	0.482935	0.0198747	0.0647856	0.0131651	0.0289997
ATAD3B	89.6667	0.0247976	0.0179991	0.0216933	0.0144525	0.0144829	0.016451	0.0205972	0.00534619
ATAD5	1105.58	0.0387106	0.0736376	0.0560772	0.141103	0.00243903	0.0170223	0.00515998	0.0250901
ATAT1	353.667	0.267612	0.27292	0.493656	0.647954	0.0276009	0.121103	0.0631145	0.0633706
ATE1	2117.67	0.0664613	0.149346	0.0751818	0.257024	0.0062384	0.0235582	0.00421116	0.038399
ATF1	960.083	0.179599	0.179988	0.234469	0.368659	0.0152652	0.0133193	0.0199364	0.0388052
ATF2	1346.83	0.0785409	0.131551	0.0865165	0.223054	0.0153129	0.0523702	0.00300872	0.0594691
ATF3	2226.25	0.0923406	0.072063	0.141006	0.145725	0.0473237	0.0303265	0.0133259	0.0179881
ATF4	12025	0.00561431	0.00486573	0.00622531	0.00957239	0.00138155	0.00233063	0.00043743	0.000552746
ATF5	3261.42	0.0158595	0.0301449	0.0201441	0.0745593	0.00269866	0.011871	0.000808315	0.00775582
ATF6	1737.42	0.0330925	0.108295	0.0462008	0.184793	0.00131056	0.00766579	0.00622239	0.0389454
ATF6B	1860.92	0.0419808	0.0592323	0.0479065	0.107384	0.00939745	0.0185889	0.00198548	0.00888207
ATF7IP	857.25	0.0433732	0.0484845	0.0473459	0.0955219	0.00939785	0.0206433	0.00900584	0.0385725
ATF7IP2	251.583	0.616382	0.486848	0.821738	0.958802	0.0341932	0.104319	0.0767068	0.0264702
ATG10	395.167	0.246942	0.632529	0.289053	1.57115	0.0220623	0.0760413	0.0255657	0.210987
ATG12	2308	0.151239	0.154324	0.196982	0.209001	0.0119279	0.0382788	0.0385242	0.0260706
ATG13	3866.08	0.0149856	0.0221577	0.0194047	0.0288034	0.0018553	0.00211436	0.0031465	0.00537361
ATG14	957	0.0816616	0.0904051	0.0907168	0.172923	0.00439743	0.0438689	0.0139941	0.0147477
ATG16L1	2345	0.0600941	0.072116	0.107742	0.168743	0.00516248	0.0360365	0.0143164	0.014821
ATG16L2	287.583	1.08887	1.07702	1.19963	1.38435	0.174372	0.120721	0.214325	0.0445295
ATG2A	1385.08	0.0642142	0.071699	0.117863	0.157328	0.0146068	0.0216778	0.0147785	0.0169577
ATG2B	1886.17	0.0433241	0.0576178	0.0704567	0.108542	0.00651432	0.0154157	0.00362303	0.00731687
ATG3	2357.42	0.02043	0.0317168	0.0346168	0.0737116	0.00280895	0.0115017	0.010778	0.00334129
ATG4A	511.833	0.0691065	0.111997	0.103938	0.196477	0.0147797	0.0315595	0.0123508	0.00872253
ATG4B	1709.42	0.282672	0.29165	0.389919	0.627608	0.0538243	0.104912	0.0539279	0.0821574
ATG4C	457.167	0.0439817	0.0578871	0.0512732	0.0939835	0.00602776	0.0146064	0.0135845	0.00202786
ATG4D	840.917	0.0524763	0.0603274	0.0990771	0.114145	0.0156598	0.0280555	0.0108328	0.0116877
ATG5	1248.75	0.0233264	0.0532333	0.0367836	0.10206	0.00226879	0.0164937	0.00680995	0.0158332
ATG7	814.333	0.115615	0.338591	0.139689	0.721772	0.0186236	0.0224953	0.0115729	0.12228
ATG9A	3660.25	0.0164614	0.0224021	0.0281601	0.043928	0.00501491	0.0120813	0.00203664	0.00659443
ATHL1	1115.83	0.266572	0.259379	0.351428	0.331606	0.0363724	0.0485162	0.00965844	0.0218526
ATIC	8112.83	0.0596041	0.0559931	0.0579071	0.0839973	0.00728506	0.00844246	0.00165315	0.00495102
ATL1	279.5	0.0678472	0.110795	0.153228	0.302594	0.0116023	0.0386723	0.045227	0.00472703
ATL2	3572.83	0.193212	0.161629	0.177442	0.198733	0.00214644	0.0294621	0.0159669	0.0253618
ATL3	5246.25	0.00763733	0.0123336	0.0117262	0.0261036	0.000476591	0.00148627	0.000764931	0.00504675
ATM	1588.83	0.063196	0.0882687	0.0894085	0.171749	0.015119	0.0136433	0.0226774	0.0306089
ATMIN	5321.5	0.0277098	0.0273932	0.0334655	0.0394528	0.0046666	0.0102577	0.00736816	0.00660405
ATN1	5634	0.0351104	0.0363289	0.0436579	0.0575185	0.00543006	0.00172489	0.00732708	0.00684667
ATOH7	9.25	0	0	0	0	0	0	0	0
ATOH8	74.75	0.31696	1.16528	0.3133	1.84921	0.13449	0.296985	0.0386328	0.143517
ATOX1	1727.83	0.139049	0.133294	0.142574	0.198667	0.0142741	0.0388119	0.0171647	0.00914704
ATP10A	446.167	0.196329	0.304038	0.225211	0.638889	0.0141266	0.0896765	0.0258626	0.313963
ATP10D	287.667	0.171493	0.165029	0.141724	0.211616	0.00810191	0.0206499	0.00858065	0.0334913
ATP11A	1443.58	0.0648153	0.0896898	0.090628	0.244874	0.0107836	0.0347969	0.000874696	0.0538825
ATP11B	1393	0.0549875	0.0592365	0.0566367	0.0856942	0.00460771	0.0160887	0.0105814	0.00740828
ATP11C	1230.58	0.0245307	0.0291644	0.0400719	0.090925	0.00529692	0.00894828	0.0101527	0.0196931
ATP13A1	2974.17	0.0700828	0.092122	0.100843	0.237807	0.0174415	0.034034	0.00993423	0.0227373
ATP13A2	1706.42	0.0357132	0.0558635	0.0517483	0.100231	0.011955	0.0192675	0.00594105	0.0152702
ATP13A3	5662.5	0.0364822	0.0323793	0.0441323	0.0581065	0.00935204	0.00598406	0.00672343	0.00195771
ATP1A1	15669.3	0.00892963	0.0119629	0.0103503	0.0191125	0.000658664	0.00298365	0.000930086	0.000295235
ATP1A3	498	0.055859	0.045196	0.050102	0.120923	0.0030908	0.0131047	0.00653691	0.00439383
ATP1B1	8682.58	0.0125633	0.0175309	0.0150648	0.0358242	0.00231555	0.00710809	0.00206232	0.00196367
ATP1B2	13.8333	0	0.218448	0.0952381	0.198577	0	0.30571	0.164957	0.0360904
ATP1B3	7016.17	0.0300253	0.0579839	0.0552274	0.130738	0.0013114	0.0212778	0.0121205	0.00149177
ATP2A1	68.5833	0.101411	0.172403	0.159985	0.217134	0.0756324	0.0366656	0.0218792	0.0336456
ATP2A2	30938.2	0.108297	0.0705662	0.0988601	0.0767352	0.00305285	0.00906845	0.00235138	0.00558562
ATP2A3	316.833	0.0703463	0.0906531	0.0929913	0.213616	0.0312954	0.0325849	0.0287705	0.0132939
ATP2B1	5780.5	0.0223947	0.0263611	0.0280351	0.0546392	0.00178024	0.00769984	0.00175691	0.00591019
ATP2B4	1379.5	0.0296659	0.0289125	0.0372043	0.0724679	0.0108423	0.0115767	0.00278397	0.023181
ATP2C1	3021.33	0.0375706	0.0492791	0.0566689	0.0845903	0.00486285	0.0126008	0.0116524	0.00772899
ATP2C2	22.75	0.388486	0.458333	0.265941	1.12222	0.146715	0.253448	0.0932952	0.53368
ATP5A1	18313.7	0.00955519	0.011967	0.0141097	0.0217024	0.00115101	0.00135377	0.00213443	0.00249679
ATP5B	48722.7	0.00863954	0.0103435	0.0123756	0.0237675	0.00108604	0.00172428	0.000844912	0.00179955
ATP5C1	10151.7	0.0416773	0.0526178	0.0645039	0.148222	0.00147834	0.0185085	0.011449	0.0250978
ATP5D	1162.25	0.0390914	0.0439582	0.0781812	0.0982897	0.00418626	0.00927078	0.00880411	0.0116986
ATP5E	7598.67	0.00404176	0.00651311	0.00321554	0.00899354	0.00116715	0.000917394	0.000651921	0.00171198
ATP5EP2	8.25	0	0	0	0	0	0	0	0
ATP5F1	6796.17	0.0123813	0.0220435	0.0209831	0.0474197	0.00178981	0.00836788	0.00519733	0.010095
ATP5G1	5299.83	0.0453618	0.0541632	0.0782289	0.103659	0.00954216	0.0123013	0.00800303	0.0077551
ATP5G2	9631.58	0.0213557	0.0271886	0.0305499	0.060771	0.00314254	0.00450708	0.00160888	0.00474392
ATP5G3	8962.92	0.0128291	0.0162538	0.0212628	0.0270192	0.00301185	0.00495034	0.0011326	0.0047174
ATP5H	5806.08	0.0287703	0.0336929	0.040788	0.0661111	0.00482911	0.00813539	0.00188325	0.00121267
ATP5I	2303.33	0.0169036	0.0286645	0.0258652	0.0421169	0.00146873	0.00620478	0.00267573	0.00195764
ATP5J	3360.25	0.0177625	0.0230367	0.0206238	0.052026	0.00220304	0.00327212	0.0012148	0.0111853
ATP5L	5055.25	0.0225271	0.0304701	0.0357015	0.0534099	0.0059837	0.00884577	0.00411815	0.0121579
ATP5S	257.167	1.20051	1.29	1.43828	1.82545	0.0514565	0.0725863	0.0995807	0.22139
ATP5SL	4257.08	0.0356887	0.0331757	0.0450649	0.0585165	0.00826178	0.0122597	0.00218171	0.00534348
ATP6AP1	5227.83	0.0256861	0.0420316	0.0309805	0.0698314	0.00390228	0.011254	0.00379255	0.00642056
ATP6AP1L	21.6667	1.56129	1.97294	1.76557	4.87407	0.463492	1.11247	0.307414	1.16753
ATP6AP2	8146.25	0.0071551	0.0202685	0.0110925	0.065892	0.00083234	0.00541283	0.00109317	0.00907793
ATP6V0A1	2576.83	0.136215	0.143521	0.155234	0.254294	0.0328673	0.0426673	0.0202514	0.00929097
ATP6V0A2	1332.33	0.0964672	0.122828	0.136182	0.266578	0.0287968	0.0537321	0.0146738	0.0398407
ATP6V0A4	45.8333	0.101871	0.1816	0.137566	0.213238	0.0141436	0.0877406	0.0731078	0.0760846
ATP6V0B	3318.5	0.0212529	0.0293062	0.0383622	0.0539154	0.00287749	0.00468256	0.00391914	0.00545784
ATP6V0D1	2851.67	0.0246332	0.0440327	0.0451273	0.137061	0.00391157	0.0168194	0.00402861	0.00681934
ATP6V0E1	5385.75	0.00640788	0.00797817	0.00740287	0.0177436	0.000226102	0.00286659	0.000676525	0.00366967
ATP6V0E2	2889	0.00707517	0.00915262	0.0143629	0.0270033	0.00243606	0.00406922	0.00112848	0.00516835
ATP6V1A	4257.25	0.00526468	0.00804619	0.00977826	0.0176756	0.00106231	0.00325154	0.00186689	0.00244633
ATP6V1B1	44.5	1.01751	1.0774	1.22404	1.60611	0.161542	0.425812	0.213944	0.762372
ATP6V1B2	4654.75	0.0257682	0.039788	0.0424739	0.111512	0.00256265	0.0138042	0.0124522	0.0177607
ATP6V1C1	5076.33	0.0148851	0.021629	0.0203674	0.0401204	0.00140458	0.00464989	0.00311654	0.00221636
ATP6V1D	2623	0.0931747	0.0782821	0.108941	0.118161	0.00436418	0.0110213	0.00645059	0.0105962
ATP6V1E1	4255.83	0.0103984	0.0147861	0.0176468	0.0332219	0.0026124	0.00872014	0.00156235	0.00276706
ATP6V1E2	283.833	2.54823	3.03842	2.19575	2.97304	0.283782	0.571352	0.177122	0.143652
ATP6V1F	3822.67	0.00611966	0.00772902	0.00853822	0.0112814	0.00180221	0.00297069	0.00202189	0.00186903
ATP6V1G1	2405.33	0.00959214	0.0172254	0.0224671	0.0342859	0.00118484	0.00436656	0.00450023	0.00579341
ATP6V1H	1830.17	0.03463	0.087006	0.0468072	0.127621	0.00771298	0.0255349	0.000965192	0.0071068
ATP7A	1124.33	0.0437081	0.0626909	0.052629	0.101393	0.00396692	0.00108254	0.00875644	0.0270075
ATP7B	425.583	0.0590668	0.0740633	0.0841094	0.150617	0.0156694	0.0253901	0.010154	0.0242328
ATP8A1	34.3333	0.138677	0.324074	0.178201	0.97619	0.0297876	0.204753	0.0365453	0.536111
ATP8B1	902.917	0.0424619	0.0505613	0.050836	0.103296	0.00871006	0.0101519	0.00536973	0.0125708
ATP8B2	2605.25	0.0489954	0.0553422	0.0635502	0.0852592	0.00278305	0.016339	0.000864335	0.00758826
ATP8B3	398.25	0.284745	0.263154	0.374206	0.466076	0.0188591	0.0501119	0.0124781	0.0395445
ATP8B4	26.4167	0.22246	2.22222	0.336636	1.17196	0.06507	2.83986	0.0656218	0.343783
ATP9A	2382.92	0.0182555	0.0393852	0.0234378	0.073927	0.00475945	0.0116414	0.00213838	0.00213244
ATP9B	666.583	0.318244	0.413778	0.333795	0.639028	0.0578469	0.074552	0.037164	0.0541701
ATPAF2	806.833	0.312317	0.288856	0.487679	0.446839	0.0486624	0.0761385	0.0441935	0.0503615
ATPIF1	1989.75	0.00130336	0.00253444	0.00172751	0.00227866	0.000746805	0.000606743	0.000592951	0.00157132
ATR	2168	0.100243	0.090306	0.119966	0.182335	0.0212713	0.0212984	0.00722242	0.0219797
ATRAID	5199.83	0.0156892	0.0222155	0.0216519	0.0386481	0.0010744	0.00719185	0.00195227	0.000402314
ATRIP	916.25	0.162439	0.15404	0.220576	0.213159	0.0463742	0.054854	0.0230997	0.0175671
ATRN	4271.17	0.0190451	0.0213225	0.0210246	0.0390681	0.00413297	0.0034555	0.00286827	0.00680272
ATRNL1	160.833	0.140222	0.211771	0.233985	0.389015	0.063309	0.051335	0.182522	0.071657
ATRX	3299.17	0.106236	0.125408	0.099101	0.169418	0.0234134	0.0102762	0.0110502	0.0313347
ATXN1	250.25	0.211786	3.13627	0.255984	4.22368	0.0288548	1.62059	0.0209114	1.11057
ATXN10	4933.92	0.0417273	0.0826297	0.0540753	0.167501	0.00666347	0.0133696	0.00340127	0.0196489
ATXN2	1396.17	0.135764	0.0976811	0.1323	0.196736	0.0105709	0.0162976	0.0204218	0.0314109
ATXN2L	8589.67	0.0475162	0.0434403	0.0681384	0.0912538	0.00441345	0.0180276	0.00478753	0.00579896
ATXN3	1016	0.110251	0.0942262	0.138013	0.230859	0.0235224	0.0159784	0.00482849	0.0199077
ATXN7	898.75	0.173087	0.132934	0.187591	0.230635	0.0426163	0.0476948	0.0173083	0.0114783
ATXN7L1	165.167	0.378181	0.949092	0.405174	2.35343	0.0327647	0.166885	0.0361305	1.05887
ATXN7L2	191.333	0.640927	0.471221	0.62449	0.614946	0.194661	0.065642	0.0501923	0.0935718
ATXN7L3	4255.42	0.043917	0.0655627	0.0534638	0.0981289	0.00572489	0.00811246	0.00545258	0.0142101
ATXN7L3B	3596.08	0	0	0	0	0	0	0	0
AUH	212.833	0.859034	2.73696	0.772029	3.09795	0.174505	0.270476	0.117491	0.532356
AUNIP	455.667	0.0706713	0.0286122	0.0761099	0.0616631	0.0174908	0.00793648	0.0154767	0.0205279
AUP1	8727.75	0.0804828	0.096653	0.123627	0.190944	0.00651086	0.0217216	0.0102406	0.0128288
AURKA	6310.5	0.0269331	0.0288403	0.0398477	0.0712451	0.00100869	0.00601967	0.00290042	0.0035639
AURKAIP1	2476.83	0.0187361	0.0184349	0.017562	0.0264086	0.0041761	0.00119128	0.00411853	0.00109095
AURKB	2716.17	0.0822682	0.0894091	0.126424	0.231997	0.014361	0.0315846	0.00783145	0.0265642
AURKC	4	0.333333	0.333333	0.0666667	0.511111	0.57735	0.288675	0.11547	0.428607
AUTS2	268.583	0.23261	0.254608	0.261417	0.620374	0.027942	0.0495795	0.0298148	0.142933
AVEN	756.5	0.0223203	0.0899455	0.0469463	0.230673	0.00395447	0.00296245	0.00605251	0.0292167
AVL9	3493.67	0.860702	0.670006	0.84501	0.832675	0.144582	0.12936	0.047571	0.03773
AVPI1	3571.17	0.0414383	0.0408706	0.0669266	0.082322	0.0099204	0.0186019	0.0100034	0.0108012
AXDND1	7.41667	0.969697	1.21111	0.97037	1.5404	0.138866	0.365655	0.558805	1.02856
AXIN1	1665.58	0.131007	0.166838	0.194144	0.371066	0.0163193	0.0371788	0.0166972	0.0135627
AXL	8232.42	0.0169495	0.0355067	0.0316768	0.105997	0.000170752	0.0137867	0.00494381	0.0067924
AZI1	469.083	0.188628	0.147004	0.251036	0.296176	0.034003	0.0417348	0.0409591	0.0142692
AZI2	1844.67	0.0638263	0.0735088	0.0864033	0.110263	0.0126967	0.0195697	0.0109865	0.0108904
AZIN1	8812.92	0.00990261	0.0159928	0.0127718	0.0298915	0.0013931	0.00252551	0.00149948	0.00100403
B2M	8911.5	0.00983236	0.0129913	0.0101993	0.021743	0.00152579	0.00253445	0.00134751	0.00195017
B3GALNT2	901.583	0.262258	0.354146	0.286992	0.632297	0.0650875	0.13465	0.0239853	0.0613868
B3GALT4	30.3333	0.217278	0.113492	0.103038	0.282339	0.135608	0.0175503	0.0593854	0.221293
B3GALT5	313.333	0.082356	0.162441	0.104487	0.223001	0.0147549	0.0195354	0.0579042	0.0373947
B3GALT6	778.25	0	0	0	0	0	0	0	0
B3GALTL	559.833	0.0780845	0.155876	0.0776675	0.24715	0.0204883	0.056905	0.00909226	0.023044
B3GAT3	1939.25	0.0973946	0.105157	0.172452	0.235973	0.0210983	0.0423657	0.0121856	0.0211466
B3GNT1	1390.75	0	0.000689262	0.000526596	0.00163121	0	0.000600852	0.000460325	0.000181528
B3GNT2	1404.83	0.00922399	0.0194863	0.0186312	0.0692845	0.00406884	0.00980026	0.00804871	0.0162852
B3GNT3	531.667	0.102906	0.100178	0.115008	0.129004	0.0232634	0.0325269	0.0153332	0.0192487
B3GNT4	55	0	0.00724638	0.00497512	0.0205279	0	0.0125511	0.00861717	0.0230443
B3GNT5	568.667	0.119837	0.278944	0.108297	0.227064	0.0392501	0.0542721	0.0104853	0.0362409
B3GNT7	67.8333	0	0.0180241	0.0287391	0.0195887	0	0.0106619	0.0256187	0.00871482
B3GNT9	93.1667	0	0.0037037	0	0.00683174	0	0.006415	0	0.00599844
B3GNTL1	128.75	1.90784	2.2624	3.1309	4.79641	0.564494	0.87708	0.55647	0.950802
B4GALNT1	2390.08	0.746234	0.801735	0.78444	0.94086	0.05504	0.059713	0.0243326	0.0499608
B4GALNT3	68.4167	0.568827	0.808064	0.486808	1.87907	0.193065	0.288769	0.0847714	0.489039
B4GALNT4	603.083	0.450162	0.483785	0.714688	0.716566	0.147839	0.130194	0.0258453	0.0379305
B4GALT1	10522.7	0.0070047	0.0106385	0.00875382	0.0249481	0.000555736	0.00390761	0.000990557	0.00187383
B4GALT2	2626.42	0.0991137	0.112836	0.125873	0.173695	0.035423	0.0410111	0.0130766	0.00801054
B4GALT3	1621.92	0.0762608	0.0949106	0.105955	0.149142	0.00815926	0.0397679	0.00798011	0.0138661
B4GALT4	5529.5	0.0482816	0.0656397	0.060726	0.120367	0.00648786	0.0235518	0.00638189	0.00509581
B4GALT5	6537.25	0.0158552	0.0279052	0.0178531	0.0577338	0.00173743	0.00966226	0.00185469	0.00623548
B4GALT6	584.167	0.335464	0.364712	0.369771	0.558861	0.00486078	0.0131025	0.0218669	0.031305
B4GALT7	1254.92	0.15257	0.193358	0.331374	0.532297	0.0383719	0.085378	0.0316077	0.0210227
B9D1	694.833	0.166211	0.285834	0.299252	0.935368	0.0456494	0.105484	0.068844	0.0112866
B9D2	313.667	0.307722	0.214905	0.408169	0.359817	0.0174609	0.0698554	0.0688341	0.0105059
BAAT	196.75	0.620214	0.548116	0.683333	1.95991	0.0454763	0.110863	0.160728	0.342327
BACE1	733	0.0268574	0.0667003	0.0509726	0.205618	0.00380466	0.0347027	0.00708359	0.0162606
BACE2	1337.67	0.0482368	0.117224	0.0508245	0.223726	0.0155104	0.0296875	0.00745194	0.011776
BACH1	1204.92	0.155504	0.0604858	0.202142	0.160258	0.0373348	0.0113768	0.0170995	0.0251045
BAD	1031.25	0.0768061	0.0847199	0.0656856	0.139716	0.00917651	0.00664998	0.0060549	0.016385
BAG1	3202.67	0.240513	0.246805	0.303107	0.292967	0.0139365	0.0311038	0.0160222	0.0288106
BAG2	1597.25	0.0247566	0.0372862	0.0408261	0.0794898	0.00253356	0.0125952	0.0105696	0.00824131
BAG3	4222.5	0.0245235	0.0232903	0.0382611	0.0539426	0.00109494	0.00651999	0.00347116	0.00400994
BAG4	1193.25	0.00825662	0.00633995	0.0114272	0.0143912	0.00312041	0.00151666	0.00244841	0.00303391
BAG5	3612.92	0.00177933	0.00318629	0.00385492	0.00695318	0.000337577	0.00119193	0.0016432	0.00276661
BAG6	7775.83	0.0263034	0.0267426	0.0310206	0.0420055	0.00269722	0.00546937	0.00217119	0.00283772
BAHD1	1072.92	0.0351015	0.0473849	0.0534153	0.0669934	0.00186808	0.0173476	0.00669388	0.00467918
BAI1	51.0833	0.589741	0.653064	0.623042	1.38114	0.13851	0.0751246	0.0937022	0.137764
BAI2	569.333	0.192381	0.219464	0.360252	0.518487	0.0567528	0.0672828	0.0381781	0.0333929
BAIAP2	700.083	0.282942	0.261534	0.267811	0.551132	0.0466721	0.0161459	0.038627	0.0631918
BAIAP2L1	3787.08	0.0857503	0.118951	0.144452	0.22684	0.00721219	0.03437	0.00775662	0.00595401
BAIAP2L2	378.333	0.303804	0.229427	0.439857	0.413838	0.0444342	0.0760404	0.0231967	0.0389058
BAIAP3	126.5	0.192573	0.131793	0.352216	0.27372	0.0940906	0.0398807	0.0912928	0.0504233
BAK1	1840.08	0.0361542	0.0462624	0.0784408	0.125149	0.0140347	0.0184301	0.0049533	0.013944
BAMBI	1139.67	0.0414114	0.0401069	0.0704262	0.0869602	0.00333399	0.0273116	0.00640362	0.00788472
BANF1	7878.17	0.00753132	0.0103177	0.0092041	0.0128497	0.000969782	0.00216505	0.000907976	0.00158727
BANK1	51.8333	0.0825508	0.171652	0.0702508	0.277778	0.0333074	0.071136	0.0251007	0.096225
BANP	353.083	0.726838	0.609021	0.69937	1.79542	0.162694	0.200423	0.0746152	0.383742
BAP1	3048.33	0.0359411	0.0399543	0.0594337	0.0753458	0.00917418	0.0124041	0.00672916	0.0063744
BARD1	547.583	0.11488	0.132241	0.149596	0.324447	0.0230966	0.0415477	0.018731	0.0749447
BARX1	42	0.140613	0.146152	0.0542309	0.34181	0.0449176	0.072214	0.0679368	0.130495
BASP1	9279.83	0.0031623	0.00401558	0.00537612	0.0185871	8.8991e-05	0.000784341	0.00136213	0.00287923
BATF2	138.583	0.0319069	0.0506526	0.0431723	0.116999	0.0283178	0.0103001	0.0317493	0.0133786
BATF3	247.583	0.299567	0.35043	0.414747	0.732556	0.0709859	0.11037	0.0541638	0.121767
BAX	10126.2	0.0536883	0.0767733	0.0793064	0.159091	0.00699315	0.0152896	0.0118749	0.00796344
BAZ1A	2909.17	0.0308631	0.0364331	0.0469868	0.067769	0.00584149	0.0103432	0.00848543	0.00882844
BAZ1B	7972.75	0.0310583	0.0335265	0.0272287	0.0518114	0.00108757	0.00550534	0.0049162	0.00487719
BAZ2A	6340.5	0.0281304	0.023277	0.0373793	0.0464287	0.0028473	0.00760786	0.000969804	0.00333478
BAZ2B	840	0.121051	0.176188	0.13692	0.277521	0.00746607	0.0376695	0.0199929	0.0291844
BBC3	1378.42	0.152109	0.181423	0.244855	0.499025	0.0467396	0.0796184	0.00662578	0.0188225
BBIP1	828.833	0.0966725	0.169343	0.221222	0.419831	0.0171726	0.0731782	0.0378043	0.0466332
BBS10	602.917	0.0583346	0.0422052	0.0665857	0.0490116	0.00819738	0.00488059	0.0076283	0.00863497
BBS12	241.25	0.0199713	0.0109901	0.0325233	0.0310339	0.0100806	0.000687349	0.00452285	0.0141204
BBS2	1481.33	0.104902	0.135282	0.140129	0.219849	0.0182955	0.0512294	0.0188856	0.0165067
BBS4	2606.33	0.0717927	0.0769291	0.124105	0.165996	0.0128751	0.0267795	0.0240394	0.00788838
BBS7	976.333	0.202201	0.24365	0.202915	0.312223	0.0313589	0.0338051	0.0293642	0.0420757
BBS9	214.417	0.0757638	0.529029	0.0960463	0.560314	0.00884905	0.209729	0.0240391	0.15017
BBX	3016.33	0.00979284	0.01836	0.0131351	0.0397839	0.000758204	0.00401798	0.00181128	0.0089564
BCAM	3552.33	0.0571246	0.0539858	0.0747115	0.114348	0.0162752	0.0186753	0.00405619	0.00551402
BCAP29	1373.58	0.30939	0.358938	0.316186	0.354783	0.0146092	0.0423628	0.00637227	0.0192905
BCAP31	12814.2	0.00984685	0.0214079	0.0137549	0.0636764	0.00228082	0.00727414	0.00242058	0.00697952
BCAR1	2325.17	0.123333	0.0951233	0.164347	0.226897	0.0255925	0.0261319	0.00875604	0.0129882
BCAR3	1332.67	0.332055	0.484868	0.521763	1.6702	0.0657663	0.0638489	0.0414475	0.128739
BCAS1	130.083	0.10675	0.173611	0.122064	0.375	0.00782331	0.0354371	0.0264805	0.125
BCAS2	1422.25	0.0180866	0.0206219	0.0476551	0.0694034	0.00375249	0.00579397	0.00518852	0.00884358
BCAS3	553.5	0.134037	0.823899	0.177359	1.79418	0.0202856	0.159636	0.00926951	0.143292
BCAS4	644.333	0.0334967	0.069365	0.0330581	0.167523	0.00930254	0.00874055	0.00713654	0.0184141
BCAT1	277.667	0.0110563	0.0237187	0.0147841	0.113657	0.00523117	0.00570823	0.00694487	0.105954
BCAT2	2543.75	0.0765377	0.114407	0.132774	0.277305	0.0103134	0.0424164	0.0260748	0.0068706
BCCIP	4575.5	0.0298297	0.0484937	0.0442925	0.112126	0.00220648	0.0147124	0.00958434	0.00789556
BCDIN3D	526.583	0.0810963	0.0720743	0.138014	0.162461	0.0174813	0.031888	0.0156958	0.0211229
BCHE	166	0.149506	0.164366	0.249019	0.223112	0.042489	0.03335	0.0760358	0.0465476
BCKDHB	334.417	0.0581439	0.107274	0.0816609	0.414837	0.00337854	0.0361389	0.015431	0.21642
BCKDK	1861.92	0.0168902	0.0152759	0.0301032	0.0467352	0.00338722	0.00248391	0.00825496	0.00420277
BCL10	1053	0.159596	0.110476	0.152966	0.152601	0.0213829	0.0238038	0.0338903	0.0153087
BCL11B	63.5833	0.0913228	0.135785	0.0546379	0.823642	0.0248479	0.0449666	0.050732	0.172055
BCL2	146.833	0.570536	1.30437	0.652475	1.19825	0.130968	0.128307	0.147919	0.169172
BCL2A1	70.0833	0	0.0380752	0	0.0538462	0	0.0135207	0	0.00666173
BCL2L1	10131.4	0.0231732	0.0552085	0.0358062	0.113427	0.00225572	0.00322533	0.00380665	0.0133124
BCL2L11	856.667	0.0800022	0.101951	0.129937	0.180021	0.0148949	0.0322486	0.0274391	0.0130477
BCL2L12	1609.5	0.252738	0.212393	0.329793	0.455525	0.0255887	0.0567242	0.0132035	0.0129483
BCL2L13	2919	0.0418093	0.0538647	0.0463408	0.0724727	0.0028469	0.00439591	0.00253219	0.00610461
BCL2L15	91.25	0.75895	0.928289	0.766259	1.12947	0.0633279	0.0726678	0.0961774	0.402184
BCL2L2-PABPN1	18.5	13.5982	9.09915	16.1307	21.8455	3.83288	4.08492	5.01114	5.49943
BCL3	1460.67	0.158568	0.215437	0.243836	0.475704	0.0460211	0.106983	0.00771891	0.0208902
BCL6	485.5	0.1609	0.0952236	0.175366	0.189906	0.0686153	0.00486029	0.0281922	0.00453918
BCL7A	1049.58	0.059922	0.0842075	0.0991339	0.238666	0.0123254	0.0202001	0.00146625	0.00571371
BCL7B	2083.67	0.0326804	0.0459898	0.0503303	0.0887677	0.000795506	0.00907326	0.00463485	0.00568535
BCL7C	1421.58	0.0934105	0.0875525	0.0854002	0.11701	0.00913318	0.0289734	0.00679896	0.0121816
BCL9	1178	0.0417007	0.0512856	0.0529375	0.0661251	0.0100383	0.0135902	0.002936	0.00891655
BCL9L	8371.17	0.0738685	0.0732154	0.0957538	0.119313	0.0106567	0.0162509	0.00403228	0.00719625
BCLAF1	9024.17	0.0137483	0.0119782	0.0214699	0.0226313	0.00110807	0.00379795	0.00185265	0.000720113
BCMO1	249.917	0.184525	0.295209	0.30907	0.422527	0.0580369	0.0924474	0.00298961	0.0526503
BCOR	2246.42	0.0304684	0.0267734	0.048205	0.079774	0.00619656	0.00853956	0.0063574	0.0202063
BCORL1	874.167	0.0524167	0.0579999	0.0600826	0.109298	0.00782706	0.0115304	0.0153225	0.0139736
BCR	1372.33	0.0503047	0.078205	0.0744654	0.187273	0.00284276	0.0151189	0.00629551	0.0224955
BCS1L	1371.17	0.0826244	0.109215	0.133888	0.187003	0.00551873	0.0230529	0.0115066	0.00401726
BDH1	91.4167	0.397038	0.748204	0.361055	1.27168	0.0905363	0.118065	0.0313085	0.104623
BDNF	520.417	0.0274339	0.0754749	0.0741177	0.171539	0.00817078	0.037843	0.0254999	0.0248376
BDP1	3323.67	0.0432882	0.0401437	0.0493345	0.0589426	0.00644583	0.00651961	0.00579202	0.00329817
BEAN1	32.9167	0.873789	2.93651	0.945307	2.54167	0.174183	1.08021	0.290061	1.5121
BECN1	4065	0.0792684	0.107172	0.139515	0.210473	0.00740741	0.0245344	0.0128861	0.00842726
BEGAIN	72.0833	1.15913	1.45912	1.12624	1.60678	0.484306	0.652107	0.121241	0.330265
BEND3	352	0.0123557	0.0281307	0.0275337	0.0597994	0.00575854	0.0143549	0.0142575	0.00702627
BEND6	31.9167	1.10581	3.98214	1.35356	2.09064	0.125484	0.944367	0.409749	0.0842897
BEND7	1035.5	0.0920692	0.109314	0.0983952	0.148834	0.00155777	0.0218183	0.00719339	0.0291587
BEST1	73.5	0.0363493	0.0353149	0.00793651	0.0159768	0.0279567	0.0230168	0.0137464	0.0148697
BEST3	28.25	0.633454	0.743058	0.840463	1.62791	0.0298959	0.136633	0.610858	1.01945
BET1	1017.75	0.0773442	0.072296	0.116488	0.267027	0.0134878	0.0190937	0.008957	0.00399001
BET1L	2893.58	0.0636518	0.0602345	0.104052	0.1088	0.00734808	0.00790573	0.011336	0.00327052
BEX2	444.333	0.00668716	0.0166182	0.00719927	0.0296982	0.00289062	0.00999911	0.00673019	0.00493943
BEX4	143.167	0.00416667	0.0178329	0.010101	0.0259676	0.00721688	0.00888991	0.0174955	0.0118226
BFAR	4551	0.0973114	0.133828	0.095	0.156791	0.0117407	0.0134331	0.00507737	0.0202726
BFSP1	306.75	0.312657	0.320067	0.529909	0.769619	0.0438894	0.0719707	0.107863	0.0655044
BHLHB9	350	0.0245581	0.0299566	0.0500242	0.0995075	0.00530133	0.00757565	0.013318	0.0311505
BHLHE40	7401.75	0.030059	0.0257194	0.037115	0.0386032	0.00134577	0.00743399	0.00149068	0.00428696
BHLHE41	22.75	0.125997	0	0.0595474	0.0532246	0.137541	0	0.0522237	0.0328897
BICC1	4475.17	0.0483049	0.0630145	0.0633597	0.231898	0.00730956	0.0145716	0.00365268	0.0872275
BICD1	494.667	0.259787	0.312578	0.336506	0.50759	0.0221678	0.0209196	0.0448732	0.159167
BICD2	1677.83	0.00629429	0.0154308	0.0127602	0.0550656	0.000681527	0.00492757	0.000874925	0.0123647
BID	1560.83	0.0197409	0.0325548	0.032122	0.0948704	0.00559818	0.00976704	0.0106983	0.0141005
BIK	97.5833	0.133333	0.189024	0.144748	0.461865	0.11547	0.0347429	0.0263112	0.0707093
BIN1	1396.08	0.245187	0.25722	0.305211	0.590005	0.0830587	0.0569352	0.0296804	0.0239403
BIN2	21.0833	0	0.0277778	0.040404	0.0988931	0	0.0481125	0.0699819	0.0951548
BIN3	704.083	0.183987	0.257886	0.281761	0.737729	0.0493645	0.104956	0.0408715	0.140349
BIRC2	2659.67	0.0125661	0.015887	0.017109	0.0354376	0.00374626	0.00288814	0.00505988	0.00494887
BIRC3	4265	0.0233288	0.0232753	0.0260341	0.0488292	0.0072158	0.00405759	0.00778584	0.0034467
BIRC5	5742.58	0.0144929	0.0243913	0.0222402	0.0875887	0.00314666	0.00741003	0.0045775	0.01582
BIRC6	3509.08	0.0600822	0.0644721	0.0628345	0.0941019	0.00952523	0.0116523	0.00558777	0.0130036
BIRC7	77.9167	1.20829	1.24737	1.61178	1.59229	0.12709	0.274608	0.319279	0.278057
BLCAP	3534.33	0.101872	0.0935688	0.134262	0.27734	0.031095	0.0351754	0.0140511	0.0375987
BLM	1726.92	0.0626302	0.134635	0.090018	0.26656	0.00135292	0.0285319	0.0131596	0.0364191
BLMH	2255.17	0.0258456	0.0446528	0.0374735	0.0772144	0.00379291	0.0134234	0.00511567	0.0167203
BLOC1S2	5121.33	0.0354056	0.0515305	0.0578974	0.15185	0.00449428	0.0160973	0.00717981	0.0020351
BLOC1S4	517.333	0	0	0	0	0	0	0	0
BLVRA	2398.58	0.0217199	0.0320184	0.0364232	0.0640042	0.00328351	0.00772814	0.0099393	0.00244724
BLVRB	9390.58	0.0336956	0.0503768	0.0535675	0.117	0.00812753	0.025722	0.00158339	0.0084032
BLZF1	1130.5	0.138732	0.117169	0.16174	0.297306	0.0259553	0.0244213	0.0369182	0.0592814
BMF	62.5	0.036672	0.0729335	0.0696464	0.0988095	0.0270201	0.0201364	0.0296851	0.0268055
BMP1	1967.5	0.169786	0.220426	0.215223	0.394339	0.0411239	0.0873953	0.0139137	0.0137383
BMP2	312.917	0.0320078	0.0423166	0.0577339	0.0935839	0.00838052	0.0226017	0.0131874	0.0168181
BMP2K	963.667	0.0430297	0.0694558	0.0633196	0.135961	0.00504811	0.0247342	0.016467	0.0145295
BMP4	1493.17	0.0756504	0.0559057	0.0956455	0.0961348	0.0103572	0.0202302	0.00892807	0.0108516
BMP5	153.417	0.0615021	0.0650232	0.0631878	0.213465	0.0199069	0.0455743	0.0100684	0.0479697
BMP6	317.083	0.0485685	0.11501	0.0504438	0.43153	0.0250095	0.0835425	0.0158106	0.0789548
BMP7	528.333	0.0408325	0.0727924	0.0597508	0.213071	0.0156364	0.0261628	0.0111964	0.0819309
BMP8B	373.5	0.0886603	0.12513	0.10308	0.337953	0.0193216	0.0437423	0.00721438	0.0345381
BMPR1A	1461	0.0445608	0.079434	0.0660097	0.185656	0.0102034	0.0192024	0.0118052	0.0116543
BMPR1B	999.167	0.0779462	0.141477	0.0926367	0.553603	0.0147207	0.0216853	0.00981735	0.195415
BMPR2	1651.58	0.0385018	0.0619151	0.0403091	0.113944	0.00156762	0.00286027	0.00355738	0.0316252
BMS1	5731.67	0.0232731	0.0259715	0.0296456	0.0513796	0.00159422	0.00819683	0.00256243	0.00619452
BNC2	197.167	0.0853765	0.194066	0.093986	0.497053	0.00505811	0.0415681	0.0232171	0.190971
BNIP1	604	0.0633169	0.0693142	0.096745	0.147444	0.0108054	0.03284	0.0196449	0.0218684
BNIP2	5095.67	0.0594964	0.0657366	0.0563743	0.0819957	0.00662337	0.0150563	0.00615889	0.00633476
BNIP3	1742.33	0.0645259	0.125585	0.13813	0.340049	0.00543047	0.0299651	0.0235886	0.0245497
BNIP3L	3221.17	0.0127357	0.0200568	0.0187934	0.0684057	0.00217383	0.00883931	0.00690328	0.0112776
BNIPL	9	0.590476	0.686508	1.06151	0.592593	0.200679	0.3974	0.361106	0.115648
BOC	177.667	0.142643	0.149739	0.191353	0.226886	0.00415734	0.0346851	0.0282506	0.0134183
BOD1	2300.92	0.143138	0.245323	0.219644	0.552267	0.0185367	0.103167	0.0152128	0.0675262
BOD1L1	2854.17	0.0595398	0.0627801	0.0718369	0.0937693	0.00574356	0.0131805	0.00598932	0.0105055
BOK	756.583	0.0503863	0.0659448	0.0905825	0.198804	0.0205869	0.0288614	0.0106545	0.0127413
BOLA1	454.667	0.032237	0.028556	0.0536999	0.0980009	0.00253364	0.0106282	0.00497453	0.029179
BOLA3	1840.75	0.0267596	0.0435149	0.0362464	0.102443	0.00726607	0.0188208	0.00861253	0.00850968
BOP1	4339.25	0.00753756	0.00642096	0.00905171	0.0191608	0.00270209	0.00117359	0.000708167	0.000637144
BORA	598.917	0.126431	0.204396	0.150736	0.553864	0.0133735	0.0844382	0.022706	0.115342
BPGM	1021.42	0.0637034	0.123576	0.0547785	0.158591	0.00234582	0.0248618	0.00874092	0.00954869
BPHL	650.25	0.0982995	0.35983	0.14197	0.55814	0.0128766	0.0950718	0.0225416	0.0406737
BPIFB1	21.5833	0.251208	0.242857	0.329591	0.199423	0.142246	0.168426	0.157041	0.0627726
BPNT1	1411.42	0.0224699	0.037536	0.0340505	0.0761735	0.00211924	0.0121665	0.00499462	0.010311
BPTF	3953.67	0.0431538	0.0455995	0.0467665	0.0740407	0.00721863	0.00657345	0.0072728	0.00196687
BRAF	809.083	0.0562569	0.055759	0.0640426	0.105642	0.00446792	0.0078085	0.00869085	0.0273214
BRAP	1640.17	0.0558724	0.0487777	0.0619567	0.0816455	0.00849022	0.013088	0.00936927	0.00699936
BRAT1	2195.83	0.175633	0.162273	0.217156	0.240368	0.0238857	0.0350912	0.0136379	0.0143284
BRCA1	3058.67	0.051789	0.0572226	0.0636402	0.0998402	0.00318988	0.0168499	0.0036801	0.0060713
BRCA2	996.917	0.0677644	0.0561946	0.0821177	0.0700069	0.00443472	0.0194705	0.0149501	0.0170669
BRCC3	2236	0.0306368	0.0476906	0.058074	0.0991827	0.00237218	0.0109368	0.00371271	0.0100298
BRD1	1037.25	0.24578	0.336208	0.303957	0.673795	0.0526949	0.102366	0.00779885	0.0493403
BRD2	8879.08	0.0834125	0.0738138	0.118319	0.117566	0.00118895	0.014532	0.00173171	0.00619231
BRD3	1625.08	0.0592841	0.0823064	0.0941617	0.233401	0.0133454	0.0216972	0.00988599	0.0107788
BRD4	2534.92	0.0440305	0.0448764	0.0520659	0.0943033	0.0033371	0.00779856	0.00764749	0.0097829
BRD7	4426.75	0.0365151	0.0538268	0.0404922	0.0760807	0.00771999	0.0164541	0.00174339	0.00706332
BRD8	3717.75	0.104154	0.108993	0.160731	0.220023	0.0110971	0.0290628	0.00275521	0.00825981
BRD9	1454.58	0.650516	0.696057	0.880444	1.09872	0.0319879	0.122123	0.0564472	0.0323127
BRF1	1164	0.0750665	0.0719687	0.0964036	0.145752	0.0177667	0.0307173	0.00561038	0.0234251
BRF2	777.75	0.0339224	0.0311645	0.0421215	0.0681554	0.0163968	0.0176473	0.00367033	0.00807577
BRI3	1862.92	0.105569	0.11988	0.182072	0.379078	0.0378329	0.0664802	0.0390611	0.00843587
BRI3BP	4998.58	0.00408333	0.00529219	0.00463602	0.0191688	0.000983027	0.00027311	0.00035757	0.00465268
BRICD5	118.167	0.0352305	0.0538735	0.0359029	0.065945	0.017968	0.022219	0.0343665	0.0288474
BRINP2	4.41667	0.222222	1.58333	0.12037	1.08889	0.19245	1.66458	0.125257	1.25447
BRIP1	1257.42	0.0979931	0.105736	0.104901	0.192522	0.00348071	0.0151882	0.0124692	0.0397238
BRIX1	3494.08	0.014346	0.0214959	0.0257781	0.0498834	0.00234422	0.00876932	0.00393273	0.00668799
BRK1	4965.75	0.0191362	0.0237243	0.0236567	0.0374921	0.00207149	0.00478636	0.00351931	0.00181037
BRMS1	3734.83	0.0343469	0.0396424	0.04473	0.0790031	0.00182701	0.00864952	0.00819259	0.00391779
BRMS1L	1374.92	0.045719	0.0808976	0.0698896	0.155247	0.00433765	0.0157779	0.00734423	0.00995704
BROX	1973.42	0.0430928	0.048798	0.0766298	0.0982611	0.0016821	0.00339387	0.00565915	0.00868457
BRPF1	1690.33	0.0576983	0.050124	0.0833828	0.101559	0.00459295	0.0189794	0.00248704	0.0133017
BRPF3	1843.92	0.0663887	0.0392478	0.0706597	0.0726789	0.0156567	0.0102803	0.00901007	0.00482745
BRSK1	260.75	0.229414	0.184346	0.252481	0.332253	0.0654712	0.0880179	0.0242526	0.0329192
BRSK2	360.75	0.155207	0.20023	0.251206	0.507164	0.0480407	0.072689	0.0164413	0.175302
BRWD1	1602.92	0.091399	0.094584	0.113604	0.157757	0.0122989	0.00896655	0.0139851	0.00982575
BRWD3	1397.33	0.0293603	0.0342018	0.0339176	0.0551175	0.00606934	0.00851908	0.00270932	0.0130756
BSDC1	1781.58	0.0234486	0.0355559	0.0383105	0.0583087	0.00698895	0.0134913	0.00448655	0.00823346
BSG	23890.5	0.0110048	0.0113358	0.0128801	0.0342626	0.00197591	0.000818233	0.000361622	0.00398132
BSN	75.3333	0.086299	0.147493	0.139136	0.143888	0.0303277	0.073481	0.0250868	0.0995193
BST1	348.417	0.0625018	0.0641833	0.121192	0.186978	0.0314079	0.0165091	0.040003	0.0238249
BTAF1	2497.25	0.0514366	0.0456923	0.0621672	0.0785928	0.00979653	0.00695906	0.00452093	0.00393587
BTBD1	4968.08	0.0242238	0.0309287	0.0398701	0.0714383	0.00280465	0.0107166	0.0104557	0.00406425
BTBD10	3135.67	0.019546	0.0377153	0.0439684	0.102119	0.00269926	0.0121215	0.00757549	0.0111258
BTBD11	1062.25	0.0476268	0.207311	0.0880931	0.879603	0.00167709	0.0128816	0.00404921	0.273928
BTBD16	9.83333	1.00741	2.95385	2.20635	5	0.28896	1.83309	0.785835	2.29129
BTBD19	36.9167	3.32971	7.1944	5.1219	7.77559	0.52651	0.775602	1.97545	1.54107
BTBD2	1519.5	0.0577598	0.0762176	0.145931	0.204152	0.0177722	0.0231948	0.0178868	0.0125475
BTBD3	2603.25	0.0178248	0.0205868	0.0239497	0.0463907	0.00240642	0.00931761	0.00268414	0.0110822
BTBD6	1899.83	0.0040108	0.00499211	0.00440922	0.00596738	0.000435514	0.00112851	0.000558849	0.00225339
BTBD7	1633.42	0.150423	0.203801	0.161245	0.23705	0.00892667	0.0210821	0.0152969	0.0237132
BTBD8	20.3333	0.212632	0.332222	0.486742	0.439665	0.149312	0.157421	0.286711	0.177818
BTBD9	246.167	0.0366952	0.859886	0.0519165	1.24493	0.00578029	0.196141	0.00597515	0.561948
BTC	94.9167	0.409171	0.461714	0.408733	0.646091	0.101113	0.122834	0.0634443	0.0356389
BTD	512.667	0.123143	0.104858	0.121105	0.155019	0.00738077	0.0155889	0.0105734	0.0204213
BTF3	27510.2	0.0073364	0.0140026	0.0116272	0.0212266	0.000640153	0.00425247	0.0011644	0.0022499
BTF3L4	1544.42	0.00915248	0.0116246	0.0125153	0.0255096	0.00270256	0.00271416	0.00425365	0.00958764
BTG2	4593.33	0.022137	0.0224108	0.0362466	0.0427586	0.0100671	0.00321674	0.0119983	0.000861156
BTG3	1771	0.0606947	0.0798105	0.0710785	0.147915	0.00882271	0.0246288	0.01027	0.0177065
BTN2A1	1489.67	0.180701	0.175344	0.255841	0.273399	0.0587544	0.0755701	0.00209562	0.028168
BTN2A2	480.333	0.0304854	0.0375225	0.0426083	0.0613216	0.0096636	0.0115988	0.00383253	0.0085939
BTN3A1	415.917	0.0862411	0.135176	0.130525	0.23939	0.0378851	0.0673236	0.0289805	0.03706
BTN3A2	316.25	0.156609	0.131385	0.162253	0.209786	0.0288529	0.029785	0.0334342	0.0112611
BTN3A3	98.3333	0.183895	0.253159	0.233152	0.525656	0.0263978	0.10969	0.0132172	0.0362798
BTNL9	316.833	1.04084	0.97639	1.24513	1.37477	0.268529	0.287206	0.0759968	0.0706283
BTRC	1014.17	0.025574	0.0476734	0.0275208	0.121793	0.00549562	0.0156512	0.00231366	0.0550479
BUB1	3702.08	0.0391453	0.0547022	0.0490184	0.0815673	0.00377326	0.00839565	0.00928839	0.00631188
BUB3	9036.33	0.024116	0.0330535	0.0540314	0.0877248	0.0022317	0.00920508	0.00850324	0.00301063
BUD13	697.417	0.0719486	0.0763334	0.0961569	0.199964	0.0123736	0.0305013	0.0268695	0.0400429
BUD31	3224	0.0343323	0.0513607	0.0512258	0.118397	0.00488996	0.00461917	0.0115018	0.0157787
BVES	531.167	0.0182577	0.0168239	0.0216318	0.0378597	0.00414091	0.00829382	0.0131652	0.0105592
BYSL	2488.92	0.0303454	0.0380169	0.060216	0.0699075	0.00652705	0.0140553	0.0126302	0.00642839
BZW1	10385.4	0.00777411	0.00951854	0.0104861	0.025745	0.00118475	0.00303311	0.000892088	0.0004663
BZW2	4844.92	0.0250204	0.0392302	0.035996	0.087463	0.00278999	0.0119038	0.00526196	0.000744343
C10orf10	16.75	0	0.0362745	0.0434174	0.133378	0	0.0317229	0.0381251	0.13245
C10orf111	13.8333	0	0.037037	0.0499109	0.125128	0	0.06415	0.0461052	0.0311641
C10orf118	1126	0.0273067	0.0311591	0.0377564	0.0745387	0.0048692	0.0120374	0.00416523	0.00645349
C10orf12	377	0	0	0	0	0	0	0	0
C10orf137	1393.42	0.157935	0.15834	0.238131	0.29554	0.0126136	0.0583455	0.0230479	0.0370915
C10orf2	2843.83	0.195291	0.176929	0.186209	0.189507	0.00526376	0.000444529	0.016793	0.00734105
C10orf35	984.75	0.0515538	0.0594167	0.0786075	0.0965096	0.0113677	0.0140322	0.00403752	0.00746337
C10orf54	1600.08	0.0461719	0.0749217	0.049804	0.127698	0.0059842	0.0374734	0.00122744	0.0102495
C10orf55	28.25	0.0967577	0.200128	0.100854	0.172925	0.0966599	0.0432095	0.02268	0.0818847
C10orf76	808.917	0.0499839	0.08783	0.0782537	0.175228	0.00410169	0.0262514	0.00780382	0.0284577
C10orf88	785.667	0.308562	0.316072	0.44195	0.426258	0.0259927	0.106634	0.023149	0.0135216
C10orf90	30.5	0.160361	0.248925	0.312972	0.430569	0.0516627	0.151616	0.114308	0.216055
C10orf91	287.917	0.282477	0.243549	0.318659	0.34876	0.0654291	0.0485812	0.0147237	0.0675943
C11orf1	627.083	0.029146	0.033944	0.0272583	0.0317309	0.0047707	0.00136134	0.00485541	0.00714947
C11orf24	3733.17	0.0396809	0.0590943	0.0632836	0.116778	0.010948	0.0229055	0.00666455	0.0125402
C11orf30	1269.5	0.0815296	0.0846232	0.0860751	0.134279	0.00755511	0.0158218	0.00820724	0.0201323
C11orf35	151	1.07711	0.993234	1.26124	1.43497	0.0331478	0.303896	0.0744394	0.0448613
C11orf45	357.667	0.0206591	0.0303754	0.0448148	0.0814242	0.00993895	0.00808931	0.000747676	0.00432734
C11orf49	844.167	0.116567	0.391129	0.113288	0.630064	0.00945279	0.063224	0.0148798	0.201259
C11orf54	1089.83	0.0728599	0.132145	0.0969419	0.273791	0.0128429	0.0351304	0.0186661	0.0219283
C11orf57	1355.75	0.0139977	0.0140928	0.0178131	0.0300587	0.00350854	0.00212486	0.00137136	0.0111523
C11orf58	7751.17	0.0522313	0.0611911	0.0654929	0.13479	0.00125558	0.021149	0.00797796	0.00245162
C11orf63	206.167	0.381318	0.528708	0.523833	0.698287	0.0134294	0.0382637	0.0351651	0.0821923
C11orf68	1461.17	0.0190922	0.0100996	0.0251579	0.0148085	0.00605368	0.00388179	0.00283281	0.00272101
C11orf70	121	0.249214	0.433005	0.348622	0.740392	0.0236483	0.0913907	0.136318	0.116912
C11orf71	63.4167	2.65014	2.26503	2.60875	3.60574	0.304244	0.742377	0.430751	0.478733
C11orf73	1148.25	0.0747459	0.151592	0.10583	0.267016	0.0103956	0.0194789	0.0218782	0.0324299
C11orf74	459.75	0.0609449	0.0792558	0.0760821	0.12061	0.00799737	0.0260799	0.0151169	0.0211778
C11orf80	360.583	0.644085	1.26911	0.875907	1.71756	0.117369	0.283391	0.0922499	0.19735
C11orf82	3103.25	0.0223946	0.033754	0.0263298	0.0722763	0.00229861	0.00963211	0.00538403	0.00298792
C11orf83	1317.5	0.016395	0.0148344	0.0260073	0.0174754	0.00661511	0.00465065	0.00484873	0.00358265
C11orf84	1489.33	0.126107	0.128881	0.192346	0.279954	0.0317143	0.0845072	0.0250472	0.0134013
C11orf86	238.333	0.115583	0.0954954	0.117169	0.128337	0.0128835	0.031446	0.0148167	0.0256178
C12orf10	2152.08	0.0449375	0.0754613	0.0928328	0.246902	0.00683335	0.0201119	0.0074959	0.0297304
C12orf23	2151.25	0.0326284	0.0406824	0.0491556	0.0981491	0.000869015	0.00770291	0.0114596	0.00343981
C12orf29	1110.08	0.107982	0.138919	0.148501	0.257973	0.0289144	0.0413018	0.026478	0.039377
C12orf36	44.8333	0.191417	0.206392	0.18808	0.223207	0.0820453	0.186018	0.0251265	0.117159
C12orf39	183.5	0.0617292	0.0706301	0.0988636	0.212486	0.013875	0.00558442	0.0051974	0.082892
C12orf4	842.75	0.0518158	0.0885004	0.0879583	0.165559	0.00874583	0.033257	0.00220277	0.0470179
C12orf43	1102.33	0.0188974	0.036924	0.0355889	0.0728527	0.00532505	0.00685691	0.00261777	0.00322979
C12orf44	2627.33	0.020982	0.0229461	0.0373293	0.050234	0.00653055	0.00536045	0.00275524	0.000842517
C12orf45	1509.33	0.443669	0.454884	0.546207	0.492641	0.0605556	0.0272706	0.166691	0.0210005
C12orf49	1990.75	0.0145125	0.0206035	0.0120813	0.0294859	0.00316804	0.0072329	0.00395747	0.00302125
C12orf5	3173.67	0.0332109	0.0505039	0.0595483	0.135223	0.0031822	0.0220792	0.0135303	0.0107032
C12orf52	1453.83	0.0198129	0.0160764	0.0197498	0.0297647	0.00254234	0.00408762	0.00205315	0.00682932
C12orf55	17.6667	0.579513	0.654762	0.716239	1.30983	0.105268	0.246621	0.249145	0.887684
C12orf57	3316.67	0.0141335	0.0212352	0.0187212	0.0624542	0.00295075	0.00802762	0.00200216	0.00791175
C12orf60	81.0833	0.464888	0.310555	0.944773	0.510869	0.0720114	0.127134	0.0488699	0.149726
C12orf61	25	0	0	0	0	0	0	0	0
C12orf65	803.083	0.10391	0.131531	0.118722	0.242855	0.0120268	0.0122452	0.021155	0.0144856
C12orf66	636.5	0.411872	0.489566	0.48575	0.491756	0.0501514	0.0924803	0.027976	0.0354633
C12orf68	356.25	0	0	0	0	0	0	0	0
C12orf73	572.333	0.253123	0.273534	0.509064	0.482528	0.0687397	0.0940913	0.0733985	0.0209207
C12orf75	2105.08	0.0273628	0.0426047	0.0402607	0.0892434	0.00713381	0.0182802	0.00261003	0.0184186
C12orf76	331.583	0.291761	0.446379	0.563523	0.774657	0.0744197	0.203223	0.058805	0.0769202
C12orf79	12.6667	4.53937	9	5.22879	27	1.68818	2.4037	0.832704	17.8168
C14orf1	2030.08	0.0371485	0.0366944	0.036314	0.0630662	0.00146395	0.0104179	0.00398164	0.00150207
C14orf105	212.75	0.945793	1.01839	1.45832	1.87008	0.095521	0.108118	0.421836	0.736549
C14orf119	3339.58	0.0359038	0.0380021	0.0579425	0.0820161	0.0012843	0.00768972	0.0113191	0.00479155
C14orf132	316.5	0.0193151	0.0771189	0.0380374	0.345717	0.00715181	0.0516056	0.0136157	0.0492229
C14orf142	518.833	0.0392635	0.0383101	0.0577033	0.097021	0.00690158	0.0120712	0.0132198	0.00510276
C14orf159	521.667	0.340958	0.632654	0.437906	1.00981	0.0215755	0.285572	0.0690093	0.0725203
C14orf166	7710.5	0.0110497	0.0171235	0.0185092	0.0315332	0.000635483	0.00691661	0.00288024	0.00167532
C14orf182	32.6667	17.5388	17.6253	19.7833	16.5449	3.07513	1.92855	8.90314	2.287
C14orf2	4746.83	0.015544	0.0243515	0.0197735	0.0388335	0.00292558	0.00842393	0.00168714	0.00493893
C14orf28	232.583	0.140836	0.308677	0.227712	0.84745	0.0290592	0.095279	0.0673176	0.0064067
C14orf37	15.9167	73.8188	161.599	72.1738	139.088	29.7233	52.9917	7.79099	30.9081
C14orf79	1003.33	0.211298	0.106694	0.199015	0.140308	0.0309007	0.0317355	0.0122303	0.0174028
C14orf93	288.917	0.127704	0.163762	0.213538	0.558483	0.0285555	0.0596864	0.0352466	0.0897909
C15orf37	94	0	0	0	0	0	0	0	0
C15orf38-AP3S2	7.83333	150.983	174.201	181.328	207.111	83.8472	118.131	55.6953	87.0723
C15orf39	2539.33	0.0206683	0.0143976	0.0255334	0.0219216	0.00578275	0.00398131	0.00291268	0.00436913
C15orf40	817	0.396877	0.368477	0.624722	0.76679	0.0406929	0.0847125	0.031222	0.0222598
C15orf41	499.25	0.0818897	0.120212	0.08896	0.292599	0.0112249	0.029006	0.00256124	0.0557399
C15orf48	231.5	0.0378568	0.0656759	0.025795	0.0601049	0.0066196	0.0337699	0.00387864	0.0226166
C15orf52	715.917	0.0575111	0.0870573	0.121899	0.164207	0.00403023	0.00988743	0.0321219	0.00955899
C15orf57	393.667	0.192081	0.195629	0.295709	0.448252	0.00176094	0.069559	0.0162957	0.0581411
C15orf59	130.667	0.0191915	0.0384656	0.0613862	0.0527499	0.0169789	0.0171038	0.0504943	0.0192724
C15orf61	397.25	0.159362	0.200848	0.204319	0.251461	0.0309176	0.120133	0.0215094	0.0172205
C15orf65	102.833	0.0547813	0.0389651	0.0558336	0.191334	0.0208854	0.0133671	0.032008	0.0358791
C16orf13	1057.83	0.227616	0.257852	0.487046	0.386001	0.0337197	0.0385536	0.0460356	0.0416585
C16orf46	115.333	1.02148	1.09595	1.08621	1.13136	0.208406	0.171875	0.229243	0.138698
C16orf52	550.917	0.21964	0.311729	0.275949	0.394106	0.0096792	0.0226389	0.0134233	0.0302231
C16orf58	3005.17	0.0528281	0.0623365	0.0926802	0.113575	0.00138687	0.0182544	0.00220388	0.0106142
C16orf59	813.333	0.11582	0.108513	0.169219	0.158462	0.0346104	0.0356531	0.025795	0.00761249
C16orf62	2473.33	0.153301	0.232094	0.163748	0.358636	0.0139593	0.025827	0.0161939	0.0181722
C16orf70	1668.33	0.106027	0.115425	0.140973	0.262674	0.0133927	0.0349153	0.0123686	0.0225293
C16orf71	23.9167	0.484432	0.588682	0.63141	0.597884	0.0589434	0.144432	0.222266	0.483107
C16orf72	1948.58	0.980082	1.16635	1.21718	1.50931	0.0393095	0.19645	0.0530414	0.0293514
C16orf74	255	0.211679	0.287943	0.372214	1.07296	0.0945585	0.156781	0.0459385	0.106139
C16orf80	1799.5	0.0292832	0.0388691	0.0452305	0.0936243	0.000709376	0.00883356	0.00607598	0.0042656
C16orf87	824.333	0.0255513	0.0149861	0.0376899	0.0465086	0.00708481	0.0024882	0.00177203	0.0103306
C16orf91	940.667	0.0049997	0.0109738	0.00363652	0.016503	0.000567286	0.00679005	0.00306355	0.00434333
C16orf93	102	0.505198	0.469742	0.718344	0.59088	0.10398	0.0970468	0.0366928	0.0428244
C17orf100	154.75	0	0	0	0	0	0	0	0
C17orf103	379.583	0.00583854	0.013734	0.0272411	0.0645223	0.00506072	0.00571565	0.0106503	0.0335218
C17orf104	1020.25	0.052739	0.0530882	0.0897021	0.11622	0.00836553	0.00700637	0.0303232	0.00362624
C17orf105	4.16667	0	0	0.166667	0.554113	0	0	0.288675	0.454793
C17orf107	29.1667	0	0.014666	0	0.00617284	0	0.0129243	0	0.0106917
C17orf50	6	0	0.166667	0.0787037	0	0	0.288675	0.0685123	0
C17orf51	1316.42	0.0114559	0.00667047	0.0151595	0.0279333	0.00158917	0.00266608	0.00570158	0.00231698
C17orf53	822.75	0.127745	0.13513	0.175055	0.245863	0.0272367	0.0398448	0.0259682	0.0311167
C17orf58	864.917	0.0586879	0.0334473	0.0714924	0.0542265	0.0115145	0.00928542	0.0126035	0.00322539
C17orf59	252.75	0	0	0	0	0	0	0	0
C17orf62	1939.08	0.174503	0.234539	0.316869	0.534481	0.0493957	0.0917945	0.0525978	0.0354095
C17orf67	55.6667	7.18313	6.24205	6.24773	6.13322	1.04114	2.148	0.374744	0.948814
C17orf70	1143	0.0867976	0.0989781	0.0996011	0.138935	0.00576216	0.028504	0.00388228	0.022667
C17orf72	45.5	0.0385503	0.0502022	0.0676592	0.0505051	0.0201713	0.0155887	0.0308894	0.0462886
C17orf75	1037.92	0.326644	0.295032	0.495938	0.594185	0.0219074	0.07964	0.0814539	0.0522994
C17orf80	2538.25	0.0758559	0.106303	0.0882845	0.121258	0.0125164	0.0244372	0.0142868	0.00775954
C17orf85	1818.83	0.273993	0.247509	0.34874	0.310207	0.0178581	0.0570963	0.00840228	0.0180353
C17orf89	1792.33	0.0577352	0.0610987	0.0738389	0.0867115	0.00808902	0.00725618	0.00716381	0.0112949
C17orf96	801.833	0	0	0	0	0	0	0	0
C17orf97	130.75	0.0586379	0.085759	0.17007	0.272354	0.0204661	0.0312572	0.0175348	0.051435
C18orf21	743.167	0.0610396	0.0566505	0.0895598	0.127274	0.0105885	0.0213651	0.0303121	0.0108255
C18orf25	1649	0.0195177	0.0368819	0.021788	0.0608299	0.0043048	0.0156704	0.00493738	0.0025518
C18orf54	541.667	0.199295	0.178938	0.200187	0.284737	0.0192609	0.0161822	0.0410927	0.0405664
C18orf56	110.083	0.325521	0.622377	0.458568	1.42561	0.0989241	0.222232	0.041796	0.191496
C18orf8	986.5	0.118466	0.102991	0.160439	0.215259	0.0171268	0.0302633	0.0111499	0.0210284
C19orf10	2709.92	0.0171538	0.0152615	0.0211859	0.0255433	0.00152508	0.00340373	0.00363675	0.00192671
C19orf12	1816	0.143895	0.179383	0.255706	0.426432	0.0281231	0.072363	0.0593646	0.0223881
C19orf24	1097.08	0.0554174	0.063472	0.0743948	0.100015	0.0144211	0.0112908	0.00593237	0.00615417
C19orf25	576.25	0.11066	0.0794416	0.168213	0.245596	0.0160938	0.0337786	0.011328	0.0150455
C19orf26	57.0833	0.322245	0.258116	0.347392	0.463388	0.0809477	0.0849935	0.0469969	0.0934306
C19orf38	5.33333	2.04167	1.21282	1.95	3.11111	1.69712	0.586148	0.926013	1.2057
C19orf40	967	0.0293881	0.0328113	0.0599608	0.0551403	0.00245886	0.00229945	0.0109728	0.0107891
C19orf43	2145.42	0.0746185	0.0811583	0.172954	0.232385	0.00164963	0.0350601	0.0237418	0.0104122
C19orf44	285.667	0.185699	0.20356	0.270582	0.422349	0.0561537	0.0902112	0.0209507	0.0755563
C19orf45	7.5	0.824074	0.815476	1.3402	1.2619	0.366765	0.377261	1.31442	0.250849
C19orf47	1144.5	0.0499322	0.060604	0.0422243	0.115288	0.0086763	0.0133556	0.0117013	0.0242394
C19orf48	9341.08	0.0342451	0.0344538	0.0442347	0.0715636	0.00874104	0.0144959	0.00382468	0.00960858
C19orf52	461.583	0.251639	0.227336	0.245925	0.376233	0.0465279	0.0373801	0.0343193	0.0260839
C19orf53	2644.33	0.00854456	0.0158912	0.0119508	0.0266517	0.0017071	0.00469703	0.00345714	0.00300373
C19orf54	804.25	0.28132	0.287179	0.312769	0.430483	0.0204193	0.0259662	0.0320637	0.0318379
C19orf55	619.25	1.78026	1.7219	1.92657	1.81859	0.0390004	0.00613574	0.0777096	0.0607053
C19orf57	23.4167	0.396686	0.336538	0.638923	0.740447	0.160268	0.252758	0.164505	0.382486
C19orf60	413.5	0.544748	0.485963	0.748895	0.743116	0.149975	0.122867	0.0897055	0.0477811
C19orf66	549.167	0.0595938	0.0448751	0.0620624	0.105359	0.00650576	0.0122929	0.00952085	0.00623041
C19orf70	1074.17	0.0188233	0.0323626	0.0182892	0.0406179	0.00628412	0.00927368	0.00617341	0.00795693
C19orf73	40.0833	0	0	0	0	0	0	0	0
C19orf81	15.8333	1.69017	1.52753	2.69312	2.51667	0.291442	0.31427	0.1568	0.448144
C19orf82	57.25	0.13312	0.226132	0.278957	0.50134	0.0396522	0.0609256	0.124812	0.176421
C1D	826.583	0.0536908	0.0866516	0.081578	0.235248	0.0167109	0.0344166	0.0313154	0.0593786
C1GALT1	2020.83	0.0510921	0.0616619	0.0558611	0.106661	0.00956023	0.0142958	0.00734407	0.0240093
C1GALT1C1	1141.17	0.00875807	0.0191745	0.0128749	0.0449302	0.00134226	0.00636578	0.00206686	0.00211945
C1orf106	2063.33	0.108339	0.0893433	0.166723	0.180825	0.0207934	0.0329737	0.0246044	0.00201951
C1orf109	1647.33	0.111193	0.0965353	0.155644	0.203923	0.00978034	0.0365804	0.0172065	0.0119811
C1orf112	936.5	0.088579	0.132829	0.13198	0.221131	0.00855851	0.0358035	0.014524	0.00910923
C1orf115	1074	0.00138747	0.00165443	0.00395048	0.0104098	0.000436029	0.00171014	0.00061943	0.00289593
C1orf116	1560.08	0.0380886	0.0262863	0.0519795	0.0766391	0.00700927	0.0108567	0.00300692	0.00556377
C1orf122	1203	0.00294049	0.00239934	0.00215366	0.0038922	0.0010151	0.000782486	0.00187365	0.00229288
C1orf123	1104.5	0.133151	0.137932	0.197379	0.256703	0.0105826	0.0394838	0.031869	0.0181947
C1orf131	814.167	0.0506358	0.0854406	0.0749237	0.17357	0.00778987	0.0264574	0.0183409	0.0476203
C1orf145	8.08333	4.24848	6.35714	8.77778	10.5833	0.64085	2.94421	4.57752	5.56963
C1orf159	342.583	0.488481	0.704006	0.52532	1.17475	0.0964666	0.233509	0.0539286	0.0676754
C1orf174	1037.58	0.132596	0.142397	0.174532	0.228591	0.0170305	0.0125638	0.0335801	0.0284868
C1orf198	1964	0.0113811	0.0113108	0.011912	0.0311192	0.00293736	0.00154991	0.00207209	0.0033212
C1orf204	25.25	1.03146	1.82303	1.30159	2.38936	0.372777	1.06998	0.239488	0.335749
C1orf21	158.25	0.0374134	0.148033	0.0253661	0.378205	0.0283098	0.0787572	0.0163405	0.0420349
C1orf213	32.8333	2.05952	2.23928	3.24008	2.98111	0.484891	0.209737	1.2409	0.687521
C1orf216	824.083	0.0305505	0.0309688	0.0429731	0.0501276	0.00715961	0.00787045	0.00123946	0.0109853
C1orf228	11.25	1.18611	4.22024	2.0053	6.6369	0.221161	2.54653	0.178613	2.31512
C1orf233	353.333	0	0	0	0	0	0	0	0
C1orf27	1804.17	0.0608188	0.0831177	0.0875284	0.145624	0.00939922	0.0218242	0.00540543	0.0271771
C1orf35	835.75	0.0466057	0.0572729	0.0750797	0.198372	0.00162019	0.0142468	0.0194468	0.0552114
C1orf43	10726	0.0142562	0.0155146	0.0196568	0.0313397	0.00233848	0.00602638	0.0020345	0.00217146
C1orf50	189.583	1.03128	0.736172	1.35675	1.16287	0.131503	0.119217	0.245669	0.130302
C1orf52	383.917	0.682351	0.937158	0.75807	1.79882	0.0481644	0.19223	0.0191974	0.214561
C1orf53	121.833	0.127076	0.109919	0.208539	0.273146	0.0343772	0.0507373	0.0842821	0.0182125
C1orf56	349	0.2347	0.243706	0.206104	0.363733	0.0216046	0.0449419	0.0295151	0.0297333
C1orf61	10.3333	3.08148	5.03472	6.03889	9.84436	2.70184	2.34598	3.27687	3.66711
C1orf63	730.25	0.842443	0.98457	1.18127	0.842866	0.14067	0.278961	0.10438	0.0993867
C1orf74	281.917	0.00884964	0.00367257	0.0122623	0.00633157	0.00571867	0.00183386	0.0121957	0.00804527
C1orf85	1560.25	0.0951381	0.130583	0.123186	0.183464	0.00835814	0.0230408	0.00426218	0.0173367
C1orf86	550.75	0.629319	0.633787	0.640038	0.82965	0.0628723	0.0497596	0.0514939	0.0972732
C1QBP	13496.9	0.0132255	0.0190353	0.0188895	0.031864	0.00108351	0.0047849	0.000418429	0.00140935
C1QL1	333.083	0.075836	0.0836401	0.0943888	0.215405	0.0202984	0.0355438	0.0215775	0.0492946
C1QL4	178.583	0	0.00426372	0.010559	0.0194208	0	0.0050914	0.00927527	0.0131524
C1QTNF1	651.333	0.0672959	0.145025	0.0838846	0.287746	0.0229579	0.0331734	0.0121401	0.0138635
C1QTNF2	10.1667	0	0.111111	0.175926	0.198889	0	0.101835	0.0699059	0.232387
C1QTNF6	651.583	0.113217	0.49949	0.204577	1.18883	0.0139923	0.166038	0.0203503	0.0366503
C1RL	1253.92	0.298406	0.415021	0.424222	0.752875	0.0737827	0.150237	0.015999	0.0967846
C1S	1989.67	0.0725042	0.0643793	0.10907	0.168078	0.0158344	0.0176099	0.0188681	0.0209075
C2	5.08333	1.26407	3.45926	6.11111	15.4167	0.230984	2.45617	2.98763	5.7027
C20orf112	782.333	0.18742	0.324056	0.266772	0.663704	0.0111891	0.0174828	0.0502507	0.0643758
C20orf194	382.667	0.197445	0.266978	0.259284	0.52518	0.00971469	0.082515	0.053424	0.0766543
C20orf196	172.5	0.178851	0.190862	0.228119	0.615841	0.0323319	0.032302	0.0137685	0.332702
C20orf27	3462.67	0.0464537	0.0675723	0.0826984	0.136219	0.00536855	0.0136986	0.00827773	0.00298355
C20orf96	706.917	0.241407	0.290846	0.38522	0.640797	0.00627656	0.076765	0.0442022	0.0402552
C21orf119	251.167	0	0	0	0	0	0	0	0
C21orf2	198.417	0.640869	0.625782	0.98817	0.992691	0.22569	0.145591	0.106526	0.0749768
C21orf33	1830.83	0.169649	0.220873	0.255162	0.647848	0.0537825	0.0743172	0.0146468	0.0453489
C21orf58	402.583	1.09579	0.91372	1.06788	0.916081	0.0917804	0.0486774	0.0963455	0.0897244
C21orf67	216.333	0.755408	0.462916	0.748092	0.374103	0.100934	0.00501933	0.0316938	0.0334354
C21orf90	63.9167	0.379426	0.374421	0.293541	0.430832	0.0817245	0.039633	0.0428103	0.0876257
C21orf91	380.5	0.037002	0.033428	0.0548903	0.161402	0.0148458	0.0147366	0.0164283	0.0283846
C22orf23	28.3333	0.10509	0.0718949	0.0325123	0.174878	0.0922029	0.0622792	0.0346512	0.185559
C22orf26	19.1667	0.0833333	0.0224467	0	0.0347222	0.144338	0.0197288	0	0.0318234
C22orf46	1028.67	0.0835581	0.0638255	0.077131	0.0714064	0.00950544	0.0137598	0.00366779	0.0095403
C2CD2	653	0.250534	0.350752	0.234855	0.506895	0.0931558	0.105074	0.0252655	0.080675
C2CD2L	432.667	0.125935	0.122466	0.161126	0.177051	0.0116222	0.0236804	0.0174208	0.025541
C2CD3	1921.08	0.416854	0.442632	0.424451	0.541376	0.0200029	0.0430223	0.0262426	0.0237876
C2CD4C	29.5	0.017094	0	0.0208333	0.025641	0.0296077	0	0.0360844	0.0444116
C2CD5	1694.67	0.0700907	0.0975028	0.0877346	0.153632	0.00683963	0.0399909	0.014192	0.0230189
C2orf27A	13.5833	14.387	11.3038	21.6364	20.0962	6.43795	1.84886	14.253	17.5849
C2orf42	336.25	0.0683029	0.110709	0.112481	0.253164	0.0133004	0.0505515	0.00697317	0.0640219
C2orf43	1282.33	0.0661209	0.0988023	0.0923798	0.185499	0.00429777	0.0329844	0.0145331	0.0171365
C2orf44	1283.92	0.0283917	0.0251993	0.0335684	0.0592189	0.00527802	0.00548424	0.00742777	0.0136122
C2orf47	954.333	0.11552	0.110697	0.141874	0.151736	0.0303675	0.0320788	0.0116768	0.047475
C2orf48	22.8333	7.42775	13.6397	8.96254	40.1407	2.35441	3.18078	1.63103	21.4859
C2orf49	989.25	0.0277112	0.0278943	0.0443679	0.0784643	0.00449368	0.00540117	0.00527048	0.0144907
C2orf50	6.5	0.31746	0.256614	0.185185	0.444444	0.334465	0.0665595	0.169725	0.419435
C2orf68	939.083	0.0419548	0.048466	0.0728542	0.109151	0.00441121	0.0146864	0.0151478	0.01713
C2orf69	849.333	0.0383289	0.0403032	0.0536202	0.127185	0.00350445	0.00444332	0.00845359	0.0472718
C2orf70	10.1667	1.02857	2.17424	2.31111	7.6	0.54735	0.833437	1.05216	3.14325
C2orf72	438.167	0.0521244	0.0994987	0.125492	0.232249	0.00918302	0.0706776	0.0405382	0.0084567
C2orf76	195.75	0.260139	0.352285	0.36496	0.820563	0.0261583	0.0795015	0.0804272	0.0892038
C2orf81	224.917	0.888308	0.623512	1.06848	0.64478	0.037351	0.0953109	0.193093	0.029718
C2orf82	15.4167	33.8897	31.2821	19.9929	40.0198	12.7722	4.39226	3.45127	18.3277
C2orf88	206.833	22.4949	0.245792	7.6317	0.335134	14.1729	0.0425318	1.81259	0.069461
C3	2569.25	0.016175	0.0399551	0.0300784	0.0582065	0.00203387	0.0102721	0.00140362	0.00142505
C3orf14	830.833	0.0210718	0.0496735	0.0346038	0.0663797	0.00247565	0.0155467	0.00366697	0.0100192
C3orf17	2665	0.080618	0.110851	0.127961	0.220153	0.00842778	0.0470463	0.0156681	0.0123517
C3orf18	213.333	0.148817	0.137295	0.190203	0.286462	0.0131991	0.0356191	0.0272287	0.0414111
C3orf33	650.25	0.114918	0.189726	0.195403	0.407635	0.0263117	0.0531778	0.0258709	0.016359
C3orf35	12	1.23855	1.93478	1.53571	3.3925	0.610447	0.600488	0.259458	1.12384
C3orf38	1173.17	0.0548499	0.0617496	0.0933678	0.190685	0.0117918	0.0104245	0.0136677	0.0285099
C3orf52	726.333	0.320057	0.284522	0.418373	0.595179	0.0605269	0.137974	0.0765273	0.0554399
C3orf55	139.333	0.521057	0.507075	0.551552	0.61595	0.0688344	0.109001	0.0272036	0.144291
C3orf58	676.25	0.0169151	0.0264362	0.019584	0.0624306	0.00762134	0.0189163	0.00484258	0.00880415
C3orf62	195	0.112373	0.0777137	0.11749	0.0777299	0.0566094	0.0468246	0.0408061	0.0282659
C3orf67	135.75	0.602787	1.04533	0.772032	1.13795	0.0469509	0.131837	0.141959	0.0713411
C3orf72	68.1667	0.197475	0.250851	0.168867	0.287538	0.219202	0.0938089	0.0535707	0.0109815
C4A	8.33333	0.030303	0.171016	0.114286	0.133333	0.0524864	0.124998	0.103016	0.057735
C4BPA	72.8333	0.0650516	0.0760179	0.0927611	0.149457	0.033265	0.0584191	0.0496713	0.0329466
C4BPB	13.3333	0.0666667	0.388889	0.395003	1.4325	0.11547	0.419435	0.17044	0.606357
C4orf21	348.417	0.207629	0.205901	0.231669	0.312502	0.020794	0.0405695	0.0264049	0.0567862
C4orf27	912.333	0.0310461	0.0555817	0.0648604	0.143255	0.00345444	0.0188852	0.0127041	0.0319744
C4orf29	294.5	0.386267	0.436885	0.45038	0.632988	0.0462973	0.0692539	0.021225	0.0824788
C4orf3	1445.92	0.00153165	0.00594444	0.00401313	0.0182941	0.00098251	0.00320872	0.00183562	0.00309684
C4orf32	309	0.0368365	0.0578862	0.0496579	0.171563	0.00705892	0.023466	0.00212705	0.0229726
C4orf33	217.167	0.12056	0.157766	0.195851	0.303537	0.00772909	0.0490881	0.0764851	0.046738
C4orf36	82.6667	1.7394	1.50388	1.99263	3.95245	0.82281	0.499604	0.14215	0.151272
C4orf46	955.917	0.0225091	0.0149148	0.0368261	0.0279829	0.00417995	0.00909793	0.00963132	0.0129581
C4orf48	129.75	0.0453902	0.0948636	0.0739801	0.0892832	0.00306382	0.0473063	0.0254175	0.0236678
C5	821.167	0.0720661	0.101543	0.0830444	0.138749	0.00676975	0.0301791	0.0110131	0.0380992
C5AR1	76.5	0.819739	2.5172	0.402307	1.82082	0.113216	0.819956	0.116905	0.411432
C5AR2	59.5	0.037037	0.10866	0.0932397	0.222628	0.06415	0.0222396	0.018722	0.0232874
C5orf15	2878.33	0.0580565	0.0983287	0.0840406	0.291856	0.00932103	0.0401075	0.00955283	0.0385831
C5orf22	1638.92	0.0422841	0.0447025	0.100877	0.117252	0.00909685	0.00532902	0.00449088	0.00453446
C5orf28	764.833	0.213929	0.323121	0.263081	0.61154	0.0231495	0.0584142	0.0431988	0.0329702
C5orf30	1103.67	0.127888	0.142297	0.196067	0.309602	0.00520346	0.0633118	0.0282998	0.0198373
C5orf34	524.75	0.268642	0.341641	0.354779	0.797454	0.0315943	0.12291	0.0648258	0.110958
C5orf38	77.1667	0.0722322	0.105693	0.08054	0.0816932	0.0276346	0.0673892	0.0410801	0.0654183
C5orf42	1160.92	0.053109	0.0607522	0.0685677	0.0813314	0.00353684	0.00951585	0.0116419	0.00780739
C5orf45	1273.83	0.424304	0.530664	0.378293	0.444576	0.0501966	0.097205	0.0217678	0.0252129
C5orf51	2486.58	0.0190595	0.0211753	0.0274666	0.0352592	0.00470571	0.00657996	0.0016585	0.00564738
C5orf54	158	0.198606	0.332799	0.485033	0.723258	0.0612406	0.133835	0.0489097	0.104893
C5orf55	142.167	0	0	0	0	0	0	0	0
C5orf56	24.0833	1.03664	1.90974	1.78571	2.64286	0.223402	1.01503	0.380068	0.724921
C5orf63	46	2.32372	2.34425	2.98986	5.34756	0.356957	0.833295	0.384211	1.41554
C6orf1	518.75	0.0530581	0.0700042	0.0898079	0.0995963	0.0170481	0.00296986	0.00988256	0.0142605
C6orf100	8.5	0.0537037	0.037037	0.178451	0.047619	0.0556481	0.06415	0.134512	0.0824786
C6orf106	3259	0.00882263	0.0168416	0.0102886	0.0304801	0.00135604	0.00434068	0.00293952	0.00664688
C6orf118	7.83333	0.473737	0.481481	3.04444	4.06349	0.317103	0.032075	2.26699	3.84215
C6orf120	1150.58	0.001388	0.00206385	0.00162529	0.00386778	0.00130612	0.00194623	0.000193153	0.00236326
C6orf132	120	0.0492913	0.0499548	0.0323162	0.0766501	0.00770288	0.0036858	0.0217195	0.0169241
C6orf136	529.833	0.0915692	0.113925	0.145465	0.283475	0.0099751	0.0349719	0.0118322	0.0567207
C6orf141	261.667	1.76951	1.72276	1.97795	1.67026	0.0400827	0.223854	0.156941	0.195434
C6orf195	6.66667	3.41667	1.47222	1.56944	2.13889	2.89756	1.11907	0.373454	0.473853
C6orf203	221	0.605614	0.438376	0.733613	0.746802	0.0159972	0.134349	0.0718387	0.12325
C6orf211	1452.83	0.0202508	0.0252855	0.0366543	0.0742514	0.00412982	0.00732691	0.00691102	0.0121543
C6orf223	186.5	0.0122441	0.00212314	0.0139327	0.0216492	0.00393656	0.00367739	0.00922731	0.0170778
C6orf226	195.083	0	0	0	0	0	0	0	0
C6orf47	757.25	0	0	0	0	0	0	0	0
C6orf48	2686.17	0.116247	0.091043	0.190954	0.226404	0.0337701	0.0491753	0.0101239	0.0102516
C6orf52	106.25	0.425785	0.823816	0.580911	2.39752	0.0461906	0.394743	0.0761645	0.183456
C6orf57	297.75	0.283368	0.268397	0.486317	0.496183	0.0551023	0.104006	0.108705	0.0265594
C6orf62	6154.42	0.0368723	0.0399347	0.0558125	0.0754358	0.00312929	0.00596311	0.00538202	0.00562555
C6orf89	2640	0.013244	0.0191441	0.0191571	0.0482856	0.00199743	0.0059593	0.007075	0.0073124
C6orf99	28.5833	0.720165	0.760632	0.822132	1.72222	0.0686011	0.0432698	0.240133	0.673575
C7orf10	48.4167	0.180467	1.46429	0.175112	1.92619	0.0825526	0.437817	0.0228937	0.73472
C7orf13	323.583	0	0	0	0	0	0	0	0
C7orf26	1043	0.122993	0.188464	0.145912	0.397638	0.0249621	0.0815486	0.00948951	0.044008
C7orf31	255	0.0844579	0.0916841	0.0933537	0.201584	0.0134492	0.0421099	0.0282004	0.0213993
C7orf41	224	0.0311324	0.0717027	0.0705541	0.171427	0.00609993	0.015301	0.0212951	0.00552754
C7orf43	712.167	0.150864	0.120717	0.214035	0.146232	0.0126383	0.032178	0.0122766	0.0112446
C7orf49	2941.17	0.786734	0.787931	0.996168	1.04227	0.0798791	0.0710343	0.0533974	0.0421187
C7orf50	1819	0.215068	0.301227	0.196031	0.958032	0.0728981	0.0523053	0.00704754	0.158171
C7orf60	304.583	0.0228261	0.0320871	0.0552165	0.142681	0.00924712	0.0058352	0.000387247	0.0425929
C7orf63	52.5833	0.396871	0.458544	0.630567	1.28634	0.0499489	0.191346	0.0035157	0.401976
C7orf65	15.1667	0.0606061	0	0	0	0.104973	0	0	0
C7orf73	1384.58	0.178883	0.157845	0.180221	0.188141	0.0191546	0.0188794	0.0135716	0.0246877
C8G	10.75	0.469658	1.47143	1.70833	2.0721	0.201451	0.68318	0.401819	1.34825
C8orf33	4999.83	0.0110399	0.0165933	0.0141746	0.0214998	0.00273793	0.00287844	0.00332173	0.000515816
C8orf37	771.833	0.0991723	0.155515	0.160379	0.348348	0.0104871	0.0662655	0.0457015	0.0182793
C8orf4	3759.58	0	0	0	0	0	0	0	0
C8orf46	27.1667	0.420513	0.254375	0.47619	0.496473	0.203131	0.0838536	0.302821	0.209017
C8orf47	280.917	0.0309956	0.0382295	0.0690232	0.0769139	0.019655	0.00588735	0.0184058	0.0418951
C8orf48	9.16667	0	0	0	0	0	0	0	0
C8orf59	1257.92	0.110793	0.211966	0.217822	0.383275	0.0120085	0.0745912	0.0318265	0.00978463
C9orf114	1072.92	0.0505868	0.0747699	0.079051	0.169587	0.00596974	0.0174692	0.00384958	0.0243597
C9orf116	171.917	0.0580943	0.0599616	0.0682445	0.339517	0.0104936	0.0277979	0.018739	0.113734
C9orf142	722.167	0.355402	0.357293	0.456303	0.453082	0.0386559	0.0270207	0.0106357	0.0725075
C9orf152	67.0833	0.00833333	0	0.0237481	0.036094	0.0144338	0	0.0149729	0.0395867
C9orf156	392.25	0.0479319	0.062843	0.0722519	0.121277	0.00644733	0.0226554	0.00282051	0.0358059
C9orf16	590.083	0.11921	0.13316	0.162608	0.168355	0.0516117	0.0572571	0.00430345	0.0388469
C9orf163	23.1667	0	0	0	0	0	0	0	0
C9orf169	66.1667	0	0.00998004	0	0.0123457	0	0.0172859	0	0.0123457
C9orf3	1492.67	1.0312	1.80779	1.14343	2.85562	0.128898	0.248574	0.150737	0.289529
C9orf37	226.917	0.347154	0.407975	0.56875	0.637537	0.0156303	0.129246	0.0872054	0.068712
C9orf40	567.5	0.0893723	0.0940928	0.195104	0.390317	0.00640271	0.043775	0.00771655	0.0194463
C9orf41	1984.33	0.0666598	0.0757203	0.0791461	0.161579	0.00535214	0.00772188	0.00430088	0.0203464
C9orf43	23.4167	0.129813	0.22138	0.219658	0.55378	0.0436368	0.0749253	0.0408919	0.0879608
C9orf64	1063.58	0.0374997	0.0570511	0.0476252	0.0873073	0.00568581	0.0037626	0.00918295	0.00618127
C9orf66	30.5833	0	0	0	0	0	0	0	0
C9orf69	1826.75	0.0125479	0.011283	0.025284	0.0328951	0.00530202	0.0068153	0.00523453	0.00756153
C9orf72	479.333	0.104251	0.0804624	0.152962	0.144814	0.016726	0.0258741	0.0504904	0.0274476
C9orf78	2495	0.0142279	0.0197311	0.0288933	0.0443728	0.00179222	0.00262646	0.00379731	0.00626712
C9orf85	536.083	0.145228	0.114927	0.166339	0.221309	0.0259442	0.00624061	0.032456	0.00495747
C9orf89	577.583	0.313331	0.329847	0.454866	0.603329	0.0537497	0.0656355	0.0300949	0.0606617
C9orf9	180.333	0.142353	0.117733	0.175972	0.215019	0.0181028	0.0197203	0.0705375	0.0358849
C9orf91	951.917	0.0550701	0.07931	0.0878822	0.165042	0.00577633	0.0266924	0.00865642	0.0057163
CA11	720.417	0.0873858	0.0961272	0.166503	0.237974	0.00488995	0.0417963	0.0251815	0.0283952
CA12	20190.4	0.027752	0.0463329	0.041898	0.113319	0.00542914	0.0232955	0.00678701	0.00453336
CA13	179.833	0.17567	0.125073	0.379918	0.391291	0.0763777	0.0300435	0.127706	0.0847243
CA2	393.417	0.0247403	0.0324359	0.0304819	0.0634229	0.0162731	0.0106936	0.00352556	0.00261257
CA5B	209.25	4.14049	6.29432	6.90555	14.3594	1.20447	0.530815	0.43803	1.18705
CA8	135.833	0.264068	0.390398	0.420596	0.67115	0.0911647	0.0971389	0.0323296	0.045903
CAAP1	1016.58	0.0581502	0.0623276	0.0857142	0.116475	0.00184236	0.0167649	0.0197757	0.00814389
CAB39	2594.75	0.0197307	0.0302544	0.0437725	0.0955445	0.00261533	0.0108313	0.00666968	0.0151306
CAB39L	116.25	0.562259	4.48125	0.606501	5.69444	0.0356172	2.35269	0.0631826	1.04194
CABIN1	1632.5	0.190883	0.2676	0.265254	0.371861	0.0218396	0.0747437	0.0270375	0.0327152
CABLES1	675.583	0.0303111	0.084301	0.0526554	0.181426	0.00545464	0.0160346	0.0220166	0.0369926
CABLES2	866.5	0.0841908	0.0765573	0.125367	0.242501	0.00948559	0.0196353	0.0077045	0.00613107
CABP1	16.9167	0.955619	2.00125	0.8	2.1627	0.323863	0.607632	0.384419	0.703523
CABP7	33.5833	0.108866	0.0110526	0	0.111111	0.100579	0.0101648	0	0.101835
CABYR	1319.92	0.347731	0.389616	0.334494	0.564724	0.0175858	0.104618	0.0416746	0.0231527
CACFD1	356.667	0.105722	0.166285	0.14363	0.290059	0.0219867	0.0664121	0.0199877	0.0231832
CACHD1	227.667	0.0708542	0.20447	0.105835	0.39333	0.00600139	0.0464613	0.0133587	0.15695
CACNA1D	131.917	0.412272	0.632435	0.554864	1.875	0.017967	0.150834	0.162497	1.20546
CACNA1G	110.417	0.180683	0.36442	0.323391	0.996104	0.0757308	0.218323	0.076375	0.176676
CACNA1H	348.167	0.127205	0.122281	0.15563	0.999832	0.0458134	0.022183	0.0259036	0.115182
CACNA1I	8.83333	0.692308	0.528042	0.532246	2	0.352506	0.0889644	0.141489	1.20185
CACNA2D1	592.167	0.157819	0.701422	0.112543	1.05619	0.00762601	0.081044	0.00727851	0.193865
CACNA2D2	87.0833	0.279991	1.01515	0.407329	4.75641	0.126519	0.301892	0.0332272	1.54916
CACNB1	335.833	0.290913	0.268858	0.297928	0.497064	0.0497779	0.0821705	0.0169583	0.0332846
CACNB3	668.333	0.170594	0.266327	0.281719	0.55848	0.0118339	0.0919294	0.0419507	0.0192656
CACNB4	26.9167	0.116264	0.37328	0.423559	1.30476	0.0340962	0.0862138	0.0528103	0.788351
CACNG4	429.167	0.0528824	0.245615	0.097568	1.73285	0.0110535	0.0569053	0.00893308	0.644981
CACNG6	70.8333	0.0498107	0.103968	0.112318	0.430403	0.0178083	0.0464337	0.017812	0.091378
CACNG7	96.8333	0.0591535	0.0724892	0.0706741	0.129789	0.0324427	0.0659776	0.0355842	0.037531
CACNG8	384.5	0.129434	0.150156	0.0954983	0.193294	0.017325	0.0541317	0.00490742	0.0284871
CACTIN	975.083	0.111799	0.192783	0.200442	0.570739	0.0239512	0.0672696	0.0122084	0.0119658
CACUL1	2597.67	0.0278363	0.0309624	0.0308829	0.045258	0.00416751	0.00672196	0.00394903	0.00692584
CACYBP	6811.08	0.00863448	0.0100786	0.0144295	0.0261884	0.000733554	0.00326743	0.00102488	0.0024117
CAD	6497.58	0.0320143	0.0359001	0.0436691	0.0616689	0.00213657	0.00746893	0.00311618	0.000777874
CADM1	802	0.0184327	0.0430795	0.0252839	0.134284	0.00434777	0.0021283	0.00291039	0.014783
CADM2	24.75	1.86099	3.73737	0.637401	8.30833	2.29094	1.6862	0.186945	6.07949
CADM4	818.333	0.017738	0.0303221	0.0212258	0.047343	0.00271869	0.00898459	0.00495745	0.00692794
CADPS2	276.833	0.0869693	0.888183	0.0799116	1.40931	0.00474978	0.165165	0.0146956	0.513108
CALB2	131.583	0.0283327	0.0307598	0.0249765	0.120285	0.0290076	0.0156136	0.0067577	0.0417149
CALCB	11.5	0.472222	0.398953	0.368939	0.418855	0.315495	0.152921	0.374389	0.141145
CALCOCO1	823.417	0.0605046	0.0734972	0.105917	0.142063	0.0228802	0.0269428	0.0155747	0.00404238
CALCOCO2	3199.5	0.0324151	0.043	0.0541493	0.0939268	0.00315974	0.0137272	0.00845173	0.00421105
CALD1	6760.67	0.0671832	0.0949625	0.0881261	0.206933	0.0103267	0.0162355	0.0114325	0.00317502
CALHM2	46.4167	0.616667	0.486501	0.626011	0.499698	0.20347	0.203343	0.146769	0.168164
CALHM3	9.25	0	0	0	0.0277778	0	0	0	0.0481125
CALM1	15652.1	0.014881	0.0198016	0.0198153	0.0448476	0.0029136	0.00373458	0.00155655	0.00329669
CALM3	15622.6	0.0185916	0.0244933	0.0305416	0.0621652	0.00238411	0.00834606	0.00162293	0.00565246
CALR	19917.4	0.00573804	0.00896122	0.00820357	0.0191717	6.9653e-05	0.00275149	0.000154498	0.00207906
CALU	10556	0.0209557	0.0182527	0.0207174	0.0285322	0.0013563	0.00361867	0.00133845	0.00273715
CAMK1	203.333	0.0917154	0.143468	0.107185	0.26618	0.0313757	0.0865372	0.0191415	0.0130933
CAMK1D	1114.83	0.0652191	0.297344	0.0949537	1.53098	0.00983279	0.0108575	0.00153524	0.635124
CAMK2B	24.9167	0.205026	0.31931	0.291667	0.742735	0.0556028	0.0731155	0.0721688	0.248603
CAMK2D	1191.42	0.0751154	0.0992476	0.096444	0.211789	0.0112937	0.00646435	0.0156638	0.0222175
CAMK2G	2022.17	0.140432	0.148756	0.187231	0.266053	0.0164088	0.0472645	0.00791802	0.0125075
CAMK2N1	829.75	0.0114209	0.0102415	0.0171397	0.0390919	0.00113187	0.00275418	0.00399925	0.0114607
CAMK2N2	60.25	0.145299	0.153091	0.200445	0.197851	0.0392512	0.0688546	0.0587287	0.0588565
CAMK4	28.1667	0.0587572	0.32963	0.0119048	1.75	0.0522204	0.304358	0.0206197	0.433013
CAMKK1	465.667	0.19212	0.222739	0.297565	0.408928	0.0372139	0.0673732	0.0215276	0.100411
CAMKK2	2256.25	0.045499	0.0754638	0.0751988	0.135148	0.00971166	0.0314351	0.00662338	0.0148967
CAMKMT	139	0.36331	2.20985	0.521155	3.98764	0.0770622	0.475485	0.0996111	0.83536
CAMKV	44	0.0949411	0.102469	0.098178	0.150661	0.0522791	0.11923	0.0180298	0.141695
CAMLG	1276.42	0.122161	0.137496	0.135228	0.154325	0.047531	0.0434748	0.00657343	0.00746458
CAMSAP1	1858.67	0.0264222	0.0258461	0.0373285	0.0593504	0.00132115	0.00962172	0.00488318	0.0103423
CAMSAP2	3541.5	0.0104574	0.0165728	0.0185045	0.0358136	0.00298096	0.00335685	0.00313006	0.00376316
CAMSAP3	293.5	0.0705992	0.0813727	0.0890289	0.117884	0.00416579	0.0152159	0.0173515	0.0255385
CAMTA1	562.25	0.305146	0.332413	0.394451	0.583064	0.0477454	0.074922	0.0141016	0.0546825
CAMTA2	2181.58	0.0975688	0.108014	0.135673	0.186505	0.00472161	0.0357033	0.0108163	0.00453032
CAND1	9324.5	0.0114608	0.0147327	0.0180368	0.0301768	0.000418861	0.00633979	0.00233455	0.00236132
CAND2	48.0833	0.468465	0.479124	0.782779	0.919784	0.14027	0.0558508	0.0869518	0.119365
CANT1	5040.33	0.0263322	0.0491152	0.0531264	0.179084	0.00758621	0.021117	0.00675101	0.0110681
CANX	52168.5	0.00640332	0.00726066	0.00846751	0.0149728	0.000792264	0.00147606	0.000934259	0.00106411
CAP1	10696.2	0.0107378	0.0118441	0.0124209	0.022759	0.000285559	0.00147155	0.00143548	0.000786495
CAP2	954.5	0.0778391	0.132258	0.125679	0.404515	0.021381	0.0347197	0.0281889	0.0472271
CAPG	2476.67	0.0213568	0.024768	0.0282173	0.0361845	0.00474379	0.00386369	0.00332551	0.00362449
CAPN1	7357.25	0.0254138	0.0319709	0.0375086	0.0685723	0.00174706	0.00832224	0.00219341	0.0033445
CAPN10	763.417	0.275116	0.282441	0.4289	0.545792	0.0652952	0.12617	0.0168081	0.0427756
CAPN12	207.167	0.570737	0.495483	0.513224	0.637306	0.0824268	0.0601978	0.064934	0.11717
CAPN15	1401.33	0.822205	0.416252	0.818723	0.872208	0.313349	0.166048	0.019719	0.0186571
CAPN2	17726.8	0.0352462	0.0550954	0.0541365	0.114557	0.00364636	0.0155397	0.00799331	0.0051476
CAPN5	245.583	0.0562141	0.166652	0.10182	0.558272	0.00665027	0.0494323	0.0190333	0.0659363
CAPN7	2208.92	0.0360505	0.0457094	0.0530806	0.0960965	0.00531427	0.0160189	0.00281168	0.0120894
CAPN8	135.75	1.29962	2.07946	2.33882	2.68034	0.318582	0.903263	0.146493	0.195498
CAPNS1	27047.5	0.00655783	0.00742364	0.0085352	0.0158588	0.000996014	0.00118545	0.000407074	0.000536662
CAPRIN1	15655.2	0.0094014	0.0107526	0.0150121	0.0298034	0.00105803	0.00288917	0.00387183	0.00274628
CAPRIN2	1259.25	0.216074	0.250902	0.254156	0.265614	0.031575	0.0908179	0.0195685	0.0295864
CAPS2	71.9167	3.79144	3.18524	3.59489	5.15879	0.397636	0.671314	0.619408	1.03753
CAPZA1	7465.33	0.0212935	0.0308953	0.0262639	0.0586248	0.00336676	0.0114051	0.00477316	0.00193438
CAPZA2	4850.25	0.0119931	0.015094	0.0144359	0.0303418	0.00110491	0.00612844	0.00477715	0.00147301
CAPZB	5245.5	0.043124	0.069564	0.0566995	0.167826	0.00913733	0.00640904	0.0143754	0.00934595
CARD10	1217.25	0.082002	0.0724794	0.120164	0.146351	0.00636279	0.0278717	0.00634424	0.00745549
CARD6	503.25	0.0278447	0.0346018	0.0327786	0.055738	0.0135552	0.00688167	0.00947349	0.00856999
CARD8	1095.33	0.328104	0.376494	0.40636	0.542754	0.0319151	0.038385	0.0408552	0.046071
CARF	110	0.375239	0.509237	0.286293	0.686918	0.0305233	0.126692	0.0558503	0.141905
CARHSP1	2380.58	0.0573624	0.0928666	0.0709584	0.167099	0.0114397	0.0146651	0.00937083	0.0153314
CARKD	1171.17	0.310289	0.30618	0.409224	0.519855	0.070556	0.0984249	0.0477817	0.0137481
CARM1	2484.25	0.0391403	0.0479809	0.0594672	0.0975795	0.00732803	0.0216808	0.00291471	0.00659976
CARS	3174.75	0.110692	0.136861	0.164835	0.287015	0.0133897	0.0409217	0.0260416	0.0172965
CARS2	1213.5	0.295832	0.540366	0.399154	0.887637	0.0203989	0.132253	0.0320819	0.0652767
CASC10	1045.5	0.00954518	0.0164495	0.0131928	0.0237104	0.0027925	0.00261981	0.00366762	0.00600195
CASC3	5022.58	0.0205052	0.024265	0.0344585	0.0528512	0.00241161	0.00545702	0.00163697	0.00897394
CASC4	3320.25	0.0122424	0.0309079	0.0135302	0.0664961	0.000750653	0.0129988	0.00137087	0.0057215
CASC5	1750.25	0.0237371	0.0256647	0.0420661	0.0540306	0.00406886	0.00290266	0.00117153	0.00391452
CASD1	959.25	0.122239	0.149188	0.203842	0.333551	0.0137559	0.0620612	0.0302093	0.0115006
CASK	2105.42	0.0366102	0.0858663	0.0384659	0.147384	0.00248008	0.00795058	0.00299387	0.0233263
CASKIN1	101.583	0.433352	0.36784	0.330851	0.589624	0.203318	0.0204723	0.0957483	0.0408225
CASKIN2	966.5	0.0404449	0.0353357	0.0582999	0.0746172	0.00297165	0.0094903	0.012766	0.00464239
CASP10	427.583	0.0400822	0.0597716	0.0820714	0.161226	0.0044526	0.0205831	0.0246971	0.017756
CASP2	2014.58	0.0515183	0.0532568	0.0766123	0.0973429	0.00517859	0.0175051	0.0121028	0.0147953
CASP3	1656.67	0.0282352	0.0285297	0.0336081	0.0652883	0.00187112	0.0145214	0.00152924	0.00299556
CASP4	332.833	0.04987	0.0659091	0.135875	0.149008	0.00748988	0.0273488	0.0175465	0.00799575
CASP6	688.5	0.0412223	0.0754285	0.100335	0.202422	0.0142626	0.0365465	0.0303463	0.0209338
CASP7	1768.08	0.0371214	0.0464824	0.0487136	0.0934082	0.00602714	0.00560214	0.0145792	0.0114697
CASP8	2075.33	0.229442	0.179871	0.199548	0.22721	0.0269081	0.0130877	0.00419705	0.0183345
CASP9	572.75	0.0558841	0.0773068	0.0805602	0.192346	0.0146761	0.0312841	0.0161961	0.0603127
CAST	14144.7	0.0261111	0.0335249	0.0309961	0.0486247	0.000935237	0.00640135	0.00182305	0.00208665
CASZ1	182.25	0.185606	0.231663	0.229799	0.349063	0.0417956	0.029183	0.0193939	0.0374564
CAT	2657	0.0308481	0.0443613	0.0449652	0.0979962	0.0046079	0.0181559	0.0125179	0.00823645
CATSPER1	26.75	0.44246	0.380581	0.607937	0.662198	0.0753707	0.176669	0.216462	0.155925
CATSPERG	13.4167	2.79444	3.10531	3.10943	4.18632	0.633845	0.631261	1.20279	1.37432
CAV1	16490.5	0.014155	0.0180832	0.0144657	0.0298865	0.00183685	0.000944451	0.00139967	0.000604446
CAV2	3649	0.0462756	0.0561452	0.0854171	0.118992	0.00778976	0.0137289	0.00971532	0.00144854
CBFA2T2	884	0.074372	0.0957858	0.104808	0.235702	0.00706794	0.0244291	0.0144596	0.0431766
CBFB	2158.25	0.0470999	0.0936732	0.0555897	0.160197	0.00869065	0.0182455	0.00957697	0.0161857
CBL	1907.42	0.019395	0.010905	0.0196928	0.0207907	0.00269712	0.00144009	0.00272663	0.00574757
CBLB	586.083	0.0839541	0.100442	0.103029	0.162828	0.0228085	0.0389549	0.0137418	0.0136888
CBLL1	1836.25	0.0358423	0.0414455	0.0498557	0.087078	0.00163183	0.0100904	0.00723453	0.0130809
CBLN1	9.16667	0	0.0238095	0	0.0166667	0	0.0412393	0	0.0288675
CBLN2	40.6667	0.0579479	0.100705	0.0960576	0.0962963	0.00886508	0.00805697	0.0339748	0.114036
CBLN3	73	0.138313	0.15795	0.149619	0.258903	0.0467641	0.0277825	0.0807963	0.0758798
CBR1	4212.75	0.00497029	0.00534016	0.0122193	0.0121989	0.00139891	0.00054848	0.00090637	0.00119954
CBR3	207.167	0.029747	0.0502356	0.0578392	0.117343	0.0140171	0.00826577	0.0138839	0.0123195
CBR4	809.667	0.252936	0.230793	0.348491	0.44831	0.0735929	0.0938021	0.0286542	0.0252998
CBS	952.417	0.122627	0.184788	0.234032	0.380614	0.0314227	0.0715638	0.0191028	0.0172538
CBWD1	924	0.0634489	0.0833646	0.0714805	0.115418	0.00804444	0.0227	0.00688748	0.00545995
CBWD2	530.917	0.280649	0.296017	0.280193	0.349293	0.0179914	0.0589317	0.0225658	0.0289011
CBWD3	27	1.80683	1.54754	1.60316	2.20788	0.551062	0.45754	0.311082	0.107757
CBWD5	639.417	0.197287	0.273714	0.313868	0.343886	0.0267979	0.0242432	0.0258058	0.016756
CBWD6	104.417	0.683273	0.665079	0.766722	0.835196	0.0268272	0.186268	0.0375851	0.160074
CBX1	5423.67	0.0097438	0.0152853	0.0099272	0.0263221	0.00192902	0.00245119	0.000824654	0.00301942
CBX2	1107.08	0.0416962	0.0549525	0.0609247	0.0858482	0.00562346	0.0137504	0.00906587	0.00292526
CBX3	13512.4	0.0181096	0.0278351	0.0306841	0.0712127	0.00263412	0.0059789	0.00217066	0.00762711
CBX4	1422.83	0.0581463	0.0507959	0.0864788	0.11609	0.0125983	0.0211426	0.0103215	0.0177291
CBX5	10513.7	0.038794	0.0201758	0.0545039	0.0492443	0.0052082	0.00136735	0.00450658	0.00433862
CBX6	3517.92	0.0292706	0.0349156	0.0542895	0.0707542	0.00212125	0.0175818	0.00410182	0.00638769
CBX7	202.833	0.121879	0.191738	0.302042	0.377302	0.0200779	0.101018	0.0529155	0.063601
CBX8	706	0.0300453	0.0246331	0.0464656	0.0364952	0.00620808	0.0110036	0.00482656	0.00164249
CBY1	518.583	0.118795	0.163163	0.160912	0.29884	0.0203018	0.0593239	0.0117305	0.0952998
CC2D1A	1239.17	0.0610523	0.0691178	0.12751	0.171668	0.0111048	0.0265923	0.0132118	0.0117252
CC2D1B	1744.33	0.0721905	0.0752269	0.116197	0.139891	0.0149582	0.016939	0.0101798	0.0105325
CC2D2A	622.417	0.0831699	0.12118	0.12692	0.169232	0.0136714	0.0193541	0.00386746	0.0166747
CCAR1	7200	0.051654	0.0542462	0.0741982	0.106029	0.000120348	0.0153772	0.0112458	0.00669179
CCAR2	7277.33	0.0308807	0.0355262	0.0566883	0.094798	0.00214368	0.0108891	0.00415326	0.00735346
CCBE1	38.5	0.0196078	0.0196078	0.0448464	0.373737	0.0339618	0.0339618	0.000992706	0.131313
CCBL1	186.417	0.182541	0.267192	0.333946	0.640446	0.0303171	0.0342009	0.0925529	0.0295953
CCBL2	685.25	0.0231626	0.057072	0.0690728	0.150235	0.0145932	0.023912	0.0177584	0.0046394
CCDC101	696.333	0.166872	0.153748	0.257176	0.336911	0.0147319	0.024106	0.0276346	0.00950677
CCDC102A	283.75	0.0859085	0.0841065	0.122998	0.216479	0.0134387	0.0241596	0.0422852	0.0299745
CCDC104	1911.08	0.104594	0.139009	0.160211	0.256284	0.0197458	0.0690657	0.021474	0.0176105
CCDC106	886.167	0.029187	0.0295282	0.03633	0.061312	0.00803175	0.00609345	0.0066664	0.00299382
CCDC107	553.25	0.0651497	0.0960659	0.0806985	0.172326	0.00932073	0.029757	0.0141172	0.0205747
CCDC108	38.75	0.20757	0.202818	0.192593	0.120097	0.0466704	0.0971277	0.05132	0.0374146
CCDC109B	603.167	0.030096	0.0467855	0.0304007	0.115576	0.0078887	0.00199539	0.00574259	0.0223958
CCDC11	23.0833	2.22601	2.19819	1.39094	3.03028	0.99517	0.543843	0.0659455	0.827056
CCDC110	5.66667	0.3	0.343915	0.587302	0.75	0.264575	0.282314	0.360566	1.08972
CCDC112	470.667	0.128695	0.127538	0.257175	0.305151	0.0250394	0.0309862	0.0156134	0.0129169
CCDC113	567.417	0.0662461	0.0892224	0.0853027	0.170323	0.0186337	0.0138616	0.00777145	0.0199954
CCDC114	19.1667	0.791515	0.624023	1.48268	1.86389	0.294553	0.0827561	0.775596	0.235751
CCDC115	897.167	0.064689	0.0585515	0.0669021	0.0710449	0.0134871	0.0129851	0.0136704	0.0104045
CCDC117	2216.75	0.0239337	0.0146559	0.0262505	0.0432197	0.00290507	0.00584235	0.00527968	0.00396866
CCDC12	805.5	0.0686348	0.111322	0.118472	0.306251	0.00921614	0.0411259	0.0144672	0.00719337
CCDC120	352	0.131004	0.12153	0.202471	0.23495	0.0112754	0.0407196	0.0186715	0.0142434
CCDC121	331.583	0.0407047	0.0309298	0.0326002	0.0614198	0.0140293	0.00905749	0.0124999	0.0219298
CCDC122	115.167	1.04231	1.06808	1.61132	2.66511	0.0573038	0.253475	0.147787	0.529231
CCDC124	1883.42	0.0444676	0.0619754	0.044471	0.123386	0.0105383	0.0304172	0.00884636	0.000371157
CCDC125	525.25	0.0964784	0.13535	0.143757	0.342762	0.0205594	0.0354581	0.0181	0.0440203
CCDC126	155.667	0.18939	0.374725	0.173414	0.653446	0.0306096	0.0821666	0.061129	0.0668894
CCDC127	1297.58	0.0248808	0.0432517	0.0388542	0.0830536	0.0103262	0.0249296	0.00531719	0.00496783
CCDC130	467.25	0.279612	0.256009	0.476644	0.365311	0.0633127	0.108273	0.022365	0.0340626
CCDC132	694	0.089358	0.114958	0.120373	0.182497	0.0074403	0.0425404	0.0119763	0.0212409
CCDC134	217.917	0.0936461	0.0897757	0.139835	0.181472	0.0329882	0.00227099	0.0418317	0.0132315
CCDC136	89.9167	1.21818	1.37964	1.62498	1.71761	0.151656	0.329673	0.372069	0.285681
CCDC137	2631.5	0.0577956	0.0584803	0.0972199	0.110228	0.00423936	0.0215511	0.00497356	0.00421793
CCDC138	441.833	0.503101	0.492464	0.537064	0.712745	0.0393631	0.123241	0.0705919	0.0377301
CCDC14	2189.25	0.190126	0.184281	0.185684	0.234022	0.0111185	0.047033	0.0233988	0.0123669
CCDC142	442.75	0.401779	0.427673	0.55999	0.514131	0.0785306	0.0629166	0.122798	0.0330596
CCDC146	79.4167	0.486809	0.639352	0.693903	0.446447	0.142026	0.139169	0.0396245	0.0309001
CCDC147	6.16667	0.239286	0.539683	0.214064	1.6	0.120955	0.219943	0.152482	0.8544
CCDC149	145.833	0.483813	0.653089	0.369972	0.754672	0.128507	0.227462	0.0561172	0.257659
CCDC15	101.75	0.116551	0.139849	0.188172	0.392559	0.0413417	0.00308601	0.0389135	0.0684715
CCDC150	321.667	0.512258	0.52589	0.489259	0.504206	0.0443768	0.0638999	0.0181605	0.0483158
CCDC151	17.3333	0.706602	0.531599	0.685185	1.54815	0.649998	0.161684	0.112263	0.606684
CCDC154	7.5	1.43333	2.14632	3.96296	1.82222	0.11547	0.273164	1.80648	1.31544
CCDC157	94.4167	0.454545	0.447339	0.747339	0.91657	0.0147777	0.133317	0.0893302	0.0623673
CCDC159	136.417	1.02139	0.962467	1.82376	1.51505	0.203323	0.221076	0.338648	0.215111
CCDC160	22.6667	0.158333	0.0813963	0.172348	0.168421	0.194186	0.0194534	0.24638	0.207344
CCDC163P	110.333	0.673789	0.724353	0.681268	0.856276	0.148064	0.0831615	0.0750507	0.0544167
CCDC167	605.333	0.0282914	0.0415959	0.0334325	0.0785806	0.0141815	0.0180979	0.00362837	0.00953005
CCDC17	25.8333	1.29398	1.05748	1.47339	1.27739	0.546997	0.604906	0.467751	0.111215
CCDC171	105.583	0.368011	1.22753	0.421109	1.54744	0.0891686	0.227517	0.0720524	0.353853
CCDC174	1054.25	0.0581472	0.0355089	0.0681409	0.0872547	0.00289307	0.0135092	0.0096329	0.0100522
CCDC176	109.583	0.121473	0.451579	0.269594	1.00079	0.0288611	0.129705	0.0774259	0.676553
CCDC18	403.75	0.322057	0.365649	0.417389	0.60291	0.0338149	0.147057	0.0781589	0.0469771
CCDC181	66.5833	0.0251186	0.0691678	0.0392157	0.375946	0.00527784	0.0240497	0.0679236	0.222818
CCDC22	1023.17	0.0252432	0.0403614	0.0520224	0.0854224	0.00717607	0.0108392	0.00324627	0.00221097
CCDC23	167.833	0.240266	0.326448	0.328563	0.5532	0.0318398	0.0593152	0.0644542	0.171238
CCDC24	316.5	0.403221	0.420745	0.675653	0.749561	0.0553885	0.106083	0.0492398	0.0150188
CCDC25	2809.17	0.0240421	0.0400418	0.0382464	0.0809464	0.00186718	0.0148565	0.00484953	0.00580697
CCDC28A	381.333	0.370221	0.326524	0.406393	0.433513	0.0371846	0.0918282	0.0330477	0.0855659
CCDC28B	88.75	0.0467457	0.0353047	0.0709144	0.317824	0.0126582	0.030706	0.0158097	0.0351184
CCDC3	147.833	0.089375	0.0904998	0.224378	0.430141	0.00118689	0.0259914	0.0508954	0.139262
CCDC34	2638.17	0.0400328	0.0440759	0.0492238	0.0764357	0.000275735	0.00758894	0.00365106	0.00777429
CCDC38	16.4167	0.921597	1.07521	0.767385	1.42232	0.30574	0.583137	0.0663571	0.605479
CCDC40	154.25	1.34092	1.49737	1.80151	2.01538	0.187729	0.403538	0.104638	0.142829
CCDC41	624.417	0.175371	0.335015	0.22543	0.434182	0.00896332	0.0628607	0.0403132	0.060653
CCDC43	2815.83	0.143087	0.119703	0.158228	0.164154	0.0373206	0.0356948	0.0119071	0.00705057
CCDC50	1853.67	0.0243653	0.0336443	0.0294959	0.0741541	0.0037448	0.0102854	0.00192736	0.0109715
CCDC51	1488.08	0.0378253	0.0407505	0.0588233	0.072142	0.00595301	0.00907963	0.0162673	0.00690584
CCDC53	559	0.16274	0.243497	0.215592	0.376498	0.0228962	0.092591	0.0344387	0.0659452
CCDC57	513.417	1.47192	1.26544	1.43246	1.43009	0.0922309	0.0764666	0.219284	0.0688009
CCDC58	920.583	0.0744542	0.158087	0.107841	0.238201	0.0116436	0.0447874	0.0275649	0.00393982
CCDC59	1411.17	0.0590824	0.0660229	0.112708	0.167453	0.010506	0.0287188	0.00609905	0.0103688
CCDC6	4208	0.00639031	0.00861393	0.00860756	0.0248269	0.00112247	0.00205923	0.00115315	0.00266573
CCDC61	200.667	0.329623	0.842067	0.440025	1.87943	0.0665162	0.377178	0.125346	0.118152
CCDC62	14.0833	1.5267	2.40675	1.63034	3.00289	0.256887	0.729412	0.622499	0.612834
CCDC64	543.5	0.194401	0.432035	0.228675	0.577566	0.0640577	0.191204	0.00739135	0.113429
CCDC65	27.6667	0.0603175	0.14697	0.118056	0.722222	0.0675676	0.0492599	0.102768	0.610005
CCDC66	414.917	0.384684	0.446087	0.423882	0.625306	0.0283561	0.0930564	0.0164865	0.0334326
CCDC68	615.167	0.0507889	0.0648413	0.0913005	0.135603	0.00192866	0.0219348	0.00741918	0.0298056
CCDC69	297.5	0.0271	0.0592307	0.0308096	0.115214	0.00883509	0.0142472	0.0111958	0.0160762
CCDC7	34.1667	1.28085	2.2963	1.39521	2.45261	0.325511	0.412427	0.395702	1.32172
CCDC71	640.333	0.028786	0.0275131	0.0669151	0.0521533	0.00778139	0.00681421	0.0161673	0.0138433
CCDC71L	516.417	0	0	0	0	0	0	0	0
CCDC74A	417.667	0.260959	0.273645	0.407957	0.534181	0.0582788	0.0698285	0.0797723	0.0337022
CCDC74B	129.833	0.196174	0.229089	0.28166	0.415722	0.0338346	0.0805476	0.0465609	0.0627597
CCDC77	906.917	0.111079	0.0992835	0.131924	0.248344	0.0152874	0.0304625	0.0165517	0.0201914
CCDC78	133.333	0.773258	0.791265	0.94241	0.831212	0.121953	0.1032	0.152491	0.0591177
CCDC80	1695.83	0.0283618	0.0350341	0.0257307	0.0394222	0.00408551	0.00655688	0.00347732	0.00157523
CCDC81	11.4167	0.304167	0.361111	0.758857	1.05556	0.0341056	0.427633	0.459001	0.855267
CCDC82	848.75	0.297221	0.358532	0.351148	0.442686	0.0180667	0.107137	0.0263064	0.0507766
CCDC84	185.75	2.93123	4.23023	3.32378	4.96498	1.01768	0.924726	0.623516	0.67812
CCDC85B	521.917	0	0	0	0	0	0	0	0
CCDC85C	1735.42	0.026814	0.0575954	0.0429598	0.200369	0.00902757	0.0237781	0.0075413	0.0336153
CCDC86	6184.58	0.00757944	0.0116739	0.0191954	0.0212956	0.00297868	0.0050282	0.00550251	0.00278821
CCDC87	80.5	0	0	0	0	0	0	0	0
CCDC88A	2673.83	0.0382266	0.0392783	0.0556375	0.0678427	0.000500029	0.00971117	0.00283205	0.0132629
CCDC88B	265.167	0.49748	0.483792	0.541419	0.506795	0.0980683	0.105229	0.0674934	0.00754878
CCDC88C	526.833	0.129447	0.144561	0.198593	0.260799	0.0119278	0.0164949	0.028626	0.0265591
CCDC9	1064.67	0.0880604	0.0861095	0.159143	0.201719	0.010829	0.0237531	0.0166423	0.0289555
CCDC90B	2975.08	0.0602455	0.100053	0.087785	0.173818	0.0121571	0.0284873	0.015249	0.00550277
CCDC91	686.75	0.0908448	0.150704	0.133522	0.356819	0.00875482	0.0172372	0.0193496	0.064509
CCDC92	1210.92	0.465851	0.241841	0.335366	0.38853	0.10678	0.0600749	0.0356864	0.0316535
CCDC93	1423.08	0.134833	0.154826	0.128639	0.189975	0.00555682	0.0163332	0.00399002	0.0216098
CCDC94	736.833	0.0289766	0.0280759	0.0570043	0.0830573	0.0163171	0.00472617	0.00583012	0.0144325
CCDC96	76.9167	0	0	0	0	0	0	0	0
CCDC97	2821.25	0.0524375	0.0510868	0.0590715	0.0681781	0.00705375	0.00920435	0.00756694	0.0029449
CCHCR1	846.167	0.184346	0.134157	0.24872	0.329404	0.0278651	0.0516676	0.0150306	0.0253213
CCIN	7.16667	0	0	0	0	0	0	0	0
CCL2	662.583	0.010372	0.0129426	0.0108754	0.0165293	0.000332032	0.00520466	0.00403651	0.00269298
CCL20	71.5833	0	0.0723878	0.0816164	0.0890517	0	0.0528583	0.0485529	0.0218838
CCL26	67.5	0.10922	0.142963	0.147222	0.106793	0.0159693	0.0320351	0.0774298	0.0183849
CCM2	1403.67	0.0577008	0.0607624	0.0850912	0.156339	0.00371253	0.0279552	0.00719301	0.0159381
CCNA1	71.3333	0.0137486	0.0279636	0.0290596	0.0821712	0.0120912	0.0362844	0.019009	0.0342692
CCNA2	2966.5	0.0114964	0.0199779	0.0259428	0.0570666	0.000347185	0.00573355	0.00345546	0.00443869
CCNB1	10532.3	0.0223084	0.0287677	0.0421771	0.0761798	0.00379241	0.0128093	0.0075784	0.000698938
CCNB1IP1	1920.58	0.1011	0.158425	0.146772	0.34834	0.00820379	0.0400468	0.0211114	0.0429605
CCNB2	4654.92	0.0158328	0.0173736	0.0289791	0.0384702	0.00328049	0.00450318	0.00294813	0.000283519
CCNB3	106.917	0.0745719	0.0747345	0.0597619	0.119278	0.0278546	0.0183137	0.014686	0.0719043
CCNC	2458.58	0.0329717	0.0414611	0.0441546	0.105197	0.00396466	0.0170387	0.00797843	0.00348736
CCND1	11021.8	0.0254822	0.0270821	0.0362093	0.0819761	0.00566599	0.00951173	0.00684211	0.00881973
CCND3	12289.3	0.0177539	0.0231052	0.0248456	0.0412689	0.00265546	0.00502852	0.00356232	0.00267181
CCNDBP1	1189.67	0.0507628	0.0545361	0.0875944	0.0946121	0.00886798	0.0191229	0.0016623	0.00519005
CCNE1	1733.92	0.0377611	0.0478175	0.0598405	0.0879877	0.00469309	0.0188395	0.00208464	0.0109556
CCNE2	489.667	0.059148	0.0747272	0.10124	0.120685	0.00354716	0.00488504	0.00384746	0.00497877
CCNF	2425.25	0.0657623	0.122995	0.110647	0.209973	0.00862017	0.0329325	0.00800566	0.0196052
CCNG1	7536.17	0.008866	0.0166818	0.0137965	0.0335805	0.00110831	0.00607693	0.0032596	0.00213222
CCNG2	649.75	0.0466175	0.0447224	0.0677087	0.10544	0.0117652	0.0160365	0.00808724	0.00744372
CCNH	1311.33	0.0195171	0.0303173	0.0483805	0.093547	0.000890189	0.014153	0.00485665	0.0191516
CCNI	6182.5	0.01361	0.0187836	0.0176724	0.0451634	0.00355376	0.00662664	0.000749179	0.008616
CCNI2	6.91667	0.373016	0.416667	0.365079	1.11667	0.112519	0.303223	0.337838	0.464579
CCNJ	1175.42	0.0431544	0.0602455	0.0760639	0.106011	0.0116512	0.0393822	0.01521	0.00951734
CCNJL	893.917	0.0508073	0.111784	0.0649315	0.211116	0.0049965	0.0153889	0.0149666	0.0221523
CCNK	6585.5	0.0471133	0.0685438	0.0628836	0.137948	0.00268084	0.0253076	0.0122928	0.0101574
CCNL1	1606.58	0.544497	0.582366	0.617395	0.807795	0.0691806	0.141416	0.0891312	0.023917
CCNL2	2833.33	0.508154	0.549377	0.572697	0.627044	0.0337215	0.0520865	0.0147666	0.00799347
CCNO	155.167	0.788838	0.577753	0.868557	0.737687	0.0452564	0.0811452	0.0700035	0.0926838
CCNT1	3510.42	0.019551	0.0141005	0.0259321	0.027624	0.00456518	0.0031219	0.00327972	0.00369058
CCNT2	1212.33	0.191434	0.175412	0.211723	0.259226	0.0271895	0.0477849	0.0274087	0.0313017
CCNY	2233.67	0.0202247	0.0345381	0.0276276	0.113415	0.00421262	0.0108219	0.00625832	0.0297939
CCNYL1	2017.67	0.0439444	0.0748358	0.0568089	0.148646	0.0110331	0.0193663	0.00607333	0.00526723
CCP110	1981.92	0.0387713	0.0375505	0.0648435	0.0914687	0.00438762	0.00988813	0.00741001	0.01198
CCPG1	6777.08	0.0122454	0.0175326	0.0131162	0.0222383	0.000571107	0.00693221	0.00290565	0.00274412
CCR10	7.5	0.37037	0.0815851	0.177778	0.707407	0.548098	0.0773457	0.167774	0.405264
CCR7	35.25	0.177853	0.189367	0.138095	0.229353	0.112459	0.0524139	0.119807	0.086898
CCRN4L	450.583	0.0129805	0.018207	0.0340244	0.100344	0.00458802	0.00735751	0.013264	0.0370887
CCS	1079	0.160965	0.24384	0.329805	0.46227	0.0373861	0.109511	0.0115667	0.0161333
CCSAP	1149.92	0.012643	0.021148	0.0110817	0.0565595	0.00145389	0.00392925	0.00221657	0.0115383
CCSER2	1718.25	0.0163115	0.0245482	0.0208115	0.0592914	0.00261884	0.00110585	0.00414797	0.00286819
CCT2	19237.2	0.013568	0.0190987	0.023037	0.0554618	0.00117885	0.00534259	0.0027197	0.00413698
CCT3	27915.5	0.0150067	0.0240936	0.0232943	0.0486234	0.000383952	0.00639173	0.00108124	0.00431059
CCT4	18074	0.0277669	0.0340204	0.0313502	0.0562053	0.00150763	0.00767039	0.00343497	0.00352931
CCT5	26235.3	0.00910578	0.0153257	0.0177846	0.0415621	0.000776336	0.00594694	0.00145961	0.00149427
CCT6A	21250.1	0.0223033	0.0307225	0.0360668	0.0702413	0.00262386	0.00784249	0.00335797	0.00262048
CCT6B	69.0833	0.20378	0.605883	0.448044	1.63662	0.0673769	0.0730992	0.0697983	0.642069
CCT7	25085.9	0.0118842	0.0128062	0.0151168	0.0249339	0.000844792	0.00289858	0.000937305	0.000285081
CCT8	14375.2	0.0178665	0.0191698	0.0276463	0.0581343	0.00102042	0.0047841	0.00344984	0.0101123
CCZ1	963.667	0.0636775	0.106393	0.104862	0.189263	0.00775189	0.0397417	0.0157212	0.0207904
CCZ1B	472.167	0.146399	0.227368	0.206163	0.369348	0.020217	0.0765916	0.0284939	0.00932606
CD101	11.1667	0.518519	0.214286	0.26918	0.401282	0.169725	0.257539	0.0278014	0.348631
CD109	5349.75	0.0377633	0.0419039	0.0404419	0.062919	0.00298987	0.00333861	0.00419813	0.00272758
CD14	96.3333	0.0021097	0.00784314	0	0.047105	0.00365412	0.0135847	0	0.0109866
CD151	14589	0.0180148	0.0276515	0.0331962	0.0628484	0.00334125	0.00757134	0.0044401	0.00179871
CD163L1	53.9167	11.3249	4.66004	4.38695	2.6664	1.76083	1.01875	1.12264	0.730005
CD164	6520.17	0.0218567	0.0363578	0.030746	0.0753581	0.00373134	0.0152801	0.0045117	0.00412937
CD200R1	8.91667	0.0630252	0.19697	0.384127	0.720635	0.059272	0.104578	0.248411	0.590271
CD22	76.0833	0.154575	0.114995	0.165914	0.353571	0.0826461	0.0459721	0.0387202	0.0708067
CD274	67.8333	0.287975	0.176773	0.394431	0.334107	0.15637	0.0780208	0.227903	0.0693304
CD276	2180.25	0.0238439	0.0437839	0.0401476	0.100389	0.00730172	0.0211242	0.00620159	0.00598047
CD2AP	2768.33	0.0169961	0.0194491	0.0205211	0.0440843	0.00246967	0.00605977	0.00189578	0.00852494
CD2BP2	5306	0.00895338	0.00921301	0.014632	0.0238349	0.00290628	0.00160429	0.00201063	0.00149743
CD300C	15.5	0	0.0620301	0.2	0.116917	0	0.0230981	0.264575	0.0584378
CD320	2569.67	0.0352705	0.0557806	0.0543852	0.11036	0.00766131	0.0188743	0.00449203	0.0110509
CD38	377.25	0.118182	0.170765	0.271262	0.552732	0.0195022	0.0222093	0.0444284	0.140391
CD3EAP	3452.83	0.011443	0.00597984	0.0126847	0.00765329	0.00257814	0.000486382	0.00392109	0.0012255
CD40	157.917	0.137909	0.213088	0.23829	0.365327	0.0337726	0.119005	0.0348557	0.016067
CD44	14842.1	0.0169119	0.0182643	0.0256114	0.0408004	0.00260513	0.00340367	0.00342633	0.00194915
CD46	12045.4	0.0668329	0.097251	0.0808148	0.135397	0.00939153	0.0427365	0.0135588	0.0132627
CD47	1980.83	0.0551267	0.0968807	0.0855519	0.198433	0.0167214	0.0483207	0.00583099	0.0110212
CD55	6285.42	0.0353761	0.0485005	0.0444844	0.0762153	0.00348606	0.00881888	0.00229293	0.00552838
CD58	527.25	0.639554	0.775888	0.811849	1.31474	0.055137	0.109149	0.0477628	0.122535
CD59	10041.6	0.110349	0.13324	0.132986	0.189771	0.0108348	0.00446885	0.00615986	0.00298062
CD63	12478.8	0.00595425	0.0081829	0.00793042	0.0111064	0.000618048	0.00113702	5.05446e-05	0.00175471
CD68	1492.92	0.00568731	0.00517829	0.00599603	0.00659955	0.00109554	0.00111718	0.000529157	0.0010418
CD70	342.167	0.366509	0.22547	0.659375	0.311254	0.0162689	0.0624571	0.0516335	0.0291902
CD79A	11	0.0555556	0.15873	0.0787037	0.72619	0.096225	0.167233	0.0685123	0.286457
CD81	13689.3	0.00700272	0.0128484	0.0107198	0.0501502	0.00194077	0.00324102	0.000470272	0.00382614
CD82	473.833	0.0157689	0.0440401	0.0247259	0.0951374	0.00490343	0.0177748	0.0163334	0.0103973
CD83	243.75	0.0512395	0.0964447	0.0483273	0.158944	0.0084833	0.0497376	0.0286046	0.0113511
CD8A	28.6667	0.626638	0.71007	1.40265	1.15285	0.169314	0.222893	0.195911	0.0851882
CD9	4300.08	0.025059	0.0256565	0.0307658	0.0526261	0.00571231	0.00792793	0.00299115	0.00143179
CD97	2644.42	0.0256736	0.0288845	0.0318025	0.0670866	0.00497705	0.00342666	0.00110402	0.00146524
CD99L2	4580.83	0.0272126	0.0440741	0.0293841	0.069795	0.00081	0.0107445	0.00274565	0.00406619
CDA	268.667	0.0593422	0.089059	0.101085	0.161679	0.00494546	0.0318228	0.0377289	0.0376277
CDADC1	264.083	0.337149	0.352854	0.332522	0.375004	0.0265695	0.0898982	0.0450843	0.0633827
CDAN1	992.333	0.0834588	0.0958654	0.120568	0.143855	0.00889793	0.0366942	0.0244005	0.0214641
CDC123	5492.92	0.0343948	0.0427152	0.0402912	0.0786712	0.00313441	0.0119338	0.00709205	0.00217642
CDC14A	173	0.17998	0.158136	0.196746	0.264424	0.070219	0.0299204	0.0859542	0.0514716
CDC14B	671.667	0.0658568	0.0930518	0.0812289	0.158777	0.0122628	0.0160559	0.0226571	0.0446371
CDC16	2518.25	0.132889	0.165989	0.206685	0.296995	0.0122318	0.0546848	0.0347961	0.0244366
CDC20	4998.33	0.0304858	0.0322751	0.0392261	0.0681464	0.00132495	0.00356091	0.00184061	0.00852674
CDC23	2916.5	0.0194338	0.0274097	0.0318439	0.0511608	0.00254032	0.0108615	0.00461807	0.00161435
CDC25A	966.583	0.0321413	0.0319027	0.0427205	0.0806163	0.00863088	0.0169712	0.00976552	0.011201
CDC25B	10964.6	0.0464324	0.0501777	0.064522	0.105322	0.00665079	0.00788328	0.0045294	0.00259728
CDC25C	735.833	0.0507724	0.0574816	0.0746448	0.180321	0.00840386	0.0284671	0.00721446	0.0210442
CDC26	348.75	0.127526	0.194934	0.200298	0.336978	0.0177646	0.0647691	0.0228878	0.0967596
CDC27	5119.83	0.0204205	0.0254412	0.0265484	0.0516862	0.00198921	0.00514364	0.00371673	0.00250044
CDC34	1927.17	0.0669167	0.0794145	0.0955826	0.189403	0.0201879	0.0280078	0.0163781	0.0317417
CDC37	7267.83	0.0296713	0.0361968	0.041573	0.0572721	0.003967	0.00934925	0.00135062	0.00718869
CDC37L1	1022.42	0.0690469	0.118293	0.122907	0.249873	0.013002	0.0602645	0.0134285	0.040779
CDC40	1043.17	0.0447138	0.0507428	0.0613931	0.105987	0.0131531	0.0239333	0.0145849	0.0104196
CDC42	8074.5	0.00418258	0.00887988	0.0064409	0.0217022	0.000530097	0.00109227	0.000754933	0.00408077
CDC42BPA	2711.5	0.0345272	0.0409981	0.0364335	0.077013	0.00672419	0.00680779	0.00539569	0.0129002
CDC42BPB	6979.08	0.0475658	0.0684998	0.0848539	0.157415	0.00410596	0.0206283	0.00224946	0.00174514
CDC42BPG	515.75	0.127858	0.107359	0.206452	0.256717	0.0465646	0.0517859	0.0465477	0.00890532
CDC42EP1	1310.5	0.0443204	0.0257373	0.0520998	0.0594949	0.0107376	0.00466722	0.0059783	0.00527504
CDC42EP2	706.5	0.00554485	0.00523341	0.00726817	0.0165564	0.00796336	0.00457369	0.00311924	0.00259995
CDC42EP3	2501.83	0.0171822	0.0106441	0.0252058	0.0271119	0.00485286	0.00245524	0.00684934	0.00704466
CDC42EP4	2840.92	0.00345156	0.00584482	0.00373686	0.0187488	0.00123436	0.00046487	0.000782289	0.00280394
CDC42SE1	4973.67	0.0659002	0.0787018	0.118729	0.188071	0.00301494	0.0351251	0.018494	0.00807475
CDC42SE2	2574.17	0.0131856	0.026465	0.0164614	0.0558671	0.00190204	0.00426933	0.000182086	0.00559943
CDC45	1372.83	0.124684	0.122331	0.214331	0.312526	0.0151954	0.0346683	0.0438308	0.033123
CDC5L	2759.92	0.0155895	0.0170997	0.0176896	0.0285461	0.00164715	0.00552591	0.00540028	0.00245037
CDC6	4227.75	0.0217231	0.0239809	0.0269946	0.0549269	0.00193058	0.00727784	0.00412768	0.00484622
CDC7	1067.92	0.0993769	0.116663	0.138765	0.235654	0.00122985	0.0213372	0.0154533	0.0307818
CDC73	2334.5	0.0202836	0.0295105	0.0252117	0.06198	0.00527508	0.000452781	0.00607603	0.00735755
CDCA2	2781.17	0.0344906	0.0496421	0.0429536	0.0847909	0.0024944	0.0104077	0.00969023	0.00629763
CDCA3	2206.83	0.10568	0.137633	0.144978	0.213186	0.0198599	0.0368729	0.0205735	0.00651895
CDCA4	2329.67	0.0635411	0.0786316	0.093037	0.203395	0.0198453	0.0304645	0.0146888	0.0219961
CDCA5	4969	0.0364895	0.0317017	0.047906	0.0605064	0.00534332	0.0122252	0.00459419	0.00719139
CDCA7	1890.17	0.116222	0.154623	0.14089	0.313062	0.0196614	0.0224603	0.00121807	0.0350841
CDCA7L	1905.33	0.0217735	0.0226406	0.0261502	0.0354651	0.0014258	0.00422633	0.0041243	0.0150797
CDCA8	2256.5	0.0347486	0.0448774	0.0545507	0.0938603	0.00687502	0.0115602	0.000891607	0.00272936
CDCP1	1497.25	0.0140568	0.0111756	0.0261752	0.0475745	0.000383898	0.00494284	0.00236564	0.00326493
CDH1	3401	0.0169512	0.0282213	0.0244195	0.0478805	0.0015782	0.00246976	0.0056634	0.0117555
CDH11	177.833	0.18707	0.138177	0.123684	0.366954	0.0547749	0.0880314	0.0350343	0.226671
CDH17	393.333	0.0320244	0.0346793	0.0475209	0.0386156	0.00232149	0.0127021	0.0090699	0.0177136
CDH19	100.167	0.203854	0.162799	0.213309	0.314888	0.0660152	0.0272515	0.0176872	0.107455
CDH2	282.833	0.00770869	0.00939568	0.0159703	0.11458	0.0036359	0.0084019	0.0060886	0.00706907
CDH23	111.75	0.249893	0.908749	0.316592	1.08467	0.0768363	0.188613	0.057272	0.111143
CDH24	521.583	0.705402	0.817704	0.986181	1.03013	0.123558	0.184438	0.0875288	0.0457758
CDH26	8.16667	1.39226	1.16667	1.51765	3.69048	0.148997	0.40616	0.424672	2.90349
CDH3	20.9167	0.114286	0.113989	0.133363	0.260774	0.103016	0.11779	0.0769801	0.0772853
CDH6	45.1667	0.0716643	0.0523077	0.123528	0.333333	0.0304729	0.0453259	0.0470142	0.288675
CDHR1	48.25	0.129261	0.10467	0.10019	0.210477	0.0512743	0.00596232	0.0227177	0.0101848
CDHR3	9.75	17.7619	90.2222	20.0227	122.583	5.37025	25.003	8.52576	44.7439
CDHR4	19.8333	1.68788	2.08033	1.24888	1.39232	0.318355	1.05476	0.330246	0.509387
CDIP1	1385.08	0.0101858	0.019584	0.0118962	0.0561322	0.0044681	0.00694848	0.0063665	0.0121417
CDIPT	3341.25	0.0195421	0.0261313	0.0341136	0.045634	0.0070596	0.00829045	0.00273127	0.00146945
CDK1	7439.17	0.0407937	0.0519593	0.0591913	0.084436	0.00854646	0.0232392	0.00689197	0.00899482
CDK10	1124.67	0.668124	0.751009	1.02916	1.25164	0.0643929	0.155621	0.0152534	0.0450241
CDK11A	819.583	0.16423	0.191651	0.28196	0.475312	0.0100292	0.0416479	0.0428355	0.0407781
CDK11B	894.5	0.088914	0.131366	0.173046	0.319311	0.00201102	0.0324009	0.0357648	0.0586672
CDK12	5097.58	0.0620438	0.0479032	0.0763068	0.0801859	0.00893234	0.0167287	0.00876976	0.00310085
CDK13	1732.42	0.0620954	0.0795334	0.082149	0.138249	0.00488074	0.0212056	0.00745872	0.0155872
CDK14	55.5833	0.143882	1.86471	0.268827	4.66667	0.0164984	0.66834	0.0541382	2.25462
CDK16	7074.67	0.0489096	0.0511775	0.0859059	0.127022	0.00384034	0.018339	0.0072563	0.0070826
CDK17	1123.58	0.0946847	0.0873465	0.101865	0.125836	0.0120269	0.013722	0.0113012	0.0214461
CDK18	93.3333	0.126596	0.254689	0.330632	0.917265	0.00334047	0.108304	0.0943966	0.143127
CDK19	573.833	0.0566654	0.095107	0.0848684	0.289737	0.0154084	0.0188308	0.00931299	0.0319329
CDK2	3188.25	0.0316948	0.0383106	0.062802	0.0682125	0.00403194	0.0150431	0.00450268	0.0190858
CDK20	264.167	0.136562	0.164839	0.262161	0.288637	0.0414015	0.0683122	0.0325452	0.0482172
CDK2AP1	5768.33	0.0063689	0.0107472	0.0084429	0.0318335	0.00277402	0.00117915	0.0016982	0.00211415
CDK2AP2	1733.42	0.0523522	0.069796	0.0650309	0.0925419	0.00364873	0.00740864	0.0114461	0.0157843
CDK3	267.833	0.352964	0.270507	0.417132	0.415496	0.00232429	0.0315214	0.0444133	0.0117038
CDK4	7151.67	0.0134497	0.0197624	0.0253393	0.0476095	0.00337001	0.00907905	0.0042461	0.00433349
CDK5	819.583	0.0218015	0.021845	0.0429477	0.0648127	0.00608138	0.00417695	0.00230088	0.020307
CDK5R1	328.167	0	0	0	0	0	0	0	0
CDK5R2	49.75	0	0	0	0	0	0	0	0
CDK5RAP1	2248.67	0.0980702	0.108819	0.149304	0.249155	0.0136147	0.0357353	0.0204746	0.0293121
CDK5RAP2	2089.92	0.112432	0.154612	0.142228	0.269918	0.0139661	0.0347589	0.0124522	0.0380605
CDK5RAP3	3406.25	0.317946	0.286688	0.442218	0.522831	0.0223774	0.0795947	0.0233766	0.0235982
CDK6	3045.58	0.0414607	0.0544941	0.0443469	0.105496	0.0150513	0.0297994	0.00482898	0.021141
CDK7	1965.08	0.0275774	0.0360211	0.0361234	0.078087	0.00539599	0.0163659	0.00263004	0.00783276
CDK8	789.333	0.0497074	0.0622414	0.0771175	0.139499	0.0115782	0.0268222	0.0204743	0.0143128
CDK9	1649.92	0.0346643	0.039535	0.047203	0.0635633	0.00856754	0.0136455	0.00308787	0.00494907
CDKAL1	243.417	0.248278	2.98882	0.270319	5.55238	0.0353201	0.584195	0.0424109	2.1548
CDKL1	178.25	0.327399	0.446138	0.516159	1.21263	0.0220113	0.0483003	0.131035	0.081122
CDKL2	56.4167	0.409801	0.527582	0.63659	0.713191	0.170044	0.156772	0.118655	0.312014
CDKL3	39	2.50834	4.05117	3.5107	6.33556	0.633151	1.23117	0.977362	1.31745
CDKL5	329.25	2.36632	2.15987	2.23236	2.24179	0.226171	0.174745	0.289459	0.135867
CDKN1A	30753.1	0.0146557	0.014073	0.0207284	0.0481232	0.00362681	0.0055165	0.00344612	0.00584723
CDKN1B	1172	0.070935	0.0548207	0.0812264	0.0753716	0.0137751	0.0127772	0.00443261	0.00724538
CDKN1C	16.1667	0	0	0.0512821	0.0208333	0	0	0.0888231	0.0360844
CDKN2AIP	776.833	0.0103624	0.0062569	0.0100348	0.0122372	0.00668039	0.0036865	0.00613295	0.0131361
CDKN2AIPNL	1469.92	0.0257553	0.030002	0.0496645	0.0834951	0.00371451	0.00712542	0.00174368	0.0131893
CDKN2C	671.583	0.0336734	0.0657815	0.0383596	0.0832398	0.005311	0.0083648	0.00938018	0.0350501
CDKN2D	241.083	0.0233632	0.0178089	0.0494563	0.0459308	0.00405807	0.0157614	0.00386348	0.0200974
CDKN3	2293.25	0.037633	0.059968	0.0611321	0.132365	0.00216433	0.0161186	0.0139605	0.00250693
CDNF	58.3333	0.519785	0.669256	0.566842	1.81473	0.0836607	0.230229	0.0714507	0.399026
CDON	349.25	0.0623909	0.113168	0.0529481	0.147485	0.017318	0.017583	0.0211989	0.0269808
CDPF1	357.833	0.162756	0.201312	0.280205	0.586822	0.0218534	0.0712534	0.0317733	0.0333163
CDR2	1925.67	0.190164	0.299696	0.452962	0.902995	0.00717295	0.0909575	0.0319593	0.0828383
CDR2L	3078	0.0660872	0.0457691	0.0659404	0.0710002	0.00920978	0.0136418	0.0045445	0.00432983
CDS1	270.583	0.0380479	0.0491747	0.0568716	0.0691124	0.00749666	0.0105746	0.00811259	0.0252137
CDS2	4727.92	0.0189007	0.0257257	0.0224535	0.0521466	0.00390459	0.00674246	0.00275168	0.00837027
CDT1	1449.25	0.0307788	0.019305	0.0417043	0.0329309	0.00827619	0.00183706	0.00643793	0.00269118
CDV3	7020.92	0.00455237	0.00839463	0.00584022	0.0202387	0.000649594	0.0036128	0.000617232	0.00412028
CDX2	21.9167	0	0.0322455	0.111111	0.0884173	0	0.028077	0.19245	0.12448
CDYL	1138.33	0.0655308	0.0843685	0.114337	0.204499	0.00957767	0.0244087	0.0210125	0.0425593
CEACAM1	1540.92	0.083079	0.0913132	0.0937526	0.193405	0.0374579	0.0500451	0.0297966	0.00264446
CEACAM19	247.417	5.41541	3.82946	8.63764	3.30689	0.556266	0.197213	1.45045	0.489458
CEBPA	828	0	0	0	0	0	0	0	0
CEBPB	2040.08	0	0	0	0	0	0	0	0
CEBPD	417.333	0	0	0	0	0	0	0	0
CEBPG	4545.67	0.0182736	0.0279917	0.0461683	0.0873847	0.00539871	0.0127812	0.00201295	0.00475107
CEBPZ	5483.83	0.0164795	0.0244996	0.0250296	0.0721494	0.000371604	0.0091955	0.00314151	0.0106022
CECR2	33.3333	0.157603	0.181419	0.302989	0.395717	0.0850007	0.0233279	0.223532	0.140727
CECR5	2063.5	0.100171	0.173135	0.137267	0.402406	0.0182312	0.0583588	0.0182875	0.0214871
CECR6	18	0	0	0	0	0	0	0	0
CEL	25.9167	0.874603	0.478472	0.611111	0.570317	0.283737	0.174059	0.4247	0.205773
CELF1	3091.83	0.859072	0.806477	0.88407	0.761174	0.0193091	0.0421326	0.0369636	0.0616573
CELF2	222.083	0.0167357	0.0935786	0.0732896	0.206417	0.0179625	0.063345	0.0215378	0.0324096
CELF5	44.25	0.200529	0.20984	0.285349	0.452612	0.078348	0.0265316	0.0677757	0.199679
CELSR1	3201.33	0.0976817	0.153578	0.109364	0.225781	0.0144455	0.00946486	0.0102997	0.0102444
CELSR2	1638.83	0.0393816	0.0446254	0.0672185	0.0742307	0.00647249	0.00918194	0.0110385	0.00494352
CELSR3	1703.33	0.0968908	0.0893855	0.146395	0.163254	0.00628528	0.0185213	0.00509718	0.00505308
CEND1	26.75	0.0334967	0.00854701	0.0416667	0.0636364	0.0302508	0.0148039	0.0721688	0.0552978
CENPA	1319.83	0.266231	0.414901	0.33042	0.847059	0.0161308	0.105967	0.0219264	0.0478967
CENPB	4334.33	0	0	0	0	0	0	0	0
CENPBD1	799.917	0	0	0	0	0	0	0	0
CENPC	569.167	0.105926	0.0988285	0.143815	0.181838	0.0089348	0.0405035	0.0251337	0.0193256
CENPE	1865.08	0.028831	0.0349103	0.0349149	0.0595312	0.00400376	0.0098324	0.00222159	0.0094002
CENPF	7767.33	0.0147434	0.0149891	0.0152981	0.0277963	0.000454902	0.00208761	0.00180951	0.000852554
CENPH	1386.92	0.039346	0.0437533	0.0435258	0.0961391	0.00692489	0.0117379	0.00699681	0.00970546
CENPI	999.333	0.126089	0.157988	0.140712	0.254666	0.0187402	0.0288471	0.0232043	0.0618719
CENPJ	1044.75	0.178187	0.164644	0.28847	0.40342	0.0197729	0.0459752	0.0586321	0.0590236
CENPK	1431.5	0.16631	0.247506	0.30236	0.526793	0.0296747	0.0955446	0.0635817	0.0556892
CENPL	625.667	0.177623	0.215517	0.267178	0.361386	0.0116464	0.00368358	0.0206708	0.0831218
CENPM	967.917	0.0244893	0.0344202	0.0423085	0.0772336	0.00609393	0.0125531	0.0105118	0.00369869
CENPN	2498	0.459044	0.462505	0.429265	0.457621	0.011611	0.0351756	0.00229083	0.0394195
[truncated: 10,360 more rows]
