# Supplementary material for: The X-linked trichothiodystrophy-causing gene RNF113A links the spliceosome to cell survival upon DNA damage
Source: Nat Commun. 2020 Mar 9;11:1270. doi: 10.1038/s41467-020-15003-7 (PMC7062854; doi:10.1038/s41467-020-15003-7)
Supplement: Supplementary file 13 — Source Data [file 41467_2020_15003_MOESM13_ESM.zip]

Archive with 2 entries (2 files):
- Source Data.xlsx
- Source Data - Uncropped Gels.pptx
