# Supplementary material for: The X-linked trichothiodystrophy-causing gene RNF113A links the spliceosome to cell survival upon DNA damage
Source: Nat Commun. 2020 Mar 9;11:1270. doi: 10.1038/s41467-020-15003-7 (PMC7062854; doi:10.1038/s41467-020-15003-7)
Supplement: Supplementary file 13 — Source Data [file 41467_2020_15003_MOESM13_ESM.zip › Source Data.xlsx]

## Sheet: fig1D
0	2	4	8	12	16	20	24
100	97.041	116.205	152.626	197.703	335.582	498.18	436.707
100	94.6058	133.176	156.917	203.731	334.808	511.003	417.951
100	98.8514	132.869	162.826	176.133	303.143	506.303	400.925

## Sheet: fig1E
0	2	4	8	10	16	20	24
100	96.5936	121.7	159.844	185.318	205.623	234.567	251.984
100	97.041	126.284	165.481	188.775	208.975	253.737	263.902
100	109.936	128.639	171.317	200.463	221.402	262.079	263.293

## Sheet: fig 1G
0	2	4	8	12	16	20	24
100	92.8731	99.0801	190.968	461.608	627.667	809.295	906.307
100	83.1238	102.101	203.731	458.419	603.491	776.328	871.399

## Sheet: fig1F
0	2	4	8	10	16	20	24
100	74.3979	75.4364	118.646	170.527	458.419	413.15	469.134
100	67.2062	70.0602	111.471	162.451	392.674	376.678	424.765
100	61.9854	66.588	102.337	157.28	363.847	377.55	369.78

## Sheet: Fig 1J
	site1	site2	site3	site4
IgG non treated	1	1	1	1
	1	1	1	1
non treated	13.8967	2.32947	2.32947	0.922316
	13.3923	2.86791	2.38392	0.618423
	13.6445	2.59869	2.35669	0.77037
	0.356629	0.380737	0.0385011	0.214885
IgG cisplatin 24h	1	1	1	1
	1	1	1	1
cisplatin 24h	33.5909	9.21084	6.24774	4.04648
	24.8183	10.1495	4.9818	4.34694
	29.2046	9.68016	5.61477	4.19671
	6.20318	0.663713	0.895153	0.212458

## Sheet: Fig2B
pIRESpuro-FLAG_EV	pIRESpuro-FLAG_RNF113A	pIRESpuro-FLAG_EV	pIRESpuro-FLAG_RNF113A
0.96	0.83	9.83	3.47
1.05	1.01	11.23	3.83
1.08	0.92	10.43	3.6

## Sheet: Fig2C
	shRNA RNF113A CTL	shRNA RNF113A CTL	shRNA RNF113A CTL	shRNA RNF113A #1(09)	shRNA RNF113A #1(09)	shRNA RNF113A #1(09)	shRNA RNF113A #2(81)	shRNA RNF113A #2(81)	shRNA RNF113A #2(81)
0h	3.1	3.34	4.69	8.8	9.63	12.38	15.77	13.73	10.33
24h	5.81	5.45	5.27	27.63	22.92	28.77	26.78	23.56	20.62

## Sheet: Fig2E
shControl %positive	shControl +cis %positive	shRNF113A %positive	shRNF113A+cis %positive
4.34783	14.2857	9.67742	33.3333
0	11.7647	8	27.2727
5.26316	13.0435	22.2222	35.7143
0	4.34783	5	38.8889
0	14.2857	15.7895	22.2222
7.69231	5.26316	14.8148	40
10	16	5.26316	30.7692
0	11.1111	14.2857	45.4545
3.41291	11.2627	11.8816	34.2069
3.75154	3.99961	5.56404	6.96921
0.00200021	pvalue shControl vs shControl+cis
0.0048705	pvalue shControl vs shRNF113A
1.14462e-05	pvalue shRNF113A vs shRNF113A+cis
2.65006e-06	pvalue shControl+cis vs shRNF113A+cis

## Sheet: Fig2F
shControl %positive	shControl +cis %positive	shRNF113A %positive	shRNF113A+cis %positive
0	5.26316	12.5	15
3.22581	4.34783	10	28.5714
3.57143	9.09091	9.52381	34.7826
5.26316	0	13.6364	21.7391
0	9.52381	4.16667	36.8421
0	4.16667	14.2857	30.7692
3.0303	0	13.0435	13.6364
0	4.34783	13.6364	28.5714
1.88634	4.59252	11.349	26.239
1.98678	3.30693	3.1627	8.0794
0.0846355	pvalue shControl vs shControl+cis
1.0054e-05	pvalue shControl vs shRNF113A
0.000461983	pvalue shRNF113A vs shRNF113A+cis
1.26936e-05	pvalue shControl+cis vs shRNF113A+cis

## Sheet: Fig2H
shControl non treated	shControl cisplatin	shRNF113A non treated	shRNF113A cisplatin
0.103352	1.61483	2.56676	2.98674
0.896534	1.75231	0.269357	3.7014
0.0552589	2.04302	1.07363	0.944721
0.280331	1.89254	0.121049	2.19059
0.876916	0.80037	0.350219	4.85042
1.16296	1.86445	0.124913	3.42087
0.723443	1.10297	0.247307	6.84391
0.00939774	0.391615	0.190629	6.74988
0.00340393	0.864725	1.15106	2.90968
0.0433643	2.69647	0.105153	2.24556
0.0461477	4.41432	0.813138	6.72874
0.268852	2.22476	0.659893	6.82081
0.507891	0.403118	0.272772	1.41822
0.246225	0.261424	1.26814	1.87335
0.0977415	3.63819	0.561975	4.418
0.398934	0.860281	0.397315	3.19411
1.27329	1.24012	0.249097	4.0168
1.19476	1.87744	0.870553	5.17666
0.293608	1.96798	1.81076	11.9476
1.13875	0.93183	0.584697	2.06414
0.0191698	3.63779	1.99855	11.0362
1.24685	2.59464	0.843555	1.90159
1.11377	0.70046	0.590747	2.62815
1.19822	1.28187	0.268906	2.59122
0.534508	0.819867	0.47175	8.10486
0.137936	2.28025	0.405405	5.56525
0.244199	2.12783	0.862135	5.06007
0.251092	3.97813	0.292665	1.28745
0.287692	0.31044	0.260582	4.13431
0.0551008	4.48826	0.596159	2.35326
0.0607086	1.11182	0.81389	2.66051
0.1658	1.67134	0.201519	3.84974
1.7237	2.97207	0.536062	3.99378
0.0579544	4.23982	0.597859	6.67174
0.116589	3.58664	0.197593	7.04156
0.772876	1.29636	2.22674	2.91399
0.218711	0.704118	0.0712479	3.20556
0.13988	0.592929	0.828189	3.17445
0.0133999	2.81428	1.07998	0.202955
0.0675948	3.03259	0.0325491	5.55738
0.0119832	1.10671	0.0152292	2.33295
0.0140425	0.520183	0.320877	3.91538
0.871407	1.6062	0.0875929	6.04477
0.449328	1.25048	0.855134	8.80209
	0.95659	0.0712466	6.42908
	1.32123		12.555
	1.27466		6.63663
	3.22368	3.22368	3.96461
	1.85771	1.85771
	2.44152	2.44152
	0.43786	0.43786
	1.45697	1.45697

[truncated: 23 more sheets: Fig3F, Fig3H, Fig 3G, Fig 4C, Fig 4G, Fig4I, Fig6C, Fig6D, Fig6F, Fig7A, Fig7B, Fig7C, Fig7E, Fig8A, Fig8D, Fig8E, Fig9G, Fig9H, Fig10A, Fig10B …]
